# Supplementary material for: Capillaric field effect transistors
Source: Microsyst Nanoeng. 2022 Mar 21;8:33. doi: 10.1038/s41378-022-00360-8 (PMC8934874; doi:10.1038/s41378-022-00360-8)
Supplement: Supplementary file 2 — CAD File 1 [file 41378_2022_360_MOESM2_ESM.txt]

ISO-10303-21;
HEADER;
/* Generated by software containing ST-Developer
 * from STEP Tools, Inc. (www.steptools.com) 
 */

FILE_DESCRIPTION(
/* description */ (''),
/* implementation_level */ '2;1');

FILE_NAME(
/* name */ 
'F:/STUDIUM/New Zealand/Lecturer/publications/RSC/LabChip/paper7/suppl
ementary figures/Z001.step',
/* time_stamp */ '2021-05-20T10:53:38+12:00',
/* author */ (''),
/* organization */ (''),
/* preprocessor_version */ 'ST-DEVELOPER v18.1',
/* originating_system */ 'Autodesk Translation Framework v10.6.0.1341',

/* authorisation */ '');

FILE_SCHEMA (('AUTOMOTIVE_DESIGN { 1 0 10303 214 3 1 1 }'));
ENDSEC;

DATA;
#10=MECHANICAL_DESIGN_GEOMETRIC_PRESENTATION_REPRESENTATION('',(#13),#37791);
#11=SHAPE_REPRESENTATION_RELATIONSHIP('SRR','None',#37798,#12);
#12=ADVANCED_BREP_SHAPE_REPRESENTATION('',(#14),#37790);
#13=STYLED_ITEM('',(#37808),#14);
#14=MANIFOLD_SOLID_BREP('Body1',#23135);
#15=FACE_BOUND('',#2214,.T.);
#16=FACE_BOUND('',#2215,.T.);
#17=FACE_BOUND('',#2216,.T.);
#18=FACE_BOUND('',#2217,.T.);
#19=FACE_BOUND('',#2674,.T.);
#20=FACE_BOUND('',#2675,.T.);
#21=FACE_BOUND('',#2676,.T.);
#22=FACE_BOUND('',#2677,.T.);
#23=FACE_BOUND('',#3179,.T.);
#24=CIRCLE('',#23298,2.5);
#25=CIRCLE('',#23299,2.5);
#26=CIRCLE('',#23300,2.5);
#27=CIRCLE('',#23301,2.5);
#28=CIRCLE('',#23339,2.5);
#29=CIRCLE('',#23340,2.5);
#30=CIRCLE('',#23341,2.5);
#31=CIRCLE('',#23342,2.5);
#32=CIRCLE('',#23379,2.5);
#33=CIRCLE('',#23380,2.5);
#34=CIRCLE('',#23381,2.5);
#35=CIRCLE('',#23382,2.5);
#36=CIRCLE('',#23386,2.5);
#37=CIRCLE('',#23389,2.5);
#38=CIRCLE('',#23390,2.5);
#39=CIRCLE('',#23391,2.5);
#40=CIRCLE('',#23396,0.149999999999997);
#41=CIRCLE('',#23397,0.149999999999997);
#42=CIRCLE('',#23401,0.0499999999999989);
#43=CIRCLE('',#23402,0.0499999999999989);
#44=CIRCLE('',#23405,0.1);
#45=CIRCLE('',#23406,0.1);
#46=CIRCLE('',#23410,0.2);
#47=CIRCLE('',#23411,0.2);
#48=CIRCLE('',#23415,0.149999999999997);
#49=CIRCLE('',#23416,0.149999999999997);
#50=CIRCLE('',#23420,0.0499999999999989);
#51=CIRCLE('',#23421,0.0499999999999989);
#52=CIRCLE('',#23424,0.1);
#53=CIRCLE('',#23425,0.1);
#54=CIRCLE('',#23429,0.2);
#55=CIRCLE('',#23430,0.2);
#56=CIRCLE('',#23434,0.150000000000001);
#57=CIRCLE('',#23435,0.150000000000001);
#58=CIRCLE('',#23439,0.0499999999999989);
#59=CIRCLE('',#23440,0.0499999999999989);
#60=CIRCLE('',#23443,0.1);
#61=CIRCLE('',#23444,0.1);
#62=CIRCLE('',#23448,0.2);
#63=CIRCLE('',#23449,0.2);
#64=CIRCLE('',#23453,0.150000000000001);
#65=CIRCLE('',#23454,0.150000000000001);
#66=CIRCLE('',#23458,0.0499999999999989);
#67=CIRCLE('',#23459,0.0499999999999989);
#68=CIRCLE('',#23462,0.1);
#69=CIRCLE('',#23463,0.1);
#70=CIRCLE('',#23467,0.2);
#71=CIRCLE('',#23468,0.2);
#72=CIRCLE('',#23472,0.150000000000001);
#73=CIRCLE('',#23473,0.150000000000001);
#74=CIRCLE('',#23477,0.0499999999999989);
#75=CIRCLE('',#23478,0.0499999999999989);
#76=CIRCLE('',#23481,0.1);
#77=CIRCLE('',#23482,0.1);
#78=CIRCLE('',#23486,0.2);
#79=CIRCLE('',#23487,0.2);
#80=CIRCLE('',#23491,0.150000000000001);
#81=CIRCLE('',#23492,0.150000000000001);
#82=CIRCLE('',#23496,0.0499999999999989);
#83=CIRCLE('',#23497,0.0499999999999989);
#84=CIRCLE('',#23500,0.1);
#85=CIRCLE('',#23501,0.1);
#86=CIRCLE('',#23505,0.2);
#87=CIRCLE('',#23506,0.2);
#88=CIRCLE('',#23511,0.150000000000001);
#89=CIRCLE('',#23512,0.150000000000001);
#90=CIRCLE('',#23516,0.0499999999999989);
#91=CIRCLE('',#23517,0.0499999999999989);
#92=CIRCLE('',#23520,0.1);
#93=CIRCLE('',#23521,0.1);
#94=CIRCLE('',#23525,0.2);
#95=CIRCLE('',#23526,0.2);
#96=CIRCLE('',#23530,0.150000000000001);
#97=CIRCLE('',#23531,0.150000000000001);
#98=CIRCLE('',#23535,0.0499999999999989);
#99=CIRCLE('',#23536,0.0499999999999989);
#100=CIRCLE('',#23539,0.1);
#101=CIRCLE('',#23540,0.1);
#102=CIRCLE('',#23544,0.2);
#103=CIRCLE('',#23545,0.2);
#104=CIRCLE('',#23549,0.150000000000001);
#105=CIRCLE('',#23550,0.150000000000001);
#106=CIRCLE('',#23554,0.0500000000000012);
#107=CIRCLE('',#23555,0.0500000000000012);
#108=CIRCLE('',#23558,0.1);
#109=CIRCLE('',#23559,0.1);
#110=CIRCLE('',#23563,0.2);
#111=CIRCLE('',#23564,0.2);
#112=CIRCLE('',#23568,0.149999999999999);
#113=CIRCLE('',#23569,0.149999999999999);
#114=CIRCLE('',#23573,0.0499999999999989);
#115=CIRCLE('',#23574,0.0499999999999989);
#116=CIRCLE('',#23577,0.1);
#117=CIRCLE('',#23578,0.1);
#118=CIRCLE('',#23582,0.2);
#119=CIRCLE('',#23583,0.2);
#120=CIRCLE('',#23587,0.150000000000001);
#121=CIRCLE('',#23588,0.150000000000001);
#122=CIRCLE('',#23592,0.0500000000000012);
#123=CIRCLE('',#23593,0.0500000000000012);
#124=CIRCLE('',#23596,0.1);
#125=CIRCLE('',#23597,0.1);
#126=CIRCLE('',#23601,0.2);
#127=CIRCLE('',#23602,0.2);
#128=CIRCLE('',#23605,0.150000000000001);
#129=CIRCLE('',#23606,0.150000000000001);
#130=CIRCLE('',#23610,0.0499999999999989);
#131=CIRCLE('',#23611,0.0499999999999989);
#132=CIRCLE('',#23614,0.1);
#133=CIRCLE('',#23615,0.1);
#134=CIRCLE('',#23619,0.2);
#135=CIRCLE('',#23620,0.2);
#136=CIRCLE('',#23624,0.200000000000002);
#137=CIRCLE('',#23625,0.200000000000002);
#138=CIRCLE('',#23628,0.150000000000001);
#139=CIRCLE('',#23629,0.150000000000001);
#140=CIRCLE('',#23633,0.0499999999999989);
#141=CIRCLE('',#23634,0.0499999999999989);
#142=CIRCLE('',#23637,0.1);
#143=CIRCLE('',#23638,0.1);
#144=CIRCLE('',#23643,0.2);
#145=CIRCLE('',#23644,0.2);
#146=CIRCLE('',#23647,0.150000000000001);
#147=CIRCLE('',#23648,0.150000000000001);
#148=CIRCLE('',#23652,0.0499999999999989);
#149=CIRCLE('',#23653,0.0499999999999989);
#150=CIRCLE('',#23656,0.1);
#151=CIRCLE('',#23657,0.1);
#152=CIRCLE('',#23662,0.2);
#153=CIRCLE('',#23663,0.2);
#154=CIRCLE('',#23666,0.150000000000001);
#155=CIRCLE('',#23667,0.150000000000001);
#156=CIRCLE('',#23671,0.0499999999999989);
#157=CIRCLE('',#23672,0.0499999999999989);
#158=CIRCLE('',#23675,0.1);
#159=CIRCLE('',#23676,0.1);
#160=CIRCLE('',#23681,0.2);
#161=CIRCLE('',#23682,0.2);
#162=CIRCLE('',#23685,0.149999999999997);
#163=CIRCLE('',#23686,0.149999999999997);
#164=CIRCLE('',#23690,0.0499999999999989);
#165=CIRCLE('',#23691,0.0499999999999989);
#166=CIRCLE('',#23694,0.1);
#167=CIRCLE('',#23695,0.1);
#168=CIRCLE('',#23700,0.2);
#169=CIRCLE('',#23701,0.2);
#170=CIRCLE('',#23704,0.150000000000006);
#171=CIRCLE('',#23705,0.150000000000006);
#172=CIRCLE('',#23709,0.0500000000000078);
#173=CIRCLE('',#23710,0.0500000000000078);
#174=CIRCLE('',#23713,0.1);
#175=CIRCLE('',#23714,0.1);
#176=CIRCLE('',#23719,0.2);
#177=CIRCLE('',#23720,0.2);
#178=CIRCLE('',#23723,0.149999999999997);
#179=CIRCLE('',#23724,0.149999999999997);
#180=CIRCLE('',#23728,0.0499999999999989);
#181=CIRCLE('',#23729,0.0499999999999989);
#182=CIRCLE('',#23732,0.100000000000002);
#183=CIRCLE('',#23733,0.100000000000002);
#184=CIRCLE('',#23739,0.150000000000006);
#185=CIRCLE('',#23740,0.150000000000006);
#186=CIRCLE('',#23744,0.0500000000000078);
#187=CIRCLE('',#23745,0.0500000000000078);
#188=CIRCLE('',#23748,0.0999999999999956);
#189=CIRCLE('',#23749,0.0999999999999956);
#190=CIRCLE('',#23753,0.199999999999998);
#191=CIRCLE('',#23754,0.199999999999998);
#192=CIRCLE('',#23758,0.149999999999997);
#193=CIRCLE('',#23759,0.149999999999997);
#194=CIRCLE('',#23763,0.0499999999999989);
#195=CIRCLE('',#23764,0.0499999999999989);
#196=CIRCLE('',#23767,0.1);
#197=CIRCLE('',#23768,0.1);
#198=CIRCLE('',#23772,0.2);
#199=CIRCLE('',#23773,0.2);
#200=CIRCLE('',#23777,0.150000000000001);
#201=CIRCLE('',#23778,0.150000000000001);
#202=CIRCLE('',#23782,0.0499999999999989);
#203=CIRCLE('',#23783,0.0499999999999989);
#204=CIRCLE('',#23786,0.1);
#205=CIRCLE('',#23787,0.1);
#206=CIRCLE('',#23791,0.2);
#207=CIRCLE('',#23792,0.2);
#208=CIRCLE('',#23796,0.150000000000001);
#209=CIRCLE('',#23797,0.150000000000001);
#210=CIRCLE('',#23801,0.0499999999999989);
#211=CIRCLE('',#23802,0.0499999999999989);
#212=CIRCLE('',#23805,0.1);
#213=CIRCLE('',#23806,0.1);
#214=CIRCLE('',#23810,0.2);
#215=CIRCLE('',#23811,0.2);
#216=CIRCLE('',#23815,0.149999999999997);
#217=CIRCLE('',#23816,0.149999999999997);
#218=CIRCLE('',#23820,0.0499999999999989);
#219=CIRCLE('',#23821,0.0499999999999989);
#220=CIRCLE('',#23824,0.1);
#221=CIRCLE('',#23825,0.1);
#222=CIRCLE('',#23829,0.2);
#223=CIRCLE('',#23830,0.2);
#224=CIRCLE('',#23834,0.150000000000001);
#225=CIRCLE('',#23835,0.150000000000001);
#226=CIRCLE('',#23839,0.0500000000000034);
#227=CIRCLE('',#23840,0.0500000000000034);
#228=CIRCLE('',#23843,0.100000000000005);
#229=CIRCLE('',#23844,0.100000000000005);
#230=CIRCLE('',#23848,0.200000000000002);
#231=CIRCLE('',#23849,0.200000000000002);
#232=CIRCLE('',#23854,0.1);
#233=CIRCLE('',#23855,0.1);
#234=CIRCLE('',#23858,0.2);
#235=CIRCLE('',#23859,0.2);
#236=CIRCLE('',#23862,0.149999999999999);
#237=CIRCLE('',#23863,0.149999999999999);
#238=CIRCLE('',#23867,0.0499999999999989);
#239=CIRCLE('',#23868,0.0499999999999989);
#240=CIRCLE('',#23872,0.149999999999999);
#241=CIRCLE('',#23873,0.149999999999999);
#242=CIRCLE('',#23877,0.0499999999999989);
#243=CIRCLE('',#23878,0.0499999999999989);
#244=CIRCLE('',#23881,0.1);
#245=CIRCLE('',#23882,0.1);
#246=CIRCLE('',#23886,0.2);
#247=CIRCLE('',#23887,0.2);
#248=CIRCLE('',#23891,0.2);
#249=CIRCLE('',#23892,0.2);
#250=CIRCLE('',#23895,0.15);
#251=CIRCLE('',#23896,0.15);
#252=CIRCLE('',#23900,0.05);
#253=CIRCLE('',#23901,0.05);
#254=CIRCLE('',#23904,0.1);
#255=CIRCLE('',#23905,0.1);
#256=CIRCLE('',#23910,0.150000000000001);
#257=CIRCLE('',#23911,0.150000000000001);
#258=CIRCLE('',#23915,0.0500000000000012);
#259=CIRCLE('',#23916,0.0500000000000012);
#260=CIRCLE('',#23919,0.1);
#261=CIRCLE('',#23920,0.1);
#262=CIRCLE('',#23924,0.2);
#263=CIRCLE('',#23925,0.2);
#264=CIRCLE('',#23929,0.149999999999999);
#265=CIRCLE('',#23930,0.149999999999999);
#266=CIRCLE('',#23934,0.0500000000000012);
#267=CIRCLE('',#23935,0.0500000000000012);
#268=CIRCLE('',#23938,0.1);
#269=CIRCLE('',#23939,0.1);
#270=CIRCLE('',#23943,0.2);
#271=CIRCLE('',#23944,0.2);
#272=CIRCLE('',#23949,0.100000000000002);
#273=CIRCLE('',#23950,0.100000000000002);
#274=CIRCLE('',#23953,0.200000000000002);
#275=CIRCLE('',#23954,0.200000000000002);
#276=CIRCLE('',#23957,0.150000000000001);
#277=CIRCLE('',#23958,0.150000000000001);
#278=CIRCLE('',#23962,0.0500000000000034);
#279=CIRCLE('',#23963,0.0500000000000034);
#280=CIRCLE('',#23966,0.200000000000002);
#281=CIRCLE('',#23967,0.200000000000002);
#282=CIRCLE('',#23970,0.149999999999997);
#283=CIRCLE('',#23971,0.149999999999997);
#284=CIRCLE('',#23975,0.0499999999999989);
#285=CIRCLE('',#23976,0.0499999999999989);
#286=CIRCLE('',#23979,0.100000000000002);
#287=CIRCLE('',#23980,0.100000000000002);
#288=CIRCLE('',#23985,0.2);
#289=CIRCLE('',#23986,0.2);
#290=CIRCLE('',#23989,0.150000000000001);
#291=CIRCLE('',#23990,0.150000000000001);
#292=CIRCLE('',#23994,0.0499999999999989);
#293=CIRCLE('',#23995,0.0499999999999989);
#294=CIRCLE('',#23998,0.1);
#295=CIRCLE('',#23999,0.1);
#296=CIRCLE('',#24004,0.2);
#297=CIRCLE('',#24005,0.2);
#298=CIRCLE('',#24008,0.150000000000001);
#299=CIRCLE('',#24009,0.150000000000001);
#300=CIRCLE('',#24013,0.0499999999999989);
#301=CIRCLE('',#24014,0.0499999999999989);
#302=CIRCLE('',#24017,0.1);
#303=CIRCLE('',#24018,0.1);
#304=CIRCLE('',#24023,0.2);
#305=CIRCLE('',#24024,0.2);
#306=CIRCLE('',#24027,0.149999999999997);
#307=CIRCLE('',#24028,0.149999999999997);
#308=CIRCLE('',#24032,0.0499999999999989);
#309=CIRCLE('',#24033,0.0499999999999989);
#310=CIRCLE('',#24036,0.1);
#311=CIRCLE('',#24037,0.1);
#312=CIRCLE('',#24042,0.199999999999998);
#313=CIRCLE('',#24043,0.199999999999998);
#314=CIRCLE('',#24046,0.149999999999997);
#315=CIRCLE('',#24047,0.149999999999997);
#316=CIRCLE('',#24051,0.0499999999999989);
#317=CIRCLE('',#24052,0.0499999999999989);
#318=CIRCLE('',#24055,0.0999999999999979);
#319=CIRCLE('',#24056,0.0999999999999979);
#320=CIRCLE('',#24061,0.2);
#321=CIRCLE('',#24062,0.2);
#322=CIRCLE('',#24065,0.149999999999997);
#323=CIRCLE('',#24066,0.149999999999997);
#324=CIRCLE('',#24070,0.0499999999999989);
#325=CIRCLE('',#24071,0.0499999999999989);
#326=CIRCLE('',#24074,0.1);
#327=CIRCLE('',#24075,0.1);
#328=CIRCLE('',#24081,0.15);
#329=CIRCLE('',#24082,0.1625);
#330=CIRCLE('',#24085,0.15);
#331=CIRCLE('',#24086,0.1625);
#332=CIRCLE('',#24089,0.15);
#333=CIRCLE('',#24090,0.1625);
#334=CIRCLE('',#24093,0.15);
#335=CIRCLE('',#24094,0.1625);
#336=CIRCLE('',#24097,0.15);
#337=CIRCLE('',#24098,0.1625);
#338=CIRCLE('',#24101,0.15);
#339=CIRCLE('',#24102,0.1625);
#340=CIRCLE('',#24105,0.15);
#341=CIRCLE('',#24106,0.1625);
#342=CIRCLE('',#24109,0.15);
#343=CIRCLE('',#24110,0.1625);
#344=CIRCLE('',#24113,0.15);
#345=CIRCLE('',#24114,0.1625);
#346=CIRCLE('',#24117,0.15);
#347=CIRCLE('',#24118,0.1625);
#348=CIRCLE('',#24121,0.15);
#349=CIRCLE('',#24122,0.1625);
#350=CIRCLE('',#24125,0.15);
#351=CIRCLE('',#24126,0.1625);
#352=CIRCLE('',#24129,0.15);
#353=CIRCLE('',#24130,0.1625);
#354=CIRCLE('',#24133,0.15);
#355=CIRCLE('',#24134,0.1625);
#356=CIRCLE('',#24137,0.15);
#357=CIRCLE('',#24138,0.1625);
#358=CIRCLE('',#24141,0.15);
#359=CIRCLE('',#24142,0.1625);
#360=CIRCLE('',#24145,0.15);
#361=CIRCLE('',#24146,0.1625);
#362=CIRCLE('',#24149,0.15);
#363=CIRCLE('',#24150,0.1625);
#364=CIRCLE('',#24153,0.15);
#365=CIRCLE('',#24154,0.1625);
#366=CIRCLE('',#24157,0.15);
#367=CIRCLE('',#24158,0.1625);
#368=CIRCLE('',#24161,0.15);
#369=CIRCLE('',#24162,0.1625);
#370=CIRCLE('',#24165,0.15);
#371=CIRCLE('',#24166,0.1625);
#372=CIRCLE('',#24169,0.15);
#373=CIRCLE('',#24170,0.1625);
#374=CIRCLE('',#24173,0.15);
#375=CIRCLE('',#24174,0.1625);
#376=CIRCLE('',#24176,0.15);
#377=CIRCLE('',#24177,0.1625);
#378=CIRCLE('',#24179,0.162500000000001);
#379=CIRCLE('',#24183,0.15);
#380=CIRCLE('',#24184,0.1625);
#381=CIRCLE('',#24186,0.162500000000001);
#382=CIRCLE('',#24188,0.15);
#383=CIRCLE('',#24189,0.1625);
#384=CIRCLE('',#24193,0.15);
#385=CIRCLE('',#24194,0.1625);
#386=CIRCLE('',#24197,0.15);
#387=CIRCLE('',#24198,0.1625);
#388=CIRCLE('',#24200,0.15);
#389=CIRCLE('',#24201,0.1625);
#390=CIRCLE('',#24203,0.162500000000001);
#391=CIRCLE('',#24207,0.15);
#392=CIRCLE('',#24208,0.1625);
#393=CIRCLE('',#24211,0.15);
#394=CIRCLE('',#24212,0.1625);
#395=CIRCLE('',#24215,0.15);
#396=CIRCLE('',#24216,0.1625);
#397=CIRCLE('',#24219,0.15);
#398=CIRCLE('',#24220,0.1625);
#399=CIRCLE('',#24223,0.15);
#400=CIRCLE('',#24224,0.1625);
#401=CIRCLE('',#24227,0.15);
#402=CIRCLE('',#24228,0.1625);
#403=CIRCLE('',#24232,0.162500000000001);
#404=CIRCLE('',#24233,0.162500000000001);
#405=CIRCLE('',#24235,0.1625);
#406=CIRCLE('',#24241,0.162500000000001);
#407=CIRCLE('',#24242,0.162500000000001);
#408=CIRCLE('',#24244,0.1625);
#409=CIRCLE('',#24250,0.162500000000001);
#410=CIRCLE('',#24251,0.162500000000001);
#411=CIRCLE('',#24253,0.1625);
#412=CIRCLE('',#24259,0.162500000000001);
#413=CIRCLE('',#24260,0.162500000000001);
#414=CIRCLE('',#24262,0.1625);
#415=CIRCLE('',#24268,0.162500000000001);
#416=CIRCLE('',#24269,0.162500000000001);
#417=CIRCLE('',#24271,0.1625);
#418=CIRCLE('',#24277,0.162500000000001);
#419=CIRCLE('',#24278,0.162500000000001);
#420=CIRCLE('',#24280,0.1625);
#421=CIRCLE('',#24286,0.162500000000001);
#422=CIRCLE('',#24287,0.162500000000001);
#423=CIRCLE('',#24289,0.1625);
#424=CIRCLE('',#24295,0.162500000000001);
#425=CIRCLE('',#24296,0.162500000000001);
#426=CIRCLE('',#24298,0.1625);
#427=CIRCLE('',#24304,0.162500000000001);
#428=CIRCLE('',#24305,0.162500000000001);
#429=CIRCLE('',#24307,0.1625);
#430=CIRCLE('',#24313,0.162500000000001);
#431=CIRCLE('',#24314,0.162500000000001);
#432=CIRCLE('',#24316,0.1625);
#433=CIRCLE('',#24322,0.162500000000001);
#434=CIRCLE('',#24323,0.162500000000001);
#435=CIRCLE('',#24325,0.1625);
#436=CIRCLE('',#24331,0.162500000000001);
#437=CIRCLE('',#24332,0.162500000000001);
#438=CIRCLE('',#24334,0.1625);
#439=CIRCLE('',#24340,0.162500000000001);
#440=CIRCLE('',#24341,0.162500000000001);
#441=CIRCLE('',#24343,0.1625);
#442=CIRCLE('',#24349,0.162500000000001);
#443=CIRCLE('',#24350,0.162500000000001);
#444=CIRCLE('',#24352,0.1625);
#445=CIRCLE('',#24358,0.162500000000001);
#446=CIRCLE('',#24359,0.162500000000001);
#447=CIRCLE('',#24361,0.1625);
#448=CIRCLE('',#24367,0.162500000000001);
#449=CIRCLE('',#24368,0.162500000000001);
#450=CIRCLE('',#24370,0.1625);
#451=CIRCLE('',#24376,0.162500000000001);
#452=CIRCLE('',#24377,0.162500000000001);
#453=CIRCLE('',#24379,0.1625);
#454=CIRCLE('',#24385,0.162500000000001);
#455=CIRCLE('',#24386,0.162500000000001);
#456=CIRCLE('',#24388,0.1625);
#457=CIRCLE('',#24394,0.162500000000001);
#458=CIRCLE('',#24395,0.162500000000001);
#459=CIRCLE('',#24397,0.1625);
#460=CIRCLE('',#24403,0.162500000000001);
#461=CIRCLE('',#24404,0.162500000000001);
#462=CIRCLE('',#24406,0.1625);
#463=CIRCLE('',#24412,0.162500000000001);
#464=CIRCLE('',#24413,0.162500000000001);
#465=CIRCLE('',#24415,0.1625);
#466=CIRCLE('',#24421,0.162500000000001);
#467=CIRCLE('',#24422,0.162500000000001);
#468=CIRCLE('',#24424,0.1625);
#469=CIRCLE('',#24430,0.162500000000001);
#470=CIRCLE('',#24431,0.162500000000001);
#471=CIRCLE('',#24433,0.1625);
#472=CIRCLE('',#24439,0.162500000000001);
#473=CIRCLE('',#24440,0.162500000000001);
#474=CIRCLE('',#24442,0.1625);
#475=CIRCLE('',#24448,0.162500000000001);
#476=CIRCLE('',#24450,0.1625);
#477=CIRCLE('',#24456,0.162500000000001);
#478=CIRCLE('',#24457,0.162500000000001);
#479=CIRCLE('',#24459,0.1625);
#480=CIRCLE('',#24465,0.162500000000001);
#481=CIRCLE('',#24468,0.1625);
#482=CIRCLE('',#24474,0.162500000000001);
#483=CIRCLE('',#24475,0.162500000000001);
#484=CIRCLE('',#24477,0.1625);
#485=CIRCLE('',#24483,0.162500000000001);
#486=CIRCLE('',#24484,0.162500000000001);
#487=CIRCLE('',#24486,0.1625);
#488=CIRCLE('',#24492,0.162500000000001);
#489=CIRCLE('',#24494,0.1625);
#490=CIRCLE('',#24500,0.162500000000001);
#491=CIRCLE('',#24501,0.162500000000001);
#492=CIRCLE('',#24503,0.1625);
#493=CIRCLE('',#24509,0.162500000000001);
#494=CIRCLE('',#24510,0.162500000000001);
#495=CIRCLE('',#24512,0.1625);
#496=CIRCLE('',#24518,0.162500000000001);
#497=CIRCLE('',#24519,0.162500000000001);
#498=CIRCLE('',#24521,0.1625);
#499=CIRCLE('',#24527,0.162500000000001);
#500=CIRCLE('',#24528,0.162500000000001);
#501=CIRCLE('',#24530,0.1625);
#502=CIRCLE('',#24536,0.162500000000001);
#503=CIRCLE('',#24537,0.162500000000001);
#504=CIRCLE('',#24539,0.1625);
#505=CIRCLE('',#24545,0.162500000000001);
#506=CIRCLE('',#24546,0.162500000000001);
#507=CIRCLE('',#24548,0.1625);
#508=CIRCLE('',#24552,0.15);
#509=CIRCLE('',#24559,0.15);
#510=CIRCLE('',#24566,0.15);
#511=CIRCLE('',#24573,0.15);
#512=CIRCLE('',#24580,0.15);
#513=CIRCLE('',#24587,0.15);
#514=CIRCLE('',#24594,0.15);
#515=CIRCLE('',#24601,0.15);
#516=CIRCLE('',#24608,0.15);
#517=CIRCLE('',#24615,0.15);
#518=CIRCLE('',#24622,0.15);
#519=CIRCLE('',#24629,0.15);
#520=CIRCLE('',#24636,0.15);
#521=CIRCLE('',#24643,0.15);
#522=CIRCLE('',#24650,0.15);
#523=CIRCLE('',#24657,0.15);
#524=CIRCLE('',#24664,0.15);
#525=CIRCLE('',#24671,0.15);
#526=CIRCLE('',#24678,0.15);
#527=CIRCLE('',#24685,0.15);
#528=CIRCLE('',#24692,0.15);
#529=CIRCLE('',#24699,0.15);
#530=CIRCLE('',#24706,0.15);
#531=CIRCLE('',#24713,0.15);
#532=CIRCLE('',#24720,0.15);
#533=CIRCLE('',#24727,0.15);
#534=CIRCLE('',#24736,0.15);
#535=CIRCLE('',#24740,0.15);
#536=CIRCLE('',#24747,0.15);
#537=CIRCLE('',#24754,0.15);
#538=CIRCLE('',#24761,0.15);
#539=CIRCLE('',#24768,0.15);
#540=CIRCLE('',#24775,0.15);
#541=CIRCLE('',#24782,0.15);
#542=CIRCLE('',#24789,0.15);
#543=CIRCLE('',#24796,0.15);
#544=CYLINDRICAL_SURFACE('',#23297,2.5);
#545=CYLINDRICAL_SURFACE('',#23338,2.5);
#546=CYLINDRICAL_SURFACE('',#23378,2.5);
#547=CYLINDRICAL_SURFACE('',#23388,2.5);
#548=CYLINDRICAL_SURFACE('',#23395,0.149999999999997);
#549=CYLINDRICAL_SURFACE('',#23400,0.0499999999999989);
#550=CYLINDRICAL_SURFACE('',#23404,0.1);
#551=CYLINDRICAL_SURFACE('',#23409,0.2);
#552=CYLINDRICAL_SURFACE('',#23414,0.149999999999997);
#553=CYLINDRICAL_SURFACE('',#23419,0.0499999999999989);
#554=CYLINDRICAL_SURFACE('',#23423,0.1);
#555=CYLINDRICAL_SURFACE('',#23428,0.2);
#556=CYLINDRICAL_SURFACE('',#23433,0.150000000000001);
#557=CYLINDRICAL_SURFACE('',#23438,0.0499999999999989);
#558=CYLINDRICAL_SURFACE('',#23442,0.1);
#559=CYLINDRICAL_SURFACE('',#23447,0.2);
#560=CYLINDRICAL_SURFACE('',#23452,0.150000000000001);
#561=CYLINDRICAL_SURFACE('',#23457,0.0499999999999989);
#562=CYLINDRICAL_SURFACE('',#23461,0.1);
#563=CYLINDRICAL_SURFACE('',#23466,0.2);
#564=CYLINDRICAL_SURFACE('',#23471,0.150000000000001);
#565=CYLINDRICAL_SURFACE('',#23476,0.0499999999999989);
#566=CYLINDRICAL_SURFACE('',#23480,0.1);
#567=CYLINDRICAL_SURFACE('',#23485,0.2);
#568=CYLINDRICAL_SURFACE('',#23490,0.150000000000001);
#569=CYLINDRICAL_SURFACE('',#23495,0.0499999999999989);
#570=CYLINDRICAL_SURFACE('',#23499,0.1);
#571=CYLINDRICAL_SURFACE('',#23504,0.2);
#572=CYLINDRICAL_SURFACE('',#23510,0.150000000000001);
#573=CYLINDRICAL_SURFACE('',#23515,0.0499999999999989);
#574=CYLINDRICAL_SURFACE('',#23519,0.1);
#575=CYLINDRICAL_SURFACE('',#23524,0.2);
#576=CYLINDRICAL_SURFACE('',#23529,0.150000000000001);
#577=CYLINDRICAL_SURFACE('',#23534,0.0499999999999989);
#578=CYLINDRICAL_SURFACE('',#23538,0.1);
#579=CYLINDRICAL_SURFACE('',#23543,0.2);
#580=CYLINDRICAL_SURFACE('',#23548,0.150000000000001);
#581=CYLINDRICAL_SURFACE('',#23553,0.0500000000000012);
#582=CYLINDRICAL_SURFACE('',#23557,0.1);
#583=CYLINDRICAL_SURFACE('',#23562,0.2);
#584=CYLINDRICAL_SURFACE('',#23567,0.149999999999999);
#585=CYLINDRICAL_SURFACE('',#23572,0.0499999999999989);
#586=CYLINDRICAL_SURFACE('',#23576,0.1);
#587=CYLINDRICAL_SURFACE('',#23581,0.2);
#588=CYLINDRICAL_SURFACE('',#23586,0.150000000000001);
#589=CYLINDRICAL_SURFACE('',#23591,0.0500000000000012);
#590=CYLINDRICAL_SURFACE('',#23595,0.1);
#591=CYLINDRICAL_SURFACE('',#23600,0.2);
#592=CYLINDRICAL_SURFACE('',#23604,0.150000000000001);
#593=CYLINDRICAL_SURFACE('',#23609,0.0499999999999989);
#594=CYLINDRICAL_SURFACE('',#23613,0.1);
#595=CYLINDRICAL_SURFACE('',#23618,0.2);
#596=CYLINDRICAL_SURFACE('',#23623,0.200000000000002);
#597=CYLINDRICAL_SURFACE('',#23627,0.150000000000001);
#598=CYLINDRICAL_SURFACE('',#23632,0.0499999999999989);
#599=CYLINDRICAL_SURFACE('',#23636,0.1);
#600=CYLINDRICAL_SURFACE('',#23642,0.2);
#601=CYLINDRICAL_SURFACE('',#23646,0.150000000000001);
#602=CYLINDRICAL_SURFACE('',#23651,0.0499999999999989);
#603=CYLINDRICAL_SURFACE('',#23655,0.1);
#604=CYLINDRICAL_SURFACE('',#23661,0.2);
#605=CYLINDRICAL_SURFACE('',#23665,0.150000000000001);
#606=CYLINDRICAL_SURFACE('',#23670,0.0499999999999989);
#607=CYLINDRICAL_SURFACE('',#23674,0.1);
#608=CYLINDRICAL_SURFACE('',#23680,0.2);
#609=CYLINDRICAL_SURFACE('',#23684,0.149999999999997);
#610=CYLINDRICAL_SURFACE('',#23689,0.0499999999999989);
#611=CYLINDRICAL_SURFACE('',#23693,0.1);
#612=CYLINDRICAL_SURFACE('',#23699,0.2);
#613=CYLINDRICAL_SURFACE('',#23703,0.150000000000006);
#614=CYLINDRICAL_SURFACE('',#23708,0.0500000000000078);
#615=CYLINDRICAL_SURFACE('',#23712,0.1);
#616=CYLINDRICAL_SURFACE('',#23718,0.2);
#617=CYLINDRICAL_SURFACE('',#23722,0.149999999999997);
#618=CYLINDRICAL_SURFACE('',#23727,0.0499999999999989);
#619=CYLINDRICAL_SURFACE('',#23731,0.100000000000002);
#620=CYLINDRICAL_SURFACE('',#23738,0.150000000000006);
#621=CYLINDRICAL_SURFACE('',#23743,0.0500000000000078);
#622=CYLINDRICAL_SURFACE('',#23747,0.0999999999999956);
#623=CYLINDRICAL_SURFACE('',#23752,0.199999999999998);
#624=CYLINDRICAL_SURFACE('',#23757,0.149999999999997);
#625=CYLINDRICAL_SURFACE('',#23762,0.0499999999999989);
#626=CYLINDRICAL_SURFACE('',#23766,0.1);
#627=CYLINDRICAL_SURFACE('',#23771,0.2);
#628=CYLINDRICAL_SURFACE('',#23776,0.150000000000001);
#629=CYLINDRICAL_SURFACE('',#23781,0.0499999999999989);
#630=CYLINDRICAL_SURFACE('',#23785,0.1);
#631=CYLINDRICAL_SURFACE('',#23790,0.2);
#632=CYLINDRICAL_SURFACE('',#23795,0.150000000000001);
#633=CYLINDRICAL_SURFACE('',#23800,0.0499999999999989);
#634=CYLINDRICAL_SURFACE('',#23804,0.1);
#635=CYLINDRICAL_SURFACE('',#23809,0.2);
#636=CYLINDRICAL_SURFACE('',#23814,0.149999999999997);
#637=CYLINDRICAL_SURFACE('',#23819,0.0499999999999989);
#638=CYLINDRICAL_SURFACE('',#23823,0.1);
#639=CYLINDRICAL_SURFACE('',#23828,0.2);
#640=CYLINDRICAL_SURFACE('',#23833,0.150000000000001);
#641=CYLINDRICAL_SURFACE('',#23838,0.0500000000000034);
#642=CYLINDRICAL_SURFACE('',#23842,0.100000000000005);
#643=CYLINDRICAL_SURFACE('',#23847,0.200000000000002);
#644=CYLINDRICAL_SURFACE('',#23853,0.1);
#645=CYLINDRICAL_SURFACE('',#23857,0.2);
#646=CYLINDRICAL_SURFACE('',#23861,0.149999999999999);
#647=CYLINDRICAL_SURFACE('',#23866,0.0499999999999989);
#648=CYLINDRICAL_SURFACE('',#23871,0.149999999999999);
#649=CYLINDRICAL_SURFACE('',#23876,0.0499999999999989);
#650=CYLINDRICAL_SURFACE('',#23880,0.1);
#651=CYLINDRICAL_SURFACE('',#23885,0.2);
#652=CYLINDRICAL_SURFACE('',#23890,0.2);
#653=CYLINDRICAL_SURFACE('',#23894,0.15);
#654=CYLINDRICAL_SURFACE('',#23899,0.05);
#655=CYLINDRICAL_SURFACE('',#23903,0.1);
#656=CYLINDRICAL_SURFACE('',#23909,0.150000000000001);
#657=CYLINDRICAL_SURFACE('',#23914,0.0500000000000012);
#658=CYLINDRICAL_SURFACE('',#23918,0.1);
#659=CYLINDRICAL_SURFACE('',#23923,0.2);
#660=CYLINDRICAL_SURFACE('',#23928,0.149999999999999);
#661=CYLINDRICAL_SURFACE('',#23933,0.0500000000000012);
#662=CYLINDRICAL_SURFACE('',#23937,0.1);
#663=CYLINDRICAL_SURFACE('',#23942,0.2);
#664=CYLINDRICAL_SURFACE('',#23948,0.100000000000002);
#665=CYLINDRICAL_SURFACE('',#23952,0.200000000000002);
#666=CYLINDRICAL_SURFACE('',#23956,0.150000000000001);
#667=CYLINDRICAL_SURFACE('',#23961,0.0500000000000034);
#668=CYLINDRICAL_SURFACE('',#23965,0.200000000000002);
#669=CYLINDRICAL_SURFACE('',#23969,0.149999999999997);
#670=CYLINDRICAL_SURFACE('',#23974,0.0499999999999989);
#671=CYLINDRICAL_SURFACE('',#23978,0.100000000000002);
#672=CYLINDRICAL_SURFACE('',#23984,0.2);
#673=CYLINDRICAL_SURFACE('',#23988,0.150000000000001);
#674=CYLINDRICAL_SURFACE('',#23993,0.0499999999999989);
#675=CYLINDRICAL_SURFACE('',#23997,0.1);
#676=CYLINDRICAL_SURFACE('',#24003,0.2);
#677=CYLINDRICAL_SURFACE('',#24007,0.150000000000001);
#678=CYLINDRICAL_SURFACE('',#24012,0.0499999999999989);
#679=CYLINDRICAL_SURFACE('',#24016,0.1);
#680=CYLINDRICAL_SURFACE('',#24022,0.2);
#681=CYLINDRICAL_SURFACE('',#24026,0.149999999999997);
#682=CYLINDRICAL_SURFACE('',#24031,0.0499999999999989);
#683=CYLINDRICAL_SURFACE('',#24035,0.1);
#684=CYLINDRICAL_SURFACE('',#24041,0.199999999999998);
#685=CYLINDRICAL_SURFACE('',#24045,0.149999999999997);
#686=CYLINDRICAL_SURFACE('',#24050,0.0499999999999989);
#687=CYLINDRICAL_SURFACE('',#24054,0.0999999999999979);
#688=CYLINDRICAL_SURFACE('',#24060,0.2);
#689=CYLINDRICAL_SURFACE('',#24064,0.149999999999997);
#690=CYLINDRICAL_SURFACE('',#24069,0.0499999999999989);
#691=CYLINDRICAL_SURFACE('',#24073,0.1);
#692=CYLINDRICAL_SURFACE('',#24231,0.162500000000001);
#693=CYLINDRICAL_SURFACE('',#24234,0.1625);
#694=CYLINDRICAL_SURFACE('',#24240,0.162500000000001);
#695=CYLINDRICAL_SURFACE('',#24243,0.1625);
#696=CYLINDRICAL_SURFACE('',#24249,0.162500000000001);
#697=CYLINDRICAL_SURFACE('',#24252,0.1625);
#698=CYLINDRICAL_SURFACE('',#24258,0.162500000000001);
#699=CYLINDRICAL_SURFACE('',#24261,0.1625);
#700=CYLINDRICAL_SURFACE('',#24267,0.162500000000001);
#701=CYLINDRICAL_SURFACE('',#24270,0.1625);
#702=CYLINDRICAL_SURFACE('',#24276,0.162500000000001);
#703=CYLINDRICAL_SURFACE('',#24279,0.1625);
#704=CYLINDRICAL_SURFACE('',#24285,0.162500000000001);
#705=CYLINDRICAL_SURFACE('',#24288,0.1625);
#706=CYLINDRICAL_SURFACE('',#24294,0.162500000000001);
#707=CYLINDRICAL_SURFACE('',#24297,0.1625);
#708=CYLINDRICAL_SURFACE('',#24303,0.162500000000001);
#709=CYLINDRICAL_SURFACE('',#24306,0.1625);
#710=CYLINDRICAL_SURFACE('',#24312,0.162500000000001);
#711=CYLINDRICAL_SURFACE('',#24315,0.1625);
#712=CYLINDRICAL_SURFACE('',#24321,0.162500000000001);
#713=CYLINDRICAL_SURFACE('',#24324,0.1625);
#714=CYLINDRICAL_SURFACE('',#24330,0.162500000000001);
#715=CYLINDRICAL_SURFACE('',#24333,0.1625);
#716=CYLINDRICAL_SURFACE('',#24339,0.162500000000001);
#717=CYLINDRICAL_SURFACE('',#24342,0.1625);
#718=CYLINDRICAL_SURFACE('',#24348,0.162500000000001);
#719=CYLINDRICAL_SURFACE('',#24351,0.1625);
#720=CYLINDRICAL_SURFACE('',#24357,0.162500000000001);
#721=CYLINDRICAL_SURFACE('',#24360,0.1625);
#722=CYLINDRICAL_SURFACE('',#24366,0.162500000000001);
#723=CYLINDRICAL_SURFACE('',#24369,0.1625);
#724=CYLINDRICAL_SURFACE('',#24375,0.162500000000001);
#725=CYLINDRICAL_SURFACE('',#24378,0.1625);
#726=CYLINDRICAL_SURFACE('',#24384,0.162500000000001);
#727=CYLINDRICAL_SURFACE('',#24387,0.1625);
#728=CYLINDRICAL_SURFACE('',#24393,0.162500000000001);
#729=CYLINDRICAL_SURFACE('',#24396,0.1625);
#730=CYLINDRICAL_SURFACE('',#24402,0.162500000000001);
#731=CYLINDRICAL_SURFACE('',#24405,0.1625);
#732=CYLINDRICAL_SURFACE('',#24411,0.162500000000001);
#733=CYLINDRICAL_SURFACE('',#24414,0.1625);
#734=CYLINDRICAL_SURFACE('',#24420,0.162500000000001);
#735=CYLINDRICAL_SURFACE('',#24423,0.1625);
#736=CYLINDRICAL_SURFACE('',#24429,0.162500000000001);
#737=CYLINDRICAL_SURFACE('',#24432,0.1625);
#738=CYLINDRICAL_SURFACE('',#24438,0.162500000000001);
#739=CYLINDRICAL_SURFACE('',#24441,0.1625);
#740=CYLINDRICAL_SURFACE('',#24447,0.162500000000001);
#741=CYLINDRICAL_SURFACE('',#24449,0.1625);
#742=CYLINDRICAL_SURFACE('',#24455,0.162500000000001);
#743=CYLINDRICAL_SURFACE('',#24458,0.1625);
#744=CYLINDRICAL_SURFACE('',#24464,0.162500000000001);
#745=CYLINDRICAL_SURFACE('',#24467,0.1625);
#746=CYLINDRICAL_SURFACE('',#24473,0.162500000000001);
#747=CYLINDRICAL_SURFACE('',#24476,0.1625);
#748=CYLINDRICAL_SURFACE('',#24482,0.162500000000001);
#749=CYLINDRICAL_SURFACE('',#24485,0.1625);
#750=CYLINDRICAL_SURFACE('',#24491,0.162500000000001);
#751=CYLINDRICAL_SURFACE('',#24493,0.1625);
#752=CYLINDRICAL_SURFACE('',#24499,0.162500000000001);
#753=CYLINDRICAL_SURFACE('',#24502,0.1625);
#754=CYLINDRICAL_SURFACE('',#24508,0.162500000000001);
#755=CYLINDRICAL_SURFACE('',#24511,0.1625);
#756=CYLINDRICAL_SURFACE('',#24517,0.162500000000001);
#757=CYLINDRICAL_SURFACE('',#24520,0.1625);
#758=CYLINDRICAL_SURFACE('',#24526,0.162500000000001);
#759=CYLINDRICAL_SURFACE('',#24529,0.1625);
#760=CYLINDRICAL_SURFACE('',#24535,0.162500000000001);
#761=CYLINDRICAL_SURFACE('',#24538,0.1625);
#762=CYLINDRICAL_SURFACE('',#24544,0.162500000000001);
#763=CYLINDRICAL_SURFACE('',#24547,0.1625);
#764=CYLINDRICAL_SURFACE('',#24551,0.15);
#765=CYLINDRICAL_SURFACE('',#24558,0.15);
#766=CYLINDRICAL_SURFACE('',#24565,0.15);
#767=CYLINDRICAL_SURFACE('',#24572,0.15);
#768=CYLINDRICAL_SURFACE('',#24579,0.15);
#769=CYLINDRICAL_SURFACE('',#24586,0.15);
#770=CYLINDRICAL_SURFACE('',#24593,0.15);
#771=CYLINDRICAL_SURFACE('',#24600,0.15);
#772=CYLINDRICAL_SURFACE('',#24607,0.15);
#773=CYLINDRICAL_SURFACE('',#24614,0.15);
#774=CYLINDRICAL_SURFACE('',#24621,0.15);
#775=CYLINDRICAL_SURFACE('',#24628,0.15);
#776=CYLINDRICAL_SURFACE('',#24635,0.15);
#777=CYLINDRICAL_SURFACE('',#24642,0.15);
#778=CYLINDRICAL_SURFACE('',#24649,0.15);
#779=CYLINDRICAL_SURFACE('',#24656,0.15);
#780=CYLINDRICAL_SURFACE('',#24663,0.15);
#781=CYLINDRICAL_SURFACE('',#24670,0.15);
#782=CYLINDRICAL_SURFACE('',#24677,0.15);
#783=CYLINDRICAL_SURFACE('',#24684,0.15);
#784=CYLINDRICAL_SURFACE('',#24691,0.15);
#785=CYLINDRICAL_SURFACE('',#24698,0.15);
#786=CYLINDRICAL_SURFACE('',#24705,0.15);
#787=CYLINDRICAL_SURFACE('',#24712,0.15);
#788=CYLINDRICAL_SURFACE('',#24719,0.15);
#789=CYLINDRICAL_SURFACE('',#24726,0.15);
#790=CYLINDRICAL_SURFACE('',#24735,0.15);
#791=CYLINDRICAL_SURFACE('',#24739,0.15);
#792=CYLINDRICAL_SURFACE('',#24746,0.15);
#793=CYLINDRICAL_SURFACE('',#24753,0.15);
#794=CYLINDRICAL_SURFACE('',#24760,0.15);
#795=CYLINDRICAL_SURFACE('',#24767,0.15);
#796=CYLINDRICAL_SURFACE('',#24774,0.15);
#797=CYLINDRICAL_SURFACE('',#24781,0.15);
#798=CYLINDRICAL_SURFACE('',#24788,0.15);
#799=CYLINDRICAL_SURFACE('',#24795,0.15);
#800=FACE_OUTER_BOUND('',#1989,.T.);
#801=FACE_OUTER_BOUND('',#1990,.T.);
#802=FACE_OUTER_BOUND('',#1991,.T.);
#803=FACE_OUTER_BOUND('',#1992,.T.);
#804=FACE_OUTER_BOUND('',#1993,.T.);
#805=FACE_OUTER_BOUND('',#1994,.T.);
#806=FACE_OUTER_BOUND('',#1995,.T.);
#807=FACE_OUTER_BOUND('',#1996,.T.);
#808=FACE_OUTER_BOUND('',#1997,.T.);
#809=FACE_OUTER_BOUND('',#1998,.T.);
#810=FACE_OUTER_BOUND('',#1999,.T.);
#811=FACE_OUTER_BOUND('',#2000,.T.);
#812=FACE_OUTER_BOUND('',#2001,.T.);
#813=FACE_OUTER_BOUND('',#2002,.T.);
#814=FACE_OUTER_BOUND('',#2003,.T.);
#815=FACE_OUTER_BOUND('',#2004,.T.);
#816=FACE_OUTER_BOUND('',#2005,.T.);
#817=FACE_OUTER_BOUND('',#2006,.T.);
#818=FACE_OUTER_BOUND('',#2007,.T.);
#819=FACE_OUTER_BOUND('',#2008,.T.);
#820=FACE_OUTER_BOUND('',#2009,.T.);
#821=FACE_OUTER_BOUND('',#2010,.T.);
#822=FACE_OUTER_BOUND('',#2011,.T.);
#823=FACE_OUTER_BOUND('',#2012,.T.);
#824=FACE_OUTER_BOUND('',#2013,.T.);
#825=FACE_OUTER_BOUND('',#2014,.T.);
#826=FACE_OUTER_BOUND('',#2015,.T.);
#827=FACE_OUTER_BOUND('',#2016,.T.);
#828=FACE_OUTER_BOUND('',#2017,.T.);
#829=FACE_OUTER_BOUND('',#2018,.T.);
#830=FACE_OUTER_BOUND('',#2019,.T.);
#831=FACE_OUTER_BOUND('',#2020,.T.);
#832=FACE_OUTER_BOUND('',#2021,.T.);
#833=FACE_OUTER_BOUND('',#2022,.T.);
#834=FACE_OUTER_BOUND('',#2023,.T.);
#835=FACE_OUTER_BOUND('',#2024,.T.);
#836=FACE_OUTER_BOUND('',#2025,.T.);
#837=FACE_OUTER_BOUND('',#2026,.T.);
#838=FACE_OUTER_BOUND('',#2027,.T.);
#839=FACE_OUTER_BOUND('',#2028,.T.);
#840=FACE_OUTER_BOUND('',#2029,.T.);
#841=FACE_OUTER_BOUND('',#2030,.T.);
#842=FACE_OUTER_BOUND('',#2031,.T.);
#843=FACE_OUTER_BOUND('',#2032,.T.);
#844=FACE_OUTER_BOUND('',#2033,.T.);
#845=FACE_OUTER_BOUND('',#2034,.T.);
#846=FACE_OUTER_BOUND('',#2035,.T.);
#847=FACE_OUTER_BOUND('',#2036,.T.);
#848=FACE_OUTER_BOUND('',#2037,.T.);
#849=FACE_OUTER_BOUND('',#2038,.T.);
#850=FACE_OUTER_BOUND('',#2039,.T.);
#851=FACE_OUTER_BOUND('',#2040,.T.);
#852=FACE_OUTER_BOUND('',#2041,.T.);
#853=FACE_OUTER_BOUND('',#2042,.T.);
#854=FACE_OUTER_BOUND('',#2043,.T.);
#855=FACE_OUTER_BOUND('',#2044,.T.);
#856=FACE_OUTER_BOUND('',#2045,.T.);
#857=FACE_OUTER_BOUND('',#2046,.T.);
#858=FACE_OUTER_BOUND('',#2047,.T.);
#859=FACE_OUTER_BOUND('',#2048,.T.);
#860=FACE_OUTER_BOUND('',#2049,.T.);
#861=FACE_OUTER_BOUND('',#2050,.T.);
#862=FACE_OUTER_BOUND('',#2051,.T.);
#863=FACE_OUTER_BOUND('',#2052,.T.);
#864=FACE_OUTER_BOUND('',#2053,.T.);
#865=FACE_OUTER_BOUND('',#2054,.T.);
#866=FACE_OUTER_BOUND('',#2055,.T.);
#867=FACE_OUTER_BOUND('',#2056,.T.);
#868=FACE_OUTER_BOUND('',#2057,.T.);
#869=FACE_OUTER_BOUND('',#2058,.T.);
#870=FACE_OUTER_BOUND('',#2059,.T.);
#871=FACE_OUTER_BOUND('',#2060,.T.);
#872=FACE_OUTER_BOUND('',#2061,.T.);
#873=FACE_OUTER_BOUND('',#2062,.T.);
#874=FACE_OUTER_BOUND('',#2063,.T.);
#875=FACE_OUTER_BOUND('',#2064,.T.);
#876=FACE_OUTER_BOUND('',#2065,.T.);
#877=FACE_OUTER_BOUND('',#2066,.T.);
#878=FACE_OUTER_BOUND('',#2067,.T.);
#879=FACE_OUTER_BOUND('',#2068,.T.);
#880=FACE_OUTER_BOUND('',#2069,.T.);
#881=FACE_OUTER_BOUND('',#2070,.T.);
#882=FACE_OUTER_BOUND('',#2071,.T.);
#883=FACE_OUTER_BOUND('',#2072,.T.);
#884=FACE_OUTER_BOUND('',#2073,.T.);
#885=FACE_OUTER_BOUND('',#2074,.T.);
#886=FACE_OUTER_BOUND('',#2075,.T.);
#887=FACE_OUTER_BOUND('',#2076,.T.);
#888=FACE_OUTER_BOUND('',#2077,.T.);
#889=FACE_OUTER_BOUND('',#2078,.T.);
#890=FACE_OUTER_BOUND('',#2079,.T.);
#891=FACE_OUTER_BOUND('',#2080,.T.);
#892=FACE_OUTER_BOUND('',#2081,.T.);
#893=FACE_OUTER_BOUND('',#2082,.T.);
#894=FACE_OUTER_BOUND('',#2083,.T.);
#895=FACE_OUTER_BOUND('',#2084,.T.);
#896=FACE_OUTER_BOUND('',#2085,.T.);
#897=FACE_OUTER_BOUND('',#2086,.T.);
#898=FACE_OUTER_BOUND('',#2087,.T.);
#899=FACE_OUTER_BOUND('',#2088,.T.);
#900=FACE_OUTER_BOUND('',#2089,.T.);
#901=FACE_OUTER_BOUND('',#2090,.T.);
#902=FACE_OUTER_BOUND('',#2091,.T.);
#903=FACE_OUTER_BOUND('',#2092,.T.);
#904=FACE_OUTER_BOUND('',#2093,.T.);
#905=FACE_OUTER_BOUND('',#2094,.T.);
#906=FACE_OUTER_BOUND('',#2095,.T.);
#907=FACE_OUTER_BOUND('',#2096,.T.);
#908=FACE_OUTER_BOUND('',#2097,.T.);
#909=FACE_OUTER_BOUND('',#2098,.T.);
#910=FACE_OUTER_BOUND('',#2099,.T.);
#911=FACE_OUTER_BOUND('',#2100,.T.);
#912=FACE_OUTER_BOUND('',#2101,.T.);
#913=FACE_OUTER_BOUND('',#2102,.T.);
#914=FACE_OUTER_BOUND('',#2103,.T.);
#915=FACE_OUTER_BOUND('',#2104,.T.);
#916=FACE_OUTER_BOUND('',#2105,.T.);
#917=FACE_OUTER_BOUND('',#2106,.T.);
#918=FACE_OUTER_BOUND('',#2107,.T.);
#919=FACE_OUTER_BOUND('',#2108,.T.);
#920=FACE_OUTER_BOUND('',#2109,.T.);
#921=FACE_OUTER_BOUND('',#2110,.T.);
#922=FACE_OUTER_BOUND('',#2111,.T.);
#923=FACE_OUTER_BOUND('',#2112,.T.);
#924=FACE_OUTER_BOUND('',#2113,.T.);
#925=FACE_OUTER_BOUND('',#2114,.T.);
#926=FACE_OUTER_BOUND('',#2115,.T.);
#927=FACE_OUTER_BOUND('',#2116,.T.);
#928=FACE_OUTER_BOUND('',#2117,.T.);
#929=FACE_OUTER_BOUND('',#2118,.T.);
#930=FACE_OUTER_BOUND('',#2119,.T.);
#931=FACE_OUTER_BOUND('',#2120,.T.);
#932=FACE_OUTER_BOUND('',#2121,.T.);
#933=FACE_OUTER_BOUND('',#2122,.T.);
#934=FACE_OUTER_BOUND('',#2123,.T.);
#935=FACE_OUTER_BOUND('',#2124,.T.);
#936=FACE_OUTER_BOUND('',#2125,.T.);
#937=FACE_OUTER_BOUND('',#2126,.T.);
#938=FACE_OUTER_BOUND('',#2127,.T.);
#939=FACE_OUTER_BOUND('',#2128,.T.);
#940=FACE_OUTER_BOUND('',#2129,.T.);
#941=FACE_OUTER_BOUND('',#2130,.T.);
#942=FACE_OUTER_BOUND('',#2131,.T.);
#943=FACE_OUTER_BOUND('',#2132,.T.);
#944=FACE_OUTER_BOUND('',#2133,.T.);
#945=FACE_OUTER_BOUND('',#2134,.T.);
#946=FACE_OUTER_BOUND('',#2135,.T.);
#947=FACE_OUTER_BOUND('',#2136,.T.);
#948=FACE_OUTER_BOUND('',#2137,.T.);
#949=FACE_OUTER_BOUND('',#2138,.T.);
#950=FACE_OUTER_BOUND('',#2139,.T.);
#951=FACE_OUTER_BOUND('',#2140,.T.);
#952=FACE_OUTER_BOUND('',#2141,.T.);
#953=FACE_OUTER_BOUND('',#2142,.T.);
#954=FACE_OUTER_BOUND('',#2143,.T.);
#955=FACE_OUTER_BOUND('',#2144,.T.);
#956=FACE_OUTER_BOUND('',#2145,.T.);
#957=FACE_OUTER_BOUND('',#2146,.T.);
#958=FACE_OUTER_BOUND('',#2147,.T.);
#959=FACE_OUTER_BOUND('',#2148,.T.);
#960=FACE_OUTER_BOUND('',#2149,.T.);
#961=FACE_OUTER_BOUND('',#2150,.T.);
#962=FACE_OUTER_BOUND('',#2151,.T.);
#963=FACE_OUTER_BOUND('',#2152,.T.);
#964=FACE_OUTER_BOUND('',#2153,.T.);
#965=FACE_OUTER_BOUND('',#2154,.T.);
#966=FACE_OUTER_BOUND('',#2155,.T.);
#967=FACE_OUTER_BOUND('',#2156,.T.);
#968=FACE_OUTER_BOUND('',#2157,.T.);
#969=FACE_OUTER_BOUND('',#2158,.T.);
#970=FACE_OUTER_BOUND('',#2159,.T.);
#971=FACE_OUTER_BOUND('',#2160,.T.);
#972=FACE_OUTER_BOUND('',#2161,.T.);
#973=FACE_OUTER_BOUND('',#2162,.T.);
#974=FACE_OUTER_BOUND('',#2163,.T.);
#975=FACE_OUTER_BOUND('',#2164,.T.);
#976=FACE_OUTER_BOUND('',#2165,.T.);
#977=FACE_OUTER_BOUND('',#2166,.T.);
#978=FACE_OUTER_BOUND('',#2167,.T.);
#979=FACE_OUTER_BOUND('',#2168,.T.);
#980=FACE_OUTER_BOUND('',#2169,.T.);
#981=FACE_OUTER_BOUND('',#2170,.T.);
#982=FACE_OUTER_BOUND('',#2171,.T.);
#983=FACE_OUTER_BOUND('',#2172,.T.);
#984=FACE_OUTER_BOUND('',#2173,.T.);
#985=FACE_OUTER_BOUND('',#2174,.T.);
#986=FACE_OUTER_BOUND('',#2175,.T.);
#987=FACE_OUTER_BOUND('',#2176,.T.);
#988=FACE_OUTER_BOUND('',#2177,.T.);
#989=FACE_OUTER_BOUND('',#2178,.T.);
#990=FACE_OUTER_BOUND('',#2179,.T.);
#991=FACE_OUTER_BOUND('',#2180,.T.);
#992=FACE_OUTER_BOUND('',#2181,.T.);
#993=FACE_OUTER_BOUND('',#2182,.T.);
#994=FACE_OUTER_BOUND('',#2183,.T.);
#995=FACE_OUTER_BOUND('',#2184,.T.);
#996=FACE_OUTER_BOUND('',#2185,.T.);
#997=FACE_OUTER_BOUND('',#2186,.T.);
#998=FACE_OUTER_BOUND('',#2187,.T.);
#999=FACE_OUTER_BOUND('',#2188,.T.);
#1000=FACE_OUTER_BOUND('',#2189,.T.);
#1001=FACE_OUTER_BOUND('',#2190,.T.);
#1002=FACE_OUTER_BOUND('',#2191,.T.);
#1003=FACE_OUTER_BOUND('',#2192,.T.);
#1004=FACE_OUTER_BOUND('',#2193,.T.);
#1005=FACE_OUTER_BOUND('',#2194,.T.);
#1006=FACE_OUTER_BOUND('',#2195,.T.);
#1007=FACE_OUTER_BOUND('',#2196,.T.);
#1008=FACE_OUTER_BOUND('',#2197,.T.);
#1009=FACE_OUTER_BOUND('',#2198,.T.);
#1010=FACE_OUTER_BOUND('',#2199,.T.);
#1011=FACE_OUTER_BOUND('',#2200,.T.);
#1012=FACE_OUTER_BOUND('',#2201,.T.);
#1013=FACE_OUTER_BOUND('',#2202,.T.);
#1014=FACE_OUTER_BOUND('',#2203,.T.);
#1015=FACE_OUTER_BOUND('',#2204,.T.);
#1016=FACE_OUTER_BOUND('',#2205,.T.);
#1017=FACE_OUTER_BOUND('',#2206,.T.);
#1018=FACE_OUTER_BOUND('',#2207,.T.);
#1019=FACE_OUTER_BOUND('',#2208,.T.);
#1020=FACE_OUTER_BOUND('',#2209,.T.);
#1021=FACE_OUTER_BOUND('',#2210,.T.);
#1022=FACE_OUTER_BOUND('',#2211,.T.);
#1023=FACE_OUTER_BOUND('',#2212,.T.);
#1024=FACE_OUTER_BOUND('',#2213,.T.);
#1025=FACE_OUTER_BOUND('',#2218,.T.);
#1026=FACE_OUTER_BOUND('',#2219,.T.);
#1027=FACE_OUTER_BOUND('',#2220,.T.);
#1028=FACE_OUTER_BOUND('',#2221,.T.);
#1029=FACE_OUTER_BOUND('',#2222,.T.);
#1030=FACE_OUTER_BOUND('',#2223,.T.);
#1031=FACE_OUTER_BOUND('',#2224,.T.);
#1032=FACE_OUTER_BOUND('',#2225,.T.);
#1033=FACE_OUTER_BOUND('',#2226,.T.);
#1034=FACE_OUTER_BOUND('',#2227,.T.);
#1035=FACE_OUTER_BOUND('',#2228,.T.);
#1036=FACE_OUTER_BOUND('',#2229,.T.);
#1037=FACE_OUTER_BOUND('',#2230,.T.);
#1038=FACE_OUTER_BOUND('',#2231,.T.);
#1039=FACE_OUTER_BOUND('',#2232,.T.);
#1040=FACE_OUTER_BOUND('',#2233,.T.);
#1041=FACE_OUTER_BOUND('',#2234,.T.);
#1042=FACE_OUTER_BOUND('',#2235,.T.);
#1043=FACE_OUTER_BOUND('',#2236,.T.);
#1044=FACE_OUTER_BOUND('',#2237,.T.);
#1045=FACE_OUTER_BOUND('',#2238,.T.);
#1046=FACE_OUTER_BOUND('',#2239,.T.);
#1047=FACE_OUTER_BOUND('',#2240,.T.);
#1048=FACE_OUTER_BOUND('',#2241,.T.);
#1049=FACE_OUTER_BOUND('',#2242,.T.);
#1050=FACE_OUTER_BOUND('',#2243,.T.);
#1051=FACE_OUTER_BOUND('',#2244,.T.);
#1052=FACE_OUTER_BOUND('',#2245,.T.);
#1053=FACE_OUTER_BOUND('',#2246,.T.);
#1054=FACE_OUTER_BOUND('',#2247,.T.);
#1055=FACE_OUTER_BOUND('',#2248,.T.);
#1056=FACE_OUTER_BOUND('',#2249,.T.);
#1057=FACE_OUTER_BOUND('',#2250,.T.);
#1058=FACE_OUTER_BOUND('',#2251,.T.);
#1059=FACE_OUTER_BOUND('',#2252,.T.);
#1060=FACE_OUTER_BOUND('',#2253,.T.);
#1061=FACE_OUTER_BOUND('',#2254,.T.);
#1062=FACE_OUTER_BOUND('',#2255,.T.);
#1063=FACE_OUTER_BOUND('',#2256,.T.);
#1064=FACE_OUTER_BOUND('',#2257,.T.);
#1065=FACE_OUTER_BOUND('',#2258,.T.);
#1066=FACE_OUTER_BOUND('',#2259,.T.);
#1067=FACE_OUTER_BOUND('',#2260,.T.);
#1068=FACE_OUTER_BOUND('',#2261,.T.);
#1069=FACE_OUTER_BOUND('',#2262,.T.);
#1070=FACE_OUTER_BOUND('',#2263,.T.);
#1071=FACE_OUTER_BOUND('',#2264,.T.);
#1072=FACE_OUTER_BOUND('',#2265,.T.);
#1073=FACE_OUTER_BOUND('',#2266,.T.);
#1074=FACE_OUTER_BOUND('',#2267,.T.);
#1075=FACE_OUTER_BOUND('',#2268,.T.);
#1076=FACE_OUTER_BOUND('',#2269,.T.);
#1077=FACE_OUTER_BOUND('',#2270,.T.);
#1078=FACE_OUTER_BOUND('',#2271,.T.);
#1079=FACE_OUTER_BOUND('',#2272,.T.);
#1080=FACE_OUTER_BOUND('',#2273,.T.);
#1081=FACE_OUTER_BOUND('',#2274,.T.);
#1082=FACE_OUTER_BOUND('',#2275,.T.);
#1083=FACE_OUTER_BOUND('',#2276,.T.);
#1084=FACE_OUTER_BOUND('',#2277,.T.);
#1085=FACE_OUTER_BOUND('',#2278,.T.);
#1086=FACE_OUTER_BOUND('',#2279,.T.);
#1087=FACE_OUTER_BOUND('',#2280,.T.);
#1088=FACE_OUTER_BOUND('',#2281,.T.);
#1089=FACE_OUTER_BOUND('',#2282,.T.);
#1090=FACE_OUTER_BOUND('',#2283,.T.);
#1091=FACE_OUTER_BOUND('',#2284,.T.);
#1092=FACE_OUTER_BOUND('',#2285,.T.);
#1093=FACE_OUTER_BOUND('',#2286,.T.);
#1094=FACE_OUTER_BOUND('',#2287,.T.);
#1095=FACE_OUTER_BOUND('',#2288,.T.);
#1096=FACE_OUTER_BOUND('',#2289,.T.);
#1097=FACE_OUTER_BOUND('',#2290,.T.);
#1098=FACE_OUTER_BOUND('',#2291,.T.);
#1099=FACE_OUTER_BOUND('',#2292,.T.);
#1100=FACE_OUTER_BOUND('',#2293,.T.);
#1101=FACE_OUTER_BOUND('',#2294,.T.);
#1102=FACE_OUTER_BOUND('',#2295,.T.);
#1103=FACE_OUTER_BOUND('',#2296,.T.);
#1104=FACE_OUTER_BOUND('',#2297,.T.);
#1105=FACE_OUTER_BOUND('',#2298,.T.);
#1106=FACE_OUTER_BOUND('',#2299,.T.);
#1107=FACE_OUTER_BOUND('',#2300,.T.);
#1108=FACE_OUTER_BOUND('',#2301,.T.);
#1109=FACE_OUTER_BOUND('',#2302,.T.);
#1110=FACE_OUTER_BOUND('',#2303,.T.);
#1111=FACE_OUTER_BOUND('',#2304,.T.);
#1112=FACE_OUTER_BOUND('',#2305,.T.);
#1113=FACE_OUTER_BOUND('',#2306,.T.);
#1114=FACE_OUTER_BOUND('',#2307,.T.);
#1115=FACE_OUTER_BOUND('',#2308,.T.);
#1116=FACE_OUTER_BOUND('',#2309,.T.);
#1117=FACE_OUTER_BOUND('',#2310,.T.);
#1118=FACE_OUTER_BOUND('',#2311,.T.);
#1119=FACE_OUTER_BOUND('',#2312,.T.);
#1120=FACE_OUTER_BOUND('',#2313,.T.);
#1121=FACE_OUTER_BOUND('',#2314,.T.);
#1122=FACE_OUTER_BOUND('',#2315,.T.);
#1123=FACE_OUTER_BOUND('',#2316,.T.);
#1124=FACE_OUTER_BOUND('',#2317,.T.);
#1125=FACE_OUTER_BOUND('',#2318,.T.);
#1126=FACE_OUTER_BOUND('',#2319,.T.);
#1127=FACE_OUTER_BOUND('',#2320,.T.);
#1128=FACE_OUTER_BOUND('',#2321,.T.);
#1129=FACE_OUTER_BOUND('',#2322,.T.);
#1130=FACE_OUTER_BOUND('',#2323,.T.);
#1131=FACE_OUTER_BOUND('',#2324,.T.);
#1132=FACE_OUTER_BOUND('',#2325,.T.);
#1133=FACE_OUTER_BOUND('',#2326,.T.);
#1134=FACE_OUTER_BOUND('',#2327,.T.);
#1135=FACE_OUTER_BOUND('',#2328,.T.);
#1136=FACE_OUTER_BOUND('',#2329,.T.);
#1137=FACE_OUTER_BOUND('',#2330,.T.);
#1138=FACE_OUTER_BOUND('',#2331,.T.);
#1139=FACE_OUTER_BOUND('',#2332,.T.);
#1140=FACE_OUTER_BOUND('',#2333,.T.);
#1141=FACE_OUTER_BOUND('',#2334,.T.);
#1142=FACE_OUTER_BOUND('',#2335,.T.);
#1143=FACE_OUTER_BOUND('',#2336,.T.);
#1144=FACE_OUTER_BOUND('',#2337,.T.);
#1145=FACE_OUTER_BOUND('',#2338,.T.);
#1146=FACE_OUTER_BOUND('',#2339,.T.);
#1147=FACE_OUTER_BOUND('',#2340,.T.);
#1148=FACE_OUTER_BOUND('',#2341,.T.);
#1149=FACE_OUTER_BOUND('',#2342,.T.);
#1150=FACE_OUTER_BOUND('',#2343,.T.);
#1151=FACE_OUTER_BOUND('',#2344,.T.);
#1152=FACE_OUTER_BOUND('',#2345,.T.);
#1153=FACE_OUTER_BOUND('',#2346,.T.);
#1154=FACE_OUTER_BOUND('',#2347,.T.);
#1155=FACE_OUTER_BOUND('',#2348,.T.);
#1156=FACE_OUTER_BOUND('',#2349,.T.);
#1157=FACE_OUTER_BOUND('',#2350,.T.);
#1158=FACE_OUTER_BOUND('',#2351,.T.);
#1159=FACE_OUTER_BOUND('',#2352,.T.);
#1160=FACE_OUTER_BOUND('',#2353,.T.);
#1161=FACE_OUTER_BOUND('',#2354,.T.);
#1162=FACE_OUTER_BOUND('',#2355,.T.);
#1163=FACE_OUTER_BOUND('',#2356,.T.);
#1164=FACE_OUTER_BOUND('',#2357,.T.);
#1165=FACE_OUTER_BOUND('',#2358,.T.);
#1166=FACE_OUTER_BOUND('',#2359,.T.);
#1167=FACE_OUTER_BOUND('',#2360,.T.);
#1168=FACE_OUTER_BOUND('',#2361,.T.);
#1169=FACE_OUTER_BOUND('',#2362,.T.);
#1170=FACE_OUTER_BOUND('',#2363,.T.);
#1171=FACE_OUTER_BOUND('',#2364,.T.);
#1172=FACE_OUTER_BOUND('',#2365,.T.);
#1173=FACE_OUTER_BOUND('',#2366,.T.);
#1174=FACE_OUTER_BOUND('',#2367,.T.);
#1175=FACE_OUTER_BOUND('',#2368,.T.);
#1176=FACE_OUTER_BOUND('',#2369,.T.);
#1177=FACE_OUTER_BOUND('',#2370,.T.);
#1178=FACE_OUTER_BOUND('',#2371,.T.);
#1179=FACE_OUTER_BOUND('',#2372,.T.);
#1180=FACE_OUTER_BOUND('',#2373,.T.);
#1181=FACE_OUTER_BOUND('',#2374,.T.);
#1182=FACE_OUTER_BOUND('',#2375,.T.);
#1183=FACE_OUTER_BOUND('',#2376,.T.);
#1184=FACE_OUTER_BOUND('',#2377,.T.);
#1185=FACE_OUTER_BOUND('',#2378,.T.);
#1186=FACE_OUTER_BOUND('',#2379,.T.);
#1187=FACE_OUTER_BOUND('',#2380,.T.);
#1188=FACE_OUTER_BOUND('',#2381,.T.);
#1189=FACE_OUTER_BOUND('',#2382,.T.);
#1190=FACE_OUTER_BOUND('',#2383,.T.);
#1191=FACE_OUTER_BOUND('',#2384,.T.);
#1192=FACE_OUTER_BOUND('',#2385,.T.);
#1193=FACE_OUTER_BOUND('',#2386,.T.);
#1194=FACE_OUTER_BOUND('',#2387,.T.);
#1195=FACE_OUTER_BOUND('',#2388,.T.);
#1196=FACE_OUTER_BOUND('',#2389,.T.);
#1197=FACE_OUTER_BOUND('',#2390,.T.);
#1198=FACE_OUTER_BOUND('',#2391,.T.);
#1199=FACE_OUTER_BOUND('',#2392,.T.);
#1200=FACE_OUTER_BOUND('',#2393,.T.);
#1201=FACE_OUTER_BOUND('',#2394,.T.);
#1202=FACE_OUTER_BOUND('',#2395,.T.);
#1203=FACE_OUTER_BOUND('',#2396,.T.);
#1204=FACE_OUTER_BOUND('',#2397,.T.);
#1205=FACE_OUTER_BOUND('',#2398,.T.);
#1206=FACE_OUTER_BOUND('',#2399,.T.);
#1207=FACE_OUTER_BOUND('',#2400,.T.);
#1208=FACE_OUTER_BOUND('',#2401,.T.);
#1209=FACE_OUTER_BOUND('',#2402,.T.);
#1210=FACE_OUTER_BOUND('',#2403,.T.);
#1211=FACE_OUTER_BOUND('',#2404,.T.);
#1212=FACE_OUTER_BOUND('',#2405,.T.);
#1213=FACE_OUTER_BOUND('',#2406,.T.);
#1214=FACE_OUTER_BOUND('',#2407,.T.);
#1215=FACE_OUTER_BOUND('',#2408,.T.);
#1216=FACE_OUTER_BOUND('',#2409,.T.);
#1217=FACE_OUTER_BOUND('',#2410,.T.);
#1218=FACE_OUTER_BOUND('',#2411,.T.);
#1219=FACE_OUTER_BOUND('',#2412,.T.);
#1220=FACE_OUTER_BOUND('',#2413,.T.);
#1221=FACE_OUTER_BOUND('',#2414,.T.);
#1222=FACE_OUTER_BOUND('',#2415,.T.);
#1223=FACE_OUTER_BOUND('',#2416,.T.);
#1224=FACE_OUTER_BOUND('',#2417,.T.);
#1225=FACE_OUTER_BOUND('',#2418,.T.);
#1226=FACE_OUTER_BOUND('',#2419,.T.);
#1227=FACE_OUTER_BOUND('',#2420,.T.);
#1228=FACE_OUTER_BOUND('',#2421,.T.);
#1229=FACE_OUTER_BOUND('',#2422,.T.);
#1230=FACE_OUTER_BOUND('',#2423,.T.);
#1231=FACE_OUTER_BOUND('',#2424,.T.);
#1232=FACE_OUTER_BOUND('',#2425,.T.);
#1233=FACE_OUTER_BOUND('',#2426,.T.);
#1234=FACE_OUTER_BOUND('',#2427,.T.);
#1235=FACE_OUTER_BOUND('',#2428,.T.);
#1236=FACE_OUTER_BOUND('',#2429,.T.);
#1237=FACE_OUTER_BOUND('',#2430,.T.);
#1238=FACE_OUTER_BOUND('',#2431,.T.);
#1239=FACE_OUTER_BOUND('',#2432,.T.);
#1240=FACE_OUTER_BOUND('',#2433,.T.);
#1241=FACE_OUTER_BOUND('',#2434,.T.);
#1242=FACE_OUTER_BOUND('',#2435,.T.);
#1243=FACE_OUTER_BOUND('',#2436,.T.);
#1244=FACE_OUTER_BOUND('',#2437,.T.);
#1245=FACE_OUTER_BOUND('',#2438,.T.);
#1246=FACE_OUTER_BOUND('',#2439,.T.);
#1247=FACE_OUTER_BOUND('',#2440,.T.);
#1248=FACE_OUTER_BOUND('',#2441,.T.);
#1249=FACE_OUTER_BOUND('',#2442,.T.);
#1250=FACE_OUTER_BOUND('',#2443,.T.);
#1251=FACE_OUTER_BOUND('',#2444,.T.);
#1252=FACE_OUTER_BOUND('',#2445,.T.);
#1253=FACE_OUTER_BOUND('',#2446,.T.);
#1254=FACE_OUTER_BOUND('',#2447,.T.);
#1255=FACE_OUTER_BOUND('',#2448,.T.);
#1256=FACE_OUTER_BOUND('',#2449,.T.);
#1257=FACE_OUTER_BOUND('',#2450,.T.);
#1258=FACE_OUTER_BOUND('',#2451,.T.);
#1259=FACE_OUTER_BOUND('',#2452,.T.);
#1260=FACE_OUTER_BOUND('',#2453,.T.);
#1261=FACE_OUTER_BOUND('',#2454,.T.);
#1262=FACE_OUTER_BOUND('',#2455,.T.);
#1263=FACE_OUTER_BOUND('',#2456,.T.);
#1264=FACE_OUTER_BOUND('',#2457,.T.);
#1265=FACE_OUTER_BOUND('',#2458,.T.);
#1266=FACE_OUTER_BOUND('',#2459,.T.);
#1267=FACE_OUTER_BOUND('',#2460,.T.);
#1268=FACE_OUTER_BOUND('',#2461,.T.);
#1269=FACE_OUTER_BOUND('',#2462,.T.);
#1270=FACE_OUTER_BOUND('',#2463,.T.);
#1271=FACE_OUTER_BOUND('',#2464,.T.);
#1272=FACE_OUTER_BOUND('',#2465,.T.);
#1273=FACE_OUTER_BOUND('',#2466,.T.);
#1274=FACE_OUTER_BOUND('',#2467,.T.);
#1275=FACE_OUTER_BOUND('',#2468,.T.);
#1276=FACE_OUTER_BOUND('',#2469,.T.);
#1277=FACE_OUTER_BOUND('',#2470,.T.);
#1278=FACE_OUTER_BOUND('',#2471,.T.);
#1279=FACE_OUTER_BOUND('',#2472,.T.);
#1280=FACE_OUTER_BOUND('',#2473,.T.);
#1281=FACE_OUTER_BOUND('',#2474,.T.);
#1282=FACE_OUTER_BOUND('',#2475,.T.);
#1283=FACE_OUTER_BOUND('',#2476,.T.);
#1284=FACE_OUTER_BOUND('',#2477,.T.);
#1285=FACE_OUTER_BOUND('',#2478,.T.);
#1286=FACE_OUTER_BOUND('',#2479,.T.);
#1287=FACE_OUTER_BOUND('',#2480,.T.);
#1288=FACE_OUTER_BOUND('',#2481,.T.);
#1289=FACE_OUTER_BOUND('',#2482,.T.);
#1290=FACE_OUTER_BOUND('',#2483,.T.);
#1291=FACE_OUTER_BOUND('',#2484,.T.);
#1292=FACE_OUTER_BOUND('',#2485,.T.);
#1293=FACE_OUTER_BOUND('',#2486,.T.);
#1294=FACE_OUTER_BOUND('',#2487,.T.);
#1295=FACE_OUTER_BOUND('',#2488,.T.);
#1296=FACE_OUTER_BOUND('',#2489,.T.);
#1297=FACE_OUTER_BOUND('',#2490,.T.);
#1298=FACE_OUTER_BOUND('',#2491,.T.);
#1299=FACE_OUTER_BOUND('',#2492,.T.);
#1300=FACE_OUTER_BOUND('',#2493,.T.);
#1301=FACE_OUTER_BOUND('',#2494,.T.);
#1302=FACE_OUTER_BOUND('',#2495,.T.);
#1303=FACE_OUTER_BOUND('',#2496,.T.);
#1304=FACE_OUTER_BOUND('',#2497,.T.);
#1305=FACE_OUTER_BOUND('',#2498,.T.);
#1306=FACE_OUTER_BOUND('',#2499,.T.);
#1307=FACE_OUTER_BOUND('',#2500,.T.);
#1308=FACE_OUTER_BOUND('',#2501,.T.);
#1309=FACE_OUTER_BOUND('',#2502,.T.);
#1310=FACE_OUTER_BOUND('',#2503,.T.);
#1311=FACE_OUTER_BOUND('',#2504,.T.);
#1312=FACE_OUTER_BOUND('',#2505,.T.);
#1313=FACE_OUTER_BOUND('',#2506,.T.);
#1314=FACE_OUTER_BOUND('',#2507,.T.);
#1315=FACE_OUTER_BOUND('',#2508,.T.);
#1316=FACE_OUTER_BOUND('',#2509,.T.);
#1317=FACE_OUTER_BOUND('',#2510,.T.);
#1318=FACE_OUTER_BOUND('',#2511,.T.);
#1319=FACE_OUTER_BOUND('',#2512,.T.);
#1320=FACE_OUTER_BOUND('',#2513,.T.);
#1321=FACE_OUTER_BOUND('',#2514,.T.);
#1322=FACE_OUTER_BOUND('',#2515,.T.);
#1323=FACE_OUTER_BOUND('',#2516,.T.);
#1324=FACE_OUTER_BOUND('',#2517,.T.);
#1325=FACE_OUTER_BOUND('',#2518,.T.);
#1326=FACE_OUTER_BOUND('',#2519,.T.);
#1327=FACE_OUTER_BOUND('',#2520,.T.);
#1328=FACE_OUTER_BOUND('',#2521,.T.);
#1329=FACE_OUTER_BOUND('',#2522,.T.);
#1330=FACE_OUTER_BOUND('',#2523,.T.);
#1331=FACE_OUTER_BOUND('',#2524,.T.);
#1332=FACE_OUTER_BOUND('',#2525,.T.);
#1333=FACE_OUTER_BOUND('',#2526,.T.);
#1334=FACE_OUTER_BOUND('',#2527,.T.);
#1335=FACE_OUTER_BOUND('',#2528,.T.);
#1336=FACE_OUTER_BOUND('',#2529,.T.);
#1337=FACE_OUTER_BOUND('',#2530,.T.);
#1338=FACE_OUTER_BOUND('',#2531,.T.);
#1339=FACE_OUTER_BOUND('',#2532,.T.);
#1340=FACE_OUTER_BOUND('',#2533,.T.);
#1341=FACE_OUTER_BOUND('',#2534,.T.);
#1342=FACE_OUTER_BOUND('',#2535,.T.);
#1343=FACE_OUTER_BOUND('',#2536,.T.);
#1344=FACE_OUTER_BOUND('',#2537,.T.);
#1345=FACE_OUTER_BOUND('',#2538,.T.);
#1346=FACE_OUTER_BOUND('',#2539,.T.);
#1347=FACE_OUTER_BOUND('',#2540,.T.);
#1348=FACE_OUTER_BOUND('',#2541,.T.);
#1349=FACE_OUTER_BOUND('',#2542,.T.);
#1350=FACE_OUTER_BOUND('',#2543,.T.);
#1351=FACE_OUTER_BOUND('',#2544,.T.);
#1352=FACE_OUTER_BOUND('',#2545,.T.);
#1353=FACE_OUTER_BOUND('',#2546,.T.);
#1354=FACE_OUTER_BOUND('',#2547,.T.);
#1355=FACE_OUTER_BOUND('',#2548,.T.);
#1356=FACE_OUTER_BOUND('',#2549,.T.);
#1357=FACE_OUTER_BOUND('',#2550,.T.);
#1358=FACE_OUTER_BOUND('',#2551,.T.);
#1359=FACE_OUTER_BOUND('',#2552,.T.);
#1360=FACE_OUTER_BOUND('',#2553,.T.);
#1361=FACE_OUTER_BOUND('',#2554,.T.);
#1362=FACE_OUTER_BOUND('',#2555,.T.);
#1363=FACE_OUTER_BOUND('',#2556,.T.);
#1364=FACE_OUTER_BOUND('',#2557,.T.);
#1365=FACE_OUTER_BOUND('',#2558,.T.);
#1366=FACE_OUTER_BOUND('',#2559,.T.);
#1367=FACE_OUTER_BOUND('',#2560,.T.);
#1368=FACE_OUTER_BOUND('',#2561,.T.);
#1369=FACE_OUTER_BOUND('',#2562,.T.);
#1370=FACE_OUTER_BOUND('',#2563,.T.);
#1371=FACE_OUTER_BOUND('',#2564,.T.);
#1372=FACE_OUTER_BOUND('',#2565,.T.);
#1373=FACE_OUTER_BOUND('',#2566,.T.);
#1374=FACE_OUTER_BOUND('',#2567,.T.);
#1375=FACE_OUTER_BOUND('',#2568,.T.);
#1376=FACE_OUTER_BOUND('',#2569,.T.);
#1377=FACE_OUTER_BOUND('',#2570,.T.);
#1378=FACE_OUTER_BOUND('',#2571,.T.);
#1379=FACE_OUTER_BOUND('',#2572,.T.);
#1380=FACE_OUTER_BOUND('',#2573,.T.);
#1381=FACE_OUTER_BOUND('',#2574,.T.);
#1382=FACE_OUTER_BOUND('',#2575,.T.);
#1383=FACE_OUTER_BOUND('',#2576,.T.);
#1384=FACE_OUTER_BOUND('',#2577,.T.);
#1385=FACE_OUTER_BOUND('',#2578,.T.);
#1386=FACE_OUTER_BOUND('',#2579,.T.);
#1387=FACE_OUTER_BOUND('',#2580,.T.);
#1388=FACE_OUTER_BOUND('',#2581,.T.);
#1389=FACE_OUTER_BOUND('',#2582,.T.);
#1390=FACE_OUTER_BOUND('',#2583,.T.);
#1391=FACE_OUTER_BOUND('',#2584,.T.);
#1392=FACE_OUTER_BOUND('',#2585,.T.);
#1393=FACE_OUTER_BOUND('',#2586,.T.);
#1394=FACE_OUTER_BOUND('',#2587,.T.);
#1395=FACE_OUTER_BOUND('',#2588,.T.);
#1396=FACE_OUTER_BOUND('',#2589,.T.);
#1397=FACE_OUTER_BOUND('',#2590,.T.);
#1398=FACE_OUTER_BOUND('',#2591,.T.);
#1399=FACE_OUTER_BOUND('',#2592,.T.);
#1400=FACE_OUTER_BOUND('',#2593,.T.);
#1401=FACE_OUTER_BOUND('',#2594,.T.);
#1402=FACE_OUTER_BOUND('',#2595,.T.);
#1403=FACE_OUTER_BOUND('',#2596,.T.);
#1404=FACE_OUTER_BOUND('',#2597,.T.);
#1405=FACE_OUTER_BOUND('',#2598,.T.);
#1406=FACE_OUTER_BOUND('',#2599,.T.);
#1407=FACE_OUTER_BOUND('',#2600,.T.);
#1408=FACE_OUTER_BOUND('',#2601,.T.);
#1409=FACE_OUTER_BOUND('',#2602,.T.);
#1410=FACE_OUTER_BOUND('',#2603,.T.);
#1411=FACE_OUTER_BOUND('',#2604,.T.);
#1412=FACE_OUTER_BOUND('',#2605,.T.);
#1413=FACE_OUTER_BOUND('',#2606,.T.);
#1414=FACE_OUTER_BOUND('',#2607,.T.);
#1415=FACE_OUTER_BOUND('',#2608,.T.);
#1416=FACE_OUTER_BOUND('',#2609,.T.);
#1417=FACE_OUTER_BOUND('',#2610,.T.);
#1418=FACE_OUTER_BOUND('',#2611,.T.);
#1419=FACE_OUTER_BOUND('',#2612,.T.);
#1420=FACE_OUTER_BOUND('',#2613,.T.);
#1421=FACE_OUTER_BOUND('',#2614,.T.);
#1422=FACE_OUTER_BOUND('',#2615,.T.);
#1423=FACE_OUTER_BOUND('',#2616,.T.);
#1424=FACE_OUTER_BOUND('',#2617,.T.);
#1425=FACE_OUTER_BOUND('',#2618,.T.);
#1426=FACE_OUTER_BOUND('',#2619,.T.);
#1427=FACE_OUTER_BOUND('',#2620,.T.);
#1428=FACE_OUTER_BOUND('',#2621,.T.);
#1429=FACE_OUTER_BOUND('',#2622,.T.);
#1430=FACE_OUTER_BOUND('',#2623,.T.);
#1431=FACE_OUTER_BOUND('',#2624,.T.);
#1432=FACE_OUTER_BOUND('',#2625,.T.);
#1433=FACE_OUTER_BOUND('',#2626,.T.);
#1434=FACE_OUTER_BOUND('',#2627,.T.);
#1435=FACE_OUTER_BOUND('',#2628,.T.);
#1436=FACE_OUTER_BOUND('',#2629,.T.);
#1437=FACE_OUTER_BOUND('',#2630,.T.);
#1438=FACE_OUTER_BOUND('',#2631,.T.);
#1439=FACE_OUTER_BOUND('',#2632,.T.);
#1440=FACE_OUTER_BOUND('',#2633,.T.);
#1441=FACE_OUTER_BOUND('',#2634,.T.);
#1442=FACE_OUTER_BOUND('',#2635,.T.);
#1443=FACE_OUTER_BOUND('',#2636,.T.);
#1444=FACE_OUTER_BOUND('',#2637,.T.);
#1445=FACE_OUTER_BOUND('',#2638,.T.);
#1446=FACE_OUTER_BOUND('',#2639,.T.);
#1447=FACE_OUTER_BOUND('',#2640,.T.);
#1448=FACE_OUTER_BOUND('',#2641,.T.);
#1449=FACE_OUTER_BOUND('',#2642,.T.);
#1450=FACE_OUTER_BOUND('',#2643,.T.);
#1451=FACE_OUTER_BOUND('',#2644,.T.);
#1452=FACE_OUTER_BOUND('',#2645,.T.);
#1453=FACE_OUTER_BOUND('',#2646,.T.);
#1454=FACE_OUTER_BOUND('',#2647,.T.);
#1455=FACE_OUTER_BOUND('',#2648,.T.);
#1456=FACE_OUTER_BOUND('',#2649,.T.);
#1457=FACE_OUTER_BOUND('',#2650,.T.);
#1458=FACE_OUTER_BOUND('',#2651,.T.);
#1459=FACE_OUTER_BOUND('',#2652,.T.);
#1460=FACE_OUTER_BOUND('',#2653,.T.);
#1461=FACE_OUTER_BOUND('',#2654,.T.);
#1462=FACE_OUTER_BOUND('',#2655,.T.);
#1463=FACE_OUTER_BOUND('',#2656,.T.);
#1464=FACE_OUTER_BOUND('',#2657,.T.);
#1465=FACE_OUTER_BOUND('',#2658,.T.);
#1466=FACE_OUTER_BOUND('',#2659,.T.);
#1467=FACE_OUTER_BOUND('',#2660,.T.);
#1468=FACE_OUTER_BOUND('',#2661,.T.);
#1469=FACE_OUTER_BOUND('',#2662,.T.);
#1470=FACE_OUTER_BOUND('',#2663,.T.);
#1471=FACE_OUTER_BOUND('',#2664,.T.);
#1472=FACE_OUTER_BOUND('',#2665,.T.);
#1473=FACE_OUTER_BOUND('',#2666,.T.);
#1474=FACE_OUTER_BOUND('',#2667,.T.);
#1475=FACE_OUTER_BOUND('',#2668,.T.);
#1476=FACE_OUTER_BOUND('',#2669,.T.);
#1477=FACE_OUTER_BOUND('',#2670,.T.);
#1478=FACE_OUTER_BOUND('',#2671,.T.);
#1479=FACE_OUTER_BOUND('',#2672,.T.);
#1480=FACE_OUTER_BOUND('',#2673,.T.);
#1481=FACE_OUTER_BOUND('',#2678,.T.);
#1482=FACE_OUTER_BOUND('',#2679,.T.);
#1483=FACE_OUTER_BOUND('',#2680,.T.);
#1484=FACE_OUTER_BOUND('',#2681,.T.);
#1485=FACE_OUTER_BOUND('',#2682,.T.);
#1486=FACE_OUTER_BOUND('',#2683,.T.);
#1487=FACE_OUTER_BOUND('',#2684,.T.);
#1488=FACE_OUTER_BOUND('',#2685,.T.);
#1489=FACE_OUTER_BOUND('',#2686,.T.);
#1490=FACE_OUTER_BOUND('',#2687,.T.);
#1491=FACE_OUTER_BOUND('',#2688,.T.);
#1492=FACE_OUTER_BOUND('',#2689,.T.);
#1493=FACE_OUTER_BOUND('',#2690,.T.);
#1494=FACE_OUTER_BOUND('',#2691,.T.);
#1495=FACE_OUTER_BOUND('',#2692,.T.);
#1496=FACE_OUTER_BOUND('',#2693,.T.);
#1497=FACE_OUTER_BOUND('',#2694,.T.);
#1498=FACE_OUTER_BOUND('',#2695,.T.);
#1499=FACE_OUTER_BOUND('',#2696,.T.);
#1500=FACE_OUTER_BOUND('',#2697,.T.);
#1501=FACE_OUTER_BOUND('',#2698,.T.);
#1502=FACE_OUTER_BOUND('',#2699,.T.);
#1503=FACE_OUTER_BOUND('',#2700,.T.);
#1504=FACE_OUTER_BOUND('',#2701,.T.);
#1505=FACE_OUTER_BOUND('',#2702,.T.);
#1506=FACE_OUTER_BOUND('',#2703,.T.);
#1507=FACE_OUTER_BOUND('',#2704,.T.);
#1508=FACE_OUTER_BOUND('',#2705,.T.);
#1509=FACE_OUTER_BOUND('',#2706,.T.);
#1510=FACE_OUTER_BOUND('',#2707,.T.);
#1511=FACE_OUTER_BOUND('',#2708,.T.);
#1512=FACE_OUTER_BOUND('',#2709,.T.);
#1513=FACE_OUTER_BOUND('',#2710,.T.);
#1514=FACE_OUTER_BOUND('',#2711,.T.);
#1515=FACE_OUTER_BOUND('',#2712,.T.);
#1516=FACE_OUTER_BOUND('',#2713,.T.);
#1517=FACE_OUTER_BOUND('',#2714,.T.);
#1518=FACE_OUTER_BOUND('',#2715,.T.);
#1519=FACE_OUTER_BOUND('',#2716,.T.);
#1520=FACE_OUTER_BOUND('',#2717,.T.);
#1521=FACE_OUTER_BOUND('',#2718,.T.);
#1522=FACE_OUTER_BOUND('',#2719,.T.);
#1523=FACE_OUTER_BOUND('',#2720,.T.);
#1524=FACE_OUTER_BOUND('',#2721,.T.);
#1525=FACE_OUTER_BOUND('',#2722,.T.);
#1526=FACE_OUTER_BOUND('',#2723,.T.);
#1527=FACE_OUTER_BOUND('',#2724,.T.);
#1528=FACE_OUTER_BOUND('',#2725,.T.);
#1529=FACE_OUTER_BOUND('',#2726,.T.);
#1530=FACE_OUTER_BOUND('',#2727,.T.);
#1531=FACE_OUTER_BOUND('',#2728,.T.);
#1532=FACE_OUTER_BOUND('',#2729,.T.);
#1533=FACE_OUTER_BOUND('',#2730,.T.);
#1534=FACE_OUTER_BOUND('',#2731,.T.);
#1535=FACE_OUTER_BOUND('',#2732,.T.);
#1536=FACE_OUTER_BOUND('',#2733,.T.);
#1537=FACE_OUTER_BOUND('',#2734,.T.);
#1538=FACE_OUTER_BOUND('',#2735,.T.);
#1539=FACE_OUTER_BOUND('',#2736,.T.);
#1540=FACE_OUTER_BOUND('',#2737,.T.);
#1541=FACE_OUTER_BOUND('',#2738,.T.);
#1542=FACE_OUTER_BOUND('',#2739,.T.);
#1543=FACE_OUTER_BOUND('',#2740,.T.);
#1544=FACE_OUTER_BOUND('',#2741,.T.);
#1545=FACE_OUTER_BOUND('',#2742,.T.);
#1546=FACE_OUTER_BOUND('',#2743,.T.);
#1547=FACE_OUTER_BOUND('',#2744,.T.);
#1548=FACE_OUTER_BOUND('',#2745,.T.);
#1549=FACE_OUTER_BOUND('',#2746,.T.);
#1550=FACE_OUTER_BOUND('',#2747,.T.);
#1551=FACE_OUTER_BOUND('',#2748,.T.);
#1552=FACE_OUTER_BOUND('',#2749,.T.);
#1553=FACE_OUTER_BOUND('',#2750,.T.);
#1554=FACE_OUTER_BOUND('',#2751,.T.);
#1555=FACE_OUTER_BOUND('',#2752,.T.);
#1556=FACE_OUTER_BOUND('',#2753,.T.);
#1557=FACE_OUTER_BOUND('',#2754,.T.);
#1558=FACE_OUTER_BOUND('',#2755,.T.);
#1559=FACE_OUTER_BOUND('',#2756,.T.);
#1560=FACE_OUTER_BOUND('',#2757,.T.);
#1561=FACE_OUTER_BOUND('',#2758,.T.);
#1562=FACE_OUTER_BOUND('',#2759,.T.);
#1563=FACE_OUTER_BOUND('',#2760,.T.);
#1564=FACE_OUTER_BOUND('',#2761,.T.);
#1565=FACE_OUTER_BOUND('',#2762,.T.);
#1566=FACE_OUTER_BOUND('',#2763,.T.);
#1567=FACE_OUTER_BOUND('',#2764,.T.);
#1568=FACE_OUTER_BOUND('',#2765,.T.);
#1569=FACE_OUTER_BOUND('',#2766,.T.);
#1570=FACE_OUTER_BOUND('',#2767,.T.);
#1571=FACE_OUTER_BOUND('',#2768,.T.);
#1572=FACE_OUTER_BOUND('',#2769,.T.);
#1573=FACE_OUTER_BOUND('',#2770,.T.);
#1574=FACE_OUTER_BOUND('',#2771,.T.);
#1575=FACE_OUTER_BOUND('',#2772,.T.);
#1576=FACE_OUTER_BOUND('',#2773,.T.);
#1577=FACE_OUTER_BOUND('',#2774,.T.);
#1578=FACE_OUTER_BOUND('',#2775,.T.);
#1579=FACE_OUTER_BOUND('',#2776,.T.);
#1580=FACE_OUTER_BOUND('',#2777,.T.);
#1581=FACE_OUTER_BOUND('',#2778,.T.);
#1582=FACE_OUTER_BOUND('',#2779,.T.);
#1583=FACE_OUTER_BOUND('',#2780,.T.);
#1584=FACE_OUTER_BOUND('',#2781,.T.);
#1585=FACE_OUTER_BOUND('',#2782,.T.);
#1586=FACE_OUTER_BOUND('',#2783,.T.);
#1587=FACE_OUTER_BOUND('',#2784,.T.);
#1588=FACE_OUTER_BOUND('',#2785,.T.);
#1589=FACE_OUTER_BOUND('',#2786,.T.);
#1590=FACE_OUTER_BOUND('',#2787,.T.);
#1591=FACE_OUTER_BOUND('',#2788,.T.);
#1592=FACE_OUTER_BOUND('',#2789,.T.);
#1593=FACE_OUTER_BOUND('',#2790,.T.);
#1594=FACE_OUTER_BOUND('',#2791,.T.);
#1595=FACE_OUTER_BOUND('',#2792,.T.);
#1596=FACE_OUTER_BOUND('',#2793,.T.);
#1597=FACE_OUTER_BOUND('',#2794,.T.);
#1598=FACE_OUTER_BOUND('',#2795,.T.);
#1599=FACE_OUTER_BOUND('',#2796,.T.);
#1600=FACE_OUTER_BOUND('',#2797,.T.);
#1601=FACE_OUTER_BOUND('',#2798,.T.);
#1602=FACE_OUTER_BOUND('',#2799,.T.);
#1603=FACE_OUTER_BOUND('',#2800,.T.);
#1604=FACE_OUTER_BOUND('',#2801,.T.);
#1605=FACE_OUTER_BOUND('',#2802,.T.);
#1606=FACE_OUTER_BOUND('',#2803,.T.);
#1607=FACE_OUTER_BOUND('',#2804,.T.);
#1608=FACE_OUTER_BOUND('',#2805,.T.);
#1609=FACE_OUTER_BOUND('',#2806,.T.);
#1610=FACE_OUTER_BOUND('',#2807,.T.);
#1611=FACE_OUTER_BOUND('',#2808,.T.);
#1612=FACE_OUTER_BOUND('',#2809,.T.);
#1613=FACE_OUTER_BOUND('',#2810,.T.);
#1614=FACE_OUTER_BOUND('',#2811,.T.);
#1615=FACE_OUTER_BOUND('',#2812,.T.);
#1616=FACE_OUTER_BOUND('',#2813,.T.);
#1617=FACE_OUTER_BOUND('',#2814,.T.);
#1618=FACE_OUTER_BOUND('',#2815,.T.);
#1619=FACE_OUTER_BOUND('',#2816,.T.);
#1620=FACE_OUTER_BOUND('',#2817,.T.);
#1621=FACE_OUTER_BOUND('',#2818,.T.);
#1622=FACE_OUTER_BOUND('',#2819,.T.);
#1623=FACE_OUTER_BOUND('',#2820,.T.);
#1624=FACE_OUTER_BOUND('',#2821,.T.);
#1625=FACE_OUTER_BOUND('',#2822,.T.);
#1626=FACE_OUTER_BOUND('',#2823,.T.);
#1627=FACE_OUTER_BOUND('',#2824,.T.);
#1628=FACE_OUTER_BOUND('',#2825,.T.);
#1629=FACE_OUTER_BOUND('',#2826,.T.);
#1630=FACE_OUTER_BOUND('',#2827,.T.);
#1631=FACE_OUTER_BOUND('',#2828,.T.);
#1632=FACE_OUTER_BOUND('',#2829,.T.);
#1633=FACE_OUTER_BOUND('',#2830,.T.);
#1634=FACE_OUTER_BOUND('',#2831,.T.);
#1635=FACE_OUTER_BOUND('',#2832,.T.);
#1636=FACE_OUTER_BOUND('',#2833,.T.);
#1637=FACE_OUTER_BOUND('',#2834,.T.);
#1638=FACE_OUTER_BOUND('',#2835,.T.);
#1639=FACE_OUTER_BOUND('',#2836,.T.);
#1640=FACE_OUTER_BOUND('',#2837,.T.);
#1641=FACE_OUTER_BOUND('',#2838,.T.);
#1642=FACE_OUTER_BOUND('',#2839,.T.);
#1643=FACE_OUTER_BOUND('',#2840,.T.);
#1644=FACE_OUTER_BOUND('',#2841,.T.);
#1645=FACE_OUTER_BOUND('',#2842,.T.);
#1646=FACE_OUTER_BOUND('',#2843,.T.);
#1647=FACE_OUTER_BOUND('',#2844,.T.);
#1648=FACE_OUTER_BOUND('',#2845,.T.);
#1649=FACE_OUTER_BOUND('',#2846,.T.);
#1650=FACE_OUTER_BOUND('',#2847,.T.);
#1651=FACE_OUTER_BOUND('',#2848,.T.);
#1652=FACE_OUTER_BOUND('',#2849,.T.);
#1653=FACE_OUTER_BOUND('',#2850,.T.);
#1654=FACE_OUTER_BOUND('',#2851,.T.);
#1655=FACE_OUTER_BOUND('',#2852,.T.);
#1656=FACE_OUTER_BOUND('',#2853,.T.);
#1657=FACE_OUTER_BOUND('',#2854,.T.);
#1658=FACE_OUTER_BOUND('',#2855,.T.);
#1659=FACE_OUTER_BOUND('',#2856,.T.);
#1660=FACE_OUTER_BOUND('',#2857,.T.);
#1661=FACE_OUTER_BOUND('',#2858,.T.);
#1662=FACE_OUTER_BOUND('',#2859,.T.);
#1663=FACE_OUTER_BOUND('',#2860,.T.);
#1664=FACE_OUTER_BOUND('',#2861,.T.);
#1665=FACE_OUTER_BOUND('',#2862,.T.);
#1666=FACE_OUTER_BOUND('',#2863,.T.);
#1667=FACE_OUTER_BOUND('',#2864,.T.);
#1668=FACE_OUTER_BOUND('',#2865,.T.);
#1669=FACE_OUTER_BOUND('',#2866,.T.);
#1670=FACE_OUTER_BOUND('',#2867,.T.);
#1671=FACE_OUTER_BOUND('',#2868,.T.);
#1672=FACE_OUTER_BOUND('',#2869,.T.);
#1673=FACE_OUTER_BOUND('',#2870,.T.);
#1674=FACE_OUTER_BOUND('',#2871,.T.);
#1675=FACE_OUTER_BOUND('',#2872,.T.);
#1676=FACE_OUTER_BOUND('',#2873,.T.);
#1677=FACE_OUTER_BOUND('',#2874,.T.);
#1678=FACE_OUTER_BOUND('',#2875,.T.);
#1679=FACE_OUTER_BOUND('',#2876,.T.);
#1680=FACE_OUTER_BOUND('',#2877,.T.);
#1681=FACE_OUTER_BOUND('',#2878,.T.);
#1682=FACE_OUTER_BOUND('',#2879,.T.);
#1683=FACE_OUTER_BOUND('',#2880,.T.);
#1684=FACE_OUTER_BOUND('',#2881,.T.);
#1685=FACE_OUTER_BOUND('',#2882,.T.);
#1686=FACE_OUTER_BOUND('',#2883,.T.);
#1687=FACE_OUTER_BOUND('',#2884,.T.);
#1688=FACE_OUTER_BOUND('',#2885,.T.);
#1689=FACE_OUTER_BOUND('',#2886,.T.);
#1690=FACE_OUTER_BOUND('',#2887,.T.);
#1691=FACE_OUTER_BOUND('',#2888,.T.);
#1692=FACE_OUTER_BOUND('',#2889,.T.);
#1693=FACE_OUTER_BOUND('',#2890,.T.);
#1694=FACE_OUTER_BOUND('',#2891,.T.);
#1695=FACE_OUTER_BOUND('',#2892,.T.);
#1696=FACE_OUTER_BOUND('',#2893,.T.);
#1697=FACE_OUTER_BOUND('',#2894,.T.);
#1698=FACE_OUTER_BOUND('',#2895,.T.);
#1699=FACE_OUTER_BOUND('',#2896,.T.);
#1700=FACE_OUTER_BOUND('',#2897,.T.);
#1701=FACE_OUTER_BOUND('',#2898,.T.);
#1702=FACE_OUTER_BOUND('',#2899,.T.);
#1703=FACE_OUTER_BOUND('',#2900,.T.);
#1704=FACE_OUTER_BOUND('',#2901,.T.);
#1705=FACE_OUTER_BOUND('',#2902,.T.);
#1706=FACE_OUTER_BOUND('',#2903,.T.);
#1707=FACE_OUTER_BOUND('',#2904,.T.);
#1708=FACE_OUTER_BOUND('',#2905,.T.);
#1709=FACE_OUTER_BOUND('',#2906,.T.);
#1710=FACE_OUTER_BOUND('',#2907,.T.);
#1711=FACE_OUTER_BOUND('',#2908,.T.);
#1712=FACE_OUTER_BOUND('',#2909,.T.);
#1713=FACE_OUTER_BOUND('',#2910,.T.);
#1714=FACE_OUTER_BOUND('',#2911,.T.);
#1715=FACE_OUTER_BOUND('',#2912,.T.);
#1716=FACE_OUTER_BOUND('',#2913,.T.);
#1717=FACE_OUTER_BOUND('',#2914,.T.);
#1718=FACE_OUTER_BOUND('',#2915,.T.);
#1719=FACE_OUTER_BOUND('',#2916,.T.);
#1720=FACE_OUTER_BOUND('',#2917,.T.);
#1721=FACE_OUTER_BOUND('',#2918,.T.);
#1722=FACE_OUTER_BOUND('',#2919,.T.);
#1723=FACE_OUTER_BOUND('',#2920,.T.);
#1724=FACE_OUTER_BOUND('',#2921,.T.);
#1725=FACE_OUTER_BOUND('',#2922,.T.);
#1726=FACE_OUTER_BOUND('',#2923,.T.);
#1727=FACE_OUTER_BOUND('',#2924,.T.);
#1728=FACE_OUTER_BOUND('',#2925,.T.);
#1729=FACE_OUTER_BOUND('',#2926,.T.);
#1730=FACE_OUTER_BOUND('',#2927,.T.);
#1731=FACE_OUTER_BOUND('',#2928,.T.);
#1732=FACE_OUTER_BOUND('',#2929,.T.);
#1733=FACE_OUTER_BOUND('',#2930,.T.);
#1734=FACE_OUTER_BOUND('',#2931,.T.);
#1735=FACE_OUTER_BOUND('',#2932,.T.);
#1736=FACE_OUTER_BOUND('',#2933,.T.);
#1737=FACE_OUTER_BOUND('',#2934,.T.);
#1738=FACE_OUTER_BOUND('',#2935,.T.);
#1739=FACE_OUTER_BOUND('',#2936,.T.);
#1740=FACE_OUTER_BOUND('',#2937,.T.);
#1741=FACE_OUTER_BOUND('',#2938,.T.);
#1742=FACE_OUTER_BOUND('',#2939,.T.);
#1743=FACE_OUTER_BOUND('',#2940,.T.);
#1744=FACE_OUTER_BOUND('',#2941,.T.);
#1745=FACE_OUTER_BOUND('',#2942,.T.);
#1746=FACE_OUTER_BOUND('',#2943,.T.);
#1747=FACE_OUTER_BOUND('',#2944,.T.);
#1748=FACE_OUTER_BOUND('',#2945,.T.);
#1749=FACE_OUTER_BOUND('',#2946,.T.);
#1750=FACE_OUTER_BOUND('',#2947,.T.);
#1751=FACE_OUTER_BOUND('',#2948,.T.);
#1752=FACE_OUTER_BOUND('',#2949,.T.);
#1753=FACE_OUTER_BOUND('',#2950,.T.);
#1754=FACE_OUTER_BOUND('',#2951,.T.);
#1755=FACE_OUTER_BOUND('',#2952,.T.);
#1756=FACE_OUTER_BOUND('',#2953,.T.);
#1757=FACE_OUTER_BOUND('',#2954,.T.);
#1758=FACE_OUTER_BOUND('',#2955,.T.);
#1759=FACE_OUTER_BOUND('',#2956,.T.);
#1760=FACE_OUTER_BOUND('',#2957,.T.);
#1761=FACE_OUTER_BOUND('',#2958,.T.);
#1762=FACE_OUTER_BOUND('',#2959,.T.);
#1763=FACE_OUTER_BOUND('',#2960,.T.);
#1764=FACE_OUTER_BOUND('',#2961,.T.);
#1765=FACE_OUTER_BOUND('',#2962,.T.);
#1766=FACE_OUTER_BOUND('',#2963,.T.);
#1767=FACE_OUTER_BOUND('',#2964,.T.);
#1768=FACE_OUTER_BOUND('',#2965,.T.);
#1769=FACE_OUTER_BOUND('',#2966,.T.);
#1770=FACE_OUTER_BOUND('',#2967,.T.);
#1771=FACE_OUTER_BOUND('',#2968,.T.);
#1772=FACE_OUTER_BOUND('',#2969,.T.);
#1773=FACE_OUTER_BOUND('',#2970,.T.);
#1774=FACE_OUTER_BOUND('',#2971,.T.);
#1775=FACE_OUTER_BOUND('',#2972,.T.);
#1776=FACE_OUTER_BOUND('',#2973,.T.);
#1777=FACE_OUTER_BOUND('',#2974,.T.);
#1778=FACE_OUTER_BOUND('',#2975,.T.);
#1779=FACE_OUTER_BOUND('',#2976,.T.);
#1780=FACE_OUTER_BOUND('',#2977,.T.);
#1781=FACE_OUTER_BOUND('',#2978,.T.);
#1782=FACE_OUTER_BOUND('',#2979,.T.);
#1783=FACE_OUTER_BOUND('',#2980,.T.);
#1784=FACE_OUTER_BOUND('',#2981,.T.);
#1785=FACE_OUTER_BOUND('',#2982,.T.);
#1786=FACE_OUTER_BOUND('',#2983,.T.);
#1787=FACE_OUTER_BOUND('',#2984,.T.);
#1788=FACE_OUTER_BOUND('',#2985,.T.);
#1789=FACE_OUTER_BOUND('',#2986,.T.);
#1790=FACE_OUTER_BOUND('',#2987,.T.);
#1791=FACE_OUTER_BOUND('',#2988,.T.);
#1792=FACE_OUTER_BOUND('',#2989,.T.);
#1793=FACE_OUTER_BOUND('',#2990,.T.);
#1794=FACE_OUTER_BOUND('',#2991,.T.);
#1795=FACE_OUTER_BOUND('',#2992,.T.);
#1796=FACE_OUTER_BOUND('',#2993,.T.);
#1797=FACE_OUTER_BOUND('',#2994,.T.);
#1798=FACE_OUTER_BOUND('',#2995,.T.);
#1799=FACE_OUTER_BOUND('',#2996,.T.);
#1800=FACE_OUTER_BOUND('',#2997,.T.);
#1801=FACE_OUTER_BOUND('',#2998,.T.);
#1802=FACE_OUTER_BOUND('',#2999,.T.);
#1803=FACE_OUTER_BOUND('',#3000,.T.);
#1804=FACE_OUTER_BOUND('',#3001,.T.);
#1805=FACE_OUTER_BOUND('',#3002,.T.);
#1806=FACE_OUTER_BOUND('',#3003,.T.);
#1807=FACE_OUTER_BOUND('',#3004,.T.);
#1808=FACE_OUTER_BOUND('',#3005,.T.);
#1809=FACE_OUTER_BOUND('',#3006,.T.);
#1810=FACE_OUTER_BOUND('',#3007,.T.);
#1811=FACE_OUTER_BOUND('',#3008,.T.);
#1812=FACE_OUTER_BOUND('',#3009,.T.);
#1813=FACE_OUTER_BOUND('',#3010,.T.);
#1814=FACE_OUTER_BOUND('',#3011,.T.);
#1815=FACE_OUTER_BOUND('',#3012,.T.);
#1816=FACE_OUTER_BOUND('',#3013,.T.);
#1817=FACE_OUTER_BOUND('',#3014,.T.);
#1818=FACE_OUTER_BOUND('',#3015,.T.);
#1819=FACE_OUTER_BOUND('',#3016,.T.);
#1820=FACE_OUTER_BOUND('',#3017,.T.);
#1821=FACE_OUTER_BOUND('',#3018,.T.);
#1822=FACE_OUTER_BOUND('',#3019,.T.);
#1823=FACE_OUTER_BOUND('',#3020,.T.);
#1824=FACE_OUTER_BOUND('',#3021,.T.);
#1825=FACE_OUTER_BOUND('',#3022,.T.);
#1826=FACE_OUTER_BOUND('',#3023,.T.);
#1827=FACE_OUTER_BOUND('',#3024,.T.);
#1828=FACE_OUTER_BOUND('',#3025,.T.);
#1829=FACE_OUTER_BOUND('',#3026,.T.);
#1830=FACE_OUTER_BOUND('',#3027,.T.);
#1831=FACE_OUTER_BOUND('',#3028,.T.);
#1832=FACE_OUTER_BOUND('',#3029,.T.);
#1833=FACE_OUTER_BOUND('',#3030,.T.);
#1834=FACE_OUTER_BOUND('',#3031,.T.);
#1835=FACE_OUTER_BOUND('',#3032,.T.);
#1836=FACE_OUTER_BOUND('',#3033,.T.);
#1837=FACE_OUTER_BOUND('',#3034,.T.);
#1838=FACE_OUTER_BOUND('',#3035,.T.);
#1839=FACE_OUTER_BOUND('',#3036,.T.);
#1840=FACE_OUTER_BOUND('',#3037,.T.);
#1841=FACE_OUTER_BOUND('',#3038,.T.);
#1842=FACE_OUTER_BOUND('',#3039,.T.);
#1843=FACE_OUTER_BOUND('',#3040,.T.);
#1844=FACE_OUTER_BOUND('',#3041,.T.);
#1845=FACE_OUTER_BOUND('',#3042,.T.);
#1846=FACE_OUTER_BOUND('',#3043,.T.);
#1847=FACE_OUTER_BOUND('',#3044,.T.);
#1848=FACE_OUTER_BOUND('',#3045,.T.);
#1849=FACE_OUTER_BOUND('',#3046,.T.);
#1850=FACE_OUTER_BOUND('',#3047,.T.);
#1851=FACE_OUTER_BOUND('',#3048,.T.);
#1852=FACE_OUTER_BOUND('',#3049,.T.);
#1853=FACE_OUTER_BOUND('',#3050,.T.);
#1854=FACE_OUTER_BOUND('',#3051,.T.);
#1855=FACE_OUTER_BOUND('',#3052,.T.);
#1856=FACE_OUTER_BOUND('',#3053,.T.);
#1857=FACE_OUTER_BOUND('',#3054,.T.);
#1858=FACE_OUTER_BOUND('',#3055,.T.);
#1859=FACE_OUTER_BOUND('',#3056,.T.);
#1860=FACE_OUTER_BOUND('',#3057,.T.);
#1861=FACE_OUTER_BOUND('',#3058,.T.);
#1862=FACE_OUTER_BOUND('',#3059,.T.);
#1863=FACE_OUTER_BOUND('',#3060,.T.);
#1864=FACE_OUTER_BOUND('',#3061,.T.);
#1865=FACE_OUTER_BOUND('',#3062,.T.);
#1866=FACE_OUTER_BOUND('',#3063,.T.);
#1867=FACE_OUTER_BOUND('',#3064,.T.);
#1868=FACE_OUTER_BOUND('',#3065,.T.);
#1869=FACE_OUTER_BOUND('',#3066,.T.);
#1870=FACE_OUTER_BOUND('',#3067,.T.);
#1871=FACE_OUTER_BOUND('',#3068,.T.);
#1872=FACE_OUTER_BOUND('',#3069,.T.);
#1873=FACE_OUTER_BOUND('',#3070,.T.);
#1874=FACE_OUTER_BOUND('',#3071,.T.);
#1875=FACE_OUTER_BOUND('',#3072,.T.);
#1876=FACE_OUTER_BOUND('',#3073,.T.);
#1877=FACE_OUTER_BOUND('',#3074,.T.);
#1878=FACE_OUTER_BOUND('',#3075,.T.);
#1879=FACE_OUTER_BOUND('',#3076,.T.);
#1880=FACE_OUTER_BOUND('',#3077,.T.);
#1881=FACE_OUTER_BOUND('',#3078,.T.);
#1882=FACE_OUTER_BOUND('',#3079,.T.);
#1883=FACE_OUTER_BOUND('',#3080,.T.);
#1884=FACE_OUTER_BOUND('',#3081,.T.);
#1885=FACE_OUTER_BOUND('',#3082,.T.);
#1886=FACE_OUTER_BOUND('',#3083,.T.);
#1887=FACE_OUTER_BOUND('',#3084,.T.);
#1888=FACE_OUTER_BOUND('',#3085,.T.);
#1889=FACE_OUTER_BOUND('',#3086,.T.);
#1890=FACE_OUTER_BOUND('',#3087,.T.);
#1891=FACE_OUTER_BOUND('',#3088,.T.);
#1892=FACE_OUTER_BOUND('',#3089,.T.);
#1893=FACE_OUTER_BOUND('',#3090,.T.);
#1894=FACE_OUTER_BOUND('',#3091,.T.);
#1895=FACE_OUTER_BOUND('',#3092,.T.);
#1896=FACE_OUTER_BOUND('',#3093,.T.);
#1897=FACE_OUTER_BOUND('',#3094,.T.);
#1898=FACE_OUTER_BOUND('',#3095,.T.);
#1899=FACE_OUTER_BOUND('',#3096,.T.);
#1900=FACE_OUTER_BOUND('',#3097,.T.);
#1901=FACE_OUTER_BOUND('',#3098,.T.);
#1902=FACE_OUTER_BOUND('',#3099,.T.);
#1903=FACE_OUTER_BOUND('',#3100,.T.);
#1904=FACE_OUTER_BOUND('',#3101,.T.);
#1905=FACE_OUTER_BOUND('',#3102,.T.);
#1906=FACE_OUTER_BOUND('',#3103,.T.);
#1907=FACE_OUTER_BOUND('',#3104,.T.);
#1908=FACE_OUTER_BOUND('',#3105,.T.);
#1909=FACE_OUTER_BOUND('',#3106,.T.);
#1910=FACE_OUTER_BOUND('',#3107,.T.);
#1911=FACE_OUTER_BOUND('',#3108,.T.);
#1912=FACE_OUTER_BOUND('',#3109,.T.);
#1913=FACE_OUTER_BOUND('',#3110,.T.);
#1914=FACE_OUTER_BOUND('',#3111,.T.);
#1915=FACE_OUTER_BOUND('',#3112,.T.);
#1916=FACE_OUTER_BOUND('',#3113,.T.);
#1917=FACE_OUTER_BOUND('',#3114,.T.);
#1918=FACE_OUTER_BOUND('',#3115,.T.);
#1919=FACE_OUTER_BOUND('',#3116,.T.);
#1920=FACE_OUTER_BOUND('',#3117,.T.);
#1921=FACE_OUTER_BOUND('',#3118,.T.);
#1922=FACE_OUTER_BOUND('',#3119,.T.);
#1923=FACE_OUTER_BOUND('',#3120,.T.);
#1924=FACE_OUTER_BOUND('',#3121,.T.);
#1925=FACE_OUTER_BOUND('',#3122,.T.);
#1926=FACE_OUTER_BOUND('',#3123,.T.);
#1927=FACE_OUTER_BOUND('',#3124,.T.);
#1928=FACE_OUTER_BOUND('',#3125,.T.);
#1929=FACE_OUTER_BOUND('',#3126,.T.);
#1930=FACE_OUTER_BOUND('',#3127,.T.);
#1931=FACE_OUTER_BOUND('',#3128,.T.);
#1932=FACE_OUTER_BOUND('',#3129,.T.);
#1933=FACE_OUTER_BOUND('',#3130,.T.);
#1934=FACE_OUTER_BOUND('',#3131,.T.);
#1935=FACE_OUTER_BOUND('',#3132,.T.);
#1936=FACE_OUTER_BOUND('',#3133,.T.);
#1937=FACE_OUTER_BOUND('',#3134,.T.);
#1938=FACE_OUTER_BOUND('',#3135,.T.);
#1939=FACE_OUTER_BOUND('',#3136,.T.);
#1940=FACE_OUTER_BOUND('',#3137,.T.);
#1941=FACE_OUTER_BOUND('',#3138,.T.);
#1942=FACE_OUTER_BOUND('',#3139,.T.);
#1943=FACE_OUTER_BOUND('',#3140,.T.);
#1944=FACE_OUTER_BOUND('',#3141,.T.);
#1945=FACE_OUTER_BOUND('',#3142,.T.);
#1946=FACE_OUTER_BOUND('',#3143,.T.);
#1947=FACE_OUTER_BOUND('',#3144,.T.);
#1948=FACE_OUTER_BOUND('',#3145,.T.);
#1949=FACE_OUTER_BOUND('',#3146,.T.);
#1950=FACE_OUTER_BOUND('',#3147,.T.);
#1951=FACE_OUTER_BOUND('',#3148,.T.);
#1952=FACE_OUTER_BOUND('',#3149,.T.);
#1953=FACE_OUTER_BOUND('',#3150,.T.);
#1954=FACE_OUTER_BOUND('',#3151,.T.);
#1955=FACE_OUTER_BOUND('',#3152,.T.);
#1956=FACE_OUTER_BOUND('',#3153,.T.);
#1957=FACE_OUTER_BOUND('',#3154,.T.);
#1958=FACE_OUTER_BOUND('',#3155,.T.);
#1959=FACE_OUTER_BOUND('',#3156,.T.);
#1960=FACE_OUTER_BOUND('',#3157,.T.);
#1961=FACE_OUTER_BOUND('',#3158,.T.);
#1962=FACE_OUTER_BOUND('',#3159,.T.);
#1963=FACE_OUTER_BOUND('',#3160,.T.);
#1964=FACE_OUTER_BOUND('',#3161,.T.);
#1965=FACE_OUTER_BOUND('',#3162,.T.);
#1966=FACE_OUTER_BOUND('',#3163,.T.);
#1967=FACE_OUTER_BOUND('',#3164,.T.);
#1968=FACE_OUTER_BOUND('',#3165,.T.);
#1969=FACE_OUTER_BOUND('',#3166,.T.);
#1970=FACE_OUTER_BOUND('',#3167,.T.);
#1971=FACE_OUTER_BOUND('',#3168,.T.);
#1972=FACE_OUTER_BOUND('',#3169,.T.);
#1973=FACE_OUTER_BOUND('',#3170,.T.);
#1974=FACE_OUTER_BOUND('',#3171,.T.);
#1975=FACE_OUTER_BOUND('',#3172,.T.);
#1976=FACE_OUTER_BOUND('',#3173,.T.);
#1977=FACE_OUTER_BOUND('',#3174,.T.);
#1978=FACE_OUTER_BOUND('',#3175,.T.);
#1979=FACE_OUTER_BOUND('',#3176,.T.);
#1980=FACE_OUTER_BOUND('',#3177,.T.);
#1981=FACE_OUTER_BOUND('',#3178,.T.);
#1982=FACE_OUTER_BOUND('',#3180,.T.);
#1983=FACE_OUTER_BOUND('',#3181,.T.);
#1984=FACE_OUTER_BOUND('',#3182,.T.);
#1985=FACE_OUTER_BOUND('',#3183,.T.);
#1986=FACE_OUTER_BOUND('',#3184,.T.);
#1987=FACE_OUTER_BOUND('',#3185,.T.);
#1988=FACE_OUTER_BOUND('',#3186,.T.);
#1989=EDGE_LOOP('',(#14329,#14330,#14331,#14332,#14333));
#1990=EDGE_LOOP('',(#14334,#14335,#14336,#14337,#14338));
#1991=EDGE_LOOP('',(#14339,#14340,#14341,#14342,#14343));
#1992=EDGE_LOOP('',(#14344,#14345,#14346,#14347,#14348));
#1993=EDGE_LOOP('',(#14349,#14350,#14351,#14352,#14353));
#1994=EDGE_LOOP('',(#14354,#14355,#14356,#14357,#14358));
#1995=EDGE_LOOP('',(#14359,#14360,#14361,#14362,#14363));
#1996=EDGE_LOOP('',(#14364,#14365,#14366,#14367,#14368));
#1997=EDGE_LOOP('',(#14369,#14370,#14371,#14372,#14373));
#1998=EDGE_LOOP('',(#14374,#14375,#14376,#14377,#14378));
#1999=EDGE_LOOP('',(#14379,#14380,#14381,#14382,#14383));
#2000=EDGE_LOOP('',(#14384,#14385,#14386,#14387,#14388));
#2001=EDGE_LOOP('',(#14389,#14390,#14391,#14392,#14393));
#2002=EDGE_LOOP('',(#14394,#14395,#14396,#14397,#14398));
#2003=EDGE_LOOP('',(#14399,#14400,#14401,#14402,#14403));
#2004=EDGE_LOOP('',(#14404,#14405,#14406,#14407,#14408));
#2005=EDGE_LOOP('',(#14409,#14410,#14411,#14412,#14413));
#2006=EDGE_LOOP('',(#14414,#14415,#14416,#14417,#14418));
#2007=EDGE_LOOP('',(#14419,#14420,#14421,#14422,#14423));
#2008=EDGE_LOOP('',(#14424,#14425,#14426,#14427,#14428));
#2009=EDGE_LOOP('',(#14429,#14430,#14431,#14432,#14433));
#2010=EDGE_LOOP('',(#14434,#14435,#14436,#14437,#14438));
#2011=EDGE_LOOP('',(#14439,#14440,#14441,#14442,#14443));
#2012=EDGE_LOOP('',(#14444,#14445,#14446,#14447,#14448));
#2013=EDGE_LOOP('',(#14449,#14450,#14451,#14452,#14453));
#2014=EDGE_LOOP('',(#14454,#14455,#14456,#14457,#14458));
#2015=EDGE_LOOP('',(#14459,#14460,#14461,#14462,#14463));
#2016=EDGE_LOOP('',(#14464,#14465,#14466,#14467,#14468));
#2017=EDGE_LOOP('',(#14469,#14470,#14471,#14472,#14473));
#2018=EDGE_LOOP('',(#14474,#14475,#14476,#14477,#14478));
#2019=EDGE_LOOP('',(#14479,#14480,#14481,#14482,#14483));
#2020=EDGE_LOOP('',(#14484,#14485,#14486,#14487,#14488));
#2021=EDGE_LOOP('',(#14489,#14490,#14491,#14492,#14493));
#2022=EDGE_LOOP('',(#14494,#14495,#14496,#14497,#14498));
#2023=EDGE_LOOP('',(#14499,#14500,#14501,#14502,#14503));
#2024=EDGE_LOOP('',(#14504,#14505,#14506,#14507,#14508));
#2025=EDGE_LOOP('',(#14509,#14510,#14511,#14512,#14513));
#2026=EDGE_LOOP('',(#14514,#14515,#14516,#14517));
#2027=EDGE_LOOP('',(#14518,#14519,#14520,#14521,#14522));
#2028=EDGE_LOOP('',(#14523,#14524,#14525,#14526,#14527));
#2029=EDGE_LOOP('',(#14528,#14529,#14530,#14531,#14532));
#2030=EDGE_LOOP('',(#14533,#14534,#14535,#14536,#14537));
#2031=EDGE_LOOP('',(#14538,#14539,#14540,#14541,#14542));
#2032=EDGE_LOOP('',(#14543,#14544,#14545,#14546,#14547));
#2033=EDGE_LOOP('',(#14548,#14549,#14550,#14551,#14552));
#2034=EDGE_LOOP('',(#14553,#14554,#14555,#14556,#14557));
#2035=EDGE_LOOP('',(#14558,#14559,#14560,#14561,#14562));
#2036=EDGE_LOOP('',(#14563,#14564,#14565,#14566,#14567));
#2037=EDGE_LOOP('',(#14568,#14569,#14570,#14571,#14572));
#2038=EDGE_LOOP('',(#14573,#14574,#14575,#14576,#14577));
#2039=EDGE_LOOP('',(#14578,#14579,#14580,#14581,#14582));
#2040=EDGE_LOOP('',(#14583,#14584,#14585,#14586,#14587));
#2041=EDGE_LOOP('',(#14588,#14589,#14590,#14591,#14592));
#2042=EDGE_LOOP('',(#14593,#14594,#14595,#14596,#14597));
#2043=EDGE_LOOP('',(#14598,#14599,#14600,#14601));
#2044=EDGE_LOOP('',(#14602,#14603,#14604,#14605,#14606));
#2045=EDGE_LOOP('',(#14607,#14608,#14609,#14610,#14611));
#2046=EDGE_LOOP('',(#14612,#14613,#14614,#14615,#14616));
#2047=EDGE_LOOP('',(#14617,#14618,#14619,#14620,#14621));
#2048=EDGE_LOOP('',(#14622,#14623,#14624,#14625,#14626));
#2049=EDGE_LOOP('',(#14627,#14628,#14629,#14630,#14631));
#2050=EDGE_LOOP('',(#14632,#14633,#14634,#14635,#14636));
#2051=EDGE_LOOP('',(#14637,#14638,#14639,#14640,#14641));
#2052=EDGE_LOOP('',(#14642,#14643,#14644,#14645,#14646));
#2053=EDGE_LOOP('',(#14647,#14648,#14649,#14650,#14651));
#2054=EDGE_LOOP('',(#14652,#14653,#14654,#14655,#14656));
#2055=EDGE_LOOP('',(#14657,#14658,#14659,#14660,#14661));
#2056=EDGE_LOOP('',(#14662,#14663,#14664,#14665,#14666));
#2057=EDGE_LOOP('',(#14667,#14668,#14669,#14670,#14671));
#2058=EDGE_LOOP('',(#14672,#14673,#14674,#14675,#14676));
#2059=EDGE_LOOP('',(#14677,#14678,#14679,#14680,#14681));
#2060=EDGE_LOOP('',(#14682,#14683,#14684,#14685,#14686));
#2061=EDGE_LOOP('',(#14687,#14688,#14689,#14690,#14691));
#2062=EDGE_LOOP('',(#14692,#14693,#14694,#14695,#14696));
#2063=EDGE_LOOP('',(#14697,#14698,#14699,#14700,#14701));
#2064=EDGE_LOOP('',(#14702,#14703,#14704,#14705,#14706));
#2065=EDGE_LOOP('',(#14707,#14708,#14709,#14710,#14711));
#2066=EDGE_LOOP('',(#14712,#14713,#14714,#14715,#14716));
#2067=EDGE_LOOP('',(#14717,#14718,#14719,#14720,#14721));
#2068=EDGE_LOOP('',(#14722,#14723,#14724,#14725,#14726));
#2069=EDGE_LOOP('',(#14727,#14728,#14729,#14730,#14731));
#2070=EDGE_LOOP('',(#14732,#14733,#14734,#14735,#14736));
#2071=EDGE_LOOP('',(#14737,#14738,#14739,#14740,#14741));
#2072=EDGE_LOOP('',(#14742,#14743,#14744,#14745,#14746));
#2073=EDGE_LOOP('',(#14747,#14748,#14749,#14750,#14751));
#2074=EDGE_LOOP('',(#14752,#14753,#14754,#14755,#14756));
#2075=EDGE_LOOP('',(#14757,#14758,#14759,#14760,#14761));
#2076=EDGE_LOOP('',(#14762,#14763,#14764,#14765,#14766));
#2077=EDGE_LOOP('',(#14767,#14768,#14769,#14770,#14771));
#2078=EDGE_LOOP('',(#14772,#14773,#14774,#14775,#14776));
#2079=EDGE_LOOP('',(#14777,#14778,#14779,#14780,#14781));
#2080=EDGE_LOOP('',(#14782,#14783,#14784,#14785,#14786));
#2081=EDGE_LOOP('',(#14787,#14788,#14789,#14790,#14791));
#2082=EDGE_LOOP('',(#14792,#14793,#14794,#14795,#14796));
#2083=EDGE_LOOP('',(#14797,#14798,#14799,#14800,#14801));
#2084=EDGE_LOOP('',(#14802,#14803,#14804,#14805,#14806));
#2085=EDGE_LOOP('',(#14807,#14808,#14809,#14810,#14811));
#2086=EDGE_LOOP('',(#14812,#14813,#14814,#14815,#14816));
#2087=EDGE_LOOP('',(#14817,#14818,#14819,#14820,#14821));
#2088=EDGE_LOOP('',(#14822,#14823,#14824,#14825,#14826));
#2089=EDGE_LOOP('',(#14827,#14828,#14829,#14830,#14831));
#2090=EDGE_LOOP('',(#14832,#14833,#14834,#14835,#14836));
#2091=EDGE_LOOP('',(#14837,#14838,#14839,#14840,#14841));
#2092=EDGE_LOOP('',(#14842,#14843,#14844,#14845,#14846));
#2093=EDGE_LOOP('',(#14847,#14848,#14849,#14850,#14851));
#2094=EDGE_LOOP('',(#14852,#14853,#14854,#14855,#14856));
#2095=EDGE_LOOP('',(#14857,#14858,#14859,#14860,#14861));
#2096=EDGE_LOOP('',(#14862,#14863,#14864,#14865,#14866));
#2097=EDGE_LOOP('',(#14867,#14868,#14869,#14870,#14871));
#2098=EDGE_LOOP('',(#14872,#14873,#14874,#14875,#14876));
#2099=EDGE_LOOP('',(#14877,#14878,#14879,#14880,#14881));
#2100=EDGE_LOOP('',(#14882,#14883,#14884,#14885,#14886));
#2101=EDGE_LOOP('',(#14887,#14888,#14889,#14890,#14891));
#2102=EDGE_LOOP('',(#14892,#14893,#14894,#14895,#14896));
#2103=EDGE_LOOP('',(#14897,#14898,#14899,#14900,#14901));
#2104=EDGE_LOOP('',(#14902,#14903,#14904,#14905,#14906));
#2105=EDGE_LOOP('',(#14907,#14908,#14909,#14910,#14911));
#2106=EDGE_LOOP('',(#14912,#14913,#14914,#14915,#14916));
#2107=EDGE_LOOP('',(#14917,#14918,#14919,#14920,#14921));
#2108=EDGE_LOOP('',(#14922,#14923,#14924,#14925,#14926));
#2109=EDGE_LOOP('',(#14927,#14928,#14929,#14930,#14931));
#2110=EDGE_LOOP('',(#14932,#14933,#14934,#14935,#14936));
#2111=EDGE_LOOP('',(#14937,#14938,#14939,#14940,#14941));
#2112=EDGE_LOOP('',(#14942,#14943,#14944,#14945,#14946));
#2113=EDGE_LOOP('',(#14947,#14948,#14949,#14950,#14951));
#2114=EDGE_LOOP('',(#14952,#14953,#14954,#14955,#14956));
#2115=EDGE_LOOP('',(#14957,#14958,#14959,#14960,#14961));
#2116=EDGE_LOOP('',(#14962,#14963,#14964,#14965,#14966));
#2117=EDGE_LOOP('',(#14967,#14968,#14969,#14970,#14971));
#2118=EDGE_LOOP('',(#14972,#14973,#14974,#14975));
#2119=EDGE_LOOP('',(#14976,#14977,#14978,#14979,#14980));
#2120=EDGE_LOOP('',(#14981,#14982,#14983,#14984,#14985));
#2121=EDGE_LOOP('',(#14986,#14987,#14988,#14989,#14990));
#2122=EDGE_LOOP('',(#14991,#14992,#14993,#14994,#14995));
#2123=EDGE_LOOP('',(#14996,#14997,#14998,#14999,#15000));
#2124=EDGE_LOOP('',(#15001,#15002,#15003,#15004,#15005));
#2125=EDGE_LOOP('',(#15006,#15007,#15008,#15009,#15010));
#2126=EDGE_LOOP('',(#15011,#15012,#15013,#15014,#15015));
#2127=EDGE_LOOP('',(#15016,#15017,#15018,#15019,#15020));
#2128=EDGE_LOOP('',(#15021,#15022,#15023,#15024,#15025));
#2129=EDGE_LOOP('',(#15026,#15027,#15028,#15029,#15030));
#2130=EDGE_LOOP('',(#15031,#15032,#15033,#15034,#15035));
#2131=EDGE_LOOP('',(#15036,#15037,#15038,#15039,#15040));
#2132=EDGE_LOOP('',(#15041,#15042,#15043,#15044,#15045));
#2133=EDGE_LOOP('',(#15046,#15047,#15048,#15049,#15050));
#2134=EDGE_LOOP('',(#15051,#15052,#15053,#15054,#15055));
#2135=EDGE_LOOP('',(#15056,#15057,#15058,#15059,#15060));
#2136=EDGE_LOOP('',(#15061,#15062,#15063,#15064));
#2137=EDGE_LOOP('',(#15065,#15066,#15067,#15068,#15069,#15070,#15071,#15072));
#2138=EDGE_LOOP('',(#15073,#15074,#15075,#15076));
#2139=EDGE_LOOP('',(#15077,#15078,#15079,#15080));
#2140=EDGE_LOOP('',(#15081,#15082,#15083,#15084));
#2141=EDGE_LOOP('',(#15085,#15086,#15087,#15088));
#2142=EDGE_LOOP('',(#15089,#15090,#15091,#15092));
#2143=EDGE_LOOP('',(#15093,#15094,#15095,#15096));
#2144=EDGE_LOOP('',(#15097,#15098,#15099,#15100));
#2145=EDGE_LOOP('',(#15101,#15102,#15103,#15104));
#2146=EDGE_LOOP('',(#15105,#15106,#15107,#15108));
#2147=EDGE_LOOP('',(#15109,#15110,#15111,#15112));
#2148=EDGE_LOOP('',(#15113,#15114,#15115,#15116));
#2149=EDGE_LOOP('',(#15117,#15118,#15119,#15120));
#2150=EDGE_LOOP('',(#15121,#15122,#15123,#15124));
#2151=EDGE_LOOP('',(#15125,#15126,#15127,#15128));
#2152=EDGE_LOOP('',(#15129,#15130,#15131,#15132));
#2153=EDGE_LOOP('',(#15133,#15134,#15135,#15136));
#2154=EDGE_LOOP('',(#15137,#15138,#15139,#15140));
#2155=EDGE_LOOP('',(#15141,#15142,#15143,#15144));
#2156=EDGE_LOOP('',(#15145,#15146,#15147,#15148));
#2157=EDGE_LOOP('',(#15149,#15150,#15151,#15152));
#2158=EDGE_LOOP('',(#15153,#15154,#15155,#15156));
#2159=EDGE_LOOP('',(#15157,#15158,#15159,#15160));
#2160=EDGE_LOOP('',(#15161,#15162,#15163,#15164));
#2161=EDGE_LOOP('',(#15165,#15166,#15167,#15168));
#2162=EDGE_LOOP('',(#15169,#15170,#15171,#15172));
#2163=EDGE_LOOP('',(#15173,#15174,#15175,#15176));
#2164=EDGE_LOOP('',(#15177,#15178,#15179,#15180));
#2165=EDGE_LOOP('',(#15181,#15182,#15183,#15184));
#2166=EDGE_LOOP('',(#15185,#15186,#15187,#15188));
#2167=EDGE_LOOP('',(#15189,#15190,#15191,#15192));
#2168=EDGE_LOOP('',(#15193,#15194,#15195,#15196));
#2169=EDGE_LOOP('',(#15197,#15198,#15199,#15200));
#2170=EDGE_LOOP('',(#15201,#15202,#15203,#15204));
#2171=EDGE_LOOP('',(#15205,#15206,#15207,#15208));
#2172=EDGE_LOOP('',(#15209,#15210,#15211,#15212));
#2173=EDGE_LOOP('',(#15213,#15214,#15215,#15216));
#2174=EDGE_LOOP('',(#15217,#15218,#15219,#15220,#15221,#15222,#15223,#15224));
#2175=EDGE_LOOP('',(#15225,#15226,#15227,#15228));
#2176=EDGE_LOOP('',(#15229,#15230,#15231,#15232));
#2177=EDGE_LOOP('',(#15233,#15234,#15235,#15236));
#2178=EDGE_LOOP('',(#15237,#15238,#15239,#15240));
#2179=EDGE_LOOP('',(#15241,#15242,#15243,#15244));
#2180=EDGE_LOOP('',(#15245,#15246,#15247,#15248));
#2181=EDGE_LOOP('',(#15249,#15250,#15251,#15252));
#2182=EDGE_LOOP('',(#15253,#15254,#15255,#15256));
#2183=EDGE_LOOP('',(#15257,#15258,#15259,#15260));
#2184=EDGE_LOOP('',(#15261,#15262,#15263,#15264));
#2185=EDGE_LOOP('',(#15265,#15266,#15267,#15268));
#2186=EDGE_LOOP('',(#15269,#15270,#15271,#15272));
#2187=EDGE_LOOP('',(#15273,#15274,#15275,#15276));
#2188=EDGE_LOOP('',(#15277,#15278,#15279,#15280));
#2189=EDGE_LOOP('',(#15281,#15282,#15283,#15284));
#2190=EDGE_LOOP('',(#15285,#15286,#15287,#15288));
#2191=EDGE_LOOP('',(#15289,#15290,#15291,#15292));
#2192=EDGE_LOOP('',(#15293,#15294,#15295,#15296));
#2193=EDGE_LOOP('',(#15297,#15298,#15299,#15300));
#2194=EDGE_LOOP('',(#15301,#15302,#15303,#15304));
#2195=EDGE_LOOP('',(#15305,#15306,#15307,#15308));
#2196=EDGE_LOOP('',(#15309,#15310,#15311,#15312));
#2197=EDGE_LOOP('',(#15313,#15314,#15315,#15316));
#2198=EDGE_LOOP('',(#15317,#15318,#15319,#15320));
#2199=EDGE_LOOP('',(#15321,#15322,#15323,#15324));
#2200=EDGE_LOOP('',(#15325,#15326,#15327,#15328));
#2201=EDGE_LOOP('',(#15329,#15330,#15331,#15332));
#2202=EDGE_LOOP('',(#15333,#15334,#15335,#15336));
#2203=EDGE_LOOP('',(#15337,#15338,#15339,#15340));
#2204=EDGE_LOOP('',(#15341,#15342,#15343,#15344));
#2205=EDGE_LOOP('',(#15345,#15346,#15347,#15348));
#2206=EDGE_LOOP('',(#15349,#15350,#15351,#15352));
#2207=EDGE_LOOP('',(#15353,#15354,#15355,#15356));
#2208=EDGE_LOOP('',(#15357,#15358,#15359,#15360));
#2209=EDGE_LOOP('',(#15361,#15362,#15363,#15364));
#2210=EDGE_LOOP('',(#15365,#15366,#15367,#15368,#15369,#15370,#15371,#15372));
#2211=EDGE_LOOP('',(#15373,#15374,#15375,#15376));
#2212=EDGE_LOOP('',(#15377,#15378,#15379,#15380));
#2213=EDGE_LOOP('',(#15381,#15382,#15383,#15384));
#2214=EDGE_LOOP('',(#15385));
#2215=EDGE_LOOP('',(#15386));
#2216=EDGE_LOOP('',(#15387));
#2217=EDGE_LOOP('',(#15388));
#2218=EDGE_LOOP('',(#15389,#15390,#15391,#15392));
#2219=EDGE_LOOP('',(#15393,#15394,#15395,#15396,#15397,#15398,#15399,#15400));
#2220=EDGE_LOOP('',(#15401,#15402,#15403,#15404,#15405,#15406,#15407,#15408,
#15409,#15410,#15411,#15412,#15413,#15414,#15415,#15416,#15417,#15418,#15419,
#15420,#15421,#15422,#15423,#15424,#15425,#15426,#15427,#15428,#15429,#15430,
#15431,#15432,#15433,#15434,#15435,#15436,#15437,#15438,#15439,#15440,#15441,
#15442,#15443,#15444,#15445,#15446,#15447,#15448,#15449,#15450,#15451,#15452,
#15453,#15454,#15455,#15456,#15457,#15458,#15459,#15460,#15461,#15462,#15463,
#15464,#15465,#15466,#15467,#15468,#15469,#15470,#15471,#15472,#15473,#15474,
#15475,#15476,#15477,#15478,#15479,#15480,#15481,#15482,#15483,#15484,#15485,
#15486,#15487,#15488,#15489,#15490,#15491,#15492,#15493,#15494,#15495,#15496,
#15497,#15498,#15499,#15500,#15501,#15502,#15503,#15504,#15505,#15506,#15507,
#15508,#15509,#15510,#15511,#15512,#15513,#15514));
#2221=EDGE_LOOP('',(#15515,#15516,#15517,#15518));
#2222=EDGE_LOOP('',(#15519,#15520,#15521,#15522,#15523,#15524,#15525,#15526,
#15527,#15528,#15529,#15530,#15531,#15532,#15533,#15534,#15535,#15536,#15537,
#15538,#15539,#15540,#15541,#15542,#15543,#15544,#15545,#15546,#15547,#15548,
#15549,#15550,#15551,#15552,#15553,#15554,#15555,#15556,#15557,#15558,#15559,
#15560,#15561,#15562,#15563,#15564,#15565,#15566,#15567,#15568,#15569,#15570,
#15571,#15572,#15573,#15574,#15575,#15576,#15577,#15578,#15579,#15580,#15581,
#15582,#15583,#15584,#15585,#15586,#15587,#15588,#15589,#15590,#15591,#15592,
#15593,#15594,#15595,#15596,#15597,#15598,#15599,#15600,#15601,#15602,#15603,
#15604,#15605,#15606,#15607,#15608,#15609,#15610,#15611,#15612,#15613,#15614,
#15615,#15616,#15617,#15618,#15619,#15620,#15621,#15622,#15623,#15624,#15625,
#15626,#15627,#15628,#15629,#15630,#15631,#15632));
#2223=EDGE_LOOP('',(#15633,#15634,#15635,#15636));
#2224=EDGE_LOOP('',(#15637,#15638,#15639,#15640));
#2225=EDGE_LOOP('',(#15641,#15642,#15643,#15644));
#2226=EDGE_LOOP('',(#15645,#15646,#15647,#15648));
#2227=EDGE_LOOP('',(#15649,#15650,#15651,#15652));
#2228=EDGE_LOOP('',(#15653,#15654,#15655,#15656));
#2229=EDGE_LOOP('',(#15657,#15658,#15659,#15660));
#2230=EDGE_LOOP('',(#15661,#15662,#15663,#15664));
#2231=EDGE_LOOP('',(#15665,#15666,#15667,#15668));
#2232=EDGE_LOOP('',(#15669,#15670,#15671,#15672));
#2233=EDGE_LOOP('',(#15673,#15674,#15675,#15676,#15677,#15678,#15679,#15680,
#15681,#15682,#15683,#15684));
#2234=EDGE_LOOP('',(#15685,#15686,#15687,#15688));
#2235=EDGE_LOOP('',(#15689,#15690,#15691,#15692));
#2236=EDGE_LOOP('',(#15693,#15694,#15695,#15696));
#2237=EDGE_LOOP('',(#15697,#15698,#15699,#15700));
#2238=EDGE_LOOP('',(#15701,#15702,#15703,#15704));
#2239=EDGE_LOOP('',(#15705,#15706,#15707,#15708));
#2240=EDGE_LOOP('',(#15709,#15710,#15711,#15712));
#2241=EDGE_LOOP('',(#15713,#15714,#15715,#15716));
#2242=EDGE_LOOP('',(#15717,#15718,#15719,#15720));
#2243=EDGE_LOOP('',(#15721,#15722,#15723,#15724));
#2244=EDGE_LOOP('',(#15725,#15726,#15727,#15728,#15729,#15730,#15731,#15732,
#15733,#15734,#15735,#15736));
#2245=EDGE_LOOP('',(#15737,#15738,#15739,#15740));
#2246=EDGE_LOOP('',(#15741,#15742,#15743,#15744));
#2247=EDGE_LOOP('',(#15745,#15746,#15747,#15748));
#2248=EDGE_LOOP('',(#15749,#15750,#15751,#15752));
#2249=EDGE_LOOP('',(#15753,#15754,#15755,#15756));
#2250=EDGE_LOOP('',(#15757,#15758,#15759,#15760));
#2251=EDGE_LOOP('',(#15761,#15762,#15763,#15764));
#2252=EDGE_LOOP('',(#15765,#15766,#15767,#15768));
#2253=EDGE_LOOP('',(#15769,#15770,#15771,#15772));
#2254=EDGE_LOOP('',(#15773,#15774,#15775,#15776));
#2255=EDGE_LOOP('',(#15777,#15778,#15779,#15780,#15781,#15782,#15783,#15784,
#15785,#15786,#15787,#15788));
#2256=EDGE_LOOP('',(#15789,#15790,#15791,#15792));
#2257=EDGE_LOOP('',(#15793,#15794,#15795,#15796));
#2258=EDGE_LOOP('',(#15797,#15798,#15799,#15800));
#2259=EDGE_LOOP('',(#15801,#15802,#15803,#15804));
#2260=EDGE_LOOP('',(#15805,#15806,#15807,#15808));
#2261=EDGE_LOOP('',(#15809,#15810,#15811,#15812));
#2262=EDGE_LOOP('',(#15813,#15814,#15815,#15816));
#2263=EDGE_LOOP('',(#15817,#15818,#15819,#15820));
#2264=EDGE_LOOP('',(#15821,#15822,#15823,#15824));
#2265=EDGE_LOOP('',(#15825,#15826,#15827,#15828));
#2266=EDGE_LOOP('',(#15829,#15830,#15831,#15832,#15833,#15834,#15835,#15836,
#15837,#15838,#15839,#15840));
#2267=EDGE_LOOP('',(#15841,#15842,#15843,#15844));
#2268=EDGE_LOOP('',(#15845,#15846,#15847,#15848));
#2269=EDGE_LOOP('',(#15849,#15850,#15851,#15852));
#2270=EDGE_LOOP('',(#15853,#15854,#15855,#15856));
#2271=EDGE_LOOP('',(#15857,#15858,#15859,#15860));
#2272=EDGE_LOOP('',(#15861,#15862,#15863,#15864));
#2273=EDGE_LOOP('',(#15865,#15866,#15867,#15868));
#2274=EDGE_LOOP('',(#15869,#15870,#15871,#15872));
#2275=EDGE_LOOP('',(#15873,#15874,#15875,#15876));
#2276=EDGE_LOOP('',(#15877,#15878,#15879,#15880));
#2277=EDGE_LOOP('',(#15881,#15882,#15883,#15884,#15885,#15886,#15887,#15888,
#15889,#15890,#15891,#15892));
#2278=EDGE_LOOP('',(#15893,#15894,#15895,#15896));
#2279=EDGE_LOOP('',(#15897,#15898,#15899,#15900));
#2280=EDGE_LOOP('',(#15901,#15902,#15903,#15904));
#2281=EDGE_LOOP('',(#15905,#15906,#15907,#15908));
#2282=EDGE_LOOP('',(#15909,#15910,#15911,#15912));
#2283=EDGE_LOOP('',(#15913,#15914,#15915,#15916));
#2284=EDGE_LOOP('',(#15917,#15918,#15919,#15920));
#2285=EDGE_LOOP('',(#15921,#15922,#15923,#15924));
#2286=EDGE_LOOP('',(#15925,#15926,#15927,#15928));
#2287=EDGE_LOOP('',(#15929,#15930,#15931,#15932));
#2288=EDGE_LOOP('',(#15933,#15934,#15935,#15936,#15937,#15938,#15939,#15940,
#15941,#15942,#15943,#15944));
#2289=EDGE_LOOP('',(#15945,#15946,#15947,#15948));
#2290=EDGE_LOOP('',(#15949,#15950,#15951,#15952));
#2291=EDGE_LOOP('',(#15953,#15954,#15955,#15956));
#2292=EDGE_LOOP('',(#15957,#15958,#15959,#15960));
#2293=EDGE_LOOP('',(#15961,#15962,#15963,#15964));
#2294=EDGE_LOOP('',(#15965,#15966,#15967,#15968));
#2295=EDGE_LOOP('',(#15969,#15970,#15971,#15972));
#2296=EDGE_LOOP('',(#15973,#15974,#15975,#15976));
#2297=EDGE_LOOP('',(#15977,#15978,#15979,#15980));
#2298=EDGE_LOOP('',(#15981,#15982,#15983,#15984));
#2299=EDGE_LOOP('',(#15985,#15986,#15987,#15988,#15989,#15990,#15991,#15992,
#15993,#15994,#15995,#15996));
#2300=EDGE_LOOP('',(#15997,#15998,#15999,#16000));
#2301=EDGE_LOOP('',(#16001,#16002,#16003,#16004));
#2302=EDGE_LOOP('',(#16005,#16006,#16007,#16008));
#2303=EDGE_LOOP('',(#16009,#16010,#16011,#16012));
#2304=EDGE_LOOP('',(#16013,#16014,#16015,#16016));
#2305=EDGE_LOOP('',(#16017,#16018,#16019,#16020));
#2306=EDGE_LOOP('',(#16021,#16022,#16023,#16024));
#2307=EDGE_LOOP('',(#16025,#16026,#16027,#16028));
#2308=EDGE_LOOP('',(#16029,#16030,#16031,#16032));
#2309=EDGE_LOOP('',(#16033,#16034,#16035,#16036));
#2310=EDGE_LOOP('',(#16037,#16038,#16039,#16040,#16041,#16042,#16043,#16044,
#16045,#16046,#16047,#16048));
#2311=EDGE_LOOP('',(#16049,#16050,#16051,#16052));
#2312=EDGE_LOOP('',(#16053,#16054,#16055,#16056));
#2313=EDGE_LOOP('',(#16057,#16058,#16059,#16060));
#2314=EDGE_LOOP('',(#16061,#16062,#16063,#16064));
#2315=EDGE_LOOP('',(#16065,#16066,#16067,#16068));
#2316=EDGE_LOOP('',(#16069,#16070,#16071,#16072));
#2317=EDGE_LOOP('',(#16073,#16074,#16075,#16076));
#2318=EDGE_LOOP('',(#16077,#16078,#16079,#16080));
#2319=EDGE_LOOP('',(#16081,#16082,#16083,#16084));
#2320=EDGE_LOOP('',(#16085,#16086,#16087,#16088));
#2321=EDGE_LOOP('',(#16089,#16090,#16091,#16092,#16093,#16094,#16095,#16096,
#16097,#16098,#16099,#16100));
#2322=EDGE_LOOP('',(#16101,#16102,#16103,#16104));
#2323=EDGE_LOOP('',(#16105,#16106,#16107,#16108));
#2324=EDGE_LOOP('',(#16109,#16110,#16111,#16112));
#2325=EDGE_LOOP('',(#16113,#16114,#16115,#16116));
#2326=EDGE_LOOP('',(#16117,#16118,#16119,#16120));
#2327=EDGE_LOOP('',(#16121,#16122,#16123,#16124));
#2328=EDGE_LOOP('',(#16125,#16126,#16127,#16128));
#2329=EDGE_LOOP('',(#16129,#16130,#16131,#16132));
#2330=EDGE_LOOP('',(#16133,#16134,#16135,#16136));
#2331=EDGE_LOOP('',(#16137,#16138,#16139,#16140));
#2332=EDGE_LOOP('',(#16141,#16142,#16143,#16144,#16145,#16146,#16147,#16148,
#16149,#16150,#16151,#16152));
#2333=EDGE_LOOP('',(#16153,#16154,#16155,#16156));
#2334=EDGE_LOOP('',(#16157,#16158,#16159,#16160));
#2335=EDGE_LOOP('',(#16161,#16162,#16163,#16164));
#2336=EDGE_LOOP('',(#16165,#16166,#16167,#16168));
#2337=EDGE_LOOP('',(#16169,#16170,#16171,#16172));
#2338=EDGE_LOOP('',(#16173,#16174,#16175,#16176));
#2339=EDGE_LOOP('',(#16177,#16178,#16179,#16180));
#2340=EDGE_LOOP('',(#16181,#16182,#16183,#16184));
#2341=EDGE_LOOP('',(#16185,#16186,#16187,#16188));
#2342=EDGE_LOOP('',(#16189,#16190,#16191,#16192));
#2343=EDGE_LOOP('',(#16193,#16194,#16195,#16196,#16197,#16198,#16199,#16200,
#16201,#16202,#16203,#16204));
#2344=EDGE_LOOP('',(#16205,#16206,#16207,#16208));
#2345=EDGE_LOOP('',(#16209,#16210,#16211,#16212));
#2346=EDGE_LOOP('',(#16213,#16214,#16215,#16216));
#2347=EDGE_LOOP('',(#16217,#16218,#16219,#16220));
#2348=EDGE_LOOP('',(#16221,#16222,#16223,#16224));
#2349=EDGE_LOOP('',(#16225,#16226,#16227,#16228));
#2350=EDGE_LOOP('',(#16229,#16230,#16231,#16232));
#2351=EDGE_LOOP('',(#16233,#16234,#16235,#16236));
#2352=EDGE_LOOP('',(#16237,#16238,#16239,#16240));
#2353=EDGE_LOOP('',(#16241,#16242,#16243,#16244));
#2354=EDGE_LOOP('',(#16245,#16246,#16247,#16248,#16249,#16250,#16251,#16252,
#16253,#16254,#16255,#16256));
#2355=EDGE_LOOP('',(#16257,#16258,#16259,#16260));
#2356=EDGE_LOOP('',(#16261,#16262,#16263,#16264));
#2357=EDGE_LOOP('',(#16265,#16266,#16267,#16268));
#2358=EDGE_LOOP('',(#16269,#16270,#16271,#16272));
#2359=EDGE_LOOP('',(#16273,#16274,#16275,#16276));
#2360=EDGE_LOOP('',(#16277,#16278,#16279,#16280));
#2361=EDGE_LOOP('',(#16281,#16282,#16283,#16284));
#2362=EDGE_LOOP('',(#16285,#16286,#16287,#16288));
#2363=EDGE_LOOP('',(#16289,#16290,#16291,#16292));
#2364=EDGE_LOOP('',(#16293,#16294,#16295,#16296));
#2365=EDGE_LOOP('',(#16297,#16298,#16299,#16300,#16301,#16302,#16303,#16304,
#16305,#16306,#16307,#16308));
#2366=EDGE_LOOP('',(#16309,#16310,#16311,#16312));
#2367=EDGE_LOOP('',(#16313,#16314,#16315,#16316));
#2368=EDGE_LOOP('',(#16317,#16318,#16319,#16320));
#2369=EDGE_LOOP('',(#16321,#16322,#16323,#16324));
#2370=EDGE_LOOP('',(#16325,#16326,#16327,#16328));
#2371=EDGE_LOOP('',(#16329,#16330,#16331,#16332));
#2372=EDGE_LOOP('',(#16333,#16334,#16335,#16336));
#2373=EDGE_LOOP('',(#16337,#16338,#16339,#16340));
#2374=EDGE_LOOP('',(#16341,#16342,#16343,#16344));
#2375=EDGE_LOOP('',(#16345,#16346,#16347,#16348));
#2376=EDGE_LOOP('',(#16349,#16350,#16351,#16352,#16353,#16354,#16355,#16356,
#16357,#16358,#16359,#16360));
#2377=EDGE_LOOP('',(#16361,#16362,#16363,#16364));
#2378=EDGE_LOOP('',(#16365,#16366,#16367,#16368));
#2379=EDGE_LOOP('',(#16369,#16370,#16371,#16372));
#2380=EDGE_LOOP('',(#16373,#16374,#16375,#16376));
#2381=EDGE_LOOP('',(#16377,#16378,#16379,#16380));
#2382=EDGE_LOOP('',(#16381,#16382,#16383,#16384));
#2383=EDGE_LOOP('',(#16385,#16386,#16387,#16388));
#2384=EDGE_LOOP('',(#16389,#16390,#16391,#16392));
#2385=EDGE_LOOP('',(#16393,#16394,#16395,#16396));
#2386=EDGE_LOOP('',(#16397,#16398,#16399,#16400));
#2387=EDGE_LOOP('',(#16401,#16402,#16403,#16404,#16405,#16406,#16407,#16408,
#16409,#16410,#16411,#16412));
#2388=EDGE_LOOP('',(#16413,#16414,#16415,#16416));
#2389=EDGE_LOOP('',(#16417,#16418,#16419,#16420));
#2390=EDGE_LOOP('',(#16421,#16422,#16423,#16424));
#2391=EDGE_LOOP('',(#16425,#16426,#16427,#16428));
#2392=EDGE_LOOP('',(#16429,#16430,#16431,#16432));
#2393=EDGE_LOOP('',(#16433,#16434,#16435,#16436));
#2394=EDGE_LOOP('',(#16437,#16438,#16439,#16440));
#2395=EDGE_LOOP('',(#16441,#16442,#16443,#16444));
#2396=EDGE_LOOP('',(#16445,#16446,#16447,#16448));
#2397=EDGE_LOOP('',(#16449,#16450,#16451,#16452));
#2398=EDGE_LOOP('',(#16453,#16454,#16455,#16456,#16457,#16458,#16459,#16460,
#16461,#16462,#16463,#16464));
#2399=EDGE_LOOP('',(#16465,#16466,#16467,#16468));
#2400=EDGE_LOOP('',(#16469,#16470,#16471,#16472));
#2401=EDGE_LOOP('',(#16473,#16474,#16475,#16476));
#2402=EDGE_LOOP('',(#16477,#16478,#16479,#16480));
#2403=EDGE_LOOP('',(#16481,#16482,#16483,#16484));
#2404=EDGE_LOOP('',(#16485,#16486,#16487,#16488));
#2405=EDGE_LOOP('',(#16489,#16490,#16491,#16492));
#2406=EDGE_LOOP('',(#16493,#16494,#16495,#16496));
#2407=EDGE_LOOP('',(#16497,#16498,#16499,#16500));
#2408=EDGE_LOOP('',(#16501,#16502,#16503,#16504));
#2409=EDGE_LOOP('',(#16505,#16506,#16507,#16508,#16509,#16510,#16511,#16512,
#16513,#16514,#16515,#16516));
#2410=EDGE_LOOP('',(#16517,#16518,#16519,#16520));
#2411=EDGE_LOOP('',(#16521,#16522,#16523,#16524));
#2412=EDGE_LOOP('',(#16525,#16526,#16527,#16528));
#2413=EDGE_LOOP('',(#16529,#16530,#16531,#16532));
#2414=EDGE_LOOP('',(#16533,#16534,#16535,#16536));
#2415=EDGE_LOOP('',(#16537,#16538,#16539,#16540));
#2416=EDGE_LOOP('',(#16541,#16542,#16543,#16544));
#2417=EDGE_LOOP('',(#16545,#16546,#16547,#16548));
#2418=EDGE_LOOP('',(#16549,#16550,#16551,#16552));
#2419=EDGE_LOOP('',(#16553,#16554,#16555,#16556));
#2420=EDGE_LOOP('',(#16557,#16558,#16559,#16560,#16561,#16562,#16563,#16564,
#16565,#16566,#16567,#16568));
#2421=EDGE_LOOP('',(#16569,#16570,#16571,#16572));
#2422=EDGE_LOOP('',(#16573,#16574,#16575,#16576));
#2423=EDGE_LOOP('',(#16577,#16578,#16579,#16580));
#2424=EDGE_LOOP('',(#16581,#16582,#16583,#16584));
#2425=EDGE_LOOP('',(#16585,#16586,#16587,#16588));
#2426=EDGE_LOOP('',(#16589,#16590,#16591,#16592));
#2427=EDGE_LOOP('',(#16593,#16594,#16595,#16596));
#2428=EDGE_LOOP('',(#16597,#16598,#16599,#16600));
#2429=EDGE_LOOP('',(#16601,#16602,#16603,#16604));
#2430=EDGE_LOOP('',(#16605,#16606,#16607,#16608));
#2431=EDGE_LOOP('',(#16609,#16610,#16611,#16612,#16613,#16614,#16615,#16616,
#16617,#16618,#16619,#16620));
#2432=EDGE_LOOP('',(#16621,#16622,#16623,#16624));
#2433=EDGE_LOOP('',(#16625,#16626,#16627,#16628));
#2434=EDGE_LOOP('',(#16629,#16630,#16631,#16632));
#2435=EDGE_LOOP('',(#16633,#16634,#16635,#16636));
#2436=EDGE_LOOP('',(#16637,#16638,#16639,#16640));
#2437=EDGE_LOOP('',(#16641,#16642,#16643,#16644));
#2438=EDGE_LOOP('',(#16645,#16646,#16647,#16648));
#2439=EDGE_LOOP('',(#16649,#16650,#16651,#16652));
#2440=EDGE_LOOP('',(#16653,#16654,#16655,#16656));
#2441=EDGE_LOOP('',(#16657,#16658,#16659,#16660));
#2442=EDGE_LOOP('',(#16661,#16662,#16663,#16664,#16665,#16666,#16667,#16668,
#16669,#16670,#16671,#16672));
#2443=EDGE_LOOP('',(#16673,#16674,#16675,#16676));
#2444=EDGE_LOOP('',(#16677,#16678,#16679,#16680));
#2445=EDGE_LOOP('',(#16681,#16682,#16683,#16684));
#2446=EDGE_LOOP('',(#16685,#16686,#16687,#16688));
#2447=EDGE_LOOP('',(#16689,#16690,#16691,#16692));
#2448=EDGE_LOOP('',(#16693,#16694,#16695,#16696));
#2449=EDGE_LOOP('',(#16697,#16698,#16699,#16700));
#2450=EDGE_LOOP('',(#16701,#16702,#16703,#16704));
#2451=EDGE_LOOP('',(#16705,#16706,#16707,#16708));
#2452=EDGE_LOOP('',(#16709,#16710,#16711,#16712));
#2453=EDGE_LOOP('',(#16713,#16714,#16715,#16716,#16717,#16718,#16719,#16720,
#16721,#16722,#16723,#16724));
#2454=EDGE_LOOP('',(#16725,#16726,#16727,#16728));
#2455=EDGE_LOOP('',(#16729,#16730,#16731,#16732));
#2456=EDGE_LOOP('',(#16733,#16734,#16735,#16736));
#2457=EDGE_LOOP('',(#16737,#16738,#16739,#16740));
#2458=EDGE_LOOP('',(#16741,#16742,#16743,#16744));
#2459=EDGE_LOOP('',(#16745,#16746,#16747,#16748));
#2460=EDGE_LOOP('',(#16749,#16750,#16751,#16752));
#2461=EDGE_LOOP('',(#16753,#16754,#16755,#16756));
#2462=EDGE_LOOP('',(#16757,#16758,#16759,#16760));
#2463=EDGE_LOOP('',(#16761,#16762,#16763,#16764));
#2464=EDGE_LOOP('',(#16765,#16766,#16767,#16768,#16769,#16770,#16771,#16772,
#16773,#16774,#16775,#16776));
#2465=EDGE_LOOP('',(#16777,#16778,#16779,#16780));
#2466=EDGE_LOOP('',(#16781,#16782,#16783,#16784));
#2467=EDGE_LOOP('',(#16785,#16786,#16787,#16788));
#2468=EDGE_LOOP('',(#16789,#16790,#16791,#16792));
#2469=EDGE_LOOP('',(#16793,#16794,#16795,#16796));
#2470=EDGE_LOOP('',(#16797,#16798,#16799,#16800));
#2471=EDGE_LOOP('',(#16801,#16802,#16803,#16804));
#2472=EDGE_LOOP('',(#16805,#16806,#16807,#16808));
#2473=EDGE_LOOP('',(#16809,#16810,#16811,#16812));
#2474=EDGE_LOOP('',(#16813,#16814,#16815,#16816));
#2475=EDGE_LOOP('',(#16817,#16818,#16819,#16820,#16821,#16822,#16823,#16824,
#16825,#16826,#16827,#16828));
#2476=EDGE_LOOP('',(#16829,#16830,#16831,#16832));
#2477=EDGE_LOOP('',(#16833,#16834,#16835,#16836));
#2478=EDGE_LOOP('',(#16837,#16838,#16839,#16840));
#2479=EDGE_LOOP('',(#16841,#16842,#16843,#16844));
#2480=EDGE_LOOP('',(#16845,#16846,#16847,#16848));
#2481=EDGE_LOOP('',(#16849,#16850,#16851,#16852));
#2482=EDGE_LOOP('',(#16853,#16854,#16855,#16856));
#2483=EDGE_LOOP('',(#16857,#16858,#16859,#16860));
#2484=EDGE_LOOP('',(#16861,#16862,#16863,#16864));
#2485=EDGE_LOOP('',(#16865,#16866,#16867,#16868));
#2486=EDGE_LOOP('',(#16869,#16870,#16871,#16872,#16873,#16874,#16875,#16876,
#16877,#16878,#16879,#16880));
#2487=EDGE_LOOP('',(#16881,#16882,#16883,#16884));
#2488=EDGE_LOOP('',(#16885,#16886,#16887,#16888));
#2489=EDGE_LOOP('',(#16889,#16890,#16891,#16892));
#2490=EDGE_LOOP('',(#16893,#16894,#16895,#16896));
#2491=EDGE_LOOP('',(#16897,#16898,#16899,#16900));
#2492=EDGE_LOOP('',(#16901,#16902,#16903,#16904));
#2493=EDGE_LOOP('',(#16905,#16906,#16907,#16908));
#2494=EDGE_LOOP('',(#16909,#16910,#16911,#16912));
#2495=EDGE_LOOP('',(#16913,#16914,#16915,#16916));
#2496=EDGE_LOOP('',(#16917,#16918,#16919,#16920));
#2497=EDGE_LOOP('',(#16921,#16922,#16923,#16924,#16925,#16926,#16927,#16928,
#16929,#16930,#16931,#16932));
#2498=EDGE_LOOP('',(#16933,#16934,#16935,#16936));
#2499=EDGE_LOOP('',(#16937,#16938,#16939,#16940));
#2500=EDGE_LOOP('',(#16941,#16942,#16943,#16944));
#2501=EDGE_LOOP('',(#16945,#16946,#16947,#16948));
#2502=EDGE_LOOP('',(#16949,#16950,#16951,#16952));
#2503=EDGE_LOOP('',(#16953,#16954,#16955,#16956));
#2504=EDGE_LOOP('',(#16957,#16958,#16959,#16960));
#2505=EDGE_LOOP('',(#16961,#16962,#16963,#16964));
#2506=EDGE_LOOP('',(#16965,#16966,#16967,#16968));
#2507=EDGE_LOOP('',(#16969,#16970,#16971,#16972));
#2508=EDGE_LOOP('',(#16973,#16974,#16975,#16976,#16977,#16978,#16979,#16980,
#16981,#16982,#16983,#16984));
#2509=EDGE_LOOP('',(#16985,#16986,#16987,#16988));
#2510=EDGE_LOOP('',(#16989,#16990,#16991,#16992));
#2511=EDGE_LOOP('',(#16993,#16994,#16995,#16996));
#2512=EDGE_LOOP('',(#16997,#16998,#16999,#17000));
#2513=EDGE_LOOP('',(#17001,#17002,#17003,#17004));
#2514=EDGE_LOOP('',(#17005,#17006,#17007,#17008));
#2515=EDGE_LOOP('',(#17009,#17010,#17011,#17012));
#2516=EDGE_LOOP('',(#17013,#17014,#17015,#17016));
#2517=EDGE_LOOP('',(#17017,#17018,#17019,#17020));
#2518=EDGE_LOOP('',(#17021,#17022,#17023,#17024));
#2519=EDGE_LOOP('',(#17025,#17026,#17027,#17028,#17029,#17030,#17031,#17032,
#17033,#17034,#17035,#17036));
#2520=EDGE_LOOP('',(#17037,#17038,#17039,#17040));
#2521=EDGE_LOOP('',(#17041,#17042,#17043,#17044));
#2522=EDGE_LOOP('',(#17045,#17046,#17047,#17048));
#2523=EDGE_LOOP('',(#17049,#17050,#17051,#17052));
#2524=EDGE_LOOP('',(#17053,#17054,#17055,#17056));
#2525=EDGE_LOOP('',(#17057,#17058,#17059,#17060));
#2526=EDGE_LOOP('',(#17061,#17062,#17063,#17064));
#2527=EDGE_LOOP('',(#17065,#17066,#17067,#17068));
#2528=EDGE_LOOP('',(#17069,#17070,#17071,#17072));
#2529=EDGE_LOOP('',(#17073,#17074,#17075,#17076));
#2530=EDGE_LOOP('',(#17077,#17078,#17079,#17080,#17081,#17082,#17083,#17084,
#17085,#17086,#17087,#17088));
#2531=EDGE_LOOP('',(#17089,#17090,#17091,#17092));
#2532=EDGE_LOOP('',(#17093,#17094,#17095,#17096));
#2533=EDGE_LOOP('',(#17097,#17098,#17099,#17100));
#2534=EDGE_LOOP('',(#17101,#17102,#17103,#17104));
#2535=EDGE_LOOP('',(#17105,#17106,#17107,#17108));
#2536=EDGE_LOOP('',(#17109,#17110,#17111,#17112));
#2537=EDGE_LOOP('',(#17113,#17114,#17115,#17116));
#2538=EDGE_LOOP('',(#17117,#17118,#17119,#17120));
#2539=EDGE_LOOP('',(#17121,#17122,#17123,#17124));
#2540=EDGE_LOOP('',(#17125,#17126,#17127,#17128));
#2541=EDGE_LOOP('',(#17129,#17130,#17131,#17132,#17133,#17134,#17135,#17136,
#17137,#17138,#17139,#17140));
#2542=EDGE_LOOP('',(#17141,#17142,#17143,#17144));
#2543=EDGE_LOOP('',(#17145,#17146,#17147,#17148));
#2544=EDGE_LOOP('',(#17149,#17150,#17151,#17152));
#2545=EDGE_LOOP('',(#17153,#17154,#17155,#17156));
#2546=EDGE_LOOP('',(#17157,#17158,#17159,#17160));
#2547=EDGE_LOOP('',(#17161,#17162,#17163,#17164));
#2548=EDGE_LOOP('',(#17165,#17166,#17167,#17168));
#2549=EDGE_LOOP('',(#17169,#17170,#17171,#17172));
#2550=EDGE_LOOP('',(#17173,#17174,#17175,#17176));
#2551=EDGE_LOOP('',(#17177,#17178,#17179,#17180));
#2552=EDGE_LOOP('',(#17181,#17182,#17183,#17184,#17185,#17186,#17187,#17188,
#17189,#17190,#17191,#17192));
#2553=EDGE_LOOP('',(#17193,#17194,#17195,#17196));
#2554=EDGE_LOOP('',(#17197,#17198,#17199,#17200));
#2555=EDGE_LOOP('',(#17201,#17202,#17203,#17204));
#2556=EDGE_LOOP('',(#17205,#17206,#17207,#17208));
#2557=EDGE_LOOP('',(#17209,#17210,#17211,#17212));
#2558=EDGE_LOOP('',(#17213,#17214,#17215,#17216));
#2559=EDGE_LOOP('',(#17217,#17218,#17219,#17220));
#2560=EDGE_LOOP('',(#17221,#17222,#17223,#17224));
#2561=EDGE_LOOP('',(#17225,#17226,#17227,#17228));
#2562=EDGE_LOOP('',(#17229,#17230,#17231,#17232));
#2563=EDGE_LOOP('',(#17233,#17234,#17235,#17236,#17237,#17238,#17239,#17240,
#17241,#17242,#17243,#17244));
#2564=EDGE_LOOP('',(#17245,#17246,#17247,#17248));
#2565=EDGE_LOOP('',(#17249,#17250,#17251,#17252));
#2566=EDGE_LOOP('',(#17253,#17254,#17255,#17256));
#2567=EDGE_LOOP('',(#17257,#17258,#17259,#17260));
#2568=EDGE_LOOP('',(#17261,#17262,#17263,#17264));
#2569=EDGE_LOOP('',(#17265,#17266,#17267,#17268));
#2570=EDGE_LOOP('',(#17269,#17270,#17271,#17272));
#2571=EDGE_LOOP('',(#17273,#17274,#17275,#17276));
#2572=EDGE_LOOP('',(#17277,#17278,#17279,#17280));
#2573=EDGE_LOOP('',(#17281,#17282,#17283,#17284));
#2574=EDGE_LOOP('',(#17285,#17286,#17287,#17288,#17289,#17290,#17291,#17292,
#17293,#17294,#17295,#17296));
#2575=EDGE_LOOP('',(#17297,#17298,#17299,#17300));
#2576=EDGE_LOOP('',(#17301,#17302,#17303,#17304));
#2577=EDGE_LOOP('',(#17305,#17306,#17307,#17308));
#2578=EDGE_LOOP('',(#17309,#17310,#17311,#17312));
#2579=EDGE_LOOP('',(#17313,#17314,#17315,#17316));
#2580=EDGE_LOOP('',(#17317,#17318,#17319,#17320));
#2581=EDGE_LOOP('',(#17321,#17322,#17323,#17324));
#2582=EDGE_LOOP('',(#17325,#17326,#17327,#17328));
#2583=EDGE_LOOP('',(#17329,#17330,#17331,#17332));
#2584=EDGE_LOOP('',(#17333,#17334,#17335,#17336));
#2585=EDGE_LOOP('',(#17337,#17338,#17339,#17340,#17341,#17342,#17343,#17344,
#17345,#17346,#17347,#17348));
#2586=EDGE_LOOP('',(#17349,#17350,#17351,#17352));
#2587=EDGE_LOOP('',(#17353,#17354,#17355,#17356));
#2588=EDGE_LOOP('',(#17357,#17358,#17359,#17360));
#2589=EDGE_LOOP('',(#17361,#17362,#17363,#17364));
#2590=EDGE_LOOP('',(#17365,#17366,#17367,#17368));
#2591=EDGE_LOOP('',(#17369,#17370,#17371,#17372));
#2592=EDGE_LOOP('',(#17373,#17374,#17375,#17376));
#2593=EDGE_LOOP('',(#17377,#17378,#17379,#17380));
#2594=EDGE_LOOP('',(#17381,#17382,#17383,#17384));
#2595=EDGE_LOOP('',(#17385,#17386,#17387,#17388));
#2596=EDGE_LOOP('',(#17389,#17390,#17391,#17392,#17393,#17394,#17395,#17396,
#17397,#17398,#17399,#17400));
#2597=EDGE_LOOP('',(#17401,#17402,#17403,#17404));
#2598=EDGE_LOOP('',(#17405,#17406,#17407,#17408));
#2599=EDGE_LOOP('',(#17409,#17410,#17411,#17412));
#2600=EDGE_LOOP('',(#17413,#17414,#17415,#17416));
#2601=EDGE_LOOP('',(#17417,#17418,#17419,#17420));
#2602=EDGE_LOOP('',(#17421,#17422,#17423,#17424));
#2603=EDGE_LOOP('',(#17425,#17426,#17427,#17428));
#2604=EDGE_LOOP('',(#17429,#17430,#17431,#17432));
#2605=EDGE_LOOP('',(#17433,#17434,#17435,#17436));
#2606=EDGE_LOOP('',(#17437,#17438,#17439,#17440));
#2607=EDGE_LOOP('',(#17441,#17442,#17443,#17444,#17445,#17446,#17447,#17448,
#17449,#17450,#17451,#17452));
#2608=EDGE_LOOP('',(#17453,#17454,#17455,#17456));
#2609=EDGE_LOOP('',(#17457,#17458,#17459,#17460));
#2610=EDGE_LOOP('',(#17461,#17462,#17463,#17464));
#2611=EDGE_LOOP('',(#17465,#17466,#17467,#17468));
#2612=EDGE_LOOP('',(#17469,#17470,#17471,#17472));
#2613=EDGE_LOOP('',(#17473,#17474,#17475,#17476));
#2614=EDGE_LOOP('',(#17477,#17478,#17479,#17480));
#2615=EDGE_LOOP('',(#17481,#17482,#17483,#17484));
#2616=EDGE_LOOP('',(#17485,#17486,#17487,#17488));
#2617=EDGE_LOOP('',(#17489,#17490,#17491,#17492));
#2618=EDGE_LOOP('',(#17493,#17494,#17495,#17496,#17497,#17498,#17499,#17500,
#17501,#17502,#17503,#17504));
#2619=EDGE_LOOP('',(#17505,#17506,#17507,#17508,#17509,#17510,#17511,#17512));
#2620=EDGE_LOOP('',(#17513,#17514,#17515,#17516,#17517,#17518,#17519,#17520,
#17521,#17522,#17523,#17524,#17525,#17526,#17527,#17528));
#2621=EDGE_LOOP('',(#17529,#17530,#17531,#17532,#17533,#17534,#17535,#17536));
#2622=EDGE_LOOP('',(#17537,#17538,#17539,#17540,#17541,#17542,#17543,#17544,
#17545,#17546,#17547,#17548,#17549,#17550,#17551,#17552));
#2623=EDGE_LOOP('',(#17553,#17554,#17555,#17556,#17557,#17558,#17559,#17560));
#2624=EDGE_LOOP('',(#17561,#17562,#17563,#17564,#17565,#17566,#17567,#17568,
#17569,#17570,#17571,#17572,#17573,#17574,#17575,#17576));
#2625=EDGE_LOOP('',(#17577,#17578,#17579,#17580,#17581,#17582,#17583,#17584));
#2626=EDGE_LOOP('',(#17585,#17586,#17587,#17588,#17589,#17590,#17591,#17592,
#17593,#17594,#17595,#17596,#17597,#17598,#17599,#17600));
#2627=EDGE_LOOP('',(#17601,#17602,#17603,#17604,#17605,#17606,#17607,#17608));
#2628=EDGE_LOOP('',(#17609,#17610,#17611,#17612,#17613,#17614,#17615,#17616,
#17617,#17618,#17619,#17620,#17621,#17622,#17623,#17624));
#2629=EDGE_LOOP('',(#17625,#17626,#17627,#17628,#17629,#17630,#17631,#17632));
#2630=EDGE_LOOP('',(#17633,#17634,#17635,#17636,#17637,#17638,#17639,#17640,
#17641,#17642,#17643,#17644,#17645,#17646,#17647,#17648));
#2631=EDGE_LOOP('',(#17649,#17650,#17651,#17652,#17653,#17654,#17655,#17656));
#2632=EDGE_LOOP('',(#17657,#17658,#17659,#17660,#17661,#17662,#17663,#17664,
#17665,#17666,#17667,#17668,#17669,#17670,#17671,#17672));
#2633=EDGE_LOOP('',(#17673,#17674,#17675,#17676,#17677,#17678,#17679,#17680));
#2634=EDGE_LOOP('',(#17681,#17682,#17683,#17684,#17685,#17686,#17687,#17688,
#17689,#17690,#17691,#17692,#17693,#17694,#17695,#17696));
#2635=EDGE_LOOP('',(#17697,#17698,#17699,#17700,#17701,#17702,#17703,#17704));
#2636=EDGE_LOOP('',(#17705,#17706,#17707,#17708,#17709,#17710,#17711,#17712,
#17713,#17714,#17715,#17716,#17717,#17718,#17719,#17720));
#2637=EDGE_LOOP('',(#17721,#17722,#17723,#17724,#17725,#17726,#17727,#17728));
#2638=EDGE_LOOP('',(#17729,#17730,#17731,#17732,#17733,#17734,#17735,#17736,
#17737,#17738,#17739,#17740,#17741,#17742,#17743,#17744));
#2639=EDGE_LOOP('',(#17745,#17746,#17747,#17748,#17749,#17750,#17751,#17752));
#2640=EDGE_LOOP('',(#17753,#17754,#17755,#17756,#17757,#17758,#17759,#17760,
#17761,#17762,#17763,#17764,#17765,#17766,#17767,#17768));
#2641=EDGE_LOOP('',(#17769,#17770,#17771,#17772,#17773,#17774,#17775,#17776));
#2642=EDGE_LOOP('',(#17777,#17778,#17779,#17780,#17781,#17782,#17783,#17784,
#17785,#17786,#17787,#17788,#17789,#17790,#17791,#17792));
#2643=EDGE_LOOP('',(#17793,#17794,#17795,#17796,#17797,#17798,#17799,#17800));
#2644=EDGE_LOOP('',(#17801,#17802,#17803,#17804,#17805,#17806,#17807,#17808,
#17809,#17810,#17811,#17812,#17813,#17814,#17815,#17816));
#2645=EDGE_LOOP('',(#17817,#17818,#17819,#17820,#17821,#17822,#17823,#17824));
#2646=EDGE_LOOP('',(#17825,#17826,#17827,#17828,#17829,#17830,#17831,#17832,
#17833,#17834,#17835,#17836,#17837,#17838,#17839,#17840));
#2647=EDGE_LOOP('',(#17841,#17842,#17843,#17844,#17845,#17846,#17847,#17848));
#2648=EDGE_LOOP('',(#17849,#17850,#17851,#17852,#17853,#17854,#17855,#17856,
#17857,#17858,#17859,#17860,#17861,#17862,#17863,#17864));
#2649=EDGE_LOOP('',(#17865,#17866,#17867,#17868,#17869,#17870,#17871,#17872));
#2650=EDGE_LOOP('',(#17873,#17874,#17875,#17876,#17877,#17878,#17879,#17880,
#17881,#17882,#17883,#17884,#17885,#17886,#17887,#17888));
#2651=EDGE_LOOP('',(#17889,#17890,#17891,#17892,#17893,#17894,#17895,#17896));
#2652=EDGE_LOOP('',(#17897,#17898,#17899,#17900,#17901,#17902,#17903,#17904,
#17905,#17906,#17907,#17908,#17909,#17910,#17911,#17912));
#2653=EDGE_LOOP('',(#17913,#17914,#17915,#17916,#17917,#17918,#17919,#17920));
#2654=EDGE_LOOP('',(#17921,#17922,#17923,#17924,#17925,#17926,#17927,#17928,
#17929,#17930,#17931,#17932,#17933,#17934,#17935,#17936));
#2655=EDGE_LOOP('',(#17937,#17938,#17939,#17940,#17941,#17942,#17943,#17944));
#2656=EDGE_LOOP('',(#17945,#17946,#17947,#17948,#17949,#17950,#17951,#17952,
#17953,#17954,#17955,#17956,#17957,#17958,#17959,#17960));
#2657=EDGE_LOOP('',(#17961,#17962,#17963,#17964,#17965,#17966,#17967,#17968));
#2658=EDGE_LOOP('',(#17969,#17970,#17971,#17972,#17973,#17974,#17975,#17976,
#17977,#17978,#17979,#17980,#17981,#17982,#17983,#17984));
#2659=EDGE_LOOP('',(#17985,#17986,#17987,#17988,#17989,#17990,#17991,#17992));
#2660=EDGE_LOOP('',(#17993,#17994,#17995,#17996,#17997,#17998,#17999,#18000,
#18001,#18002,#18003,#18004,#18005,#18006,#18007,#18008));
#2661=EDGE_LOOP('',(#18009,#18010,#18011,#18012,#18013,#18014,#18015,#18016));
#2662=EDGE_LOOP('',(#18017,#18018,#18019,#18020,#18021,#18022,#18023,#18024,
#18025,#18026,#18027,#18028,#18029,#18030,#18031,#18032));
#2663=EDGE_LOOP('',(#18033,#18034,#18035,#18036,#18037,#18038,#18039,#18040));
#2664=EDGE_LOOP('',(#18041,#18042,#18043,#18044,#18045,#18046,#18047,#18048,
#18049,#18050,#18051,#18052,#18053,#18054,#18055,#18056));
#2665=EDGE_LOOP('',(#18057,#18058,#18059,#18060,#18061,#18062,#18063,#18064));
#2666=EDGE_LOOP('',(#18065,#18066,#18067,#18068,#18069,#18070,#18071,#18072,
#18073,#18074,#18075,#18076,#18077,#18078,#18079,#18080));
#2667=EDGE_LOOP('',(#18081,#18082,#18083,#18084,#18085,#18086,#18087,#18088,
#18089,#18090,#18091,#18092,#18093,#18094,#18095,#18096));
#2668=EDGE_LOOP('',(#18097,#18098,#18099,#18100,#18101,#18102,#18103,#18104,
#18105,#18106));
#2669=EDGE_LOOP('',(#18107,#18108,#18109,#18110,#18111,#18112,#18113,#18114));
#2670=EDGE_LOOP('',(#18115,#18116,#18117,#18118,#18119,#18120,#18121,#18122));
#2671=EDGE_LOOP('',(#18123,#18124,#18125,#18126,#18127,#18128,#18129,#18130,
#18131,#18132,#18133,#18134,#18135,#18136,#18137,#18138));
#2672=EDGE_LOOP('',(#18139,#18140,#18141,#18142,#18143,#18144,#18145,#18146,
#18147,#18148));
#2673=EDGE_LOOP('',(#18149,#18150,#18151,#18152));
#2674=EDGE_LOOP('',(#18153,#18154,#18155,#18156,#18157,#18158,#18159,#18160,
#18161,#18162,#18163,#18164,#18165,#18166,#18167,#18168,#18169,#18170,#18171,
#18172,#18173,#18174,#18175,#18176,#18177,#18178,#18179,#18180));
#2675=EDGE_LOOP('',(#18181,#18182,#18183,#18184));
#2676=EDGE_LOOP('',(#18185,#18186,#18187,#18188));
#2677=EDGE_LOOP('',(#18189,#18190,#18191,#18192));
#2678=EDGE_LOOP('',(#18193,#18194,#18195,#18196,#18197,#18198,#18199,#18200));
#2679=EDGE_LOOP('',(#18201,#18202,#18203,#18204,#18205,#18206,#18207,#18208));
#2680=EDGE_LOOP('',(#18209,#18210,#18211,#18212,#18213,#18214,#18215,#18216,
#18217,#18218,#18219,#18220,#18221,#18222,#18223,#18224));
#2681=EDGE_LOOP('',(#18225,#18226,#18227,#18228,#18229,#18230,#18231,#18232));
#2682=EDGE_LOOP('',(#18233,#18234,#18235,#18236,#18237,#18238,#18239,#18240,
#18241,#18242,#18243,#18244,#18245,#18246,#18247,#18248));
#2683=EDGE_LOOP('',(#18249,#18250,#18251,#18252,#18253,#18254,#18255,#18256,
#18257,#18258,#18259,#18260,#18261,#18262,#18263,#18264));
#2684=EDGE_LOOP('',(#18265,#18266,#18267,#18268,#18269,#18270,#18271,#18272,
#18273,#18274));
#2685=EDGE_LOOP('',(#18275,#18276,#18277,#18278,#18279,#18280,#18281,#18282));
#2686=EDGE_LOOP('',(#18283,#18284,#18285,#18286,#18287,#18288,#18289,#18290));
#2687=EDGE_LOOP('',(#18291,#18292,#18293,#18294,#18295,#18296,#18297,#18298,
#18299,#18300,#18301,#18302,#18303,#18304,#18305,#18306));
#2688=EDGE_LOOP('',(#18307,#18308,#18309,#18310,#18311,#18312,#18313,#18314));
#2689=EDGE_LOOP('',(#18315,#18316,#18317,#18318,#18319,#18320,#18321,#18322,
#18323,#18324,#18325,#18326,#18327,#18328,#18329,#18330));
#2690=EDGE_LOOP('',(#18331,#18332,#18333,#18334,#18335,#18336,#18337,#18338));
#2691=EDGE_LOOP('',(#18339,#18340,#18341,#18342,#18343,#18344,#18345,#18346,
#18347,#18348,#18349,#18350,#18351,#18352,#18353,#18354));
#2692=EDGE_LOOP('',(#18355,#18356,#18357,#18358,#18359,#18360,#18361,#18362));
#2693=EDGE_LOOP('',(#18363,#18364,#18365,#18366,#18367,#18368,#18369,#18370,
#18371,#18372,#18373,#18374,#18375,#18376,#18377,#18378));
#2694=EDGE_LOOP('',(#18379,#18380,#18381,#18382,#18383,#18384,#18385,#18386));
#2695=EDGE_LOOP('',(#18387,#18388,#18389,#18390,#18391,#18392,#18393,#18394,
#18395,#18396,#18397,#18398,#18399,#18400,#18401,#18402));
#2696=EDGE_LOOP('',(#18403,#18404,#18405,#18406,#18407,#18408,#18409,#18410));
#2697=EDGE_LOOP('',(#18411,#18412,#18413,#18414,#18415,#18416,#18417,#18418,
#18419,#18420,#18421,#18422,#18423,#18424,#18425,#18426));
#2698=EDGE_LOOP('',(#18427,#18428,#18429,#18430));
#2699=EDGE_LOOP('',(#18431,#18432,#18433,#18434,#18435));
#2700=EDGE_LOOP('',(#18436,#18437,#18438,#18439));
#2701=EDGE_LOOP('',(#18440,#18441,#18442,#18443));
#2702=EDGE_LOOP('',(#18444,#18445,#18446,#18447,#18448));
#2703=EDGE_LOOP('',(#18449,#18450,#18451,#18452,#18453,#18454));
#2704=EDGE_LOOP('',(#18455,#18456,#18457,#18458));
#2705=EDGE_LOOP('',(#18459,#18460,#18461,#18462,#18463));
#2706=EDGE_LOOP('',(#18464,#18465,#18466,#18467));
#2707=EDGE_LOOP('',(#18468,#18469,#18470,#18471));
#2708=EDGE_LOOP('',(#18472,#18473,#18474,#18475,#18476));
#2709=EDGE_LOOP('',(#18477,#18478,#18479,#18480,#18481,#18482));
#2710=EDGE_LOOP('',(#18483,#18484,#18485,#18486));
#2711=EDGE_LOOP('',(#18487,#18488,#18489,#18490,#18491));
#2712=EDGE_LOOP('',(#18492,#18493,#18494,#18495));
#2713=EDGE_LOOP('',(#18496,#18497,#18498,#18499));
#2714=EDGE_LOOP('',(#18500,#18501,#18502,#18503,#18504));
#2715=EDGE_LOOP('',(#18505,#18506,#18507,#18508,#18509,#18510));
#2716=EDGE_LOOP('',(#18511,#18512,#18513,#18514));
#2717=EDGE_LOOP('',(#18515,#18516,#18517,#18518,#18519));
#2718=EDGE_LOOP('',(#18520,#18521,#18522,#18523));
#2719=EDGE_LOOP('',(#18524,#18525,#18526,#18527));
#2720=EDGE_LOOP('',(#18528,#18529,#18530,#18531,#18532));
#2721=EDGE_LOOP('',(#18533,#18534,#18535,#18536,#18537,#18538));
#2722=EDGE_LOOP('',(#18539,#18540,#18541,#18542));
#2723=EDGE_LOOP('',(#18543,#18544,#18545,#18546,#18547));
#2724=EDGE_LOOP('',(#18548,#18549,#18550,#18551));
#2725=EDGE_LOOP('',(#18552,#18553,#18554,#18555));
#2726=EDGE_LOOP('',(#18556,#18557,#18558,#18559,#18560));
#2727=EDGE_LOOP('',(#18561,#18562,#18563,#18564,#18565,#18566));
#2728=EDGE_LOOP('',(#18567,#18568,#18569,#18570));
#2729=EDGE_LOOP('',(#18571,#18572,#18573,#18574,#18575));
#2730=EDGE_LOOP('',(#18576,#18577,#18578,#18579));
#2731=EDGE_LOOP('',(#18580,#18581,#18582,#18583));
#2732=EDGE_LOOP('',(#18584,#18585,#18586,#18587,#18588));
#2733=EDGE_LOOP('',(#18589,#18590,#18591,#18592,#18593,#18594));
#2734=EDGE_LOOP('',(#18595,#18596,#18597,#18598));
#2735=EDGE_LOOP('',(#18599,#18600,#18601,#18602,#18603));
#2736=EDGE_LOOP('',(#18604,#18605,#18606,#18607));
#2737=EDGE_LOOP('',(#18608,#18609,#18610,#18611));
#2738=EDGE_LOOP('',(#18612,#18613,#18614,#18615,#18616));
#2739=EDGE_LOOP('',(#18617,#18618,#18619,#18620,#18621,#18622));
#2740=EDGE_LOOP('',(#18623,#18624,#18625,#18626));
#2741=EDGE_LOOP('',(#18627,#18628,#18629,#18630,#18631));
#2742=EDGE_LOOP('',(#18632,#18633,#18634,#18635));
#2743=EDGE_LOOP('',(#18636,#18637,#18638,#18639));
#2744=EDGE_LOOP('',(#18640,#18641,#18642,#18643,#18644));
#2745=EDGE_LOOP('',(#18645,#18646,#18647,#18648,#18649,#18650));
#2746=EDGE_LOOP('',(#18651,#18652,#18653,#18654));
#2747=EDGE_LOOP('',(#18655,#18656,#18657,#18658,#18659));
#2748=EDGE_LOOP('',(#18660,#18661,#18662,#18663));
#2749=EDGE_LOOP('',(#18664,#18665,#18666,#18667));
#2750=EDGE_LOOP('',(#18668,#18669,#18670,#18671,#18672));
#2751=EDGE_LOOP('',(#18673,#18674,#18675,#18676,#18677,#18678));
#2752=EDGE_LOOP('',(#18679,#18680,#18681,#18682));
#2753=EDGE_LOOP('',(#18683,#18684,#18685,#18686,#18687));
#2754=EDGE_LOOP('',(#18688,#18689,#18690,#18691));
#2755=EDGE_LOOP('',(#18692,#18693,#18694,#18695));
#2756=EDGE_LOOP('',(#18696,#18697,#18698,#18699,#18700));
#2757=EDGE_LOOP('',(#18701,#18702,#18703,#18704,#18705,#18706));
#2758=EDGE_LOOP('',(#18707,#18708,#18709,#18710));
#2759=EDGE_LOOP('',(#18711,#18712,#18713,#18714,#18715));
#2760=EDGE_LOOP('',(#18716,#18717,#18718,#18719));
#2761=EDGE_LOOP('',(#18720,#18721,#18722,#18723));
#2762=EDGE_LOOP('',(#18724,#18725,#18726,#18727,#18728));
#2763=EDGE_LOOP('',(#18729,#18730,#18731,#18732,#18733,#18734));
#2764=EDGE_LOOP('',(#18735,#18736,#18737,#18738));
#2765=EDGE_LOOP('',(#18739,#18740,#18741,#18742,#18743));
#2766=EDGE_LOOP('',(#18744,#18745,#18746,#18747));
#2767=EDGE_LOOP('',(#18748,#18749,#18750,#18751));
#2768=EDGE_LOOP('',(#18752,#18753,#18754,#18755,#18756));
#2769=EDGE_LOOP('',(#18757,#18758,#18759,#18760,#18761,#18762));
#2770=EDGE_LOOP('',(#18763,#18764,#18765,#18766));
#2771=EDGE_LOOP('',(#18767,#18768,#18769,#18770,#18771));
#2772=EDGE_LOOP('',(#18772,#18773,#18774,#18775));
#2773=EDGE_LOOP('',(#18776,#18777,#18778,#18779));
#2774=EDGE_LOOP('',(#18780,#18781,#18782,#18783,#18784));
#2775=EDGE_LOOP('',(#18785,#18786,#18787,#18788,#18789,#18790));
#2776=EDGE_LOOP('',(#18791,#18792,#18793,#18794));
#2777=EDGE_LOOP('',(#18795,#18796,#18797,#18798,#18799));
#2778=EDGE_LOOP('',(#18800,#18801,#18802,#18803));
#2779=EDGE_LOOP('',(#18804,#18805,#18806,#18807));
#2780=EDGE_LOOP('',(#18808,#18809,#18810,#18811,#18812));
#2781=EDGE_LOOP('',(#18813,#18814,#18815,#18816,#18817,#18818));
#2782=EDGE_LOOP('',(#18819,#18820,#18821,#18822));
#2783=EDGE_LOOP('',(#18823,#18824,#18825,#18826,#18827));
#2784=EDGE_LOOP('',(#18828,#18829,#18830,#18831));
#2785=EDGE_LOOP('',(#18832,#18833,#18834,#18835));
#2786=EDGE_LOOP('',(#18836,#18837,#18838,#18839,#18840));
#2787=EDGE_LOOP('',(#18841,#18842,#18843,#18844,#18845,#18846));
#2788=EDGE_LOOP('',(#18847,#18848,#18849,#18850));
#2789=EDGE_LOOP('',(#18851,#18852,#18853,#18854,#18855));
#2790=EDGE_LOOP('',(#18856,#18857,#18858,#18859));
#2791=EDGE_LOOP('',(#18860,#18861,#18862,#18863));
#2792=EDGE_LOOP('',(#18864,#18865,#18866,#18867,#18868));
#2793=EDGE_LOOP('',(#18869,#18870,#18871,#18872,#18873,#18874));
#2794=EDGE_LOOP('',(#18875,#18876,#18877,#18878));
#2795=EDGE_LOOP('',(#18879,#18880,#18881,#18882,#18883));
#2796=EDGE_LOOP('',(#18884,#18885,#18886,#18887));
#2797=EDGE_LOOP('',(#18888,#18889,#18890,#18891));
#2798=EDGE_LOOP('',(#18892,#18893,#18894,#18895,#18896));
#2799=EDGE_LOOP('',(#18897,#18898,#18899,#18900,#18901,#18902));
#2800=EDGE_LOOP('',(#18903,#18904,#18905,#18906));
#2801=EDGE_LOOP('',(#18907,#18908,#18909,#18910,#18911));
#2802=EDGE_LOOP('',(#18912,#18913,#18914,#18915));
#2803=EDGE_LOOP('',(#18916,#18917,#18918,#18919));
#2804=EDGE_LOOP('',(#18920,#18921,#18922,#18923,#18924));
#2805=EDGE_LOOP('',(#18925,#18926,#18927,#18928,#18929,#18930));
#2806=EDGE_LOOP('',(#18931,#18932,#18933,#18934));
#2807=EDGE_LOOP('',(#18935,#18936,#18937,#18938,#18939));
#2808=EDGE_LOOP('',(#18940,#18941,#18942,#18943));
#2809=EDGE_LOOP('',(#18944,#18945,#18946,#18947));
#2810=EDGE_LOOP('',(#18948,#18949,#18950,#18951,#18952));
#2811=EDGE_LOOP('',(#18953,#18954,#18955,#18956,#18957,#18958));
#2812=EDGE_LOOP('',(#18959,#18960,#18961,#18962));
#2813=EDGE_LOOP('',(#18963,#18964,#18965,#18966,#18967));
#2814=EDGE_LOOP('',(#18968,#18969,#18970,#18971));
#2815=EDGE_LOOP('',(#18972,#18973,#18974,#18975));
#2816=EDGE_LOOP('',(#18976,#18977,#18978,#18979,#18980));
#2817=EDGE_LOOP('',(#18981,#18982,#18983,#18984,#18985,#18986));
#2818=EDGE_LOOP('',(#18987,#18988,#18989,#18990));
#2819=EDGE_LOOP('',(#18991,#18992,#18993,#18994,#18995));
#2820=EDGE_LOOP('',(#18996,#18997,#18998,#18999));
#2821=EDGE_LOOP('',(#19000,#19001,#19002,#19003));
#2822=EDGE_LOOP('',(#19004,#19005,#19006,#19007,#19008));
#2823=EDGE_LOOP('',(#19009,#19010,#19011,#19012,#19013,#19014));
#2824=EDGE_LOOP('',(#19015,#19016,#19017,#19018));
#2825=EDGE_LOOP('',(#19019,#19020,#19021,#19022,#19023));
#2826=EDGE_LOOP('',(#19024,#19025,#19026,#19027));
#2827=EDGE_LOOP('',(#19028,#19029,#19030,#19031));
#2828=EDGE_LOOP('',(#19032,#19033,#19034,#19035,#19036));
#2829=EDGE_LOOP('',(#19037,#19038,#19039,#19040,#19041,#19042));
#2830=EDGE_LOOP('',(#19043,#19044,#19045,#19046));
#2831=EDGE_LOOP('',(#19047,#19048,#19049,#19050,#19051));
#2832=EDGE_LOOP('',(#19052,#19053,#19054,#19055));
#2833=EDGE_LOOP('',(#19056,#19057,#19058,#19059));
#2834=EDGE_LOOP('',(#19060,#19061,#19062,#19063,#19064));
#2835=EDGE_LOOP('',(#19065,#19066,#19067,#19068,#19069,#19070));
#2836=EDGE_LOOP('',(#19071,#19072,#19073,#19074));
#2837=EDGE_LOOP('',(#19075,#19076,#19077,#19078,#19079));
#2838=EDGE_LOOP('',(#19080,#19081,#19082,#19083));
#2839=EDGE_LOOP('',(#19084,#19085,#19086,#19087));
#2840=EDGE_LOOP('',(#19088,#19089,#19090,#19091,#19092));
#2841=EDGE_LOOP('',(#19093,#19094,#19095,#19096,#19097,#19098));
#2842=EDGE_LOOP('',(#19099,#19100,#19101,#19102));
#2843=EDGE_LOOP('',(#19103,#19104,#19105,#19106,#19107));
#2844=EDGE_LOOP('',(#19108,#19109,#19110,#19111));
#2845=EDGE_LOOP('',(#19112,#19113,#19114,#19115));
#2846=EDGE_LOOP('',(#19116,#19117,#19118,#19119,#19120));
#2847=EDGE_LOOP('',(#19121,#19122,#19123,#19124,#19125,#19126));
#2848=EDGE_LOOP('',(#19127,#19128,#19129,#19130));
#2849=EDGE_LOOP('',(#19131,#19132,#19133,#19134,#19135));
#2850=EDGE_LOOP('',(#19136,#19137,#19138,#19139));
#2851=EDGE_LOOP('',(#19140,#19141,#19142,#19143));
#2852=EDGE_LOOP('',(#19144,#19145,#19146,#19147,#19148));
#2853=EDGE_LOOP('',(#19149,#19150,#19151,#19152,#19153,#19154));
#2854=EDGE_LOOP('',(#19155,#19156,#19157,#19158));
#2855=EDGE_LOOP('',(#19159,#19160,#19161,#19162,#19163));
#2856=EDGE_LOOP('',(#19164,#19165,#19166,#19167));
#2857=EDGE_LOOP('',(#19168,#19169,#19170,#19171,#19172,#19173,#19174,#19175));
#2858=EDGE_LOOP('',(#19176,#19177,#19178,#19179));
#2859=EDGE_LOOP('',(#19180,#19181,#19182,#19183,#19184));
#2860=EDGE_LOOP('',(#19185,#19186,#19187,#19188,#19189,#19190));
#2861=EDGE_LOOP('',(#19191,#19192,#19193,#19194));
#2862=EDGE_LOOP('',(#19195,#19196,#19197,#19198,#19199));
#2863=EDGE_LOOP('',(#19200,#19201,#19202,#19203));
#2864=EDGE_LOOP('',(#19204,#19205,#19206,#19207));
#2865=EDGE_LOOP('',(#19208,#19209,#19210,#19211,#19212));
#2866=EDGE_LOOP('',(#19213,#19214,#19215,#19216,#19217,#19218));
#2867=EDGE_LOOP('',(#19219,#19220,#19221,#19222));
#2868=EDGE_LOOP('',(#19223,#19224,#19225,#19226,#19227));
#2869=EDGE_LOOP('',(#19228,#19229,#19230,#19231));
#2870=EDGE_LOOP('',(#19232,#19233,#19234,#19235));
#2871=EDGE_LOOP('',(#19236,#19237,#19238,#19239,#19240));
#2872=EDGE_LOOP('',(#19241,#19242,#19243,#19244,#19245,#19246));
#2873=EDGE_LOOP('',(#19247,#19248,#19249,#19250));
#2874=EDGE_LOOP('',(#19251,#19252,#19253,#19254,#19255));
#2875=EDGE_LOOP('',(#19256,#19257,#19258,#19259));
#2876=EDGE_LOOP('',(#19260,#19261,#19262,#19263));
#2877=EDGE_LOOP('',(#19264,#19265,#19266,#19267,#19268));
#2878=EDGE_LOOP('',(#19269,#19270,#19271,#19272,#19273,#19274));
#2879=EDGE_LOOP('',(#19275,#19276,#19277,#19278));
#2880=EDGE_LOOP('',(#19279,#19280,#19281,#19282,#19283));
#2881=EDGE_LOOP('',(#19284,#19285,#19286,#19287));
#2882=EDGE_LOOP('',(#19288,#19289,#19290,#19291));
#2883=EDGE_LOOP('',(#19292,#19293,#19294,#19295,#19296));
#2884=EDGE_LOOP('',(#19297,#19298,#19299,#19300,#19301,#19302));
#2885=EDGE_LOOP('',(#19303,#19304,#19305,#19306));
#2886=EDGE_LOOP('',(#19307,#19308,#19309,#19310,#19311));
#2887=EDGE_LOOP('',(#19312,#19313,#19314,#19315));
#2888=EDGE_LOOP('',(#19316,#19317,#19318,#19319));
#2889=EDGE_LOOP('',(#19320,#19321,#19322,#19323,#19324));
#2890=EDGE_LOOP('',(#19325,#19326,#19327,#19328,#19329,#19330));
#2891=EDGE_LOOP('',(#19331,#19332,#19333,#19334));
#2892=EDGE_LOOP('',(#19335,#19336,#19337,#19338,#19339));
#2893=EDGE_LOOP('',(#19340,#19341,#19342,#19343));
#2894=EDGE_LOOP('',(#19344,#19345,#19346,#19347));
#2895=EDGE_LOOP('',(#19348,#19349,#19350,#19351,#19352));
#2896=EDGE_LOOP('',(#19353,#19354,#19355,#19356,#19357,#19358));
#2897=EDGE_LOOP('',(#19359,#19360,#19361,#19362));
#2898=EDGE_LOOP('',(#19363,#19364,#19365,#19366,#19367));
#2899=EDGE_LOOP('',(#19368,#19369,#19370,#19371));
#2900=EDGE_LOOP('',(#19372,#19373,#19374,#19375));
#2901=EDGE_LOOP('',(#19376,#19377,#19378,#19379,#19380));
#2902=EDGE_LOOP('',(#19381,#19382,#19383,#19384,#19385,#19386));
#2903=EDGE_LOOP('',(#19387,#19388,#19389,#19390));
#2904=EDGE_LOOP('',(#19391,#19392,#19393,#19394,#19395));
#2905=EDGE_LOOP('',(#19396,#19397,#19398,#19399));
#2906=EDGE_LOOP('',(#19400,#19401,#19402,#19403));
#2907=EDGE_LOOP('',(#19404,#19405,#19406,#19407,#19408));
#2908=EDGE_LOOP('',(#19409,#19410,#19411,#19412,#19413,#19414));
#2909=EDGE_LOOP('',(#19415,#19416,#19417,#19418));
#2910=EDGE_LOOP('',(#19419,#19420,#19421,#19422,#19423));
#2911=EDGE_LOOP('',(#19424,#19425,#19426,#19427));
#2912=EDGE_LOOP('',(#19428,#19429,#19430,#19431));
#2913=EDGE_LOOP('',(#19432,#19433,#19434,#19435,#19436));
#2914=EDGE_LOOP('',(#19437,#19438,#19439,#19440,#19441,#19442));
#2915=EDGE_LOOP('',(#19443,#19444,#19445,#19446));
#2916=EDGE_LOOP('',(#19447,#19448,#19449,#19450));
#2917=EDGE_LOOP('',(#19451,#19452,#19453,#19454));
#2918=EDGE_LOOP('',(#19455,#19456,#19457,#19458,#19459,#19460,#19461,#19462));
#2919=EDGE_LOOP('',(#19463,#19464,#19465,#19466));
#2920=EDGE_LOOP('',(#19467,#19468,#19469,#19470,#19471,#19472,#19473,#19474));
#2921=EDGE_LOOP('',(#19475,#19476,#19477,#19478));
#2922=EDGE_LOOP('',(#19479,#19480,#19481,#19482));
#2923=EDGE_LOOP('',(#19483,#19484,#19485,#19486));
#2924=EDGE_LOOP('',(#19487,#19488,#19489,#19490,#19491,#19492,#19493,#19494));
#2925=EDGE_LOOP('',(#19495,#19496,#19497,#19498));
#2926=EDGE_LOOP('',(#19499,#19500,#19501,#19502,#19503,#19504,#19505,#19506));
#2927=EDGE_LOOP('',(#19507,#19508,#19509,#19510));
#2928=EDGE_LOOP('',(#19511,#19512,#19513,#19514));
#2929=EDGE_LOOP('',(#19515,#19516,#19517,#19518));
#2930=EDGE_LOOP('',(#19519,#19520,#19521,#19522,#19523,#19524,#19525,#19526));
#2931=EDGE_LOOP('',(#19527,#19528,#19529,#19530));
#2932=EDGE_LOOP('',(#19531,#19532,#19533,#19534,#19535,#19536,#19537,#19538));
#2933=EDGE_LOOP('',(#19539,#19540,#19541,#19542));
#2934=EDGE_LOOP('',(#19543,#19544,#19545,#19546));
#2935=EDGE_LOOP('',(#19547,#19548,#19549,#19550));
#2936=EDGE_LOOP('',(#19551,#19552,#19553,#19554,#19555,#19556,#19557,#19558));
#2937=EDGE_LOOP('',(#19559,#19560,#19561,#19562));
#2938=EDGE_LOOP('',(#19563,#19564,#19565,#19566,#19567,#19568,#19569,#19570));
#2939=EDGE_LOOP('',(#19571,#19572,#19573,#19574));
#2940=EDGE_LOOP('',(#19575,#19576,#19577,#19578));
#2941=EDGE_LOOP('',(#19579,#19580,#19581,#19582));
#2942=EDGE_LOOP('',(#19583,#19584,#19585,#19586,#19587,#19588,#19589,#19590));
#2943=EDGE_LOOP('',(#19591,#19592,#19593,#19594));
#2944=EDGE_LOOP('',(#19595,#19596,#19597,#19598,#19599,#19600,#19601,#19602));
#2945=EDGE_LOOP('',(#19603,#19604,#19605,#19606));
#2946=EDGE_LOOP('',(#19607,#19608,#19609,#19610));
#2947=EDGE_LOOP('',(#19611,#19612,#19613,#19614));
#2948=EDGE_LOOP('',(#19615,#19616,#19617,#19618,#19619,#19620,#19621,#19622));
#2949=EDGE_LOOP('',(#19623,#19624,#19625,#19626));
#2950=EDGE_LOOP('',(#19627,#19628,#19629,#19630,#19631,#19632,#19633,#19634));
#2951=EDGE_LOOP('',(#19635,#19636,#19637,#19638));
#2952=EDGE_LOOP('',(#19639,#19640,#19641,#19642));
#2953=EDGE_LOOP('',(#19643,#19644,#19645,#19646));
#2954=EDGE_LOOP('',(#19647,#19648,#19649,#19650,#19651,#19652,#19653,#19654));
#2955=EDGE_LOOP('',(#19655,#19656,#19657,#19658));
#2956=EDGE_LOOP('',(#19659,#19660,#19661,#19662,#19663,#19664,#19665,#19666));
#2957=EDGE_LOOP('',(#19667,#19668,#19669,#19670));
#2958=EDGE_LOOP('',(#19671,#19672,#19673,#19674));
#2959=EDGE_LOOP('',(#19675,#19676,#19677,#19678));
#2960=EDGE_LOOP('',(#19679,#19680,#19681,#19682,#19683,#19684,#19685,#19686));
#2961=EDGE_LOOP('',(#19687,#19688,#19689,#19690));
#2962=EDGE_LOOP('',(#19691,#19692,#19693,#19694,#19695,#19696,#19697,#19698));
#2963=EDGE_LOOP('',(#19699,#19700,#19701,#19702));
#2964=EDGE_LOOP('',(#19703,#19704,#19705,#19706));
#2965=EDGE_LOOP('',(#19707,#19708,#19709,#19710));
#2966=EDGE_LOOP('',(#19711,#19712,#19713,#19714,#19715,#19716,#19717,#19718));
#2967=EDGE_LOOP('',(#19719,#19720,#19721,#19722));
#2968=EDGE_LOOP('',(#19723,#19724,#19725,#19726,#19727,#19728,#19729,#19730));
#2969=EDGE_LOOP('',(#19731,#19732,#19733,#19734));
#2970=EDGE_LOOP('',(#19735,#19736,#19737,#19738));
#2971=EDGE_LOOP('',(#19739,#19740,#19741,#19742));
#2972=EDGE_LOOP('',(#19743,#19744,#19745,#19746,#19747,#19748,#19749,#19750));
#2973=EDGE_LOOP('',(#19751,#19752,#19753,#19754));
#2974=EDGE_LOOP('',(#19755,#19756,#19757,#19758,#19759,#19760,#19761,#19762));
#2975=EDGE_LOOP('',(#19763,#19764,#19765,#19766));
#2976=EDGE_LOOP('',(#19767,#19768,#19769,#19770));
#2977=EDGE_LOOP('',(#19771,#19772,#19773,#19774));
#2978=EDGE_LOOP('',(#19775,#19776,#19777,#19778,#19779,#19780,#19781,#19782));
#2979=EDGE_LOOP('',(#19783,#19784,#19785,#19786));
#2980=EDGE_LOOP('',(#19787,#19788,#19789,#19790,#19791,#19792,#19793,#19794));
#2981=EDGE_LOOP('',(#19795,#19796,#19797,#19798));
#2982=EDGE_LOOP('',(#19799,#19800,#19801,#19802));
#2983=EDGE_LOOP('',(#19803,#19804,#19805,#19806));
#2984=EDGE_LOOP('',(#19807,#19808,#19809,#19810,#19811,#19812,#19813,#19814));
#2985=EDGE_LOOP('',(#19815,#19816,#19817,#19818));
#2986=EDGE_LOOP('',(#19819,#19820,#19821,#19822,#19823,#19824,#19825,#19826));
#2987=EDGE_LOOP('',(#19827,#19828,#19829,#19830));
#2988=EDGE_LOOP('',(#19831,#19832,#19833,#19834));
#2989=EDGE_LOOP('',(#19835,#19836,#19837,#19838));
#2990=EDGE_LOOP('',(#19839,#19840,#19841,#19842,#19843,#19844,#19845,#19846));
#2991=EDGE_LOOP('',(#19847,#19848,#19849,#19850));
#2992=EDGE_LOOP('',(#19851,#19852,#19853,#19854,#19855,#19856,#19857,#19858));
#2993=EDGE_LOOP('',(#19859,#19860,#19861,#19862));
#2994=EDGE_LOOP('',(#19863,#19864,#19865,#19866));
#2995=EDGE_LOOP('',(#19867,#19868,#19869,#19870));
#2996=EDGE_LOOP('',(#19871,#19872,#19873,#19874,#19875,#19876,#19877,#19878));
#2997=EDGE_LOOP('',(#19879,#19880,#19881,#19882));
#2998=EDGE_LOOP('',(#19883,#19884,#19885,#19886,#19887,#19888,#19889,#19890));
#2999=EDGE_LOOP('',(#19891,#19892,#19893,#19894));
#3000=EDGE_LOOP('',(#19895,#19896,#19897,#19898));
#3001=EDGE_LOOP('',(#19899,#19900,#19901,#19902));
#3002=EDGE_LOOP('',(#19903,#19904,#19905,#19906,#19907,#19908,#19909,#19910));
#3003=EDGE_LOOP('',(#19911,#19912,#19913,#19914));
#3004=EDGE_LOOP('',(#19915,#19916,#19917,#19918,#19919,#19920,#19921,#19922));
#3005=EDGE_LOOP('',(#19923,#19924,#19925,#19926));
#3006=EDGE_LOOP('',(#19927,#19928,#19929,#19930));
#3007=EDGE_LOOP('',(#19931,#19932,#19933,#19934));
#3008=EDGE_LOOP('',(#19935,#19936,#19937,#19938,#19939,#19940,#19941,#19942));
#3009=EDGE_LOOP('',(#19943,#19944,#19945,#19946));
#3010=EDGE_LOOP('',(#19947,#19948,#19949,#19950,#19951,#19952,#19953,#19954));
#3011=EDGE_LOOP('',(#19955,#19956,#19957,#19958));
#3012=EDGE_LOOP('',(#19959,#19960,#19961,#19962));
#3013=EDGE_LOOP('',(#19963,#19964,#19965,#19966));
#3014=EDGE_LOOP('',(#19967,#19968,#19969,#19970,#19971,#19972,#19973,#19974));
#3015=EDGE_LOOP('',(#19975,#19976,#19977,#19978));
#3016=EDGE_LOOP('',(#19979,#19980,#19981,#19982,#19983,#19984,#19985,#19986));
#3017=EDGE_LOOP('',(#19987,#19988,#19989,#19990));
#3018=EDGE_LOOP('',(#19991,#19992,#19993,#19994));
#3019=EDGE_LOOP('',(#19995,#19996,#19997,#19998));
#3020=EDGE_LOOP('',(#19999,#20000,#20001,#20002,#20003,#20004,#20005,#20006));
#3021=EDGE_LOOP('',(#20007,#20008,#20009,#20010));
#3022=EDGE_LOOP('',(#20011,#20012,#20013,#20014,#20015,#20016,#20017,#20018));
#3023=EDGE_LOOP('',(#20019,#20020,#20021,#20022));
#3024=EDGE_LOOP('',(#20023,#20024,#20025,#20026));
#3025=EDGE_LOOP('',(#20027,#20028,#20029,#20030));
#3026=EDGE_LOOP('',(#20031,#20032,#20033,#20034,#20035,#20036,#20037,#20038));
#3027=EDGE_LOOP('',(#20039,#20040,#20041,#20042));
#3028=EDGE_LOOP('',(#20043,#20044,#20045,#20046,#20047,#20048,#20049,#20050));
#3029=EDGE_LOOP('',(#20051,#20052,#20053,#20054));
#3030=EDGE_LOOP('',(#20055,#20056,#20057,#20058));
#3031=EDGE_LOOP('',(#20059,#20060,#20061,#20062));
#3032=EDGE_LOOP('',(#20063,#20064,#20065,#20066,#20067,#20068,#20069,#20070));
#3033=EDGE_LOOP('',(#20071,#20072,#20073,#20074));
#3034=EDGE_LOOP('',(#20075,#20076,#20077,#20078,#20079,#20080,#20081,#20082));
#3035=EDGE_LOOP('',(#20083,#20084,#20085,#20086));
#3036=EDGE_LOOP('',(#20087,#20088,#20089,#20090));
#3037=EDGE_LOOP('',(#20091,#20092,#20093,#20094));
#3038=EDGE_LOOP('',(#20095,#20096,#20097,#20098,#20099,#20100,#20101,#20102));
#3039=EDGE_LOOP('',(#20103,#20104,#20105,#20106));
#3040=EDGE_LOOP('',(#20107,#20108,#20109,#20110,#20111,#20112,#20113,#20114));
#3041=EDGE_LOOP('',(#20115,#20116,#20117,#20118));
#3042=EDGE_LOOP('',(#20119,#20120,#20121,#20122));
#3043=EDGE_LOOP('',(#20123,#20124,#20125,#20126));
#3044=EDGE_LOOP('',(#20127,#20128,#20129,#20130,#20131,#20132,#20133,#20134));
#3045=EDGE_LOOP('',(#20135,#20136,#20137,#20138));
#3046=EDGE_LOOP('',(#20139,#20140,#20141,#20142,#20143,#20144,#20145,#20146));
#3047=EDGE_LOOP('',(#20147,#20148,#20149,#20150));
#3048=EDGE_LOOP('',(#20151,#20152,#20153,#20154));
#3049=EDGE_LOOP('',(#20155,#20156,#20157,#20158));
#3050=EDGE_LOOP('',(#20159,#20160,#20161,#20162,#20163,#20164,#20165,#20166));
#3051=EDGE_LOOP('',(#20167,#20168,#20169,#20170));
#3052=EDGE_LOOP('',(#20171,#20172,#20173,#20174,#20175,#20176,#20177,#20178));
#3053=EDGE_LOOP('',(#20179,#20180,#20181,#20182));
#3054=EDGE_LOOP('',(#20183,#20184,#20185,#20186));
#3055=EDGE_LOOP('',(#20187,#20188,#20189,#20190));
#3056=EDGE_LOOP('',(#20191,#20192,#20193,#20194,#20195,#20196,#20197,#20198));
#3057=EDGE_LOOP('',(#20199,#20200,#20201,#20202));
#3058=EDGE_LOOP('',(#20203,#20204,#20205,#20206,#20207,#20208,#20209,#20210));
#3059=EDGE_LOOP('',(#20211,#20212,#20213,#20214));
#3060=EDGE_LOOP('',(#20215,#20216,#20217,#20218));
#3061=EDGE_LOOP('',(#20219,#20220,#20221,#20222));
#3062=EDGE_LOOP('',(#20223,#20224,#20225,#20226,#20227,#20228,#20229,#20230));
#3063=EDGE_LOOP('',(#20231,#20232,#20233,#20234));
#3064=EDGE_LOOP('',(#20235,#20236,#20237,#20238,#20239,#20240,#20241,#20242));
#3065=EDGE_LOOP('',(#20243,#20244,#20245,#20246));
#3066=EDGE_LOOP('',(#20247,#20248,#20249,#20250));
#3067=EDGE_LOOP('',(#20251,#20252,#20253,#20254));
#3068=EDGE_LOOP('',(#20255,#20256,#20257,#20258,#20259,#20260,#20261,#20262));
#3069=EDGE_LOOP('',(#20263,#20264,#20265,#20266));
#3070=EDGE_LOOP('',(#20267,#20268,#20269,#20270,#20271,#20272,#20273,#20274));
#3071=EDGE_LOOP('',(#20275,#20276,#20277,#20278));
#3072=EDGE_LOOP('',(#20279,#20280,#20281,#20282));
#3073=EDGE_LOOP('',(#20283,#20284,#20285,#20286));
#3074=EDGE_LOOP('',(#20287,#20288,#20289,#20290));
#3075=EDGE_LOOP('',(#20291,#20292,#20293,#20294,#20295,#20296,#20297,#20298));
#3076=EDGE_LOOP('',(#20299,#20300,#20301,#20302));
#3077=EDGE_LOOP('',(#20303,#20304,#20305,#20306));
#3078=EDGE_LOOP('',(#20307,#20308,#20309,#20310));
#3079=EDGE_LOOP('',(#20311,#20312,#20313,#20314,#20315,#20316,#20317,#20318));
#3080=EDGE_LOOP('',(#20319,#20320,#20321,#20322));
#3081=EDGE_LOOP('',(#20323,#20324,#20325,#20326,#20327,#20328,#20329,#20330));
#3082=EDGE_LOOP('',(#20331,#20332,#20333,#20334));
#3083=EDGE_LOOP('',(#20335,#20336,#20337,#20338));
#3084=EDGE_LOOP('',(#20339,#20340,#20341,#20342));
#3085=EDGE_LOOP('',(#20343,#20344,#20345,#20346,#20347,#20348,#20349,#20350));
#3086=EDGE_LOOP('',(#20351,#20352,#20353,#20354));
#3087=EDGE_LOOP('',(#20355,#20356,#20357,#20358,#20359,#20360,#20361,#20362));
#3088=EDGE_LOOP('',(#20363,#20364,#20365,#20366));
#3089=EDGE_LOOP('',(#20367,#20368,#20369,#20370));
#3090=EDGE_LOOP('',(#20371,#20372,#20373,#20374));
#3091=EDGE_LOOP('',(#20375,#20376,#20377,#20378,#20379,#20380,#20381,#20382));
#3092=EDGE_LOOP('',(#20383,#20384,#20385,#20386));
#3093=EDGE_LOOP('',(#20387,#20388,#20389,#20390,#20391,#20392,#20393,#20394));
#3094=EDGE_LOOP('',(#20395,#20396,#20397,#20398));
#3095=EDGE_LOOP('',(#20399,#20400,#20401,#20402));
#3096=EDGE_LOOP('',(#20403,#20404,#20405,#20406));
#3097=EDGE_LOOP('',(#20407,#20408,#20409,#20410,#20411,#20412,#20413,#20414));
#3098=EDGE_LOOP('',(#20415,#20416,#20417,#20418));
#3099=EDGE_LOOP('',(#20419,#20420,#20421,#20422,#20423,#20424,#20425,#20426));
#3100=EDGE_LOOP('',(#20427,#20428,#20429,#20430));
#3101=EDGE_LOOP('',(#20431,#20432,#20433,#20434));
#3102=EDGE_LOOP('',(#20435,#20436,#20437,#20438));
#3103=EDGE_LOOP('',(#20439,#20440,#20441,#20442,#20443,#20444,#20445,#20446));
#3104=EDGE_LOOP('',(#20447,#20448,#20449,#20450));
#3105=EDGE_LOOP('',(#20451,#20452,#20453,#20454,#20455,#20456,#20457,#20458));
#3106=EDGE_LOOP('',(#20459,#20460,#20461,#20462));
#3107=EDGE_LOOP('',(#20463,#20464,#20465,#20466));
#3108=EDGE_LOOP('',(#20467,#20468,#20469,#20470));
#3109=EDGE_LOOP('',(#20471,#20472,#20473,#20474,#20475,#20476,#20477,#20478));
#3110=EDGE_LOOP('',(#20479,#20480,#20481,#20482));
#3111=EDGE_LOOP('',(#20483,#20484,#20485,#20486,#20487,#20488,#20489,#20490));
#3112=EDGE_LOOP('',(#20491,#20492,#20493,#20494));
#3113=EDGE_LOOP('',(#20495,#20496,#20497,#20498));
#3114=EDGE_LOOP('',(#20499,#20500,#20501,#20502));
#3115=EDGE_LOOP('',(#20503,#20504,#20505,#20506,#20507,#20508,#20509,#20510));
#3116=EDGE_LOOP('',(#20511,#20512,#20513,#20514));
#3117=EDGE_LOOP('',(#20515,#20516,#20517,#20518,#20519,#20520,#20521,#20522));
#3118=EDGE_LOOP('',(#20523,#20524,#20525,#20526));
#3119=EDGE_LOOP('',(#20527,#20528,#20529,#20530));
#3120=EDGE_LOOP('',(#20531,#20532,#20533,#20534));
#3121=EDGE_LOOP('',(#20535,#20536,#20537,#20538,#20539,#20540,#20541,#20542));
#3122=EDGE_LOOP('',(#20543,#20544,#20545,#20546));
#3123=EDGE_LOOP('',(#20547,#20548,#20549,#20550,#20551,#20552,#20553,#20554));
#3124=EDGE_LOOP('',(#20555,#20556,#20557,#20558));
#3125=EDGE_LOOP('',(#20559,#20560,#20561,#20562));
#3126=EDGE_LOOP('',(#20563,#20564,#20565,#20566));
#3127=EDGE_LOOP('',(#20567,#20568,#20569,#20570,#20571,#20572,#20573,#20574));
#3128=EDGE_LOOP('',(#20575,#20576,#20577,#20578));
#3129=EDGE_LOOP('',(#20579,#20580,#20581,#20582,#20583,#20584,#20585,#20586));
#3130=EDGE_LOOP('',(#20587,#20588,#20589,#20590,#20591,#20592,#20593,#20594,
#20595,#20596));
#3131=EDGE_LOOP('',(#20597,#20598,#20599,#20600,#20601,#20602,#20603,#20604,
#20605,#20606));
#3132=EDGE_LOOP('',(#20607,#20608,#20609,#20610,#20611,#20612,#20613,#20614,
#20615,#20616));
#3133=EDGE_LOOP('',(#20617,#20618,#20619,#20620,#20621,#20622,#20623,#20624,
#20625,#20626));
#3134=EDGE_LOOP('',(#20627,#20628,#20629,#20630,#20631,#20632,#20633,#20634,
#20635,#20636));
#3135=EDGE_LOOP('',(#20637,#20638,#20639,#20640,#20641,#20642,#20643,#20644,
#20645,#20646));
#3136=EDGE_LOOP('',(#20647,#20648,#20649,#20650,#20651,#20652,#20653,#20654,
#20655,#20656));
#3137=EDGE_LOOP('',(#20657,#20658,#20659,#20660,#20661,#20662,#20663,#20664,
#20665,#20666));
#3138=EDGE_LOOP('',(#20667,#20668,#20669,#20670,#20671,#20672,#20673,#20674,
#20675,#20676));
#3139=EDGE_LOOP('',(#20677,#20678,#20679,#20680,#20681,#20682,#20683,#20684,
#20685,#20686));
#3140=EDGE_LOOP('',(#20687,#20688,#20689,#20690,#20691,#20692,#20693,#20694,
#20695,#20696));
#3141=EDGE_LOOP('',(#20697,#20698,#20699,#20700,#20701,#20702,#20703,#20704,
#20705,#20706));
#3142=EDGE_LOOP('',(#20707,#20708,#20709,#20710,#20711,#20712,#20713,#20714,
#20715,#20716));
#3143=EDGE_LOOP('',(#20717,#20718,#20719,#20720,#20721,#20722,#20723,#20724,
#20725,#20726));
#3144=EDGE_LOOP('',(#20727,#20728,#20729,#20730,#20731,#20732,#20733,#20734,
#20735,#20736));
#3145=EDGE_LOOP('',(#20737,#20738,#20739,#20740,#20741,#20742,#20743,#20744,
#20745,#20746));
#3146=EDGE_LOOP('',(#20747,#20748,#20749,#20750,#20751,#20752,#20753,#20754,
#20755,#20756));
#3147=EDGE_LOOP('',(#20757,#20758,#20759,#20760,#20761,#20762,#20763,#20764,
#20765,#20766));
#3148=EDGE_LOOP('',(#20767,#20768,#20769,#20770,#20771,#20772,#20773,#20774,
#20775,#20776));
#3149=EDGE_LOOP('',(#20777,#20778,#20779,#20780,#20781,#20782,#20783,#20784,
#20785,#20786));
#3150=EDGE_LOOP('',(#20787,#20788,#20789,#20790,#20791,#20792,#20793,#20794,
#20795,#20796));
#3151=EDGE_LOOP('',(#20797,#20798,#20799,#20800,#20801,#20802,#20803,#20804,
#20805,#20806));
#3152=EDGE_LOOP('',(#20807,#20808,#20809,#20810,#20811,#20812,#20813,#20814,
#20815,#20816));
#3153=EDGE_LOOP('',(#20817,#20818,#20819,#20820,#20821,#20822,#20823,#20824,
#20825,#20826));
#3154=EDGE_LOOP('',(#20827,#20828,#20829,#20830,#20831,#20832,#20833,#20834,
#20835,#20836));
#3155=EDGE_LOOP('',(#20837,#20838,#20839,#20840,#20841,#20842,#20843,#20844,
#20845,#20846));
#3156=EDGE_LOOP('',(#20847,#20848,#20849,#20850,#20851,#20852,#20853,#20854,
#20855,#20856));
#3157=EDGE_LOOP('',(#20857,#20858,#20859,#20860,#20861,#20862,#20863,#20864,
#20865,#20866));
#3158=EDGE_LOOP('',(#20867,#20868,#20869,#20870,#20871,#20872,#20873,#20874,
#20875,#20876));
#3159=EDGE_LOOP('',(#20877,#20878,#20879,#20880,#20881,#20882,#20883,#20884,
#20885,#20886));
#3160=EDGE_LOOP('',(#20887,#20888,#20889,#20890,#20891,#20892,#20893,#20894,
#20895,#20896));
#3161=EDGE_LOOP('',(#20897,#20898,#20899,#20900,#20901,#20902,#20903,#20904,
#20905,#20906));
#3162=EDGE_LOOP('',(#20907,#20908,#20909,#20910,#20911,#20912,#20913,#20914,
#20915,#20916));
#3163=EDGE_LOOP('',(#20917,#20918,#20919,#20920));
#3164=EDGE_LOOP('',(#20921,#20922,#20923,#20924));
#3165=EDGE_LOOP('',(#20925,#20926,#20927,#20928));
#3166=EDGE_LOOP('',(#20929,#20930,#20931,#20932));
#3167=EDGE_LOOP('',(#20933,#20934,#20935,#20936));
#3168=EDGE_LOOP('',(#20937,#20938,#20939,#20940));
#3169=EDGE_LOOP('',(#20941,#20942,#20943,#20944));
#3170=EDGE_LOOP('',(#20945,#20946,#20947,#20948));
#3171=EDGE_LOOP('',(#20949,#20950,#20951,#20952));
#3172=EDGE_LOOP('',(#20953,#20954,#20955,#20956));
#3173=EDGE_LOOP('',(#20957,#20958,#20959,#20960));
#3174=EDGE_LOOP('',(#20961,#20962,#20963,#20964));
#3175=EDGE_LOOP('',(#20965,#20966,#20967,#20968));
#3176=EDGE_LOOP('',(#20969,#20970,#20971,#20972));
#3177=EDGE_LOOP('',(#20973,#20974,#20975,#20976));
#3178=EDGE_LOOP('',(#20977,#20978,#20979,#20980));
#3179=EDGE_LOOP('',(#20981,#20982,#20983,#20984));
#3180=EDGE_LOOP('',(#20985,#20986,#20987,#20988));
#3181=EDGE_LOOP('',(#20989,#20990,#20991,#20992));
#3182=EDGE_LOOP('',(#20993,#20994,#20995,#20996));
#3183=EDGE_LOOP('',(#20997,#20998,#20999,#21000));
#3184=EDGE_LOOP('',(#21001,#21002,#21003,#21004));
#3185=EDGE_LOOP('',(#21005,#21006,#21007,#21008));
#3186=EDGE_LOOP('',(#21009,#21010,#21011,#21012));
#3187=LINE('',#31104,#6009);
#3188=LINE('',#31106,#6010);
#3189=LINE('',#31108,#6011);
#3190=LINE('',#31110,#6012);
#3191=LINE('',#31111,#6013);
#3192=LINE('',#31114,#6014);
#3193=LINE('',#31116,#6015);
#3194=LINE('',#31118,#6016);
#3195=LINE('',#31119,#6017);
#3196=LINE('',#31123,#6018);
#3197=LINE('',#31125,#6019);
#3198=LINE('',#31127,#6020);
#3199=LINE('',#31129,#6021);
#3200=LINE('',#31130,#6022);
#3201=LINE('',#31133,#6023);
#3202=LINE('',#31135,#6024);
#3203=LINE('',#31137,#6025);
#3204=LINE('',#31138,#6026);
#3205=LINE('',#31142,#6027);
#3206=LINE('',#31144,#6028);
#3207=LINE('',#31146,#6029);
#3208=LINE('',#31148,#6030);
#3209=LINE('',#31149,#6031);
#3210=LINE('',#31152,#6032);
#3211=LINE('',#31154,#6033);
#3212=LINE('',#31156,#6034);
#3213=LINE('',#31157,#6035);
#3214=LINE('',#31161,#6036);
#3215=LINE('',#31163,#6037);
#3216=LINE('',#31165,#6038);
#3217=LINE('',#31167,#6039);
#3218=LINE('',#31168,#6040);
#3219=LINE('',#31171,#6041);
#3220=LINE('',#31173,#6042);
#3221=LINE('',#31175,#6043);
#3222=LINE('',#31176,#6044);
#3223=LINE('',#31180,#6045);
#3224=LINE('',#31182,#6046);
#3225=LINE('',#31184,#6047);
#3226=LINE('',#31186,#6048);
#3227=LINE('',#31187,#6049);
#3228=LINE('',#31190,#6050);
#3229=LINE('',#31192,#6051);
#3230=LINE('',#31194,#6052);
#3231=LINE('',#31195,#6053);
#3232=LINE('',#31199,#6054);
#3233=LINE('',#31201,#6055);
#3234=LINE('',#31203,#6056);
#3235=LINE('',#31205,#6057);
#3236=LINE('',#31206,#6058);
#3237=LINE('',#31209,#6059);
#3238=LINE('',#31211,#6060);
#3239=LINE('',#31213,#6061);
#3240=LINE('',#31214,#6062);
#3241=LINE('',#31218,#6063);
#3242=LINE('',#31220,#6064);
#3243=LINE('',#31222,#6065);
#3244=LINE('',#31224,#6066);
#3245=LINE('',#31225,#6067);
#3246=LINE('',#31228,#6068);
#3247=LINE('',#31230,#6069);
#3248=LINE('',#31232,#6070);
#3249=LINE('',#31233,#6071);
#3250=LINE('',#31237,#6072);
#3251=LINE('',#31239,#6073);
#3252=LINE('',#31241,#6074);
#3253=LINE('',#31243,#6075);
#3254=LINE('',#31244,#6076);
#3255=LINE('',#31247,#6077);
#3256=LINE('',#31249,#6078);
#3257=LINE('',#31251,#6079);
#3258=LINE('',#31252,#6080);
#3259=LINE('',#31256,#6081);
#3260=LINE('',#31258,#6082);
#3261=LINE('',#31260,#6083);
#3262=LINE('',#31262,#6084);
#3263=LINE('',#31263,#6085);
#3264=LINE('',#31266,#6086);
#3265=LINE('',#31268,#6087);
#3266=LINE('',#31270,#6088);
#3267=LINE('',#31271,#6089);
#3268=LINE('',#31275,#6090);
#3269=LINE('',#31277,#6091);
#3270=LINE('',#31279,#6092);
#3271=LINE('',#31281,#6093);
#3272=LINE('',#31282,#6094);
#3273=LINE('',#31285,#6095);
#3274=LINE('',#31287,#6096);
#3275=LINE('',#31289,#6097);
#3276=LINE('',#31290,#6098);
#3277=LINE('',#31294,#6099);
#3278=LINE('',#31296,#6100);
#3279=LINE('',#31298,#6101);
#3280=LINE('',#31300,#6102);
#3281=LINE('',#31301,#6103);
#3282=LINE('',#31304,#6104);
#3283=LINE('',#31306,#6105);
#3284=LINE('',#31308,#6106);
#3285=LINE('',#31309,#6107);
#3286=LINE('',#31313,#6108);
#3287=LINE('',#31315,#6109);
#3288=LINE('',#31317,#6110);
#3289=LINE('',#31319,#6111);
#3290=LINE('',#31320,#6112);
#3291=LINE('',#31323,#6113);
#3292=LINE('',#31325,#6114);
#3293=LINE('',#31327,#6115);
#3294=LINE('',#31328,#6116);
#3295=LINE('',#31332,#6117);
#3296=LINE('',#31334,#6118);
#3297=LINE('',#31336,#6119);
#3298=LINE('',#31338,#6120);
#3299=LINE('',#31339,#6121);
#3300=LINE('',#31342,#6122);
#3301=LINE('',#31344,#6123);
#3302=LINE('',#31346,#6124);
#3303=LINE('',#31347,#6125);
#3304=LINE('',#31351,#6126);
#3305=LINE('',#31353,#6127);
#3306=LINE('',#31355,#6128);
#3307=LINE('',#31357,#6129);
#3308=LINE('',#31358,#6130);
#3309=LINE('',#31361,#6131);
#3310=LINE('',#31363,#6132);
#3311=LINE('',#31365,#6133);
#3312=LINE('',#31366,#6134);
#3313=LINE('',#31370,#6135);
#3314=LINE('',#31372,#6136);
#3315=LINE('',#31374,#6137);
#3316=LINE('',#31376,#6138);
#3317=LINE('',#31377,#6139);
#3318=LINE('',#31380,#6140);
#3319=LINE('',#31382,#6141);
#3320=LINE('',#31384,#6142);
#3321=LINE('',#31385,#6143);
#3322=LINE('',#31389,#6144);
#3323=LINE('',#31391,#6145);
#3324=LINE('',#31393,#6146);
#3325=LINE('',#31395,#6147);
#3326=LINE('',#31396,#6148);
#3327=LINE('',#31399,#6149);
#3328=LINE('',#31401,#6150);
#3329=LINE('',#31403,#6151);
#3330=LINE('',#31404,#6152);
#3331=LINE('',#31408,#6153);
#3332=LINE('',#31410,#6154);
#3333=LINE('',#31412,#6155);
#3334=LINE('',#31414,#6156);
#3335=LINE('',#31415,#6157);
#3336=LINE('',#31418,#6158);
#3337=LINE('',#31420,#6159);
#3338=LINE('',#31422,#6160);
#3339=LINE('',#31423,#6161);
#3340=LINE('',#31427,#6162);
#3341=LINE('',#31429,#6163);
#3342=LINE('',#31431,#6164);
#3343=LINE('',#31433,#6165);
#3344=LINE('',#31434,#6166);
#3345=LINE('',#31437,#6167);
#3346=LINE('',#31439,#6168);
#3347=LINE('',#31441,#6169);
#3348=LINE('',#31442,#6170);
#3349=LINE('',#31446,#6171);
#3350=LINE('',#31448,#6172);
#3351=LINE('',#31450,#6173);
#3352=LINE('',#31452,#6174);
#3353=LINE('',#31453,#6175);
#3354=LINE('',#31456,#6176);
#3355=LINE('',#31458,#6177);
#3356=LINE('',#31459,#6178);
#3357=LINE('',#31463,#6179);
#3358=LINE('',#31465,#6180);
#3359=LINE('',#31467,#6181);
#3360=LINE('',#31469,#6182);
#3361=LINE('',#31470,#6183);
#3362=LINE('',#31473,#6184);
#3363=LINE('',#31475,#6185);
#3364=LINE('',#31477,#6186);
#3365=LINE('',#31478,#6187);
#3366=LINE('',#31482,#6188);
#3367=LINE('',#31484,#6189);
#3368=LINE('',#31486,#6190);
#3369=LINE('',#31488,#6191);
#3370=LINE('',#31489,#6192);
#3371=LINE('',#31492,#6193);
#3372=LINE('',#31494,#6194);
#3373=LINE('',#31496,#6195);
#3374=LINE('',#31497,#6196);
#3375=LINE('',#31501,#6197);
#3376=LINE('',#31503,#6198);
#3377=LINE('',#31505,#6199);
#3378=LINE('',#31507,#6200);
#3379=LINE('',#31508,#6201);
#3380=LINE('',#31511,#6202);
#3381=LINE('',#31513,#6203);
#3382=LINE('',#31515,#6204);
#3383=LINE('',#31516,#6205);
#3384=LINE('',#31520,#6206);
#3385=LINE('',#31522,#6207);
#3386=LINE('',#31524,#6208);
#3387=LINE('',#31526,#6209);
#3388=LINE('',#31527,#6210);
#3389=LINE('',#31530,#6211);
#3390=LINE('',#31532,#6212);
#3391=LINE('',#31534,#6213);
#3392=LINE('',#31535,#6214);
#3393=LINE('',#31539,#6215);
#3394=LINE('',#31541,#6216);
#3395=LINE('',#31543,#6217);
#3396=LINE('',#31545,#6218);
#3397=LINE('',#31546,#6219);
#3398=LINE('',#31549,#6220);
#3399=LINE('',#31551,#6221);
#3400=LINE('',#31553,#6222);
#3401=LINE('',#31554,#6223);
#3402=LINE('',#31558,#6224);
#3403=LINE('',#31560,#6225);
#3404=LINE('',#31562,#6226);
#3405=LINE('',#31564,#6227);
#3406=LINE('',#31565,#6228);
#3407=LINE('',#31568,#6229);
#3408=LINE('',#31570,#6230);
#3409=LINE('',#31572,#6231);
#3410=LINE('',#31573,#6232);
#3411=LINE('',#31577,#6233);
#3412=LINE('',#31579,#6234);
#3413=LINE('',#31581,#6235);
#3414=LINE('',#31583,#6236);
#3415=LINE('',#31584,#6237);
#3416=LINE('',#31587,#6238);
#3417=LINE('',#31589,#6239);
#3418=LINE('',#31591,#6240);
#3419=LINE('',#31592,#6241);
#3420=LINE('',#31596,#6242);
#3421=LINE('',#31598,#6243);
#3422=LINE('',#31600,#6244);
#3423=LINE('',#31602,#6245);
#3424=LINE('',#31603,#6246);
#3425=LINE('',#31606,#6247);
#3426=LINE('',#31608,#6248);
#3427=LINE('',#31610,#6249);
#3428=LINE('',#31611,#6250);
#3429=LINE('',#31615,#6251);
#3430=LINE('',#31617,#6252);
#3431=LINE('',#31619,#6253);
#3432=LINE('',#31620,#6254);
#3433=LINE('',#31623,#6255);
#3434=LINE('',#31625,#6256);
#3435=LINE('',#31627,#6257);
#3436=LINE('',#31628,#6258);
#3437=LINE('',#31632,#6259);
#3438=LINE('',#31634,#6260);
#3439=LINE('',#31636,#6261);
#3440=LINE('',#31638,#6262);
#3441=LINE('',#31639,#6263);
#3442=LINE('',#31642,#6264);
#3443=LINE('',#31644,#6265);
#3444=LINE('',#31646,#6266);
#3445=LINE('',#31647,#6267);
#3446=LINE('',#31651,#6268);
#3447=LINE('',#31653,#6269);
#3448=LINE('',#31655,#6270);
#3449=LINE('',#31657,#6271);
#3450=LINE('',#31658,#6272);
#3451=LINE('',#31661,#6273);
#3452=LINE('',#31663,#6274);
#3453=LINE('',#31665,#6275);
#3454=LINE('',#31666,#6276);
#3455=LINE('',#31670,#6277);
#3456=LINE('',#31672,#6278);
#3457=LINE('',#31674,#6279);
#3458=LINE('',#31676,#6280);
#3459=LINE('',#31677,#6281);
#3460=LINE('',#31680,#6282);
#3461=LINE('',#31682,#6283);
#3462=LINE('',#31684,#6284);
#3463=LINE('',#31685,#6285);
#3464=LINE('',#31689,#6286);
#3465=LINE('',#31691,#6287);
#3466=LINE('',#31693,#6288);
#3467=LINE('',#31695,#6289);
#3468=LINE('',#31696,#6290);
#3469=LINE('',#31699,#6291);
#3470=LINE('',#31701,#6292);
#3471=LINE('',#31703,#6293);
#3472=LINE('',#31704,#6294);
#3473=LINE('',#31708,#6295);
#3474=LINE('',#31710,#6296);
#3475=LINE('',#31712,#6297);
#3476=LINE('',#31714,#6298);
#3477=LINE('',#31715,#6299);
#3478=LINE('',#31718,#6300);
#3479=LINE('',#31720,#6301);
#3480=LINE('',#31722,#6302);
#3481=LINE('',#31723,#6303);
#3482=LINE('',#31727,#6304);
#3483=LINE('',#31729,#6305);
#3484=LINE('',#31731,#6306);
#3485=LINE('',#31733,#6307);
#3486=LINE('',#31734,#6308);
#3487=LINE('',#31737,#6309);
#3488=LINE('',#31739,#6310);
#3489=LINE('',#31741,#6311);
#3490=LINE('',#31742,#6312);
#3491=LINE('',#31746,#6313);
#3492=LINE('',#31748,#6314);
#3493=LINE('',#31750,#6315);
#3494=LINE('',#31752,#6316);
#3495=LINE('',#31753,#6317);
#3496=LINE('',#31756,#6318);
#3497=LINE('',#31758,#6319);
#3498=LINE('',#31760,#6320);
#3499=LINE('',#31761,#6321);
#3500=LINE('',#31765,#6322);
#3501=LINE('',#31767,#6323);
#3502=LINE('',#31769,#6324);
#3503=LINE('',#31771,#6325);
#3504=LINE('',#31772,#6326);
#3505=LINE('',#31775,#6327);
#3506=LINE('',#31777,#6328);
#3507=LINE('',#31779,#6329);
#3508=LINE('',#31780,#6330);
#3509=LINE('',#31784,#6331);
#3510=LINE('',#31786,#6332);
#3511=LINE('',#31788,#6333);
#3512=LINE('',#31790,#6334);
#3513=LINE('',#31791,#6335);
#3514=LINE('',#31794,#6336);
#3515=LINE('',#31796,#6337);
#3516=LINE('',#31798,#6338);
#3517=LINE('',#31799,#6339);
#3518=LINE('',#31803,#6340);
#3519=LINE('',#31805,#6341);
#3520=LINE('',#31807,#6342);
#3521=LINE('',#31809,#6343);
#3522=LINE('',#31810,#6344);
#3523=LINE('',#31813,#6345);
#3524=LINE('',#31815,#6346);
#3525=LINE('',#31817,#6347);
#3526=LINE('',#31818,#6348);
#3527=LINE('',#31822,#6349);
#3528=LINE('',#31824,#6350);
#3529=LINE('',#31826,#6351);
#3530=LINE('',#31828,#6352);
#3531=LINE('',#31829,#6353);
#3532=LINE('',#31832,#6354);
#3533=LINE('',#31834,#6355);
#3534=LINE('',#31836,#6356);
#3535=LINE('',#31837,#6357);
#3536=LINE('',#31841,#6358);
#3537=LINE('',#31843,#6359);
#3538=LINE('',#31845,#6360);
#3539=LINE('',#31847,#6361);
#3540=LINE('',#31848,#6362);
#3541=LINE('',#31851,#6363);
#3542=LINE('',#31853,#6364);
#3543=LINE('',#31855,#6365);
#3544=LINE('',#31856,#6366);
#3545=LINE('',#31860,#6367);
#3546=LINE('',#31862,#6368);
#3547=LINE('',#31864,#6369);
#3548=LINE('',#31866,#6370);
#3549=LINE('',#31867,#6371);
#3550=LINE('',#31870,#6372);
#3551=LINE('',#31872,#6373);
#3552=LINE('',#31874,#6374);
#3553=LINE('',#31875,#6375);
#3554=LINE('',#31879,#6376);
#3555=LINE('',#31881,#6377);
#3556=LINE('',#31883,#6378);
#3557=LINE('',#31885,#6379);
#3558=LINE('',#31886,#6380);
#3559=LINE('',#31889,#6381);
#3560=LINE('',#31891,#6382);
#3561=LINE('',#31893,#6383);
#3562=LINE('',#31894,#6384);
#3563=LINE('',#31898,#6385);
#3564=LINE('',#31900,#6386);
#3565=LINE('',#31902,#6387);
#3566=LINE('',#31904,#6388);
#3567=LINE('',#31905,#6389);
#3568=LINE('',#31908,#6390);
#3569=LINE('',#31910,#6391);
#3570=LINE('',#31912,#6392);
#3571=LINE('',#31913,#6393);
#3572=LINE('',#31917,#6394);
#3573=LINE('',#31919,#6395);
#3574=LINE('',#31921,#6396);
#3575=LINE('',#31923,#6397);
#3576=LINE('',#31924,#6398);
#3577=LINE('',#31927,#6399);
#3578=LINE('',#31929,#6400);
#3579=LINE('',#31931,#6401);
#3580=LINE('',#31932,#6402);
#3581=LINE('',#31936,#6403);
#3582=LINE('',#31938,#6404);
#3583=LINE('',#31940,#6405);
#3584=LINE('',#31942,#6406);
#3585=LINE('',#31943,#6407);
#3586=LINE('',#31946,#6408);
#3587=LINE('',#31948,#6409);
#3588=LINE('',#31950,#6410);
#3589=LINE('',#31951,#6411);
#3590=LINE('',#31955,#6412);
#3591=LINE('',#31957,#6413);
#3592=LINE('',#31959,#6414);
#3593=LINE('',#31961,#6415);
#3594=LINE('',#31962,#6416);
#3595=LINE('',#31965,#6417);
#3596=LINE('',#31967,#6418);
#3597=LINE('',#31969,#6419);
#3598=LINE('',#31970,#6420);
#3599=LINE('',#31974,#6421);
#3600=LINE('',#31976,#6422);
#3601=LINE('',#31978,#6423);
#3602=LINE('',#31980,#6424);
#3603=LINE('',#31981,#6425);
#3604=LINE('',#31984,#6426);
#3605=LINE('',#31986,#6427);
#3606=LINE('',#31988,#6428);
#3607=LINE('',#31989,#6429);
#3608=LINE('',#31993,#6430);
#3609=LINE('',#31995,#6431);
#3610=LINE('',#31997,#6432);
#3611=LINE('',#31999,#6433);
#3612=LINE('',#32000,#6434);
#3613=LINE('',#32003,#6435);
#3614=LINE('',#32005,#6436);
#3615=LINE('',#32007,#6437);
#3616=LINE('',#32008,#6438);
#3617=LINE('',#32012,#6439);
#3618=LINE('',#32014,#6440);
#3619=LINE('',#32016,#6441);
#3620=LINE('',#32018,#6442);
#3621=LINE('',#32019,#6443);
#3622=LINE('',#32022,#6444);
#3623=LINE('',#32024,#6445);
#3624=LINE('',#32026,#6446);
#3625=LINE('',#32027,#6447);
#3626=LINE('',#32031,#6448);
#3627=LINE('',#32033,#6449);
#3628=LINE('',#32035,#6450);
#3629=LINE('',#32037,#6451);
#3630=LINE('',#32038,#6452);
#3631=LINE('',#32041,#6453);
#3632=LINE('',#32043,#6454);
#3633=LINE('',#32045,#6455);
#3634=LINE('',#32046,#6456);
#3635=LINE('',#32050,#6457);
#3636=LINE('',#32052,#6458);
#3637=LINE('',#32054,#6459);
#3638=LINE('',#32056,#6460);
#3639=LINE('',#32057,#6461);
#3640=LINE('',#32060,#6462);
#3641=LINE('',#32062,#6463);
#3642=LINE('',#32064,#6464);
#3643=LINE('',#32065,#6465);
#3644=LINE('',#32069,#6466);
#3645=LINE('',#32071,#6467);
#3646=LINE('',#32073,#6468);
#3647=LINE('',#32075,#6469);
#3648=LINE('',#32076,#6470);
#3649=LINE('',#32079,#6471);
#3650=LINE('',#32081,#6472);
#3651=LINE('',#32083,#6473);
#3652=LINE('',#32084,#6474);
#3653=LINE('',#32088,#6475);
#3654=LINE('',#32090,#6476);
#3655=LINE('',#32092,#6477);
#3656=LINE('',#32094,#6478);
#3657=LINE('',#32095,#6479);
#3658=LINE('',#32098,#6480);
#3659=LINE('',#32100,#6481);
#3660=LINE('',#32102,#6482);
#3661=LINE('',#32103,#6483);
#3662=LINE('',#32107,#6484);
#3663=LINE('',#32109,#6485);
#3664=LINE('',#32111,#6486);
#3665=LINE('',#32113,#6487);
#3666=LINE('',#32114,#6488);
#3667=LINE('',#32117,#6489);
#3668=LINE('',#32119,#6490);
#3669=LINE('',#32121,#6491);
#3670=LINE('',#32122,#6492);
#3671=LINE('',#32126,#6493);
#3672=LINE('',#32128,#6494);
#3673=LINE('',#32130,#6495);
#3674=LINE('',#32132,#6496);
#3675=LINE('',#32133,#6497);
#3676=LINE('',#32136,#6498);
#3677=LINE('',#32138,#6499);
#3678=LINE('',#32140,#6500);
#3679=LINE('',#32141,#6501);
#3680=LINE('',#32145,#6502);
#3681=LINE('',#32147,#6503);
#3682=LINE('',#32149,#6504);
#3683=LINE('',#32151,#6505);
#3684=LINE('',#32152,#6506);
#3685=LINE('',#32155,#6507);
#3686=LINE('',#32157,#6508);
#3687=LINE('',#32159,#6509);
#3688=LINE('',#32160,#6510);
#3689=LINE('',#32164,#6511);
#3690=LINE('',#32166,#6512);
#3691=LINE('',#32168,#6513);
#3692=LINE('',#32170,#6514);
#3693=LINE('',#32171,#6515);
#3694=LINE('',#32174,#6516);
#3695=LINE('',#32176,#6517);
#3696=LINE('',#32178,#6518);
#3697=LINE('',#32179,#6519);
#3698=LINE('',#32183,#6520);
#3699=LINE('',#32185,#6521);
#3700=LINE('',#32187,#6522);
#3701=LINE('',#32189,#6523);
#3702=LINE('',#32190,#6524);
#3703=LINE('',#32193,#6525);
#3704=LINE('',#32195,#6526);
#3705=LINE('',#32197,#6527);
#3706=LINE('',#32198,#6528);
#3707=LINE('',#32202,#6529);
#3708=LINE('',#32204,#6530);
#3709=LINE('',#32206,#6531);
#3710=LINE('',#32208,#6532);
#3711=LINE('',#32209,#6533);
#3712=LINE('',#32212,#6534);
#3713=LINE('',#32214,#6535);
#3714=LINE('',#32216,#6536);
#3715=LINE('',#32217,#6537);
#3716=LINE('',#32221,#6538);
#3717=LINE('',#32223,#6539);
#3718=LINE('',#32225,#6540);
#3719=LINE('',#32227,#6541);
#3720=LINE('',#32228,#6542);
#3721=LINE('',#32231,#6543);
#3722=LINE('',#32233,#6544);
#3723=LINE('',#32235,#6545);
#3724=LINE('',#32236,#6546);
#3725=LINE('',#32240,#6547);
#3726=LINE('',#32242,#6548);
#3727=LINE('',#32244,#6549);
#3728=LINE('',#32246,#6550);
#3729=LINE('',#32247,#6551);
#3730=LINE('',#32250,#6552);
#3731=LINE('',#32252,#6553);
#3732=LINE('',#32254,#6554);
#3733=LINE('',#32255,#6555);
#3734=LINE('',#32259,#6556);
#3735=LINE('',#32261,#6557);
#3736=LINE('',#32263,#6558);
#3737=LINE('',#32265,#6559);
#3738=LINE('',#32266,#6560);
#3739=LINE('',#32269,#6561);
#3740=LINE('',#32271,#6562);
#3741=LINE('',#32273,#6563);
#3742=LINE('',#32274,#6564);
#3743=LINE('',#32278,#6565);
#3744=LINE('',#32280,#6566);
#3745=LINE('',#32282,#6567);
#3746=LINE('',#32284,#6568);
#3747=LINE('',#32285,#6569);
#3748=LINE('',#32288,#6570);
#3749=LINE('',#32290,#6571);
#3750=LINE('',#32292,#6572);
#3751=LINE('',#32293,#6573);
#3752=LINE('',#32297,#6574);
#3753=LINE('',#32299,#6575);
#3754=LINE('',#32301,#6576);
#3755=LINE('',#32303,#6577);
#3756=LINE('',#32304,#6578);
#3757=LINE('',#32307,#6579);
#3758=LINE('',#32309,#6580);
#3759=LINE('',#32311,#6581);
#3760=LINE('',#32312,#6582);
#3761=LINE('',#32316,#6583);
#3762=LINE('',#32318,#6584);
#3763=LINE('',#32320,#6585);
#3764=LINE('',#32322,#6586);
#3765=LINE('',#32323,#6587);
#3766=LINE('',#32326,#6588);
#3767=LINE('',#32328,#6589);
#3768=LINE('',#32329,#6590);
#3769=LINE('',#32333,#6591);
#3770=LINE('',#32335,#6592);
#3771=LINE('',#32337,#6593);
#3772=LINE('',#32339,#6594);
#3773=LINE('',#32340,#6595);
#3774=LINE('',#32343,#6596);
#3775=LINE('',#32345,#6597);
#3776=LINE('',#32347,#6598);
#3777=LINE('',#32348,#6599);
#3778=LINE('',#32352,#6600);
#3779=LINE('',#32354,#6601);
#3780=LINE('',#32356,#6602);
#3781=LINE('',#32358,#6603);
#3782=LINE('',#32359,#6604);
#3783=LINE('',#32362,#6605);
#3784=LINE('',#32364,#6606);
#3785=LINE('',#32366,#6607);
#3786=LINE('',#32367,#6608);
#3787=LINE('',#32371,#6609);
#3788=LINE('',#32373,#6610);
#3789=LINE('',#32375,#6611);
#3790=LINE('',#32377,#6612);
#3791=LINE('',#32378,#6613);
#3792=LINE('',#32381,#6614);
#3793=LINE('',#32383,#6615);
#3794=LINE('',#32385,#6616);
#3795=LINE('',#32386,#6617);
#3796=LINE('',#32390,#6618);
#3797=LINE('',#32392,#6619);
#3798=LINE('',#32394,#6620);
#3799=LINE('',#32396,#6621);
#3800=LINE('',#32397,#6622);
#3801=LINE('',#32400,#6623);
#3802=LINE('',#32402,#6624);
#3803=LINE('',#32404,#6625);
#3804=LINE('',#32405,#6626);
#3805=LINE('',#32409,#6627);
#3806=LINE('',#32411,#6628);
#3807=LINE('',#32413,#6629);
#3808=LINE('',#32415,#6630);
#3809=LINE('',#32416,#6631);
#3810=LINE('',#32419,#6632);
#3811=LINE('',#32421,#6633);
#3812=LINE('',#32423,#6634);
#3813=LINE('',#32424,#6635);
#3814=LINE('',#32428,#6636);
#3815=LINE('',#32430,#6637);
#3816=LINE('',#32432,#6638);
#3817=LINE('',#32434,#6639);
#3818=LINE('',#32435,#6640);
#3819=LINE('',#32438,#6641);
#3820=LINE('',#32440,#6642);
#3821=LINE('',#32442,#6643);
#3822=LINE('',#32443,#6644);
#3823=LINE('',#32447,#6645);
#3824=LINE('',#32449,#6646);
#3825=LINE('',#32451,#6647);
#3826=LINE('',#32453,#6648);
#3827=LINE('',#32454,#6649);
#3828=LINE('',#32457,#6650);
#3829=LINE('',#32459,#6651);
#3830=LINE('',#32461,#6652);
#3831=LINE('',#32462,#6653);
#3832=LINE('',#32466,#6654);
#3833=LINE('',#32468,#6655);
#3834=LINE('',#32470,#6656);
#3835=LINE('',#32472,#6657);
#3836=LINE('',#32473,#6658);
#3837=LINE('',#32476,#6659);
#3838=LINE('',#32478,#6660);
#3839=LINE('',#32480,#6661);
#3840=LINE('',#32481,#6662);
#3841=LINE('',#32485,#6663);
#3842=LINE('',#32487,#6664);
#3843=LINE('',#32489,#6665);
#3844=LINE('',#32491,#6666);
#3845=LINE('',#32492,#6667);
#3846=LINE('',#32495,#6668);
#3847=LINE('',#32497,#6669);
#3848=LINE('',#32498,#6670);
#3849=LINE('',#32503,#6671);
#3850=LINE('',#32508,#6672);
#3851=LINE('',#32511,#6673);
#3852=LINE('',#32512,#6674);
#3853=LINE('',#32514,#6675);
#3854=LINE('',#32515,#6676);
#3855=LINE('',#32517,#6677);
#3856=LINE('',#32518,#6678);
#3857=LINE('',#32520,#6679);
#3858=LINE('',#32521,#6680);
#3859=LINE('',#32523,#6681);
#3860=LINE('',#32524,#6682);
#3861=LINE('',#32526,#6683);
#3862=LINE('',#32527,#6684);
#3863=LINE('',#32529,#6685);
#3864=LINE('',#32530,#6686);
#3865=LINE('',#32532,#6687);
#3866=LINE('',#32533,#6688);
#3867=LINE('',#32535,#6689);
#3868=LINE('',#32536,#6690);
#3869=LINE('',#32538,#6691);
#3870=LINE('',#32539,#6692);
#3871=LINE('',#32541,#6693);
#3872=LINE('',#32542,#6694);
#3873=LINE('',#32544,#6695);
#3874=LINE('',#32545,#6696);
#3875=LINE('',#32547,#6697);
#3876=LINE('',#32548,#6698);
#3877=LINE('',#32550,#6699);
#3878=LINE('',#32551,#6700);
#3879=LINE('',#32553,#6701);
#3880=LINE('',#32554,#6702);
#3881=LINE('',#32556,#6703);
#3882=LINE('',#32557,#6704);
#3883=LINE('',#32559,#6705);
#3884=LINE('',#32560,#6706);
#3885=LINE('',#32562,#6707);
#3886=LINE('',#32563,#6708);
#3887=LINE('',#32565,#6709);
#3888=LINE('',#32566,#6710);
#3889=LINE('',#32568,#6711);
#3890=LINE('',#32569,#6712);
#3891=LINE('',#32571,#6713);
#3892=LINE('',#32572,#6714);
#3893=LINE('',#32574,#6715);
#3894=LINE('',#32575,#6716);
#3895=LINE('',#32577,#6717);
#3896=LINE('',#32578,#6718);
#3897=LINE('',#32580,#6719);
#3898=LINE('',#32581,#6720);
#3899=LINE('',#32583,#6721);
#3900=LINE('',#32584,#6722);
#3901=LINE('',#32586,#6723);
#3902=LINE('',#32587,#6724);
#3903=LINE('',#32589,#6725);
#3904=LINE('',#32590,#6726);
#3905=LINE('',#32592,#6727);
#3906=LINE('',#32593,#6728);
#3907=LINE('',#32595,#6729);
#3908=LINE('',#32596,#6730);
#3909=LINE('',#32598,#6731);
#3910=LINE('',#32599,#6732);
#3911=LINE('',#32601,#6733);
#3912=LINE('',#32602,#6734);
#3913=LINE('',#32604,#6735);
#3914=LINE('',#32605,#6736);
#3915=LINE('',#32607,#6737);
#3916=LINE('',#32608,#6738);
#3917=LINE('',#32610,#6739);
#3918=LINE('',#32611,#6740);
#3919=LINE('',#32613,#6741);
#3920=LINE('',#32614,#6742);
#3921=LINE('',#32616,#6743);
#3922=LINE('',#32617,#6744);
#3923=LINE('',#32624,#6745);
#3924=LINE('',#32627,#6746);
#3925=LINE('',#32630,#6747);
#3926=LINE('',#32631,#6748);
#3927=LINE('',#32633,#6749);
#3928=LINE('',#32634,#6750);
#3929=LINE('',#32636,#6751);
#3930=LINE('',#32637,#6752);
#3931=LINE('',#32639,#6753);
#3932=LINE('',#32640,#6754);
#3933=LINE('',#32642,#6755);
#3934=LINE('',#32643,#6756);
#3935=LINE('',#32645,#6757);
#3936=LINE('',#32646,#6758);
#3937=LINE('',#32648,#6759);
#3938=LINE('',#32649,#6760);
#3939=LINE('',#32651,#6761);
#3940=LINE('',#32652,#6762);
#3941=LINE('',#32654,#6763);
#3942=LINE('',#32655,#6764);
#3943=LINE('',#32657,#6765);
#3944=LINE('',#32658,#6766);
#3945=LINE('',#32660,#6767);
#3946=LINE('',#32661,#6768);
#3947=LINE('',#32663,#6769);
#3948=LINE('',#32664,#6770);
#3949=LINE('',#32666,#6771);
#3950=LINE('',#32667,#6772);
#3951=LINE('',#32669,#6773);
#3952=LINE('',#32670,#6774);
#3953=LINE('',#32672,#6775);
#3954=LINE('',#32673,#6776);
#3955=LINE('',#32675,#6777);
#3956=LINE('',#32676,#6778);
#3957=LINE('',#32678,#6779);
#3958=LINE('',#32679,#6780);
#3959=LINE('',#32681,#6781);
#3960=LINE('',#32682,#6782);
#3961=LINE('',#32684,#6783);
#3962=LINE('',#32685,#6784);
#3963=LINE('',#32687,#6785);
#3964=LINE('',#32688,#6786);
#3965=LINE('',#32690,#6787);
#3966=LINE('',#32691,#6788);
#3967=LINE('',#32693,#6789);
#3968=LINE('',#32694,#6790);
#3969=LINE('',#32696,#6791);
#3970=LINE('',#32697,#6792);
#3971=LINE('',#32699,#6793);
#3972=LINE('',#32700,#6794);
#3973=LINE('',#32702,#6795);
#3974=LINE('',#32703,#6796);
#3975=LINE('',#32705,#6797);
#3976=LINE('',#32706,#6798);
#3977=LINE('',#32708,#6799);
#3978=LINE('',#32709,#6800);
#3979=LINE('',#32711,#6801);
#3980=LINE('',#32712,#6802);
#3981=LINE('',#32714,#6803);
#3982=LINE('',#32715,#6804);
#3983=LINE('',#32717,#6805);
#3984=LINE('',#32718,#6806);
#3985=LINE('',#32720,#6807);
#3986=LINE('',#32721,#6808);
#3987=LINE('',#32723,#6809);
#3988=LINE('',#32724,#6810);
#3989=LINE('',#32726,#6811);
#3990=LINE('',#32727,#6812);
#3991=LINE('',#32729,#6813);
#3992=LINE('',#32730,#6814);
#3993=LINE('',#32732,#6815);
#3994=LINE('',#32733,#6816);
#3995=LINE('',#32738,#6817);
#3996=LINE('',#32742,#6818);
#3997=LINE('',#32748,#6819);
#3998=LINE('',#32750,#6820);
#3999=LINE('',#32752,#6821);
#4000=LINE('',#32753,#6822);
#4001=LINE('',#32757,#6823);
#4002=LINE('',#32759,#6824);
#4003=LINE('',#32761,#6825);
#4004=LINE('',#32762,#6826);
#4005=LINE('',#32764,#6827);
#4006=LINE('',#32765,#6828);
#4007=LINE('',#32769,#6829);
#4008=LINE('',#32773,#6830);
#4009=LINE('',#32777,#6831);
#4010=LINE('',#32780,#6832);
#4011=LINE('',#32781,#6833);
#4012=LINE('',#32783,#6834);
#4013=LINE('',#32785,#6835);
#4014=LINE('',#32791,#6836);
#4015=LINE('',#32794,#6837);
#4016=LINE('',#32797,#6838);
#4017=LINE('',#32799,#6839);
#4018=LINE('',#32800,#6840);
#4019=LINE('',#32804,#6841);
#4020=LINE('',#32806,#6842);
#4021=LINE('',#32808,#6843);
#4022=LINE('',#32809,#6844);
#4023=LINE('',#32814,#6845);
#4024=LINE('',#32818,#6846);
#4025=LINE('',#32820,#6847);
#4026=LINE('',#32821,#6848);
#4027=LINE('',#32826,#6849);
#4028=LINE('',#32831,#6850);
#4029=LINE('',#32832,#6851);
#4030=LINE('',#32833,#6852);
#4031=LINE('',#32837,#6853);
#4032=LINE('',#32839,#6854);
#4033=LINE('',#32841,#6855);
#4034=LINE('',#32842,#6856);
#4035=LINE('',#32847,#6857);
#4036=LINE('',#32850,#6858);
#4037=LINE('',#32851,#6859);
#4038=LINE('',#32853,#6860);
#4039=LINE('',#32854,#6861);
#4040=LINE('',#32860,#6862);
#4041=LINE('',#32863,#6863);
#4042=LINE('',#32866,#6864);
#4043=LINE('',#32868,#6865);
#4044=LINE('',#32869,#6866);
#4045=LINE('',#32873,#6867);
#4046=LINE('',#32875,#6868);
#4047=LINE('',#32877,#6869);
#4048=LINE('',#32878,#6870);
#4049=LINE('',#32883,#6871);
#4050=LINE('',#32887,#6872);
#4051=LINE('',#32889,#6873);
#4052=LINE('',#32890,#6874);
#4053=LINE('',#32895,#6875);
#4054=LINE('',#32900,#6876);
#4055=LINE('',#32901,#6877);
#4056=LINE('',#32902,#6878);
#4057=LINE('',#32906,#6879);
#4058=LINE('',#32908,#6880);
#4059=LINE('',#32910,#6881);
#4060=LINE('',#32911,#6882);
#4061=LINE('',#32916,#6883);
#4062=LINE('',#32919,#6884);
#4063=LINE('',#32920,#6885);
#4064=LINE('',#32922,#6886);
#4065=LINE('',#32923,#6887);
#4066=LINE('',#32929,#6888);
#4067=LINE('',#32932,#6889);
#4068=LINE('',#32935,#6890);
#4069=LINE('',#32937,#6891);
#4070=LINE('',#32938,#6892);
#4071=LINE('',#32942,#6893);
#4072=LINE('',#32944,#6894);
#4073=LINE('',#32946,#6895);
#4074=LINE('',#32947,#6896);
#4075=LINE('',#32952,#6897);
#4076=LINE('',#32956,#6898);
#4077=LINE('',#32958,#6899);
#4078=LINE('',#32959,#6900);
#4079=LINE('',#32964,#6901);
#4080=LINE('',#32969,#6902);
#4081=LINE('',#32970,#6903);
#4082=LINE('',#32971,#6904);
#4083=LINE('',#32975,#6905);
#4084=LINE('',#32977,#6906);
#4085=LINE('',#32979,#6907);
#4086=LINE('',#32980,#6908);
#4087=LINE('',#32985,#6909);
#4088=LINE('',#32988,#6910);
#4089=LINE('',#32989,#6911);
#4090=LINE('',#32991,#6912);
#4091=LINE('',#32992,#6913);
#4092=LINE('',#32998,#6914);
#4093=LINE('',#33001,#6915);
#4094=LINE('',#33004,#6916);
#4095=LINE('',#33006,#6917);
#4096=LINE('',#33007,#6918);
#4097=LINE('',#33011,#6919);
#4098=LINE('',#33013,#6920);
#4099=LINE('',#33015,#6921);
#4100=LINE('',#33016,#6922);
#4101=LINE('',#33021,#6923);
#4102=LINE('',#33025,#6924);
#4103=LINE('',#33027,#6925);
#4104=LINE('',#33028,#6926);
#4105=LINE('',#33033,#6927);
#4106=LINE('',#33038,#6928);
#4107=LINE('',#33039,#6929);
#4108=LINE('',#33040,#6930);
#4109=LINE('',#33044,#6931);
#4110=LINE('',#33046,#6932);
#4111=LINE('',#33048,#6933);
#4112=LINE('',#33049,#6934);
#4113=LINE('',#33054,#6935);
#4114=LINE('',#33057,#6936);
#4115=LINE('',#33058,#6937);
#4116=LINE('',#33060,#6938);
#4117=LINE('',#33061,#6939);
#4118=LINE('',#33067,#6940);
#4119=LINE('',#33070,#6941);
#4120=LINE('',#33073,#6942);
#4121=LINE('',#33075,#6943);
#4122=LINE('',#33076,#6944);
#4123=LINE('',#33080,#6945);
#4124=LINE('',#33082,#6946);
#4125=LINE('',#33084,#6947);
#4126=LINE('',#33085,#6948);
#4127=LINE('',#33090,#6949);
#4128=LINE('',#33094,#6950);
#4129=LINE('',#33096,#6951);
#4130=LINE('',#33097,#6952);
#4131=LINE('',#33102,#6953);
#4132=LINE('',#33107,#6954);
#4133=LINE('',#33108,#6955);
#4134=LINE('',#33109,#6956);
#4135=LINE('',#33113,#6957);
#4136=LINE('',#33115,#6958);
#4137=LINE('',#33117,#6959);
#4138=LINE('',#33118,#6960);
#4139=LINE('',#33123,#6961);
#4140=LINE('',#33126,#6962);
#4141=LINE('',#33127,#6963);
#4142=LINE('',#33129,#6964);
#4143=LINE('',#33130,#6965);
#4144=LINE('',#33136,#6966);
#4145=LINE('',#33139,#6967);
#4146=LINE('',#33142,#6968);
#4147=LINE('',#33144,#6969);
#4148=LINE('',#33145,#6970);
#4149=LINE('',#33149,#6971);
#4150=LINE('',#33151,#6972);
#4151=LINE('',#33153,#6973);
#4152=LINE('',#33154,#6974);
#4153=LINE('',#33159,#6975);
#4154=LINE('',#33163,#6976);
#4155=LINE('',#33165,#6977);
#4156=LINE('',#33166,#6978);
#4157=LINE('',#33171,#6979);
#4158=LINE('',#33176,#6980);
#4159=LINE('',#33177,#6981);
#4160=LINE('',#33178,#6982);
#4161=LINE('',#33182,#6983);
#4162=LINE('',#33184,#6984);
#4163=LINE('',#33186,#6985);
#4164=LINE('',#33187,#6986);
#4165=LINE('',#33192,#6987);
#4166=LINE('',#33195,#6988);
#4167=LINE('',#33196,#6989);
#4168=LINE('',#33198,#6990);
#4169=LINE('',#33199,#6991);
#4170=LINE('',#33203,#6992);
#4171=LINE('',#33205,#6993);
#4172=LINE('',#33207,#6994);
#4173=LINE('',#33208,#6995);
#4174=LINE('',#33213,#6996);
#4175=LINE('',#33217,#6997);
#4176=LINE('',#33219,#6998);
#4177=LINE('',#33220,#6999);
#4178=LINE('',#33224,#7000);
#4179=LINE('',#33226,#7001);
#4180=LINE('',#33228,#7002);
#4181=LINE('',#33229,#7003);
#4182=LINE('',#33234,#7004);
#4183=LINE('',#33238,#7005);
#4184=LINE('',#33240,#7006);
#4185=LINE('',#33241,#7007);
#4186=LINE('',#33246,#7008);
#4187=LINE('',#33251,#7009);
#4188=LINE('',#33252,#7010);
#4189=LINE('',#33253,#7011);
#4190=LINE('',#33257,#7012);
#4191=LINE('',#33259,#7013);
#4192=LINE('',#33261,#7014);
#4193=LINE('',#33262,#7015);
#4194=LINE('',#33267,#7016);
#4195=LINE('',#33268,#7017);
#4196=LINE('',#33272,#7018);
#4197=LINE('',#33274,#7019);
#4198=LINE('',#33276,#7020);
#4199=LINE('',#33277,#7021);
#4200=LINE('',#33282,#7022);
#4201=LINE('',#33286,#7023);
#4202=LINE('',#33288,#7024);
#4203=LINE('',#33289,#7025);
#4204=LINE('',#33293,#7026);
#4205=LINE('',#33295,#7027);
#4206=LINE('',#33297,#7028);
#4207=LINE('',#33298,#7029);
#4208=LINE('',#33303,#7030);
#4209=LINE('',#33307,#7031);
#4210=LINE('',#33309,#7032);
#4211=LINE('',#33310,#7033);
#4212=LINE('',#33315,#7034);
#4213=LINE('',#33320,#7035);
#4214=LINE('',#33321,#7036);
#4215=LINE('',#33322,#7037);
#4216=LINE('',#33326,#7038);
#4217=LINE('',#33328,#7039);
#4218=LINE('',#33330,#7040);
#4219=LINE('',#33331,#7041);
#4220=LINE('',#33336,#7042);
#4221=LINE('',#33337,#7043);
#4222=LINE('',#33341,#7044);
#4223=LINE('',#33343,#7045);
#4224=LINE('',#33345,#7046);
#4225=LINE('',#33346,#7047);
#4226=LINE('',#33351,#7048);
#4227=LINE('',#33355,#7049);
#4228=LINE('',#33357,#7050);
#4229=LINE('',#33358,#7051);
#4230=LINE('',#33362,#7052);
#4231=LINE('',#33364,#7053);
#4232=LINE('',#33366,#7054);
#4233=LINE('',#33367,#7055);
#4234=LINE('',#33372,#7056);
#4235=LINE('',#33376,#7057);
#4236=LINE('',#33378,#7058);
#4237=LINE('',#33379,#7059);
#4238=LINE('',#33384,#7060);
#4239=LINE('',#33389,#7061);
#4240=LINE('',#33390,#7062);
#4241=LINE('',#33391,#7063);
#4242=LINE('',#33395,#7064);
#4243=LINE('',#33397,#7065);
#4244=LINE('',#33399,#7066);
#4245=LINE('',#33400,#7067);
#4246=LINE('',#33405,#7068);
#4247=LINE('',#33406,#7069);
#4248=LINE('',#33410,#7070);
#4249=LINE('',#33412,#7071);
#4250=LINE('',#33414,#7072);
#4251=LINE('',#33415,#7073);
#4252=LINE('',#33420,#7074);
#4253=LINE('',#33424,#7075);
#4254=LINE('',#33426,#7076);
#4255=LINE('',#33427,#7077);
#4256=LINE('',#33431,#7078);
#4257=LINE('',#33433,#7079);
#4258=LINE('',#33435,#7080);
#4259=LINE('',#33436,#7081);
#4260=LINE('',#33441,#7082);
#4261=LINE('',#33445,#7083);
#4262=LINE('',#33447,#7084);
#4263=LINE('',#33448,#7085);
#4264=LINE('',#33453,#7086);
#4265=LINE('',#33458,#7087);
#4266=LINE('',#33459,#7088);
#4267=LINE('',#33460,#7089);
#4268=LINE('',#33464,#7090);
#4269=LINE('',#33466,#7091);
#4270=LINE('',#33468,#7092);
#4271=LINE('',#33469,#7093);
#4272=LINE('',#33474,#7094);
#4273=LINE('',#33475,#7095);
#4274=LINE('',#33479,#7096);
#4275=LINE('',#33481,#7097);
#4276=LINE('',#33483,#7098);
#4277=LINE('',#33484,#7099);
#4278=LINE('',#33489,#7100);
#4279=LINE('',#33493,#7101);
#4280=LINE('',#33495,#7102);
#4281=LINE('',#33496,#7103);
#4282=LINE('',#33500,#7104);
#4283=LINE('',#33502,#7105);
#4284=LINE('',#33504,#7106);
#4285=LINE('',#33505,#7107);
#4286=LINE('',#33510,#7108);
#4287=LINE('',#33514,#7109);
#4288=LINE('',#33516,#7110);
#4289=LINE('',#33517,#7111);
#4290=LINE('',#33522,#7112);
#4291=LINE('',#33527,#7113);
#4292=LINE('',#33528,#7114);
#4293=LINE('',#33529,#7115);
#4294=LINE('',#33533,#7116);
#4295=LINE('',#33535,#7117);
#4296=LINE('',#33537,#7118);
#4297=LINE('',#33538,#7119);
#4298=LINE('',#33543,#7120);
#4299=LINE('',#33544,#7121);
#4300=LINE('',#33550,#7122);
#4301=LINE('',#33553,#7123);
#4302=LINE('',#33556,#7124);
#4303=LINE('',#33558,#7125);
#4304=LINE('',#33559,#7126);
#4305=LINE('',#33563,#7127);
#4306=LINE('',#33565,#7128);
#4307=LINE('',#33567,#7129);
#4308=LINE('',#33568,#7130);
#4309=LINE('',#33573,#7131);
#4310=LINE('',#33577,#7132);
#4311=LINE('',#33579,#7133);
#4312=LINE('',#33580,#7134);
#4313=LINE('',#33585,#7135);
#4314=LINE('',#33590,#7136);
#4315=LINE('',#33591,#7137);
#4316=LINE('',#33592,#7138);
#4317=LINE('',#33596,#7139);
#4318=LINE('',#33598,#7140);
#4319=LINE('',#33600,#7141);
#4320=LINE('',#33601,#7142);
#4321=LINE('',#33606,#7143);
#4322=LINE('',#33609,#7144);
#4323=LINE('',#33610,#7145);
#4324=LINE('',#33612,#7146);
#4325=LINE('',#33613,#7147);
#4326=LINE('',#33619,#7148);
#4327=LINE('',#33622,#7149);
#4328=LINE('',#33625,#7150);
#4329=LINE('',#33627,#7151);
#4330=LINE('',#33628,#7152);
#4331=LINE('',#33633,#7153);
#4332=LINE('',#33637,#7154);
#4333=LINE('',#33639,#7155);
#4334=LINE('',#33640,#7156);
#4335=LINE('',#33644,#7157);
#4336=LINE('',#33646,#7158);
#4337=LINE('',#33648,#7159);
#4338=LINE('',#33649,#7160);
#4339=LINE('',#33654,#7161);
#4340=LINE('',#33658,#7162);
#4341=LINE('',#33660,#7163);
#4342=LINE('',#33661,#7164);
#4343=LINE('',#33666,#7165);
#4344=LINE('',#33671,#7166);
#4345=LINE('',#33672,#7167);
#4346=LINE('',#33673,#7168);
#4347=LINE('',#33677,#7169);
#4348=LINE('',#33678,#7170);
#4349=LINE('',#33679,#7171);
#4350=LINE('',#33681,#7172);
#4351=LINE('',#33682,#7173);
#4352=LINE('',#33688,#7174);
#4353=LINE('',#33691,#7175);
#4354=LINE('',#33694,#7176);
#4355=LINE('',#33696,#7177);
#4356=LINE('',#33697,#7178);
#4357=LINE('',#33702,#7179);
#4358=LINE('',#33706,#7180);
#4359=LINE('',#33708,#7181);
#4360=LINE('',#33709,#7182);
#4361=LINE('',#33713,#7183);
#4362=LINE('',#33715,#7184);
#4363=LINE('',#33717,#7185);
#4364=LINE('',#33718,#7186);
#4365=LINE('',#33723,#7187);
#4366=LINE('',#33727,#7188);
#4367=LINE('',#33729,#7189);
#4368=LINE('',#33730,#7190);
#4369=LINE('',#33735,#7191);
#4370=LINE('',#33740,#7192);
#4371=LINE('',#33741,#7193);
#4372=LINE('',#33742,#7194);
#4373=LINE('',#33746,#7195);
#4374=LINE('',#33747,#7196);
#4375=LINE('',#33748,#7197);
#4376=LINE('',#33750,#7198);
#4377=LINE('',#33751,#7199);
#4378=LINE('',#33757,#7200);
#4379=LINE('',#33760,#7201);
#4380=LINE('',#33763,#7202);
#4381=LINE('',#33765,#7203);
#4382=LINE('',#33766,#7204);
#4383=LINE('',#33771,#7205);
#4384=LINE('',#33775,#7206);
#4385=LINE('',#33777,#7207);
#4386=LINE('',#33778,#7208);
#4387=LINE('',#33782,#7209);
#4388=LINE('',#33784,#7210);
#4389=LINE('',#33786,#7211);
#4390=LINE('',#33787,#7212);
#4391=LINE('',#33792,#7213);
#4392=LINE('',#33796,#7214);
#4393=LINE('',#33798,#7215);
#4394=LINE('',#33799,#7216);
#4395=LINE('',#33804,#7217);
#4396=LINE('',#33809,#7218);
#4397=LINE('',#33810,#7219);
#4398=LINE('',#33811,#7220);
#4399=LINE('',#33815,#7221);
#4400=LINE('',#33816,#7222);
#4401=LINE('',#33817,#7223);
#4402=LINE('',#33819,#7224);
#4403=LINE('',#33820,#7225);
#4404=LINE('',#33826,#7226);
#4405=LINE('',#33829,#7227);
#4406=LINE('',#33832,#7228);
#4407=LINE('',#33834,#7229);
#4408=LINE('',#33835,#7230);
#4409=LINE('',#33840,#7231);
#4410=LINE('',#33844,#7232);
#4411=LINE('',#33846,#7233);
#4412=LINE('',#33847,#7234);
#4413=LINE('',#33851,#7235);
#4414=LINE('',#33853,#7236);
#4415=LINE('',#33855,#7237);
#4416=LINE('',#33856,#7238);
#4417=LINE('',#33861,#7239);
#4418=LINE('',#33865,#7240);
#4419=LINE('',#33867,#7241);
#4420=LINE('',#33868,#7242);
#4421=LINE('',#33873,#7243);
#4422=LINE('',#33878,#7244);
#4423=LINE('',#33879,#7245);
#4424=LINE('',#33880,#7246);
#4425=LINE('',#33884,#7247);
#4426=LINE('',#33885,#7248);
#4427=LINE('',#33886,#7249);
#4428=LINE('',#33888,#7250);
#4429=LINE('',#33889,#7251);
#4430=LINE('',#33895,#7252);
#4431=LINE('',#33898,#7253);
#4432=LINE('',#33901,#7254);
#4433=LINE('',#33903,#7255);
#4434=LINE('',#33904,#7256);
#4435=LINE('',#33909,#7257);
#4436=LINE('',#33913,#7258);
#4437=LINE('',#33915,#7259);
#4438=LINE('',#33916,#7260);
#4439=LINE('',#33920,#7261);
#4440=LINE('',#33922,#7262);
#4441=LINE('',#33924,#7263);
#4442=LINE('',#33925,#7264);
#4443=LINE('',#33930,#7265);
#4444=LINE('',#33934,#7266);
#4445=LINE('',#33936,#7267);
#4446=LINE('',#33937,#7268);
#4447=LINE('',#33942,#7269);
#4448=LINE('',#33947,#7270);
#4449=LINE('',#33948,#7271);
#4450=LINE('',#33949,#7272);
#4451=LINE('',#33953,#7273);
#4452=LINE('',#33954,#7274);
#4453=LINE('',#33955,#7275);
#4454=LINE('',#33957,#7276);
#4455=LINE('',#33958,#7277);
#4456=LINE('',#33964,#7278);
#4457=LINE('',#33967,#7279);
#4458=LINE('',#33970,#7280);
#4459=LINE('',#33972,#7281);
#4460=LINE('',#33973,#7282);
#4461=LINE('',#33978,#7283);
#4462=LINE('',#33982,#7284);
#4463=LINE('',#33984,#7285);
#4464=LINE('',#33985,#7286);
#4465=LINE('',#33989,#7287);
#4466=LINE('',#33991,#7288);
#4467=LINE('',#33993,#7289);
#4468=LINE('',#33994,#7290);
#4469=LINE('',#33999,#7291);
#4470=LINE('',#34003,#7292);
#4471=LINE('',#34005,#7293);
#4472=LINE('',#34006,#7294);
#4473=LINE('',#34011,#7295);
#4474=LINE('',#34016,#7296);
#4475=LINE('',#34017,#7297);
#4476=LINE('',#34018,#7298);
#4477=LINE('',#34022,#7299);
#4478=LINE('',#34023,#7300);
#4479=LINE('',#34024,#7301);
#4480=LINE('',#34026,#7302);
#4481=LINE('',#34027,#7303);
#4482=LINE('',#34031,#7304);
#4483=LINE('',#34033,#7305);
#4484=LINE('',#34035,#7306);
#4485=LINE('',#34036,#7307);
#4486=LINE('',#34041,#7308);
#4487=LINE('',#34045,#7309);
#4488=LINE('',#34047,#7310);
#4489=LINE('',#34048,#7311);
#4490=LINE('',#34052,#7312);
#4491=LINE('',#34054,#7313);
#4492=LINE('',#34056,#7314);
#4493=LINE('',#34057,#7315);
#4494=LINE('',#34062,#7316);
#4495=LINE('',#34066,#7317);
#4496=LINE('',#34068,#7318);
#4497=LINE('',#34069,#7319);
#4498=LINE('',#34074,#7320);
#4499=LINE('',#34079,#7321);
#4500=LINE('',#34080,#7322);
#4501=LINE('',#34081,#7323);
#4502=LINE('',#34085,#7324);
#4503=LINE('',#34087,#7325);
#4504=LINE('',#34089,#7326);
#4505=LINE('',#34090,#7327);
#4506=LINE('',#34095,#7328);
#4507=LINE('',#34096,#7329);
#4508=LINE('',#34100,#7330);
#4509=LINE('',#34102,#7331);
#4510=LINE('',#34104,#7332);
#4511=LINE('',#34105,#7333);
#4512=LINE('',#34110,#7334);
#4513=LINE('',#34114,#7335);
#4514=LINE('',#34116,#7336);
#4515=LINE('',#34117,#7337);
#4516=LINE('',#34121,#7338);
#4517=LINE('',#34123,#7339);
#4518=LINE('',#34125,#7340);
#4519=LINE('',#34126,#7341);
#4520=LINE('',#34131,#7342);
#4521=LINE('',#34135,#7343);
#4522=LINE('',#34137,#7344);
#4523=LINE('',#34138,#7345);
#4524=LINE('',#34143,#7346);
#4525=LINE('',#34148,#7347);
#4526=LINE('',#34149,#7348);
#4527=LINE('',#34150,#7349);
#4528=LINE('',#34154,#7350);
#4529=LINE('',#34156,#7351);
#4530=LINE('',#34158,#7352);
#4531=LINE('',#34159,#7353);
#4532=LINE('',#34164,#7354);
#4533=LINE('',#34165,#7355);
#4534=LINE('',#34169,#7356);
#4535=LINE('',#34171,#7357);
#4536=LINE('',#34173,#7358);
#4537=LINE('',#34174,#7359);
#4538=LINE('',#34179,#7360);
#4539=LINE('',#34183,#7361);
#4540=LINE('',#34185,#7362);
#4541=LINE('',#34186,#7363);
#4542=LINE('',#34190,#7364);
#4543=LINE('',#34192,#7365);
#4544=LINE('',#34194,#7366);
#4545=LINE('',#34195,#7367);
#4546=LINE('',#34200,#7368);
#4547=LINE('',#34204,#7369);
#4548=LINE('',#34206,#7370);
#4549=LINE('',#34207,#7371);
#4550=LINE('',#34212,#7372);
#4551=LINE('',#34217,#7373);
#4552=LINE('',#34218,#7374);
#4553=LINE('',#34219,#7375);
#4554=LINE('',#34223,#7376);
#4555=LINE('',#34225,#7377);
#4556=LINE('',#34227,#7378);
#4557=LINE('',#34228,#7379);
#4558=LINE('',#34233,#7380);
#4559=LINE('',#34234,#7381);
#4560=LINE('',#34238,#7382);
#4561=LINE('',#34240,#7383);
#4562=LINE('',#34242,#7384);
#4563=LINE('',#34243,#7385);
#4564=LINE('',#34248,#7386);
#4565=LINE('',#34252,#7387);
#4566=LINE('',#34254,#7388);
#4567=LINE('',#34255,#7389);
#4568=LINE('',#34259,#7390);
#4569=LINE('',#34261,#7391);
#4570=LINE('',#34263,#7392);
#4571=LINE('',#34264,#7393);
#4572=LINE('',#34269,#7394);
#4573=LINE('',#34273,#7395);
#4574=LINE('',#34275,#7396);
#4575=LINE('',#34276,#7397);
#4576=LINE('',#34281,#7398);
#4577=LINE('',#34286,#7399);
#4578=LINE('',#34287,#7400);
#4579=LINE('',#34288,#7401);
#4580=LINE('',#34292,#7402);
#4581=LINE('',#34294,#7403);
#4582=LINE('',#34296,#7404);
#4583=LINE('',#34297,#7405);
#4584=LINE('',#34302,#7406);
#4585=LINE('',#34303,#7407);
#4586=LINE('',#34307,#7408);
#4587=LINE('',#34309,#7409);
#4588=LINE('',#34311,#7410);
#4589=LINE('',#34312,#7411);
#4590=LINE('',#34317,#7412);
#4591=LINE('',#34321,#7413);
#4592=LINE('',#34323,#7414);
#4593=LINE('',#34324,#7415);
#4594=LINE('',#34328,#7416);
#4595=LINE('',#34330,#7417);
#4596=LINE('',#34332,#7418);
#4597=LINE('',#34333,#7419);
#4598=LINE('',#34338,#7420);
#4599=LINE('',#34342,#7421);
#4600=LINE('',#34344,#7422);
#4601=LINE('',#34345,#7423);
#4602=LINE('',#34350,#7424);
#4603=LINE('',#34355,#7425);
#4604=LINE('',#34356,#7426);
#4605=LINE('',#34357,#7427);
#4606=LINE('',#34361,#7428);
#4607=LINE('',#34363,#7429);
#4608=LINE('',#34365,#7430);
#4609=LINE('',#34366,#7431);
#4610=LINE('',#34371,#7432);
#4611=LINE('',#34372,#7433);
#4612=LINE('',#34376,#7434);
#4613=LINE('',#34378,#7435);
#4614=LINE('',#34380,#7436);
#4615=LINE('',#34381,#7437);
#4616=LINE('',#34386,#7438);
#4617=LINE('',#34390,#7439);
#4618=LINE('',#34392,#7440);
#4619=LINE('',#34393,#7441);
#4620=LINE('',#34397,#7442);
#4621=LINE('',#34399,#7443);
#4622=LINE('',#34401,#7444);
#4623=LINE('',#34402,#7445);
#4624=LINE('',#34407,#7446);
#4625=LINE('',#34411,#7447);
#4626=LINE('',#34413,#7448);
#4627=LINE('',#34414,#7449);
#4628=LINE('',#34419,#7450);
#4629=LINE('',#34424,#7451);
#4630=LINE('',#34425,#7452);
#4631=LINE('',#34426,#7453);
#4632=LINE('',#34430,#7454);
#4633=LINE('',#34432,#7455);
#4634=LINE('',#34434,#7456);
#4635=LINE('',#34435,#7457);
#4636=LINE('',#34440,#7458);
#4637=LINE('',#34441,#7459);
#4638=LINE('',#34445,#7460);
#4639=LINE('',#34447,#7461);
#4640=LINE('',#34449,#7462);
#4641=LINE('',#34450,#7463);
#4642=LINE('',#34454,#7464);
#4643=LINE('',#34456,#7465);
#4644=LINE('',#34458,#7466);
#4645=LINE('',#34459,#7467);
#4646=LINE('',#34466,#7468);
#4647=LINE('',#34468,#7469);
#4648=LINE('',#34470,#7470);
#4649=LINE('',#34471,#7471);
#4650=LINE('',#34476,#7472);
#4651=LINE('',#34480,#7473);
#4652=LINE('',#34482,#7474);
#4653=LINE('',#34483,#7475);
#4654=LINE('',#34488,#7476);
#4655=LINE('',#34492,#7477);
#4656=LINE('',#34494,#7478);
#4657=LINE('',#34495,#7479);
#4658=LINE('',#34499,#7480);
#4659=LINE('',#34501,#7481);
#4660=LINE('',#34503,#7482);
#4661=LINE('',#34504,#7483);
#4662=LINE('',#34509,#7484);
#4663=LINE('',#34510,#7485);
#4664=LINE('',#34514,#7486);
#4665=LINE('',#34516,#7487);
#4666=LINE('',#34518,#7488);
#4667=LINE('',#34519,#7489);
#4668=LINE('',#34524,#7490);
#4669=LINE('',#34528,#7491);
#4670=LINE('',#34530,#7492);
#4671=LINE('',#34531,#7493);
#4672=LINE('',#34535,#7494);
#4673=LINE('',#34537,#7495);
#4674=LINE('',#34539,#7496);
#4675=LINE('',#34540,#7497);
#4676=LINE('',#34545,#7498);
#4677=LINE('',#34549,#7499);
#4678=LINE('',#34551,#7500);
#4679=LINE('',#34552,#7501);
#4680=LINE('',#34557,#7502);
#4681=LINE('',#34562,#7503);
#4682=LINE('',#34563,#7504);
#4683=LINE('',#34564,#7505);
#4684=LINE('',#34568,#7506);
#4685=LINE('',#34570,#7507);
#4686=LINE('',#34572,#7508);
#4687=LINE('',#34573,#7509);
#4688=LINE('',#34578,#7510);
#4689=LINE('',#34579,#7511);
#4690=LINE('',#34583,#7512);
#4691=LINE('',#34585,#7513);
#4692=LINE('',#34587,#7514);
#4693=LINE('',#34588,#7515);
#4694=LINE('',#34593,#7516);
#4695=LINE('',#34597,#7517);
#4696=LINE('',#34599,#7518);
#4697=LINE('',#34600,#7519);
#4698=LINE('',#34605,#7520);
#4699=LINE('',#34609,#7521);
#4700=LINE('',#34611,#7522);
#4701=LINE('',#34612,#7523);
#4702=LINE('',#34616,#7524);
#4703=LINE('',#34618,#7525);
#4704=LINE('',#34620,#7526);
#4705=LINE('',#34621,#7527);
#4706=LINE('',#34626,#7528);
#4707=LINE('',#34630,#7529);
#4708=LINE('',#34632,#7530);
#4709=LINE('',#34633,#7531);
#4710=LINE('',#34638,#7532);
#4711=LINE('',#34642,#7533);
#4712=LINE('',#34644,#7534);
#4713=LINE('',#34645,#7535);
#4714=LINE('',#34647,#7536);
#4715=LINE('',#34648,#7537);
#4716=LINE('',#34652,#7538);
#4717=LINE('',#34654,#7539);
#4718=LINE('',#34656,#7540);
#4719=LINE('',#34657,#7541);
#4720=LINE('',#34662,#7542);
#4721=LINE('',#34666,#7543);
#4722=LINE('',#34668,#7544);
#4723=LINE('',#34669,#7545);
#4724=LINE('',#34673,#7546);
#4725=LINE('',#34675,#7547);
#4726=LINE('',#34677,#7548);
#4727=LINE('',#34678,#7549);
#4728=LINE('',#34683,#7550);
#4729=LINE('',#34687,#7551);
#4730=LINE('',#34689,#7552);
#4731=LINE('',#34690,#7553);
#4732=LINE('',#34695,#7554);
#4733=LINE('',#34700,#7555);
#4734=LINE('',#34701,#7556);
#4735=LINE('',#34702,#7557);
#4736=LINE('',#34706,#7558);
#4737=LINE('',#34708,#7559);
#4738=LINE('',#34710,#7560);
#4739=LINE('',#34711,#7561);
#4740=LINE('',#34716,#7562);
#4741=LINE('',#34717,#7563);
#4742=LINE('',#34721,#7564);
#4743=LINE('',#34723,#7565);
#4744=LINE('',#34725,#7566);
#4745=LINE('',#34726,#7567);
#4746=LINE('',#34731,#7568);
#4747=LINE('',#34735,#7569);
#4748=LINE('',#34737,#7570);
#4749=LINE('',#34738,#7571);
#4750=LINE('',#34742,#7572);
#4751=LINE('',#34744,#7573);
#4752=LINE('',#34746,#7574);
#4753=LINE('',#34747,#7575);
#4754=LINE('',#34752,#7576);
#4755=LINE('',#34756,#7577);
#4756=LINE('',#34758,#7578);
#4757=LINE('',#34759,#7579);
#4758=LINE('',#34764,#7580);
#4759=LINE('',#34769,#7581);
#4760=LINE('',#34770,#7582);
#4761=LINE('',#34771,#7583);
#4762=LINE('',#34775,#7584);
#4763=LINE('',#34777,#7585);
#4764=LINE('',#34779,#7586);
#4765=LINE('',#34780,#7587);
#4766=LINE('',#34785,#7588);
#4767=LINE('',#34786,#7589);
#4768=LINE('',#34790,#7590);
#4769=LINE('',#34792,#7591);
#4770=LINE('',#34794,#7592);
#4771=LINE('',#34795,#7593);
#4772=LINE('',#34799,#7594);
#4773=LINE('',#34801,#7595);
#4774=LINE('',#34803,#7596);
#4775=LINE('',#34804,#7597);
#4776=LINE('',#34811,#7598);
#4777=LINE('',#34813,#7599);
#4778=LINE('',#34815,#7600);
#4779=LINE('',#34816,#7601);
#4780=LINE('',#34821,#7602);
#4781=LINE('',#34825,#7603);
#4782=LINE('',#34827,#7604);
#4783=LINE('',#34828,#7605);
#4784=LINE('',#34833,#7606);
#4785=LINE('',#34837,#7607);
#4786=LINE('',#34839,#7608);
#4787=LINE('',#34840,#7609);
#4788=LINE('',#34844,#7610);
#4789=LINE('',#34846,#7611);
#4790=LINE('',#34848,#7612);
#4791=LINE('',#34849,#7613);
#4792=LINE('',#34854,#7614);
#4793=LINE('',#34855,#7615);
#4794=LINE('',#34861,#7616);
#4795=LINE('',#34864,#7617);
#4796=LINE('',#34867,#7618);
#4797=LINE('',#34869,#7619);
#4798=LINE('',#34870,#7620);
#4799=LINE('',#34875,#7621);
#4800=LINE('',#34879,#7622);
#4801=LINE('',#34881,#7623);
#4802=LINE('',#34882,#7624);
#4803=LINE('',#34886,#7625);
#4804=LINE('',#34888,#7626);
#4805=LINE('',#34890,#7627);
#4806=LINE('',#34891,#7628);
#4807=LINE('',#34896,#7629);
#4808=LINE('',#34900,#7630);
#4809=LINE('',#34902,#7631);
#4810=LINE('',#34903,#7632);
#4811=LINE('',#34908,#7633);
#4812=LINE('',#34913,#7634);
#4813=LINE('',#34914,#7635);
#4814=LINE('',#34915,#7636);
#4815=LINE('',#34919,#7637);
#4816=LINE('',#34920,#7638);
#4817=LINE('',#34921,#7639);
#4818=LINE('',#34923,#7640);
#4819=LINE('',#34924,#7641);
#4820=LINE('',#34930,#7642);
#4821=LINE('',#34933,#7643);
#4822=LINE('',#34936,#7644);
#4823=LINE('',#34938,#7645);
#4824=LINE('',#34939,#7646);
#4825=LINE('',#34944,#7647);
#4826=LINE('',#34948,#7648);
#4827=LINE('',#34950,#7649);
#4828=LINE('',#34951,#7650);
#4829=LINE('',#34955,#7651);
#4830=LINE('',#34957,#7652);
#4831=LINE('',#34959,#7653);
#4832=LINE('',#34960,#7654);
#4833=LINE('',#34965,#7655);
#4834=LINE('',#34969,#7656);
#4835=LINE('',#34971,#7657);
#4836=LINE('',#34972,#7658);
#4837=LINE('',#34977,#7659);
#4838=LINE('',#34982,#7660);
#4839=LINE('',#34983,#7661);
#4840=LINE('',#34984,#7662);
#4841=LINE('',#34988,#7663);
#4842=LINE('',#34989,#7664);
#4843=LINE('',#34990,#7665);
#4844=LINE('',#34992,#7666);
#4845=LINE('',#34993,#7667);
#4846=LINE('',#34999,#7668);
#4847=LINE('',#35002,#7669);
#4848=LINE('',#35005,#7670);
#4849=LINE('',#35007,#7671);
#4850=LINE('',#35008,#7672);
#4851=LINE('',#35013,#7673);
#4852=LINE('',#35017,#7674);
#4853=LINE('',#35019,#7675);
#4854=LINE('',#35020,#7676);
#4855=LINE('',#35024,#7677);
#4856=LINE('',#35026,#7678);
#4857=LINE('',#35028,#7679);
#4858=LINE('',#35029,#7680);
#4859=LINE('',#35034,#7681);
#4860=LINE('',#35038,#7682);
#4861=LINE('',#35040,#7683);
#4862=LINE('',#35041,#7684);
#4863=LINE('',#35046,#7685);
#4864=LINE('',#35051,#7686);
#4865=LINE('',#35052,#7687);
#4866=LINE('',#35053,#7688);
#4867=LINE('',#35057,#7689);
#4868=LINE('',#35058,#7690);
#4869=LINE('',#35059,#7691);
#4870=LINE('',#35061,#7692);
#4871=LINE('',#35062,#7693);
#4872=LINE('',#35068,#7694);
#4873=LINE('',#35071,#7695);
#4874=LINE('',#35074,#7696);
#4875=LINE('',#35076,#7697);
#4876=LINE('',#35077,#7698);
#4877=LINE('',#35082,#7699);
#4878=LINE('',#35086,#7700);
#4879=LINE('',#35088,#7701);
#4880=LINE('',#35089,#7702);
#4881=LINE('',#35093,#7703);
#4882=LINE('',#35095,#7704);
#4883=LINE('',#35097,#7705);
#4884=LINE('',#35098,#7706);
#4885=LINE('',#35103,#7707);
#4886=LINE('',#35107,#7708);
#4887=LINE('',#35109,#7709);
#4888=LINE('',#35110,#7710);
#4889=LINE('',#35115,#7711);
#4890=LINE('',#35120,#7712);
#4891=LINE('',#35121,#7713);
#4892=LINE('',#35122,#7714);
#4893=LINE('',#35126,#7715);
#4894=LINE('',#35127,#7716);
#4895=LINE('',#35128,#7717);
#4896=LINE('',#35130,#7718);
#4897=LINE('',#35131,#7719);
#4898=LINE('',#35137,#7720);
#4899=LINE('',#35140,#7721);
#4900=LINE('',#35143,#7722);
#4901=LINE('',#35145,#7723);
#4902=LINE('',#35146,#7724);
#4903=LINE('',#35151,#7725);
#4904=LINE('',#35155,#7726);
#4905=LINE('',#35157,#7727);
#4906=LINE('',#35158,#7728);
#4907=LINE('',#35162,#7729);
#4908=LINE('',#35164,#7730);
#4909=LINE('',#35166,#7731);
#4910=LINE('',#35167,#7732);
#4911=LINE('',#35172,#7733);
#4912=LINE('',#35176,#7734);
#4913=LINE('',#35178,#7735);
#4914=LINE('',#35179,#7736);
#4915=LINE('',#35184,#7737);
#4916=LINE('',#35189,#7738);
#4917=LINE('',#35190,#7739);
#4918=LINE('',#35191,#7740);
#4919=LINE('',#35195,#7741);
#4920=LINE('',#35196,#7742);
#4921=LINE('',#35197,#7743);
#4922=LINE('',#35199,#7744);
#4923=LINE('',#35200,#7745);
#4924=LINE('',#35206,#7746);
#4925=LINE('',#35209,#7747);
#4926=LINE('',#35212,#7748);
#4927=LINE('',#35214,#7749);
#4928=LINE('',#35215,#7750);
#4929=LINE('',#35220,#7751);
#4930=LINE('',#35224,#7752);
#4931=LINE('',#35226,#7753);
#4932=LINE('',#35227,#7754);
#4933=LINE('',#35231,#7755);
#4934=LINE('',#35233,#7756);
#4935=LINE('',#35235,#7757);
#4936=LINE('',#35236,#7758);
#4937=LINE('',#35241,#7759);
#4938=LINE('',#35245,#7760);
#4939=LINE('',#35247,#7761);
#4940=LINE('',#35248,#7762);
#4941=LINE('',#35253,#7763);
#4942=LINE('',#35258,#7764);
#4943=LINE('',#35259,#7765);
#4944=LINE('',#35260,#7766);
#4945=LINE('',#35264,#7767);
#4946=LINE('',#35265,#7768);
#4947=LINE('',#35266,#7769);
#4948=LINE('',#35268,#7770);
#4949=LINE('',#35269,#7771);
#4950=LINE('',#35272,#7772);
#4951=LINE('',#35274,#7773);
#4952=LINE('',#35276,#7774);
#4953=LINE('',#35278,#7775);
#4954=LINE('',#35279,#7776);
#4955=LINE('',#35281,#7777);
#4956=LINE('',#35283,#7778);
#4957=LINE('',#35287,#7779);
#4958=LINE('',#35289,#7780);
#4959=LINE('',#35292,#7781);
#4960=LINE('',#35294,#7782);
#4961=LINE('',#35296,#7783);
#4962=LINE('',#35298,#7784);
#4963=LINE('',#35299,#7785);
#4964=LINE('',#35301,#7786);
#4965=LINE('',#35303,#7787);
#4966=LINE('',#35307,#7788);
#4967=LINE('',#35309,#7789);
#4968=LINE('',#35312,#7790);
#4969=LINE('',#35314,#7791);
#4970=LINE('',#35316,#7792);
#4971=LINE('',#35318,#7793);
#4972=LINE('',#35319,#7794);
#4973=LINE('',#35321,#7795);
#4974=LINE('',#35323,#7796);
#4975=LINE('',#35327,#7797);
#4976=LINE('',#35329,#7798);
#4977=LINE('',#35332,#7799);
#4978=LINE('',#35334,#7800);
#4979=LINE('',#35336,#7801);
#4980=LINE('',#35338,#7802);
#4981=LINE('',#35339,#7803);
#4982=LINE('',#35341,#7804);
#4983=LINE('',#35343,#7805);
#4984=LINE('',#35347,#7806);
#4985=LINE('',#35349,#7807);
#4986=LINE('',#35352,#7808);
#4987=LINE('',#35354,#7809);
#4988=LINE('',#35356,#7810);
#4989=LINE('',#35358,#7811);
#4990=LINE('',#35359,#7812);
#4991=LINE('',#35361,#7813);
#4992=LINE('',#35363,#7814);
#4993=LINE('',#35367,#7815);
#4994=LINE('',#35369,#7816);
#4995=LINE('',#35372,#7817);
#4996=LINE('',#35374,#7818);
#4997=LINE('',#35376,#7819);
#4998=LINE('',#35378,#7820);
#4999=LINE('',#35379,#7821);
#5000=LINE('',#35381,#7822);
#5001=LINE('',#35383,#7823);
#5002=LINE('',#35387,#7824);
#5003=LINE('',#35389,#7825);
#5004=LINE('',#35392,#7826);
#5005=LINE('',#35394,#7827);
#5006=LINE('',#35396,#7828);
#5007=LINE('',#35398,#7829);
#5008=LINE('',#35399,#7830);
#5009=LINE('',#35401,#7831);
#5010=LINE('',#35403,#7832);
#5011=LINE('',#35407,#7833);
#5012=LINE('',#35409,#7834);
#5013=LINE('',#35412,#7835);
#5014=LINE('',#35414,#7836);
#5015=LINE('',#35416,#7837);
#5016=LINE('',#35418,#7838);
#5017=LINE('',#35419,#7839);
#5018=LINE('',#35421,#7840);
#5019=LINE('',#35423,#7841);
#5020=LINE('',#35427,#7842);
#5021=LINE('',#35429,#7843);
#5022=LINE('',#35432,#7844);
#5023=LINE('',#35434,#7845);
#5024=LINE('',#35436,#7846);
#5025=LINE('',#35438,#7847);
#5026=LINE('',#35439,#7848);
#5027=LINE('',#35441,#7849);
#5028=LINE('',#35443,#7850);
#5029=LINE('',#35447,#7851);
#5030=LINE('',#35449,#7852);
#5031=LINE('',#35452,#7853);
#5032=LINE('',#35454,#7854);
#5033=LINE('',#35456,#7855);
#5034=LINE('',#35458,#7856);
#5035=LINE('',#35459,#7857);
#5036=LINE('',#35461,#7858);
#5037=LINE('',#35463,#7859);
#5038=LINE('',#35467,#7860);
#5039=LINE('',#35469,#7861);
#5040=LINE('',#35472,#7862);
#5041=LINE('',#35474,#7863);
#5042=LINE('',#35476,#7864);
#5043=LINE('',#35478,#7865);
#5044=LINE('',#35479,#7866);
#5045=LINE('',#35481,#7867);
#5046=LINE('',#35483,#7868);
#5047=LINE('',#35487,#7869);
#5048=LINE('',#35489,#7870);
#5049=LINE('',#35492,#7871);
#5050=LINE('',#35494,#7872);
#5051=LINE('',#35496,#7873);
#5052=LINE('',#35498,#7874);
#5053=LINE('',#35499,#7875);
#5054=LINE('',#35501,#7876);
#5055=LINE('',#35503,#7877);
#5056=LINE('',#35507,#7878);
#5057=LINE('',#35509,#7879);
#5058=LINE('',#35512,#7880);
#5059=LINE('',#35514,#7881);
#5060=LINE('',#35516,#7882);
#5061=LINE('',#35518,#7883);
#5062=LINE('',#35519,#7884);
#5063=LINE('',#35521,#7885);
#5064=LINE('',#35523,#7886);
#5065=LINE('',#35527,#7887);
#5066=LINE('',#35529,#7888);
#5067=LINE('',#35532,#7889);
#5068=LINE('',#35534,#7890);
#5069=LINE('',#35536,#7891);
#5070=LINE('',#35538,#7892);
#5071=LINE('',#35539,#7893);
#5072=LINE('',#35541,#7894);
#5073=LINE('',#35543,#7895);
#5074=LINE('',#35547,#7896);
#5075=LINE('',#35549,#7897);
#5076=LINE('',#35552,#7898);
#5077=LINE('',#35554,#7899);
#5078=LINE('',#35556,#7900);
#5079=LINE('',#35558,#7901);
#5080=LINE('',#35559,#7902);
#5081=LINE('',#35561,#7903);
#5082=LINE('',#35563,#7904);
#5083=LINE('',#35567,#7905);
#5084=LINE('',#35569,#7906);
#5085=LINE('',#35572,#7907);
#5086=LINE('',#35574,#7908);
#5087=LINE('',#35576,#7909);
#5088=LINE('',#35578,#7910);
#5089=LINE('',#35579,#7911);
#5090=LINE('',#35581,#7912);
#5091=LINE('',#35583,#7913);
#5092=LINE('',#35587,#7914);
#5093=LINE('',#35589,#7915);
#5094=LINE('',#35592,#7916);
#5095=LINE('',#35594,#7917);
#5096=LINE('',#35596,#7918);
#5097=LINE('',#35598,#7919);
#5098=LINE('',#35599,#7920);
#5099=LINE('',#35601,#7921);
#5100=LINE('',#35603,#7922);
#5101=LINE('',#35607,#7923);
#5102=LINE('',#35609,#7924);
#5103=LINE('',#35612,#7925);
#5104=LINE('',#35614,#7926);
#5105=LINE('',#35616,#7927);
#5106=LINE('',#35618,#7928);
#5107=LINE('',#35619,#7929);
#5108=LINE('',#35621,#7930);
#5109=LINE('',#35623,#7931);
#5110=LINE('',#35627,#7932);
#5111=LINE('',#35629,#7933);
#5112=LINE('',#35632,#7934);
#5113=LINE('',#35634,#7935);
#5114=LINE('',#35636,#7936);
#5115=LINE('',#35638,#7937);
#5116=LINE('',#35639,#7938);
#5117=LINE('',#35642,#7939);
#5118=LINE('',#35646,#7940);
#5119=LINE('',#35648,#7941);
#5120=LINE('',#35649,#7942);
#5121=LINE('',#35652,#7943);
#5122=LINE('',#35654,#7944);
#5123=LINE('',#35656,#7945);
#5124=LINE('',#35658,#7946);
#5125=LINE('',#35659,#7947);
#5126=LINE('',#35662,#7948);
#5127=LINE('',#35666,#7949);
#5128=LINE('',#35668,#7950);
#5129=LINE('',#35669,#7951);
#5130=LINE('',#35672,#7952);
#5131=LINE('',#35674,#7953);
#5132=LINE('',#35676,#7954);
#5133=LINE('',#35678,#7955);
#5134=LINE('',#35679,#7956);
#5135=LINE('',#35682,#7957);
#5136=LINE('',#35686,#7958);
#5137=LINE('',#35688,#7959);
#5138=LINE('',#35689,#7960);
#5139=LINE('',#35692,#7961);
#5140=LINE('',#35694,#7962);
#5141=LINE('',#35696,#7963);
#5142=LINE('',#35698,#7964);
#5143=LINE('',#35699,#7965);
#5144=LINE('',#35702,#7966);
#5145=LINE('',#35706,#7967);
#5146=LINE('',#35708,#7968);
#5147=LINE('',#35709,#7969);
#5148=LINE('',#35712,#7970);
#5149=LINE('',#35714,#7971);
#5150=LINE('',#35716,#7972);
#5151=LINE('',#35718,#7973);
#5152=LINE('',#35719,#7974);
#5153=LINE('',#35722,#7975);
#5154=LINE('',#35726,#7976);
#5155=LINE('',#35728,#7977);
#5156=LINE('',#35729,#7978);
#5157=LINE('',#35732,#7979);
#5158=LINE('',#35734,#7980);
#5159=LINE('',#35736,#7981);
#5160=LINE('',#35738,#7982);
#5161=LINE('',#35739,#7983);
#5162=LINE('',#35742,#7984);
#5163=LINE('',#35746,#7985);
#5164=LINE('',#35748,#7986);
#5165=LINE('',#35749,#7987);
#5166=LINE('',#35752,#7988);
#5167=LINE('',#35756,#7989);
#5168=LINE('',#35759,#7990);
#5169=LINE('',#35760,#7991);
#5170=LINE('',#35761,#7992);
#5171=LINE('',#35764,#7993);
#5172=LINE('',#35768,#7994);
#5173=LINE('',#35770,#7995);
#5174=LINE('',#35771,#7996);
#5175=LINE('',#35774,#7997);
#5176=LINE('',#35776,#7998);
#5177=LINE('',#35777,#7999);
#5178=LINE('',#35780,#8000);
#5179=LINE('',#35782,#8001);
#5180=LINE('',#35784,#8002);
#5181=LINE('',#35786,#8003);
#5182=LINE('',#35787,#8004);
#5183=LINE('',#35790,#8005);
#5184=LINE('',#35794,#8006);
#5185=LINE('',#35796,#8007);
#5186=LINE('',#35797,#8008);
#5187=LINE('',#35800,#8009);
#5188=LINE('',#35804,#8010);
#5189=LINE('',#35806,#8011);
#5190=LINE('',#35807,#8012);
#5191=LINE('',#35809,#8013);
#5192=LINE('',#35811,#8014);
#5193=LINE('',#35815,#8015);
#5194=LINE('',#35818,#8016);
#5195=LINE('',#35819,#8017);
#5196=LINE('',#35820,#8018);
#5197=LINE('',#35821,#8019);
#5198=LINE('',#35824,#8020);
#5199=LINE('',#35826,#8021);
#5200=LINE('',#35828,#8022);
#5201=LINE('',#35829,#8023);
#5202=LINE('',#35832,#8024);
#5203=LINE('',#35834,#8025);
#5204=LINE('',#35836,#8026);
#5205=LINE('',#35837,#8027);
#5206=LINE('',#35840,#8028);
#5207=LINE('',#35842,#8029);
#5208=LINE('',#35844,#8030);
#5209=LINE('',#35845,#8031);
#5210=LINE('',#35848,#8032);
#5211=LINE('',#35849,#8033);
#5212=LINE('',#35852,#8034);
#5213=LINE('',#35854,#8035);
#5214=LINE('',#35856,#8036);
#5215=LINE('',#35858,#8037);
#5216=LINE('',#35859,#8038);
#5217=LINE('',#35862,#8039);
#5218=LINE('',#35866,#8040);
#5219=LINE('',#35868,#8041);
#5220=LINE('',#35869,#8042);
#5221=LINE('',#35872,#8043);
#5222=LINE('',#35874,#8044);
#5223=LINE('',#35876,#8045);
#5224=LINE('',#35878,#8046);
#5225=LINE('',#35879,#8047);
#5226=LINE('',#35882,#8048);
#5227=LINE('',#35886,#8049);
#5228=LINE('',#35888,#8050);
#5229=LINE('',#35889,#8051);
#5230=LINE('',#35892,#8052);
#5231=LINE('',#35896,#8053);
#5232=LINE('',#35899,#8054);
#5233=LINE('',#35900,#8055);
#5234=LINE('',#35901,#8056);
#5235=LINE('',#35904,#8057);
#5236=LINE('',#35908,#8058);
#5237=LINE('',#35910,#8059);
#5238=LINE('',#35911,#8060);
#5239=LINE('',#35914,#8061);
#5240=LINE('',#35916,#8062);
#5241=LINE('',#35917,#8063);
#5242=LINE('',#35920,#8064);
#5243=LINE('',#35922,#8065);
#5244=LINE('',#35924,#8066);
#5245=LINE('',#35926,#8067);
#5246=LINE('',#35927,#8068);
#5247=LINE('',#35930,#8069);
#5248=LINE('',#35934,#8070);
#5249=LINE('',#35936,#8071);
#5250=LINE('',#35937,#8072);
#5251=LINE('',#35940,#8073);
#5252=LINE('',#35942,#8074);
#5253=LINE('',#35944,#8075);
#5254=LINE('',#35946,#8076);
#5255=LINE('',#35947,#8077);
#5256=LINE('',#35950,#8078);
#5257=LINE('',#35954,#8079);
#5258=LINE('',#35956,#8080);
#5259=LINE('',#35957,#8081);
#5260=LINE('',#35960,#8082);
#5261=LINE('',#35962,#8083);
#5262=LINE('',#35964,#8084);
#5263=LINE('',#35966,#8085);
#5264=LINE('',#35967,#8086);
#5265=LINE('',#35970,#8087);
#5266=LINE('',#35974,#8088);
#5267=LINE('',#35976,#8089);
#5268=LINE('',#35977,#8090);
#5269=LINE('',#35980,#8091);
#5270=LINE('',#35982,#8092);
#5271=LINE('',#35984,#8093);
#5272=LINE('',#35986,#8094);
#5273=LINE('',#35987,#8095);
#5274=LINE('',#35990,#8096);
#5275=LINE('',#35994,#8097);
#5276=LINE('',#35996,#8098);
#5277=LINE('',#35997,#8099);
#5278=LINE('',#36000,#8100);
#5279=LINE('',#36002,#8101);
#5280=LINE('',#36004,#8102);
#5281=LINE('',#36006,#8103);
#5282=LINE('',#36007,#8104);
#5283=LINE('',#36010,#8105);
#5284=LINE('',#36014,#8106);
#5285=LINE('',#36016,#8107);
#5286=LINE('',#36017,#8108);
#5287=LINE('',#36020,#8109);
#5288=LINE('',#36022,#8110);
#5289=LINE('',#36024,#8111);
#5290=LINE('',#36026,#8112);
#5291=LINE('',#36027,#8113);
#5292=LINE('',#36030,#8114);
#5293=LINE('',#36034,#8115);
#5294=LINE('',#36036,#8116);
#5295=LINE('',#36037,#8117);
#5296=LINE('',#36041,#8118);
#5297=LINE('',#36043,#8119);
#5298=LINE('',#36045,#8120);
#5299=LINE('',#36046,#8121);
#5300=LINE('',#36050,#8122);
#5301=LINE('',#36052,#8123);
#5302=LINE('',#36053,#8124);
#5303=LINE('',#36054,#8125);
#5304=LINE('',#36060,#8126);
#5305=LINE('',#36063,#8127);
#5306=LINE('',#36064,#8128);
#5307=LINE('',#36069,#8129);
#5308=LINE('',#36071,#8130);
#5309=LINE('',#36073,#8131);
#5310=LINE('',#36074,#8132);
#5311=LINE('',#36078,#8133);
#5312=LINE('',#36080,#8134);
#5313=LINE('',#36081,#8135);
#5314=LINE('',#36082,#8136);
#5315=LINE('',#36088,#8137);
#5316=LINE('',#36091,#8138);
#5317=LINE('',#36092,#8139);
#5318=LINE('',#36097,#8140);
#5319=LINE('',#36099,#8141);
#5320=LINE('',#36101,#8142);
#5321=LINE('',#36102,#8143);
#5322=LINE('',#36106,#8144);
#5323=LINE('',#36108,#8145);
#5324=LINE('',#36109,#8146);
#5325=LINE('',#36110,#8147);
#5326=LINE('',#36116,#8148);
#5327=LINE('',#36119,#8149);
#5328=LINE('',#36120,#8150);
#5329=LINE('',#36125,#8151);
#5330=LINE('',#36127,#8152);
#5331=LINE('',#36129,#8153);
#5332=LINE('',#36130,#8154);
#5333=LINE('',#36134,#8155);
#5334=LINE('',#36136,#8156);
#5335=LINE('',#36137,#8157);
#5336=LINE('',#36138,#8158);
#5337=LINE('',#36144,#8159);
#5338=LINE('',#36147,#8160);
#5339=LINE('',#36148,#8161);
#5340=LINE('',#36153,#8162);
#5341=LINE('',#36155,#8163);
#5342=LINE('',#36157,#8164);
#5343=LINE('',#36158,#8165);
#5344=LINE('',#36162,#8166);
#5345=LINE('',#36164,#8167);
#5346=LINE('',#36165,#8168);
#5347=LINE('',#36166,#8169);
#5348=LINE('',#36172,#8170);
#5349=LINE('',#36175,#8171);
#5350=LINE('',#36176,#8172);
#5351=LINE('',#36181,#8173);
#5352=LINE('',#36183,#8174);
#5353=LINE('',#36185,#8175);
#5354=LINE('',#36186,#8176);
#5355=LINE('',#36190,#8177);
#5356=LINE('',#36192,#8178);
#5357=LINE('',#36193,#8179);
#5358=LINE('',#36194,#8180);
#5359=LINE('',#36200,#8181);
#5360=LINE('',#36203,#8182);
#5361=LINE('',#36204,#8183);
#5362=LINE('',#36209,#8184);
#5363=LINE('',#36211,#8185);
#5364=LINE('',#36213,#8186);
#5365=LINE('',#36214,#8187);
#5366=LINE('',#36218,#8188);
#5367=LINE('',#36220,#8189);
#5368=LINE('',#36221,#8190);
#5369=LINE('',#36222,#8191);
#5370=LINE('',#36228,#8192);
#5371=LINE('',#36231,#8193);
#5372=LINE('',#36232,#8194);
#5373=LINE('',#36237,#8195);
#5374=LINE('',#36239,#8196);
#5375=LINE('',#36241,#8197);
#5376=LINE('',#36242,#8198);
#5377=LINE('',#36246,#8199);
#5378=LINE('',#36248,#8200);
#5379=LINE('',#36249,#8201);
#5380=LINE('',#36250,#8202);
#5381=LINE('',#36256,#8203);
#5382=LINE('',#36259,#8204);
#5383=LINE('',#36260,#8205);
#5384=LINE('',#36265,#8206);
#5385=LINE('',#36267,#8207);
#5386=LINE('',#36269,#8208);
#5387=LINE('',#36270,#8209);
#5388=LINE('',#36274,#8210);
#5389=LINE('',#36276,#8211);
#5390=LINE('',#36277,#8212);
#5391=LINE('',#36278,#8213);
#5392=LINE('',#36284,#8214);
#5393=LINE('',#36287,#8215);
#5394=LINE('',#36288,#8216);
#5395=LINE('',#36293,#8217);
#5396=LINE('',#36295,#8218);
#5397=LINE('',#36297,#8219);
#5398=LINE('',#36298,#8220);
#5399=LINE('',#36302,#8221);
#5400=LINE('',#36304,#8222);
#5401=LINE('',#36305,#8223);
#5402=LINE('',#36306,#8224);
#5403=LINE('',#36312,#8225);
#5404=LINE('',#36315,#8226);
#5405=LINE('',#36316,#8227);
#5406=LINE('',#36321,#8228);
#5407=LINE('',#36323,#8229);
#5408=LINE('',#36325,#8230);
#5409=LINE('',#36326,#8231);
#5410=LINE('',#36330,#8232);
#5411=LINE('',#36332,#8233);
#5412=LINE('',#36333,#8234);
#5413=LINE('',#36334,#8235);
#5414=LINE('',#36340,#8236);
#5415=LINE('',#36343,#8237);
#5416=LINE('',#36344,#8238);
#5417=LINE('',#36349,#8239);
#5418=LINE('',#36351,#8240);
#5419=LINE('',#36353,#8241);
#5420=LINE('',#36354,#8242);
#5421=LINE('',#36358,#8243);
#5422=LINE('',#36360,#8244);
#5423=LINE('',#36361,#8245);
#5424=LINE('',#36362,#8246);
#5425=LINE('',#36368,#8247);
#5426=LINE('',#36371,#8248);
#5427=LINE('',#36372,#8249);
#5428=LINE('',#36377,#8250);
#5429=LINE('',#36379,#8251);
#5430=LINE('',#36381,#8252);
#5431=LINE('',#36382,#8253);
#5432=LINE('',#36386,#8254);
#5433=LINE('',#36388,#8255);
#5434=LINE('',#36389,#8256);
#5435=LINE('',#36390,#8257);
#5436=LINE('',#36396,#8258);
#5437=LINE('',#36399,#8259);
#5438=LINE('',#36400,#8260);
#5439=LINE('',#36405,#8261);
#5440=LINE('',#36407,#8262);
#5441=LINE('',#36409,#8263);
#5442=LINE('',#36410,#8264);
#5443=LINE('',#36414,#8265);
#5444=LINE('',#36416,#8266);
#5445=LINE('',#36417,#8267);
#5446=LINE('',#36418,#8268);
#5447=LINE('',#36424,#8269);
#5448=LINE('',#36427,#8270);
#5449=LINE('',#36428,#8271);
#5450=LINE('',#36433,#8272);
#5451=LINE('',#36435,#8273);
#5452=LINE('',#36437,#8274);
#5453=LINE('',#36438,#8275);
#5454=LINE('',#36442,#8276);
#5455=LINE('',#36444,#8277);
#5456=LINE('',#36445,#8278);
#5457=LINE('',#36446,#8279);
#5458=LINE('',#36452,#8280);
#5459=LINE('',#36455,#8281);
#5460=LINE('',#36456,#8282);
#5461=LINE('',#36461,#8283);
#5462=LINE('',#36463,#8284);
#5463=LINE('',#36465,#8285);
#5464=LINE('',#36466,#8286);
#5465=LINE('',#36470,#8287);
#5466=LINE('',#36472,#8288);
#5467=LINE('',#36473,#8289);
#5468=LINE('',#36474,#8290);
#5469=LINE('',#36480,#8291);
#5470=LINE('',#36483,#8292);
#5471=LINE('',#36484,#8293);
#5472=LINE('',#36489,#8294);
#5473=LINE('',#36491,#8295);
#5474=LINE('',#36493,#8296);
#5475=LINE('',#36494,#8297);
#5476=LINE('',#36498,#8298);
#5477=LINE('',#36500,#8299);
#5478=LINE('',#36501,#8300);
#5479=LINE('',#36502,#8301);
#5480=LINE('',#36508,#8302);
#5481=LINE('',#36511,#8303);
#5482=LINE('',#36512,#8304);
#5483=LINE('',#36517,#8305);
#5484=LINE('',#36519,#8306);
#5485=LINE('',#36521,#8307);
#5486=LINE('',#36522,#8308);
#5487=LINE('',#36526,#8309);
#5488=LINE('',#36528,#8310);
#5489=LINE('',#36529,#8311);
#5490=LINE('',#36530,#8312);
#5491=LINE('',#36536,#8313);
#5492=LINE('',#36539,#8314);
#5493=LINE('',#36540,#8315);
#5494=LINE('',#36545,#8316);
#5495=LINE('',#36547,#8317);
#5496=LINE('',#36549,#8318);
#5497=LINE('',#36550,#8319);
#5498=LINE('',#36554,#8320);
#5499=LINE('',#36556,#8321);
#5500=LINE('',#36557,#8322);
#5501=LINE('',#36558,#8323);
#5502=LINE('',#36564,#8324);
#5503=LINE('',#36567,#8325);
#5504=LINE('',#36568,#8326);
#5505=LINE('',#36573,#8327);
#5506=LINE('',#36575,#8328);
#5507=LINE('',#36577,#8329);
#5508=LINE('',#36578,#8330);
#5509=LINE('',#36582,#8331);
#5510=LINE('',#36584,#8332);
#5511=LINE('',#36585,#8333);
#5512=LINE('',#36586,#8334);
#5513=LINE('',#36592,#8335);
#5514=LINE('',#36595,#8336);
#5515=LINE('',#36596,#8337);
#5516=LINE('',#36601,#8338);
#5517=LINE('',#36603,#8339);
#5518=LINE('',#36605,#8340);
#5519=LINE('',#36606,#8341);
#5520=LINE('',#36610,#8342);
#5521=LINE('',#36612,#8343);
#5522=LINE('',#36613,#8344);
#5523=LINE('',#36614,#8345);
#5524=LINE('',#36620,#8346);
#5525=LINE('',#36623,#8347);
#5526=LINE('',#36624,#8348);
#5527=LINE('',#36629,#8349);
#5528=LINE('',#36631,#8350);
#5529=LINE('',#36633,#8351);
#5530=LINE('',#36634,#8352);
#5531=LINE('',#36638,#8353);
#5532=LINE('',#36640,#8354);
#5533=LINE('',#36641,#8355);
#5534=LINE('',#36642,#8356);
#5535=LINE('',#36648,#8357);
#5536=LINE('',#36651,#8358);
#5537=LINE('',#36652,#8359);
#5538=LINE('',#36657,#8360);
#5539=LINE('',#36659,#8361);
#5540=LINE('',#36661,#8362);
#5541=LINE('',#36662,#8363);
#5542=LINE('',#36666,#8364);
#5543=LINE('',#36668,#8365);
#5544=LINE('',#36669,#8366);
#5545=LINE('',#36670,#8367);
#5546=LINE('',#36676,#8368);
#5547=LINE('',#36679,#8369);
#5548=LINE('',#36680,#8370);
#5549=LINE('',#36685,#8371);
#5550=LINE('',#36687,#8372);
#5551=LINE('',#36689,#8373);
#5552=LINE('',#36690,#8374);
#5553=LINE('',#36694,#8375);
#5554=LINE('',#36696,#8376);
#5555=LINE('',#36697,#8377);
#5556=LINE('',#36698,#8378);
#5557=LINE('',#36704,#8379);
#5558=LINE('',#36707,#8380);
#5559=LINE('',#36708,#8381);
#5560=LINE('',#36713,#8382);
#5561=LINE('',#36715,#8383);
#5562=LINE('',#36717,#8384);
#5563=LINE('',#36718,#8385);
#5564=LINE('',#36721,#8386);
#5565=LINE('',#36722,#8387);
#5566=LINE('',#36723,#8388);
#5567=LINE('',#36728,#8389);
#5568=LINE('',#36731,#8390);
#5569=LINE('',#36732,#8391);
#5570=LINE('',#36737,#8392);
#5571=LINE('',#36739,#8393);
#5572=LINE('',#36741,#8394);
#5573=LINE('',#36742,#8395);
#5574=LINE('',#36746,#8396);
#5575=LINE('',#36748,#8397);
#5576=LINE('',#36749,#8398);
#5577=LINE('',#36750,#8399);
#5578=LINE('',#36756,#8400);
#5579=LINE('',#36759,#8401);
#5580=LINE('',#36760,#8402);
#5581=LINE('',#36765,#8403);
#5582=LINE('',#36767,#8404);
#5583=LINE('',#36769,#8405);
#5584=LINE('',#36770,#8406);
#5585=LINE('',#36773,#8407);
#5586=LINE('',#36774,#8408);
#5587=LINE('',#36775,#8409);
#5588=LINE('',#36778,#8410);
#5589=LINE('',#36782,#8411);
#5590=LINE('',#36783,#8412);
#5591=LINE('',#36786,#8413);
#5592=LINE('',#36789,#8414);
#5593=LINE('',#36790,#8415);
#5594=LINE('',#36795,#8416);
#5595=LINE('',#36797,#8417);
#5596=LINE('',#36799,#8418);
#5597=LINE('',#36800,#8419);
#5598=LINE('',#36804,#8420);
#5599=LINE('',#36806,#8421);
#5600=LINE('',#36807,#8422);
#5601=LINE('',#36808,#8423);
#5602=LINE('',#36814,#8424);
#5603=LINE('',#36817,#8425);
#5604=LINE('',#36818,#8426);
#5605=LINE('',#36823,#8427);
#5606=LINE('',#36825,#8428);
#5607=LINE('',#36827,#8429);
#5608=LINE('',#36828,#8430);
#5609=LINE('',#36832,#8431);
#5610=LINE('',#36834,#8432);
#5611=LINE('',#36835,#8433);
#5612=LINE('',#36836,#8434);
#5613=LINE('',#36842,#8435);
#5614=LINE('',#36845,#8436);
#5615=LINE('',#36846,#8437);
#5616=LINE('',#36851,#8438);
#5617=LINE('',#36853,#8439);
#5618=LINE('',#36855,#8440);
#5619=LINE('',#36856,#8441);
#5620=LINE('',#36859,#8442);
#5621=LINE('',#36860,#8443);
#5622=LINE('',#36861,#8444);
#5623=LINE('',#36866,#8445);
#5624=LINE('',#36869,#8446);
#5625=LINE('',#36870,#8447);
#5626=LINE('',#36875,#8448);
#5627=LINE('',#36877,#8449);
#5628=LINE('',#36879,#8450);
#5629=LINE('',#36880,#8451);
#5630=LINE('',#36884,#8452);
#5631=LINE('',#36886,#8453);
#5632=LINE('',#36887,#8454);
#5633=LINE('',#36888,#8455);
#5634=LINE('',#36894,#8456);
#5635=LINE('',#36897,#8457);
#5636=LINE('',#36898,#8458);
#5637=LINE('',#36903,#8459);
#5638=LINE('',#36905,#8460);
#5639=LINE('',#36907,#8461);
#5640=LINE('',#36908,#8462);
#5641=LINE('',#36912,#8463);
#5642=LINE('',#36914,#8464);
#5643=LINE('',#36915,#8465);
#5644=LINE('',#36916,#8466);
#5645=LINE('',#36922,#8467);
#5646=LINE('',#36925,#8468);
#5647=LINE('',#36926,#8469);
#5648=LINE('',#36931,#8470);
#5649=LINE('',#36933,#8471);
#5650=LINE('',#36935,#8472);
#5651=LINE('',#36936,#8473);
#5652=LINE('',#36940,#8474);
#5653=LINE('',#36942,#8475);
#5654=LINE('',#36943,#8476);
#5655=LINE('',#36944,#8477);
#5656=LINE('',#36950,#8478);
#5657=LINE('',#36953,#8479);
#5658=LINE('',#36954,#8480);
#5659=LINE('',#36959,#8481);
#5660=LINE('',#36961,#8482);
#5661=LINE('',#36963,#8483);
#5662=LINE('',#36964,#8484);
#5663=LINE('',#36968,#8485);
#5664=LINE('',#36970,#8486);
#5665=LINE('',#36971,#8487);
#5666=LINE('',#36972,#8488);
#5667=LINE('',#36978,#8489);
#5668=LINE('',#36981,#8490);
#5669=LINE('',#36982,#8491);
#5670=LINE('',#36987,#8492);
#5671=LINE('',#36989,#8493);
#5672=LINE('',#36991,#8494);
#5673=LINE('',#36992,#8495);
#5674=LINE('',#36996,#8496);
#5675=LINE('',#36998,#8497);
#5676=LINE('',#36999,#8498);
#5677=LINE('',#37000,#8499);
#5678=LINE('',#37006,#8500);
#5679=LINE('',#37009,#8501);
#5680=LINE('',#37010,#8502);
#5681=LINE('',#37015,#8503);
#5682=LINE('',#37017,#8504);
#5683=LINE('',#37019,#8505);
#5684=LINE('',#37020,#8506);
#5685=LINE('',#37024,#8507);
#5686=LINE('',#37026,#8508);
#5687=LINE('',#37027,#8509);
#5688=LINE('',#37028,#8510);
#5689=LINE('',#37034,#8511);
#5690=LINE('',#37037,#8512);
#5691=LINE('',#37038,#8513);
#5692=LINE('',#37042,#8514);
#5693=LINE('',#37045,#8515);
#5694=LINE('',#37047,#8516);
#5695=LINE('',#37050,#8517);
#5696=LINE('',#37052,#8518);
#5697=LINE('',#37053,#8519);
#5698=LINE('',#37055,#8520);
#5699=LINE('',#37056,#8521);
#5700=LINE('',#37060,#8522);
#5701=LINE('',#37063,#8523);
#5702=LINE('',#37065,#8524);
#5703=LINE('',#37068,#8525);
#5704=LINE('',#37070,#8526);
#5705=LINE('',#37071,#8527);
#5706=LINE('',#37073,#8528);
#5707=LINE('',#37074,#8529);
#5708=LINE('',#37078,#8530);
#5709=LINE('',#37081,#8531);
#5710=LINE('',#37083,#8532);
#5711=LINE('',#37086,#8533);
#5712=LINE('',#37088,#8534);
#5713=LINE('',#37089,#8535);
#5714=LINE('',#37091,#8536);
#5715=LINE('',#37092,#8537);
#5716=LINE('',#37096,#8538);
#5717=LINE('',#37099,#8539);
#5718=LINE('',#37101,#8540);
#5719=LINE('',#37104,#8541);
#5720=LINE('',#37106,#8542);
#5721=LINE('',#37107,#8543);
#5722=LINE('',#37109,#8544);
#5723=LINE('',#37110,#8545);
#5724=LINE('',#37114,#8546);
#5725=LINE('',#37117,#8547);
#5726=LINE('',#37119,#8548);
#5727=LINE('',#37122,#8549);
#5728=LINE('',#37124,#8550);
#5729=LINE('',#37125,#8551);
#5730=LINE('',#37127,#8552);
#5731=LINE('',#37128,#8553);
#5732=LINE('',#37132,#8554);
#5733=LINE('',#37135,#8555);
#5734=LINE('',#37137,#8556);
#5735=LINE('',#37140,#8557);
#5736=LINE('',#37142,#8558);
#5737=LINE('',#37143,#8559);
#5738=LINE('',#37145,#8560);
#5739=LINE('',#37146,#8561);
#5740=LINE('',#37150,#8562);
#5741=LINE('',#37153,#8563);
#5742=LINE('',#37155,#8564);
#5743=LINE('',#37158,#8565);
#5744=LINE('',#37160,#8566);
#5745=LINE('',#37161,#8567);
#5746=LINE('',#37163,#8568);
#5747=LINE('',#37164,#8569);
#5748=LINE('',#37168,#8570);
#5749=LINE('',#37171,#8571);
#5750=LINE('',#37173,#8572);
#5751=LINE('',#37176,#8573);
#5752=LINE('',#37178,#8574);
#5753=LINE('',#37179,#8575);
#5754=LINE('',#37181,#8576);
#5755=LINE('',#37182,#8577);
#5756=LINE('',#37186,#8578);
#5757=LINE('',#37189,#8579);
#5758=LINE('',#37191,#8580);
#5759=LINE('',#37194,#8581);
#5760=LINE('',#37196,#8582);
#5761=LINE('',#37197,#8583);
#5762=LINE('',#37199,#8584);
#5763=LINE('',#37200,#8585);
#5764=LINE('',#37202,#8586);
#5765=LINE('',#37205,#8587);
#5766=LINE('',#37208,#8588);
#5767=LINE('',#37210,#8589);
#5768=LINE('',#37213,#8590);
#5769=LINE('',#37215,#8591);
#5770=LINE('',#37216,#8592);
#5771=LINE('',#37218,#8593);
#5772=LINE('',#37219,#8594);
#5773=LINE('',#37223,#8595);
#5774=LINE('',#37226,#8596);
#5775=LINE('',#37228,#8597);
#5776=LINE('',#37231,#8598);
#5777=LINE('',#37233,#8599);
#5778=LINE('',#37234,#8600);
#5779=LINE('',#37236,#8601);
#5780=LINE('',#37237,#8602);
#5781=LINE('',#37241,#8603);
#5782=LINE('',#37244,#8604);
#5783=LINE('',#37246,#8605);
#5784=LINE('',#37249,#8606);
#5785=LINE('',#37251,#8607);
#5786=LINE('',#37252,#8608);
#5787=LINE('',#37254,#8609);
#5788=LINE('',#37255,#8610);
#5789=LINE('',#37259,#8611);
#5790=LINE('',#37262,#8612);
#5791=LINE('',#37264,#8613);
#5792=LINE('',#37267,#8614);
#5793=LINE('',#37269,#8615);
#5794=LINE('',#37270,#8616);
#5795=LINE('',#37272,#8617);
#5796=LINE('',#37273,#8618);
#5797=LINE('',#37277,#8619);
#5798=LINE('',#37280,#8620);
#5799=LINE('',#37282,#8621);
#5800=LINE('',#37285,#8622);
#5801=LINE('',#37287,#8623);
#5802=LINE('',#37288,#8624);
#5803=LINE('',#37290,#8625);
#5804=LINE('',#37291,#8626);
#5805=LINE('',#37295,#8627);
#5806=LINE('',#37298,#8628);
#5807=LINE('',#37300,#8629);
#5808=LINE('',#37303,#8630);
#5809=LINE('',#37305,#8631);
#5810=LINE('',#37306,#8632);
#5811=LINE('',#37308,#8633);
#5812=LINE('',#37309,#8634);
#5813=LINE('',#37313,#8635);
#5814=LINE('',#37316,#8636);
#5815=LINE('',#37318,#8637);
#5816=LINE('',#37321,#8638);
#5817=LINE('',#37323,#8639);
#5818=LINE('',#37324,#8640);
#5819=LINE('',#37326,#8641);
#5820=LINE('',#37327,#8642);
#5821=LINE('',#37331,#8643);
#5822=LINE('',#37334,#8644);
#5823=LINE('',#37336,#8645);
#5824=LINE('',#37339,#8646);
#5825=LINE('',#37341,#8647);
#5826=LINE('',#37342,#8648);
#5827=LINE('',#37344,#8649);
#5828=LINE('',#37345,#8650);
#5829=LINE('',#37349,#8651);
#5830=LINE('',#37352,#8652);
#5831=LINE('',#37354,#8653);
#5832=LINE('',#37357,#8654);
#5833=LINE('',#37359,#8655);
#5834=LINE('',#37360,#8656);
#5835=LINE('',#37362,#8657);
#5836=LINE('',#37363,#8658);
#5837=LINE('',#37367,#8659);
#5838=LINE('',#37370,#8660);
#5839=LINE('',#37372,#8661);
#5840=LINE('',#37375,#8662);
#5841=LINE('',#37377,#8663);
#5842=LINE('',#37378,#8664);
#5843=LINE('',#37380,#8665);
#5844=LINE('',#37381,#8666);
#5845=LINE('',#37385,#8667);
#5846=LINE('',#37388,#8668);
#5847=LINE('',#37390,#8669);
#5848=LINE('',#37393,#8670);
#5849=LINE('',#37395,#8671);
#5850=LINE('',#37396,#8672);
#5851=LINE('',#37398,#8673);
#5852=LINE('',#37399,#8674);
#5853=LINE('',#37403,#8675);
#5854=LINE('',#37406,#8676);
#5855=LINE('',#37408,#8677);
#5856=LINE('',#37411,#8678);
#5857=LINE('',#37413,#8679);
#5858=LINE('',#37414,#8680);
#5859=LINE('',#37416,#8681);
#5860=LINE('',#37417,#8682);
#5861=LINE('',#37421,#8683);
#5862=LINE('',#37424,#8684);
#5863=LINE('',#37426,#8685);
#5864=LINE('',#37429,#8686);
#5865=LINE('',#37431,#8687);
#5866=LINE('',#37432,#8688);
#5867=LINE('',#37434,#8689);
#5868=LINE('',#37435,#8690);
#5869=LINE('',#37439,#8691);
#5870=LINE('',#37442,#8692);
#5871=LINE('',#37444,#8693);
#5872=LINE('',#37447,#8694);
#5873=LINE('',#37449,#8695);
#5874=LINE('',#37450,#8696);
#5875=LINE('',#37452,#8697);
#5876=LINE('',#37453,#8698);
#5877=LINE('',#37457,#8699);
#5878=LINE('',#37460,#8700);
#5879=LINE('',#37462,#8701);
#5880=LINE('',#37465,#8702);
#5881=LINE('',#37467,#8703);
#5882=LINE('',#37468,#8704);
#5883=LINE('',#37470,#8705);
#5884=LINE('',#37471,#8706);
#5885=LINE('',#37475,#8707);
#5886=LINE('',#37478,#8708);
#5887=LINE('',#37480,#8709);
#5888=LINE('',#37483,#8710);
#5889=LINE('',#37484,#8711);
#5890=LINE('',#37486,#8712);
#5891=LINE('',#37490,#8713);
#5892=LINE('',#37493,#8714);
#5893=LINE('',#37495,#8715);
#5894=LINE('',#37498,#8716);
#5895=LINE('',#37500,#8717);
#5896=LINE('',#37501,#8718);
#5897=LINE('',#37503,#8719);
#5898=LINE('',#37504,#8720);
#5899=LINE('',#37507,#8721);
#5900=LINE('',#37509,#8722);
#5901=LINE('',#37512,#8723);
#5902=LINE('',#37515,#8724);
#5903=LINE('',#37519,#8725);
#5904=LINE('',#37522,#8726);
#5905=LINE('',#37524,#8727);
#5906=LINE('',#37527,#8728);
#5907=LINE('',#37529,#8729);
#5908=LINE('',#37530,#8730);
#5909=LINE('',#37532,#8731);
#5910=LINE('',#37533,#8732);
#5911=LINE('',#37537,#8733);
#5912=LINE('',#37540,#8734);
#5913=LINE('',#37542,#8735);
#5914=LINE('',#37545,#8736);
#5915=LINE('',#37547,#8737);
#5916=LINE('',#37548,#8738);
#5917=LINE('',#37550,#8739);
#5918=LINE('',#37551,#8740);
#5919=LINE('',#37555,#8741);
#5920=LINE('',#37558,#8742);
#5921=LINE('',#37560,#8743);
#5922=LINE('',#37563,#8744);
#5923=LINE('',#37564,#8745);
#5924=LINE('',#37566,#8746);
#5925=LINE('',#37570,#8747);
#5926=LINE('',#37573,#8748);
#5927=LINE('',#37575,#8749);
#5928=LINE('',#37578,#8750);
#5929=LINE('',#37580,#8751);
#5930=LINE('',#37581,#8752);
#5931=LINE('',#37583,#8753);
#5932=LINE('',#37584,#8754);
#5933=LINE('',#37588,#8755);
#5934=LINE('',#37591,#8756);
#5935=LINE('',#37593,#8757);
#5936=LINE('',#37596,#8758);
#5937=LINE('',#37598,#8759);
#5938=LINE('',#37599,#8760);
#5939=LINE('',#37601,#8761);
#5940=LINE('',#37602,#8762);
#5941=LINE('',#37606,#8763);
#5942=LINE('',#37609,#8764);
#5943=LINE('',#37611,#8765);
#5944=LINE('',#37614,#8766);
#5945=LINE('',#37616,#8767);
#5946=LINE('',#37617,#8768);
#5947=LINE('',#37619,#8769);
#5948=LINE('',#37620,#8770);
#5949=LINE('',#37624,#8771);
#5950=LINE('',#37627,#8772);
#5951=LINE('',#37629,#8773);
#5952=LINE('',#37632,#8774);
#5953=LINE('',#37634,#8775);
#5954=LINE('',#37635,#8776);
#5955=LINE('',#37637,#8777);
#5956=LINE('',#37638,#8778);
#5957=LINE('',#37642,#8779);
#5958=LINE('',#37645,#8780);
#5959=LINE('',#37647,#8781);
#5960=LINE('',#37650,#8782);
#5961=LINE('',#37652,#8783);
#5962=LINE('',#37653,#8784);
#5963=LINE('',#37655,#8785);
#5964=LINE('',#37656,#8786);
#5965=LINE('',#37660,#8787);
#5966=LINE('',#37663,#8788);
#5967=LINE('',#37665,#8789);
#5968=LINE('',#37668,#8790);
#5969=LINE('',#37670,#8791);
#5970=LINE('',#37671,#8792);
#5971=LINE('',#37673,#8793);
#5972=LINE('',#37674,#8794);
#5973=LINE('',#37713,#8795);
#5974=LINE('',#37715,#8796);
#5975=LINE('',#37716,#8797);
#5976=LINE('',#37719,#8798);
#5977=LINE('',#37720,#8799);
#5978=LINE('',#37723,#8800);
#5979=LINE('',#37724,#8801);
#5980=LINE('',#37726,#8802);
#5981=LINE('',#37731,#8803);
#5982=LINE('',#37733,#8804);
#5983=LINE('',#37735,#8805);
#5984=LINE('',#37736,#8806);
#5985=LINE('',#37739,#8807);
#5986=LINE('',#37741,#8808);
#5987=LINE('',#37742,#8809);
#5988=LINE('',#37745,#8810);
#5989=LINE('',#37747,#8811);
#5990=LINE('',#37748,#8812);
#5991=LINE('',#37750,#8813);
#5992=LINE('',#37751,#8814);
#5993=LINE('',#37754,#8815);
#5994=LINE('',#37756,#8816);
#5995=LINE('',#37757,#8817);
#5996=LINE('',#37760,#8818);
#5997=LINE('',#37761,#8819);
#5998=LINE('',#37764,#8820);
#5999=LINE('',#37765,#8821);
#6000=LINE('',#37767,#8822);
#6001=LINE('',#37771,#8823);
#6002=LINE('',#37773,#8824);
#6003=LINE('',#37774,#8825);
#6004=LINE('',#37777,#8826);
#6005=LINE('',#37778,#8827);
#6006=LINE('',#37781,#8828);
#6007=LINE('',#37782,#8829);
#6008=LINE('',#37784,#8830);
#6009=VECTOR('',#24862,10.);
#6010=VECTOR('',#24863,10.);
#6011=VECTOR('',#24864,10.);
#6012=VECTOR('',#24865,10.);
#6013=VECTOR('',#24866,10.);
#6014=VECTOR('',#24869,10.);
#6015=VECTOR('',#24870,10.);
#6016=VECTOR('',#24871,10.);
#6017=VECTOR('',#24872,10.);
#6018=VECTOR('',#24875,10.);
#6019=VECTOR('',#24876,10.);
#6020=VECTOR('',#24877,10.);
#6021=VECTOR('',#24878,10.);
#6022=VECTOR('',#24879,10.);
#6023=VECTOR('',#24882,10.);
#6024=VECTOR('',#24883,10.);
#6025=VECTOR('',#24884,10.);
#6026=VECTOR('',#24885,10.);
#6027=VECTOR('',#24888,10.);
#6028=VECTOR('',#24889,10.);
#6029=VECTOR('',#24890,10.);
#6030=VECTOR('',#24891,10.);
#6031=VECTOR('',#24892,10.);
#6032=VECTOR('',#24895,10.);
#6033=VECTOR('',#24896,10.);
#6034=VECTOR('',#24897,10.);
#6035=VECTOR('',#24898,10.);
#6036=VECTOR('',#24901,10.);
#6037=VECTOR('',#24902,10.);
#6038=VECTOR('',#24903,10.);
#6039=VECTOR('',#24904,10.);
#6040=VECTOR('',#24905,10.);
#6041=VECTOR('',#24908,10.);
#6042=VECTOR('',#24909,10.);
#6043=VECTOR('',#24910,10.);
#6044=VECTOR('',#24911,10.);
#6045=VECTOR('',#24914,10.);
#6046=VECTOR('',#24915,10.);
#6047=VECTOR('',#24916,10.);
#6048=VECTOR('',#24917,10.);
#6049=VECTOR('',#24918,10.);
#6050=VECTOR('',#24921,10.);
#6051=VECTOR('',#24922,10.);
#6052=VECTOR('',#24923,10.);
#6053=VECTOR('',#24924,10.);
#6054=VECTOR('',#24927,10.);
#6055=VECTOR('',#24928,10.);
#6056=VECTOR('',#24929,10.);
#6057=VECTOR('',#24930,10.);
#6058=VECTOR('',#24931,10.);
#6059=VECTOR('',#24934,10.);
#6060=VECTOR('',#24935,10.);
#6061=VECTOR('',#24936,10.);
#6062=VECTOR('',#24937,10.);
#6063=VECTOR('',#24940,10.);
#6064=VECTOR('',#24941,10.);
#6065=VECTOR('',#24942,10.);
#6066=VECTOR('',#24943,10.);
#6067=VECTOR('',#24944,10.);
#6068=VECTOR('',#24947,10.);
#6069=VECTOR('',#24948,10.);
#6070=VECTOR('',#24949,10.);
#6071=VECTOR('',#24950,10.);
#6072=VECTOR('',#24953,10.);
#6073=VECTOR('',#24954,10.);
#6074=VECTOR('',#24955,10.);
#6075=VECTOR('',#24956,10.);
#6076=VECTOR('',#24957,10.);
#6077=VECTOR('',#24960,10.);
#6078=VECTOR('',#24961,10.);
#6079=VECTOR('',#24962,10.);
#6080=VECTOR('',#24963,10.);
#6081=VECTOR('',#24966,10.);
#6082=VECTOR('',#24967,10.);
#6083=VECTOR('',#24968,10.);
#6084=VECTOR('',#24969,10.);
#6085=VECTOR('',#24970,10.);
#6086=VECTOR('',#24973,10.);
#6087=VECTOR('',#24974,10.);
#6088=VECTOR('',#24975,10.);
#6089=VECTOR('',#24976,10.);
#6090=VECTOR('',#24979,10.);
#6091=VECTOR('',#24980,10.);
#6092=VECTOR('',#24981,10.);
#6093=VECTOR('',#24982,10.);
#6094=VECTOR('',#24983,10.);
#6095=VECTOR('',#24986,10.);
#6096=VECTOR('',#24987,10.);
#6097=VECTOR('',#24988,10.);
#6098=VECTOR('',#24989,10.);
#6099=VECTOR('',#24992,10.);
#6100=VECTOR('',#24993,10.);
#6101=VECTOR('',#24994,10.);
#6102=VECTOR('',#24995,10.);
#6103=VECTOR('',#24996,10.);
#6104=VECTOR('',#24999,10.);
#6105=VECTOR('',#25000,10.);
#6106=VECTOR('',#25001,10.);
#6107=VECTOR('',#25002,10.);
#6108=VECTOR('',#25005,10.);
#6109=VECTOR('',#25006,10.);
#6110=VECTOR('',#25007,10.);
#6111=VECTOR('',#25008,10.);
#6112=VECTOR('',#25009,10.);
#6113=VECTOR('',#25012,10.);
#6114=VECTOR('',#25013,10.);
#6115=VECTOR('',#25014,10.);
#6116=VECTOR('',#25015,10.);
#6117=VECTOR('',#25018,10.);
#6118=VECTOR('',#25019,10.);
#6119=VECTOR('',#25020,10.);
#6120=VECTOR('',#25021,10.);
#6121=VECTOR('',#25022,10.);
#6122=VECTOR('',#25025,10.);
#6123=VECTOR('',#25026,10.);
#6124=VECTOR('',#25027,10.);
#6125=VECTOR('',#25028,10.);
#6126=VECTOR('',#25031,10.);
#6127=VECTOR('',#25032,10.);
#6128=VECTOR('',#25033,10.);
#6129=VECTOR('',#25034,10.);
#6130=VECTOR('',#25035,10.);
#6131=VECTOR('',#25038,10.);
#6132=VECTOR('',#25039,10.);
#6133=VECTOR('',#25040,10.);
#6134=VECTOR('',#25041,10.);
#6135=VECTOR('',#25044,10.);
#6136=VECTOR('',#25045,10.);
#6137=VECTOR('',#25046,10.);
#6138=VECTOR('',#25047,10.);
#6139=VECTOR('',#25048,10.);
#6140=VECTOR('',#25051,10.);
#6141=VECTOR('',#25052,10.);
#6142=VECTOR('',#25053,10.);
#6143=VECTOR('',#25054,10.);
#6144=VECTOR('',#25057,10.);
#6145=VECTOR('',#25058,10.);
#6146=VECTOR('',#25059,10.);
#6147=VECTOR('',#25060,10.);
#6148=VECTOR('',#25061,10.);
#6149=VECTOR('',#25064,10.);
#6150=VECTOR('',#25065,10.);
#6151=VECTOR('',#25066,10.);
#6152=VECTOR('',#25067,10.);
#6153=VECTOR('',#25070,10.);
#6154=VECTOR('',#25071,10.);
#6155=VECTOR('',#25072,10.);
#6156=VECTOR('',#25073,10.);
#6157=VECTOR('',#25074,10.);
#6158=VECTOR('',#25077,10.);
#6159=VECTOR('',#25078,10.);
#6160=VECTOR('',#25079,10.);
#6161=VECTOR('',#25080,10.);
#6162=VECTOR('',#25083,10.);
#6163=VECTOR('',#25084,10.);
#6164=VECTOR('',#25085,10.);
#6165=VECTOR('',#25086,10.);
#6166=VECTOR('',#25087,10.);
#6167=VECTOR('',#25090,10.);
#6168=VECTOR('',#25091,10.);
#6169=VECTOR('',#25092,10.);
#6170=VECTOR('',#25093,10.);
#6171=VECTOR('',#25096,10.);
#6172=VECTOR('',#25097,10.);
#6173=VECTOR('',#25098,10.);
#6174=VECTOR('',#25099,10.);
#6175=VECTOR('',#25100,10.);
#6176=VECTOR('',#25103,10.);
#6177=VECTOR('',#25104,10.);
#6178=VECTOR('',#25105,10.);
#6179=VECTOR('',#25108,10.);
#6180=VECTOR('',#25109,10.);
#6181=VECTOR('',#25110,10.);
#6182=VECTOR('',#25111,10.);
#6183=VECTOR('',#25112,10.);
#6184=VECTOR('',#25115,10.);
#6185=VECTOR('',#25116,10.);
#6186=VECTOR('',#25117,10.);
#6187=VECTOR('',#25118,10.);
#6188=VECTOR('',#25121,10.);
#6189=VECTOR('',#25122,10.);
#6190=VECTOR('',#25123,10.);
#6191=VECTOR('',#25124,10.);
#6192=VECTOR('',#25125,10.);
#6193=VECTOR('',#25128,10.);
#6194=VECTOR('',#25129,10.);
#6195=VECTOR('',#25130,10.);
#6196=VECTOR('',#25131,10.);
#6197=VECTOR('',#25134,10.);
#6198=VECTOR('',#25135,10.);
#6199=VECTOR('',#25136,10.);
#6200=VECTOR('',#25137,10.);
#6201=VECTOR('',#25138,10.);
#6202=VECTOR('',#25141,10.);
#6203=VECTOR('',#25142,10.);
#6204=VECTOR('',#25143,10.);
#6205=VECTOR('',#25144,10.);
#6206=VECTOR('',#25147,10.);
#6207=VECTOR('',#25148,10.);
#6208=VECTOR('',#25149,10.);
#6209=VECTOR('',#25150,10.);
#6210=VECTOR('',#25151,10.);
#6211=VECTOR('',#25154,10.);
#6212=VECTOR('',#25155,10.);
#6213=VECTOR('',#25156,10.);
#6214=VECTOR('',#25157,10.);
#6215=VECTOR('',#25160,10.);
#6216=VECTOR('',#25161,10.);
#6217=VECTOR('',#25162,10.);
#6218=VECTOR('',#25163,10.);
#6219=VECTOR('',#25164,10.);
#6220=VECTOR('',#25167,10.);
#6221=VECTOR('',#25168,10.);
#6222=VECTOR('',#25169,10.);
#6223=VECTOR('',#25170,10.);
#6224=VECTOR('',#25173,10.);
#6225=VECTOR('',#25174,10.);
#6226=VECTOR('',#25175,10.);
#6227=VECTOR('',#25176,10.);
#6228=VECTOR('',#25177,10.);
#6229=VECTOR('',#25180,10.);
#6230=VECTOR('',#25181,10.);
#6231=VECTOR('',#25182,10.);
#6232=VECTOR('',#25183,10.);
#6233=VECTOR('',#25186,10.);
#6234=VECTOR('',#25187,10.);
#6235=VECTOR('',#25188,10.);
#6236=VECTOR('',#25189,10.);
#6237=VECTOR('',#25190,10.);
#6238=VECTOR('',#25193,10.);
#6239=VECTOR('',#25194,10.);
#6240=VECTOR('',#25195,10.);
#6241=VECTOR('',#25196,10.);
#6242=VECTOR('',#25199,10.);
#6243=VECTOR('',#25200,10.);
#6244=VECTOR('',#25201,10.);
#6245=VECTOR('',#25202,10.);
#6246=VECTOR('',#25203,10.);
#6247=VECTOR('',#25206,10.);
#6248=VECTOR('',#25207,10.);
#6249=VECTOR('',#25208,10.);
#6250=VECTOR('',#25209,10.);
#6251=VECTOR('',#25212,10.);
#6252=VECTOR('',#25213,10.);
#6253=VECTOR('',#25214,10.);
#6254=VECTOR('',#25215,10.);
#6255=VECTOR('',#25218,10.);
#6256=VECTOR('',#25219,10.);
#6257=VECTOR('',#25220,10.);
#6258=VECTOR('',#25221,10.);
#6259=VECTOR('',#25224,10.);
#6260=VECTOR('',#25225,10.);
#6261=VECTOR('',#25226,10.);
#6262=VECTOR('',#25227,10.);
#6263=VECTOR('',#25228,10.);
#6264=VECTOR('',#25231,10.);
#6265=VECTOR('',#25232,10.);
#6266=VECTOR('',#25233,10.);
#6267=VECTOR('',#25234,10.);
#6268=VECTOR('',#25237,10.);
#6269=VECTOR('',#25238,10.);
#6270=VECTOR('',#25239,10.);
#6271=VECTOR('',#25240,10.);
#6272=VECTOR('',#25241,10.);
#6273=VECTOR('',#25244,10.);
#6274=VECTOR('',#25245,10.);
#6275=VECTOR('',#25246,10.);
#6276=VECTOR('',#25247,10.);
#6277=VECTOR('',#25250,10.);
#6278=VECTOR('',#25251,10.);
#6279=VECTOR('',#25252,10.);
#6280=VECTOR('',#25253,10.);
#6281=VECTOR('',#25254,10.);
#6282=VECTOR('',#25257,10.);
#6283=VECTOR('',#25258,10.);
#6284=VECTOR('',#25259,10.);
#6285=VECTOR('',#25260,10.);
#6286=VECTOR('',#25263,10.);
#6287=VECTOR('',#25264,10.);
#6288=VECTOR('',#25265,10.);
#6289=VECTOR('',#25266,10.);
#6290=VECTOR('',#25267,10.);
#6291=VECTOR('',#25270,10.);
#6292=VECTOR('',#25271,10.);
#6293=VECTOR('',#25272,10.);
#6294=VECTOR('',#25273,10.);
#6295=VECTOR('',#25276,10.);
#6296=VECTOR('',#25277,10.);
#6297=VECTOR('',#25278,10.);
#6298=VECTOR('',#25279,10.);
#6299=VECTOR('',#25280,10.);
#6300=VECTOR('',#25283,10.);
#6301=VECTOR('',#25284,10.);
#6302=VECTOR('',#25285,10.);
#6303=VECTOR('',#25286,10.);
#6304=VECTOR('',#25289,10.);
#6305=VECTOR('',#25290,10.);
#6306=VECTOR('',#25291,10.);
#6307=VECTOR('',#25292,10.);
#6308=VECTOR('',#25293,10.);
#6309=VECTOR('',#25296,10.);
#6310=VECTOR('',#25297,10.);
#6311=VECTOR('',#25298,10.);
#6312=VECTOR('',#25299,10.);
#6313=VECTOR('',#25302,10.);
#6314=VECTOR('',#25303,10.);
#6315=VECTOR('',#25304,10.);
#6316=VECTOR('',#25305,10.);
#6317=VECTOR('',#25306,10.);
#6318=VECTOR('',#25309,10.);
#6319=VECTOR('',#25310,10.);
#6320=VECTOR('',#25311,10.);
#6321=VECTOR('',#25312,10.);
#6322=VECTOR('',#25315,10.);
#6323=VECTOR('',#25316,10.);
#6324=VECTOR('',#25317,10.);
#6325=VECTOR('',#25318,10.);
#6326=VECTOR('',#25319,10.);
#6327=VECTOR('',#25322,10.);
#6328=VECTOR('',#25323,10.);
#6329=VECTOR('',#25324,10.);
#6330=VECTOR('',#25325,10.);
#6331=VECTOR('',#25328,10.);
#6332=VECTOR('',#25329,10.);
#6333=VECTOR('',#25330,10.);
#6334=VECTOR('',#25331,10.);
#6335=VECTOR('',#25332,10.);
#6336=VECTOR('',#25335,10.);
#6337=VECTOR('',#25336,10.);
#6338=VECTOR('',#25337,10.);
#6339=VECTOR('',#25338,10.);
#6340=VECTOR('',#25341,10.);
#6341=VECTOR('',#25342,10.);
#6342=VECTOR('',#25343,10.);
#6343=VECTOR('',#25344,10.);
#6344=VECTOR('',#25345,10.);
#6345=VECTOR('',#25348,10.);
#6346=VECTOR('',#25349,10.);
#6347=VECTOR('',#25350,10.);
#6348=VECTOR('',#25351,10.);
#6349=VECTOR('',#25354,10.);
#6350=VECTOR('',#25355,10.);
#6351=VECTOR('',#25356,10.);
#6352=VECTOR('',#25357,10.);
#6353=VECTOR('',#25358,10.);
#6354=VECTOR('',#25361,10.);
#6355=VECTOR('',#25362,10.);
#6356=VECTOR('',#25363,10.);
#6357=VECTOR('',#25364,10.);
#6358=VECTOR('',#25367,10.);
#6359=VECTOR('',#25368,10.);
#6360=VECTOR('',#25369,10.);
#6361=VECTOR('',#25370,10.);
#6362=VECTOR('',#25371,10.);
#6363=VECTOR('',#25374,10.);
#6364=VECTOR('',#25375,10.);
#6365=VECTOR('',#25376,10.);
#6366=VECTOR('',#25377,10.);
#6367=VECTOR('',#25380,10.);
#6368=VECTOR('',#25381,10.);
#6369=VECTOR('',#25382,10.);
#6370=VECTOR('',#25383,10.);
#6371=VECTOR('',#25384,10.);
#6372=VECTOR('',#25387,10.);
#6373=VECTOR('',#25388,10.);
#6374=VECTOR('',#25389,10.);
#6375=VECTOR('',#25390,10.);
#6376=VECTOR('',#25393,10.);
#6377=VECTOR('',#25394,10.);
#6378=VECTOR('',#25395,10.);
#6379=VECTOR('',#25396,10.);
#6380=VECTOR('',#25397,10.);
#6381=VECTOR('',#25400,10.);
#6382=VECTOR('',#25401,10.);
#6383=VECTOR('',#25402,10.);
#6384=VECTOR('',#25403,10.);
#6385=VECTOR('',#25406,10.);
#6386=VECTOR('',#25407,10.);
#6387=VECTOR('',#25408,10.);
#6388=VECTOR('',#25409,10.);
#6389=VECTOR('',#25410,10.);
#6390=VECTOR('',#25413,10.);
#6391=VECTOR('',#25414,10.);
#6392=VECTOR('',#25415,10.);
#6393=VECTOR('',#25416,10.);
#6394=VECTOR('',#25419,10.);
#6395=VECTOR('',#25420,10.);
#6396=VECTOR('',#25421,10.);
#6397=VECTOR('',#25422,10.);
#6398=VECTOR('',#25423,10.);
#6399=VECTOR('',#25426,10.);
#6400=VECTOR('',#25427,10.);
#6401=VECTOR('',#25428,10.);
#6402=VECTOR('',#25429,10.);
#6403=VECTOR('',#25432,10.);
#6404=VECTOR('',#25433,10.);
#6405=VECTOR('',#25434,10.);
#6406=VECTOR('',#25435,10.);
#6407=VECTOR('',#25436,10.);
#6408=VECTOR('',#25439,10.);
#6409=VECTOR('',#25440,10.);
#6410=VECTOR('',#25441,10.);
#6411=VECTOR('',#25442,10.);
#6412=VECTOR('',#25445,10.);
#6413=VECTOR('',#25446,10.);
#6414=VECTOR('',#25447,10.);
#6415=VECTOR('',#25448,10.);
#6416=VECTOR('',#25449,10.);
#6417=VECTOR('',#25452,10.);
#6418=VECTOR('',#25453,10.);
#6419=VECTOR('',#25454,10.);
#6420=VECTOR('',#25455,10.);
#6421=VECTOR('',#25458,10.);
#6422=VECTOR('',#25459,10.);
#6423=VECTOR('',#25460,10.);
#6424=VECTOR('',#25461,10.);
#6425=VECTOR('',#25462,10.);
#6426=VECTOR('',#25465,10.);
#6427=VECTOR('',#25466,10.);
#6428=VECTOR('',#25467,10.);
#6429=VECTOR('',#25468,10.);
#6430=VECTOR('',#25471,10.);
#6431=VECTOR('',#25472,10.);
#6432=VECTOR('',#25473,10.);
#6433=VECTOR('',#25474,10.);
#6434=VECTOR('',#25475,10.);
#6435=VECTOR('',#25478,10.);
#6436=VECTOR('',#25479,10.);
#6437=VECTOR('',#25480,10.);
#6438=VECTOR('',#25481,10.);
#6439=VECTOR('',#25484,10.);
#6440=VECTOR('',#25485,10.);
#6441=VECTOR('',#25486,10.);
#6442=VECTOR('',#25487,10.);
#6443=VECTOR('',#25488,10.);
#6444=VECTOR('',#25491,10.);
#6445=VECTOR('',#25492,10.);
#6446=VECTOR('',#25493,10.);
#6447=VECTOR('',#25494,10.);
#6448=VECTOR('',#25497,10.);
#6449=VECTOR('',#25498,10.);
#6450=VECTOR('',#25499,10.);
#6451=VECTOR('',#25500,10.);
#6452=VECTOR('',#25501,10.);
#6453=VECTOR('',#25504,10.);
#6454=VECTOR('',#25505,10.);
#6455=VECTOR('',#25506,10.);
#6456=VECTOR('',#25507,10.);
#6457=VECTOR('',#25510,10.);
#6458=VECTOR('',#25511,10.);
#6459=VECTOR('',#25512,10.);
#6460=VECTOR('',#25513,10.);
#6461=VECTOR('',#25514,10.);
#6462=VECTOR('',#25517,10.);
#6463=VECTOR('',#25518,10.);
#6464=VECTOR('',#25519,10.);
#6465=VECTOR('',#25520,10.);
#6466=VECTOR('',#25523,10.);
#6467=VECTOR('',#25524,10.);
#6468=VECTOR('',#25525,10.);
#6469=VECTOR('',#25526,10.);
#6470=VECTOR('',#25527,10.);
#6471=VECTOR('',#25530,10.);
#6472=VECTOR('',#25531,10.);
#6473=VECTOR('',#25532,10.);
#6474=VECTOR('',#25533,10.);
#6475=VECTOR('',#25536,10.);
#6476=VECTOR('',#25537,10.);
#6477=VECTOR('',#25538,10.);
#6478=VECTOR('',#25539,10.);
#6479=VECTOR('',#25540,10.);
#6480=VECTOR('',#25543,10.);
#6481=VECTOR('',#25544,10.);
#6482=VECTOR('',#25545,10.);
#6483=VECTOR('',#25546,10.);
#6484=VECTOR('',#25549,10.);
#6485=VECTOR('',#25550,10.);
#6486=VECTOR('',#25551,10.);
#6487=VECTOR('',#25552,10.);
#6488=VECTOR('',#25553,10.);
#6489=VECTOR('',#25556,10.);
#6490=VECTOR('',#25557,10.);
#6491=VECTOR('',#25558,10.);
#6492=VECTOR('',#25559,10.);
#6493=VECTOR('',#25562,10.);
#6494=VECTOR('',#25563,10.);
#6495=VECTOR('',#25564,10.);
#6496=VECTOR('',#25565,10.);
#6497=VECTOR('',#25566,10.);
#6498=VECTOR('',#25569,10.);
#6499=VECTOR('',#25570,10.);
#6500=VECTOR('',#25571,10.);
#6501=VECTOR('',#25572,10.);
#6502=VECTOR('',#25575,10.);
#6503=VECTOR('',#25576,10.);
#6504=VECTOR('',#25577,10.);
#6505=VECTOR('',#25578,10.);
#6506=VECTOR('',#25579,10.);
#6507=VECTOR('',#25582,10.);
#6508=VECTOR('',#25583,10.);
#6509=VECTOR('',#25584,10.);
#6510=VECTOR('',#25585,10.);
#6511=VECTOR('',#25588,10.);
#6512=VECTOR('',#25589,10.);
#6513=VECTOR('',#25590,10.);
#6514=VECTOR('',#25591,10.);
#6515=VECTOR('',#25592,10.);
#6516=VECTOR('',#25595,10.);
#6517=VECTOR('',#25596,10.);
#6518=VECTOR('',#25597,10.);
#6519=VECTOR('',#25598,10.);
#6520=VECTOR('',#25601,10.);
#6521=VECTOR('',#25602,10.);
#6522=VECTOR('',#25603,10.);
#6523=VECTOR('',#25604,10.);
#6524=VECTOR('',#25605,10.);
#6525=VECTOR('',#25608,10.);
#6526=VECTOR('',#25609,10.);
#6527=VECTOR('',#25610,10.);
#6528=VECTOR('',#25611,10.);
#6529=VECTOR('',#25614,10.);
#6530=VECTOR('',#25615,10.);
#6531=VECTOR('',#25616,10.);
#6532=VECTOR('',#25617,10.);
#6533=VECTOR('',#25618,10.);
#6534=VECTOR('',#25621,10.);
#6535=VECTOR('',#25622,10.);
#6536=VECTOR('',#25623,10.);
#6537=VECTOR('',#25624,10.);
#6538=VECTOR('',#25627,10.);
#6539=VECTOR('',#25628,10.);
#6540=VECTOR('',#25629,10.);
#6541=VECTOR('',#25630,10.);
#6542=VECTOR('',#25631,10.);
#6543=VECTOR('',#25634,10.);
#6544=VECTOR('',#25635,10.);
#6545=VECTOR('',#25636,10.);
#6546=VECTOR('',#25637,10.);
#6547=VECTOR('',#25640,10.);
#6548=VECTOR('',#25641,10.);
#6549=VECTOR('',#25642,10.);
#6550=VECTOR('',#25643,10.);
#6551=VECTOR('',#25644,10.);
#6552=VECTOR('',#25647,10.);
#6553=VECTOR('',#25648,10.);
#6554=VECTOR('',#25649,10.);
#6555=VECTOR('',#25650,10.);
#6556=VECTOR('',#25653,10.);
#6557=VECTOR('',#25654,10.);
#6558=VECTOR('',#25655,10.);
#6559=VECTOR('',#25656,10.);
#6560=VECTOR('',#25657,10.);
#6561=VECTOR('',#25660,10.);
#6562=VECTOR('',#25661,10.);
#6563=VECTOR('',#25662,10.);
#6564=VECTOR('',#25663,10.);
#6565=VECTOR('',#25666,10.);
#6566=VECTOR('',#25667,10.);
#6567=VECTOR('',#25668,10.);
#6568=VECTOR('',#25669,10.);
#6569=VECTOR('',#25670,10.);
#6570=VECTOR('',#25673,10.);
#6571=VECTOR('',#25674,10.);
#6572=VECTOR('',#25675,10.);
#6573=VECTOR('',#25676,10.);
#6574=VECTOR('',#25679,10.);
#6575=VECTOR('',#25680,10.);
#6576=VECTOR('',#25681,10.);
#6577=VECTOR('',#25682,10.);
#6578=VECTOR('',#25683,10.);
#6579=VECTOR('',#25686,10.);
#6580=VECTOR('',#25687,10.);
#6581=VECTOR('',#25688,10.);
#6582=VECTOR('',#25689,10.);
#6583=VECTOR('',#25692,10.);
#6584=VECTOR('',#25693,10.);
#6585=VECTOR('',#25694,10.);
#6586=VECTOR('',#25695,10.);
#6587=VECTOR('',#25696,10.);
#6588=VECTOR('',#25699,10.);
#6589=VECTOR('',#25700,10.);
#6590=VECTOR('',#25701,10.);
#6591=VECTOR('',#25704,10.);
#6592=VECTOR('',#25705,10.);
#6593=VECTOR('',#25706,10.);
#6594=VECTOR('',#25707,10.);
#6595=VECTOR('',#25708,10.);
#6596=VECTOR('',#25711,10.);
#6597=VECTOR('',#25712,10.);
#6598=VECTOR('',#25713,10.);
#6599=VECTOR('',#25714,10.);
#6600=VECTOR('',#25717,10.);
#6601=VECTOR('',#25718,10.);
#6602=VECTOR('',#25719,10.);
#6603=VECTOR('',#25720,10.);
#6604=VECTOR('',#25721,10.);
#6605=VECTOR('',#25724,10.);
#6606=VECTOR('',#25725,10.);
#6607=VECTOR('',#25726,10.);
#6608=VECTOR('',#25727,10.);
#6609=VECTOR('',#25730,10.);
#6610=VECTOR('',#25731,10.);
#6611=VECTOR('',#25732,10.);
#6612=VECTOR('',#25733,10.);
#6613=VECTOR('',#25734,10.);
#6614=VECTOR('',#25737,10.);
#6615=VECTOR('',#25738,10.);
#6616=VECTOR('',#25739,10.);
#6617=VECTOR('',#25740,10.);
#6618=VECTOR('',#25743,10.);
#6619=VECTOR('',#25744,10.);
#6620=VECTOR('',#25745,10.);
#6621=VECTOR('',#25746,10.);
#6622=VECTOR('',#25747,10.);
#6623=VECTOR('',#25750,10.);
#6624=VECTOR('',#25751,10.);
#6625=VECTOR('',#25752,10.);
#6626=VECTOR('',#25753,10.);
#6627=VECTOR('',#25756,10.);
#6628=VECTOR('',#25757,10.);
#6629=VECTOR('',#25758,10.);
#6630=VECTOR('',#25759,10.);
#6631=VECTOR('',#25760,10.);
#6632=VECTOR('',#25763,10.);
#6633=VECTOR('',#25764,10.);
#6634=VECTOR('',#25765,10.);
#6635=VECTOR('',#25766,10.);
#6636=VECTOR('',#25769,10.);
#6637=VECTOR('',#25770,10.);
#6638=VECTOR('',#25771,10.);
#6639=VECTOR('',#25772,10.);
#6640=VECTOR('',#25773,10.);
#6641=VECTOR('',#25776,10.);
#6642=VECTOR('',#25777,10.);
#6643=VECTOR('',#25778,10.);
#6644=VECTOR('',#25779,10.);
#6645=VECTOR('',#25782,10.);
#6646=VECTOR('',#25783,10.);
#6647=VECTOR('',#25784,10.);
#6648=VECTOR('',#25785,10.);
#6649=VECTOR('',#25786,10.);
#6650=VECTOR('',#25789,10.);
#6651=VECTOR('',#25790,10.);
#6652=VECTOR('',#25791,10.);
#6653=VECTOR('',#25792,10.);
#6654=VECTOR('',#25795,10.);
#6655=VECTOR('',#25796,10.);
#6656=VECTOR('',#25797,10.);
#6657=VECTOR('',#25798,10.);
#6658=VECTOR('',#25799,10.);
#6659=VECTOR('',#25802,10.);
#6660=VECTOR('',#25803,10.);
#6661=VECTOR('',#25804,10.);
#6662=VECTOR('',#25805,10.);
#6663=VECTOR('',#25808,10.);
#6664=VECTOR('',#25809,10.);
#6665=VECTOR('',#25810,10.);
#6666=VECTOR('',#25811,10.);
#6667=VECTOR('',#25812,10.);
#6668=VECTOR('',#25815,10.);
#6669=VECTOR('',#25816,10.);
#6670=VECTOR('',#25817,10.);
#6671=VECTOR('',#25822,2.5);
#6672=VECTOR('',#25827,10.);
#6673=VECTOR('',#25832,10.);
#6674=VECTOR('',#25833,10.);
#6675=VECTOR('',#25836,10.);
#6676=VECTOR('',#25837,10.);
#6677=VECTOR('',#25840,10.);
#6678=VECTOR('',#25841,10.);
#6679=VECTOR('',#25844,10.);
#6680=VECTOR('',#25845,10.);
#6681=VECTOR('',#25848,10.);
#6682=VECTOR('',#25849,10.);
#6683=VECTOR('',#25852,10.);
#6684=VECTOR('',#25853,10.);
#6685=VECTOR('',#25856,10.);
#6686=VECTOR('',#25857,10.);
#6687=VECTOR('',#25860,10.);
#6688=VECTOR('',#25861,10.);
#6689=VECTOR('',#25864,10.);
#6690=VECTOR('',#25865,10.);
#6691=VECTOR('',#25868,10.);
#6692=VECTOR('',#25869,10.);
#6693=VECTOR('',#25872,10.);
#6694=VECTOR('',#25873,10.);
#6695=VECTOR('',#25876,10.);
#6696=VECTOR('',#25877,10.);
#6697=VECTOR('',#25880,10.);
#6698=VECTOR('',#25881,10.);
#6699=VECTOR('',#25884,10.);
#6700=VECTOR('',#25885,10.);
#6701=VECTOR('',#25888,10.);
#6702=VECTOR('',#25889,10.);
#6703=VECTOR('',#25892,10.);
#6704=VECTOR('',#25893,10.);
#6705=VECTOR('',#25896,10.);
#6706=VECTOR('',#25897,10.);
#6707=VECTOR('',#25900,10.);
#6708=VECTOR('',#25901,10.);
#6709=VECTOR('',#25904,10.);
#6710=VECTOR('',#25905,10.);
#6711=VECTOR('',#25908,10.);
#6712=VECTOR('',#25909,10.);
#6713=VECTOR('',#25912,10.);
#6714=VECTOR('',#25913,10.);
#6715=VECTOR('',#25916,10.);
#6716=VECTOR('',#25917,10.);
#6717=VECTOR('',#25920,10.);
#6718=VECTOR('',#25921,10.);
#6719=VECTOR('',#25924,10.);
#6720=VECTOR('',#25925,10.);
#6721=VECTOR('',#25928,10.);
#6722=VECTOR('',#25929,10.);
#6723=VECTOR('',#25932,10.);
#6724=VECTOR('',#25933,10.);
#6725=VECTOR('',#25936,10.);
#6726=VECTOR('',#25937,10.);
#6727=VECTOR('',#25940,10.);
#6728=VECTOR('',#25941,10.);
#6729=VECTOR('',#25944,10.);
#6730=VECTOR('',#25945,10.);
#6731=VECTOR('',#25948,10.);
#6732=VECTOR('',#25949,10.);
#6733=VECTOR('',#25952,10.);
#6734=VECTOR('',#25953,10.);
#6735=VECTOR('',#25956,10.);
#6736=VECTOR('',#25957,10.);
#6737=VECTOR('',#25960,10.);
#6738=VECTOR('',#25961,10.);
#6739=VECTOR('',#25964,10.);
#6740=VECTOR('',#25965,10.);
#6741=VECTOR('',#25968,10.);
#6742=VECTOR('',#25969,10.);
#6743=VECTOR('',#25972,10.);
#6744=VECTOR('',#25973,10.);
#6745=VECTOR('',#25980,10.);
#6746=VECTOR('',#25983,2.5);
#6747=VECTOR('',#25988,10.);
#6748=VECTOR('',#25989,10.);
#6749=VECTOR('',#25992,10.);
#6750=VECTOR('',#25993,10.);
#6751=VECTOR('',#25996,10.);
#6752=VECTOR('',#25997,10.);
#6753=VECTOR('',#26000,10.);
#6754=VECTOR('',#26001,10.);
#6755=VECTOR('',#26004,10.);
#6756=VECTOR('',#26005,10.);
#6757=VECTOR('',#26008,10.);
#6758=VECTOR('',#26009,10.);
#6759=VECTOR('',#26012,10.);
#6760=VECTOR('',#26013,10.);
#6761=VECTOR('',#26016,10.);
#6762=VECTOR('',#26017,10.);
#6763=VECTOR('',#26020,10.);
#6764=VECTOR('',#26021,10.);
#6765=VECTOR('',#26024,10.);
#6766=VECTOR('',#26025,10.);
#6767=VECTOR('',#26028,10.);
#6768=VECTOR('',#26029,10.);
#6769=VECTOR('',#26032,10.);
#6770=VECTOR('',#26033,10.);
#6771=VECTOR('',#26036,10.);
#6772=VECTOR('',#26037,10.);
#6773=VECTOR('',#26040,10.);
#6774=VECTOR('',#26041,10.);
#6775=VECTOR('',#26044,10.);
#6776=VECTOR('',#26045,10.);
#6777=VECTOR('',#26048,10.);
#6778=VECTOR('',#26049,10.);
#6779=VECTOR('',#26052,10.);
#6780=VECTOR('',#26053,10.);
#6781=VECTOR('',#26056,10.);
#6782=VECTOR('',#26057,10.);
#6783=VECTOR('',#26060,10.);
#6784=VECTOR('',#26061,10.);
#6785=VECTOR('',#26064,10.);
#6786=VECTOR('',#26065,10.);
#6787=VECTOR('',#26068,10.);
#6788=VECTOR('',#26069,10.);
#6789=VECTOR('',#26072,10.);
#6790=VECTOR('',#26073,10.);
#6791=VECTOR('',#26076,10.);
#6792=VECTOR('',#26077,10.);
#6793=VECTOR('',#26080,10.);
#6794=VECTOR('',#26081,10.);
#6795=VECTOR('',#26084,10.);
#6796=VECTOR('',#26085,10.);
#6797=VECTOR('',#26088,10.);
#6798=VECTOR('',#26089,10.);
#6799=VECTOR('',#26092,10.);
#6800=VECTOR('',#26093,10.);
#6801=VECTOR('',#26096,10.);
#6802=VECTOR('',#26097,10.);
#6803=VECTOR('',#26100,10.);
#6804=VECTOR('',#26101,10.);
#6805=VECTOR('',#26104,10.);
#6806=VECTOR('',#26105,10.);
#6807=VECTOR('',#26108,10.);
#6808=VECTOR('',#26109,10.);
#6809=VECTOR('',#26112,10.);
#6810=VECTOR('',#26113,10.);
#6811=VECTOR('',#26116,10.);
#6812=VECTOR('',#26117,10.);
#6813=VECTOR('',#26120,10.);
#6814=VECTOR('',#26121,10.);
#6815=VECTOR('',#26124,10.);
#6816=VECTOR('',#26125,10.);
#6817=VECTOR('',#26130,10.);
#6818=VECTOR('',#26133,2.5);
#6819=VECTOR('',#26140,10.);
#6820=VECTOR('',#26141,10.);
#6821=VECTOR('',#26142,10.);
#6822=VECTOR('',#26143,10.);
#6823=VECTOR('',#26146,10.);
#6824=VECTOR('',#26147,10.);
#6825=VECTOR('',#26148,10.);
#6826=VECTOR('',#26149,10.);
#6827=VECTOR('',#26152,10.);
#6828=VECTOR('',#26153,10.);
#6829=VECTOR('',#26158,10.);
#6830=VECTOR('',#26163,2.5);
#6831=VECTOR('',#26166,10.);
#6832=VECTOR('',#26171,10.);
#6833=VECTOR('',#26172,10.);
#6834=VECTOR('',#26175,10.);
#6835=VECTOR('',#26178,10.);
#6836=VECTOR('',#26183,10.);
#6837=VECTOR('',#26186,10.);
#6838=VECTOR('',#26189,10.);
#6839=VECTOR('',#26190,10.);
#6840=VECTOR('',#26191,10.);
#6841=VECTOR('',#26194,10.);
#6842=VECTOR('',#26195,10.);
#6843=VECTOR('',#26196,10.);
#6844=VECTOR('',#26197,10.);
#6845=VECTOR('',#26202,10.);
#6846=VECTOR('',#26207,10.);
#6847=VECTOR('',#26208,10.);
#6848=VECTOR('',#26209,10.);
#6849=VECTOR('',#26214,10.);
#6850=VECTOR('',#26219,10.);
#6851=VECTOR('',#26220,10.);
#6852=VECTOR('',#26221,10.);
#6853=VECTOR('',#26224,10.);
#6854=VECTOR('',#26225,10.);
#6855=VECTOR('',#26226,10.);
#6856=VECTOR('',#26227,10.);
#6857=VECTOR('',#26232,10.);
#6858=VECTOR('',#26237,10.);
#6859=VECTOR('',#26238,10.);
#6860=VECTOR('',#26241,10.);
#6861=VECTOR('',#26242,10.);
#6862=VECTOR('',#26247,10.);
#6863=VECTOR('',#26250,10.);
#6864=VECTOR('',#26253,10.);
#6865=VECTOR('',#26254,10.);
#6866=VECTOR('',#26255,10.);
#6867=VECTOR('',#26258,10.);
#6868=VECTOR('',#26259,10.);
#6869=VECTOR('',#26260,10.);
#6870=VECTOR('',#26261,10.);
#6871=VECTOR('',#26266,10.);
#6872=VECTOR('',#26271,10.);
#6873=VECTOR('',#26272,10.);
#6874=VECTOR('',#26273,10.);
#6875=VECTOR('',#26278,10.);
#6876=VECTOR('',#26283,10.);
#6877=VECTOR('',#26284,10.);
#6878=VECTOR('',#26285,10.);
#6879=VECTOR('',#26288,10.);
#6880=VECTOR('',#26289,10.);
#6881=VECTOR('',#26290,10.);
#6882=VECTOR('',#26291,10.);
#6883=VECTOR('',#26296,10.);
#6884=VECTOR('',#26301,10.);
#6885=VECTOR('',#26302,10.);
#6886=VECTOR('',#26305,10.);
#6887=VECTOR('',#26306,10.);
#6888=VECTOR('',#26311,10.);
#6889=VECTOR('',#26314,10.);
#6890=VECTOR('',#26317,10.);
#6891=VECTOR('',#26318,10.);
#6892=VECTOR('',#26319,10.);
#6893=VECTOR('',#26322,10.);
#6894=VECTOR('',#26323,10.);
#6895=VECTOR('',#26324,10.);
#6896=VECTOR('',#26325,10.);
#6897=VECTOR('',#26330,10.);
#6898=VECTOR('',#26335,10.);
#6899=VECTOR('',#26336,10.);
#6900=VECTOR('',#26337,10.);
#6901=VECTOR('',#26342,10.);
#6902=VECTOR('',#26347,10.);
#6903=VECTOR('',#26348,10.);
#6904=VECTOR('',#26349,10.);
#6905=VECTOR('',#26352,10.);
#6906=VECTOR('',#26353,10.);
#6907=VECTOR('',#26354,10.);
#6908=VECTOR('',#26355,10.);
#6909=VECTOR('',#26360,10.);
#6910=VECTOR('',#26365,10.);
#6911=VECTOR('',#26366,10.);
#6912=VECTOR('',#26369,10.);
#6913=VECTOR('',#26370,10.);
#6914=VECTOR('',#26375,10.);
#6915=VECTOR('',#26378,10.);
#6916=VECTOR('',#26381,10.);
#6917=VECTOR('',#26382,10.);
#6918=VECTOR('',#26383,10.);
#6919=VECTOR('',#26386,10.);
#6920=VECTOR('',#26387,10.);
#6921=VECTOR('',#26388,10.);
#6922=VECTOR('',#26389,10.);
#6923=VECTOR('',#26394,10.);
#6924=VECTOR('',#26399,10.);
#6925=VECTOR('',#26400,10.);
#6926=VECTOR('',#26401,10.);
#6927=VECTOR('',#26406,10.);
#6928=VECTOR('',#26411,10.);
#6929=VECTOR('',#26412,10.);
#6930=VECTOR('',#26413,10.);
#6931=VECTOR('',#26416,10.);
#6932=VECTOR('',#26417,10.);
#6933=VECTOR('',#26418,10.);
#6934=VECTOR('',#26419,10.);
#6935=VECTOR('',#26424,10.);
#6936=VECTOR('',#26429,10.);
#6937=VECTOR('',#26430,10.);
#6938=VECTOR('',#26433,10.);
#6939=VECTOR('',#26434,10.);
#6940=VECTOR('',#26439,10.);
#6941=VECTOR('',#26442,10.);
#6942=VECTOR('',#26445,10.);
#6943=VECTOR('',#26446,10.);
#6944=VECTOR('',#26447,10.);
#6945=VECTOR('',#26450,10.);
#6946=VECTOR('',#26451,10.);
#6947=VECTOR('',#26452,10.);
#6948=VECTOR('',#26453,10.);
#6949=VECTOR('',#26458,10.);
#6950=VECTOR('',#26463,10.);
#6951=VECTOR('',#26464,10.);
#6952=VECTOR('',#26465,10.);
#6953=VECTOR('',#26470,10.);
#6954=VECTOR('',#26475,10.);
#6955=VECTOR('',#26476,10.);
#6956=VECTOR('',#26477,10.);
#6957=VECTOR('',#26480,10.);
#6958=VECTOR('',#26481,10.);
#6959=VECTOR('',#26482,10.);
#6960=VECTOR('',#26483,10.);
#6961=VECTOR('',#26488,10.);
#6962=VECTOR('',#26493,10.);
#6963=VECTOR('',#26494,10.);
#6964=VECTOR('',#26497,10.);
#6965=VECTOR('',#26498,10.);
#6966=VECTOR('',#26503,10.);
#6967=VECTOR('',#26506,10.);
#6968=VECTOR('',#26509,10.);
#6969=VECTOR('',#26510,10.);
#6970=VECTOR('',#26511,10.);
#6971=VECTOR('',#26514,10.);
#6972=VECTOR('',#26515,10.);
#6973=VECTOR('',#26516,10.);
#6974=VECTOR('',#26517,10.);
#6975=VECTOR('',#26522,10.);
#6976=VECTOR('',#26527,10.);
#6977=VECTOR('',#26528,10.);
#6978=VECTOR('',#26529,10.);
#6979=VECTOR('',#26534,10.);
#6980=VECTOR('',#26539,10.);
#6981=VECTOR('',#26540,10.);
#6982=VECTOR('',#26541,10.);
#6983=VECTOR('',#26544,10.);
#6984=VECTOR('',#26545,10.);
#6985=VECTOR('',#26546,10.);
#6986=VECTOR('',#26547,10.);
#6987=VECTOR('',#26552,10.);
#6988=VECTOR('',#26557,10.);
#6989=VECTOR('',#26558,10.);
#6990=VECTOR('',#26561,10.);
#6991=VECTOR('',#26562,10.);
#6992=VECTOR('',#26565,10.);
#6993=VECTOR('',#26566,10.);
#6994=VECTOR('',#26567,10.);
#6995=VECTOR('',#26568,10.);
#6996=VECTOR('',#26573,10.);
#6997=VECTOR('',#26578,10.);
#6998=VECTOR('',#26579,10.);
#6999=VECTOR('',#26580,10.);
#7000=VECTOR('',#26583,10.);
#7001=VECTOR('',#26584,10.);
#7002=VECTOR('',#26585,10.);
#7003=VECTOR('',#26586,10.);
#7004=VECTOR('',#26591,10.);
#7005=VECTOR('',#26596,10.);
#7006=VECTOR('',#26597,10.);
#7007=VECTOR('',#26598,10.);
#7008=VECTOR('',#26603,10.);
#7009=VECTOR('',#26608,10.);
#7010=VECTOR('',#26609,10.);
#7011=VECTOR('',#26610,10.);
#7012=VECTOR('',#26613,10.);
#7013=VECTOR('',#26614,10.);
#7014=VECTOR('',#26615,10.);
#7015=VECTOR('',#26616,10.);
#7016=VECTOR('',#26625,10.);
#7017=VECTOR('',#26626,10.);
#7018=VECTOR('',#26629,10.);
#7019=VECTOR('',#26630,10.);
#7020=VECTOR('',#26631,10.);
#7021=VECTOR('',#26632,10.);
#7022=VECTOR('',#26637,10.);
#7023=VECTOR('',#26642,10.);
#7024=VECTOR('',#26643,10.);
#7025=VECTOR('',#26644,10.);
#7026=VECTOR('',#26647,10.);
#7027=VECTOR('',#26648,10.);
#7028=VECTOR('',#26649,10.);
#7029=VECTOR('',#26650,10.);
#7030=VECTOR('',#26655,10.);
#7031=VECTOR('',#26660,10.);
#7032=VECTOR('',#26661,10.);
#7033=VECTOR('',#26662,10.);
#7034=VECTOR('',#26667,10.);
#7035=VECTOR('',#26672,10.);
#7036=VECTOR('',#26673,10.);
#7037=VECTOR('',#26674,10.);
#7038=VECTOR('',#26677,10.);
#7039=VECTOR('',#26678,10.);
#7040=VECTOR('',#26679,10.);
#7041=VECTOR('',#26680,10.);
#7042=VECTOR('',#26689,10.);
#7043=VECTOR('',#26690,10.);
#7044=VECTOR('',#26693,10.);
#7045=VECTOR('',#26694,10.);
#7046=VECTOR('',#26695,10.);
#7047=VECTOR('',#26696,10.);
#7048=VECTOR('',#26701,10.);
#7049=VECTOR('',#26706,10.);
#7050=VECTOR('',#26707,10.);
#7051=VECTOR('',#26708,10.);
#7052=VECTOR('',#26711,10.);
#7053=VECTOR('',#26712,10.);
#7054=VECTOR('',#26713,10.);
#7055=VECTOR('',#26714,10.);
#7056=VECTOR('',#26719,10.);
#7057=VECTOR('',#26724,10.);
#7058=VECTOR('',#26725,10.);
#7059=VECTOR('',#26726,10.);
#7060=VECTOR('',#26731,10.);
#7061=VECTOR('',#26736,10.);
#7062=VECTOR('',#26737,10.);
#7063=VECTOR('',#26738,10.);
#7064=VECTOR('',#26741,10.);
#7065=VECTOR('',#26742,10.);
#7066=VECTOR('',#26743,10.);
#7067=VECTOR('',#26744,10.);
#7068=VECTOR('',#26753,10.);
#7069=VECTOR('',#26754,10.);
#7070=VECTOR('',#26757,10.);
#7071=VECTOR('',#26758,10.);
#7072=VECTOR('',#26759,10.);
#7073=VECTOR('',#26760,10.);
#7074=VECTOR('',#26765,10.);
#7075=VECTOR('',#26770,10.);
#7076=VECTOR('',#26771,10.);
#7077=VECTOR('',#26772,10.);
#7078=VECTOR('',#26775,10.);
#7079=VECTOR('',#26776,10.);
#7080=VECTOR('',#26777,10.);
#7081=VECTOR('',#26778,10.);
#7082=VECTOR('',#26783,10.);
#7083=VECTOR('',#26788,10.);
#7084=VECTOR('',#26789,10.);
#7085=VECTOR('',#26790,10.);
#7086=VECTOR('',#26795,10.);
#7087=VECTOR('',#26800,10.);
#7088=VECTOR('',#26801,10.);
#7089=VECTOR('',#26802,10.);
#7090=VECTOR('',#26805,10.);
#7091=VECTOR('',#26806,10.);
#7092=VECTOR('',#26807,10.);
#7093=VECTOR('',#26808,10.);
#7094=VECTOR('',#26817,10.);
#7095=VECTOR('',#26818,10.);
#7096=VECTOR('',#26821,10.);
#7097=VECTOR('',#26822,10.);
#7098=VECTOR('',#26823,10.);
#7099=VECTOR('',#26824,10.);
#7100=VECTOR('',#26829,10.);
#7101=VECTOR('',#26834,10.);
#7102=VECTOR('',#26835,10.);
#7103=VECTOR('',#26836,10.);
#7104=VECTOR('',#26839,10.);
#7105=VECTOR('',#26840,10.);
#7106=VECTOR('',#26841,10.);
#7107=VECTOR('',#26842,10.);
#7108=VECTOR('',#26847,10.);
#7109=VECTOR('',#26852,10.);
#7110=VECTOR('',#26853,10.);
#7111=VECTOR('',#26854,10.);
#7112=VECTOR('',#26859,10.);
#7113=VECTOR('',#26864,10.);
#7114=VECTOR('',#26865,10.);
#7115=VECTOR('',#26866,10.);
#7116=VECTOR('',#26869,10.);
#7117=VECTOR('',#26870,10.);
#7118=VECTOR('',#26871,10.);
#7119=VECTOR('',#26872,10.);
#7120=VECTOR('',#26881,10.);
#7121=VECTOR('',#26882,10.);
#7122=VECTOR('',#26887,10.);
#7123=VECTOR('',#26890,10.);
#7124=VECTOR('',#26893,10.);
#7125=VECTOR('',#26894,10.);
#7126=VECTOR('',#26895,10.);
#7127=VECTOR('',#26898,10.);
#7128=VECTOR('',#26899,10.);
#7129=VECTOR('',#26900,10.);
#7130=VECTOR('',#26901,10.);
#7131=VECTOR('',#26906,10.);
#7132=VECTOR('',#26911,10.);
#7133=VECTOR('',#26912,10.);
#7134=VECTOR('',#26913,10.);
#7135=VECTOR('',#26918,10.);
#7136=VECTOR('',#26923,10.);
#7137=VECTOR('',#26924,10.);
#7138=VECTOR('',#26925,10.);
#7139=VECTOR('',#26928,10.);
#7140=VECTOR('',#26929,10.);
#7141=VECTOR('',#26930,10.);
#7142=VECTOR('',#26931,10.);
#7143=VECTOR('',#26936,10.);
#7144=VECTOR('',#26941,10.);
#7145=VECTOR('',#26942,10.);
#7146=VECTOR('',#26945,10.);
#7147=VECTOR('',#26946,10.);
#7148=VECTOR('',#26951,10.);
#7149=VECTOR('',#26954,10.);
#7150=VECTOR('',#26957,10.);
#7151=VECTOR('',#26958,10.);
#7152=VECTOR('',#26959,10.);
#7153=VECTOR('',#26964,10.);
#7154=VECTOR('',#26969,10.);
#7155=VECTOR('',#26970,10.);
#7156=VECTOR('',#26971,10.);
#7157=VECTOR('',#26974,10.);
#7158=VECTOR('',#26975,10.);
#7159=VECTOR('',#26976,10.);
#7160=VECTOR('',#26977,10.);
#7161=VECTOR('',#26982,10.);
#7162=VECTOR('',#26987,10.);
#7163=VECTOR('',#26988,10.);
#7164=VECTOR('',#26989,10.);
#7165=VECTOR('',#26994,10.);
#7166=VECTOR('',#26999,10.);
#7167=VECTOR('',#27000,10.);
#7168=VECTOR('',#27001,10.);
#7169=VECTOR('',#27004,10.);
#7170=VECTOR('',#27005,10.);
#7171=VECTOR('',#27006,10.);
#7172=VECTOR('',#27009,10.);
#7173=VECTOR('',#27010,10.);
#7174=VECTOR('',#27015,10.);
#7175=VECTOR('',#27018,10.);
#7176=VECTOR('',#27021,10.);
#7177=VECTOR('',#27022,10.);
#7178=VECTOR('',#27023,10.);
#7179=VECTOR('',#27028,10.);
#7180=VECTOR('',#27033,10.);
#7181=VECTOR('',#27034,10.);
#7182=VECTOR('',#27035,10.);
#7183=VECTOR('',#27038,10.);
#7184=VECTOR('',#27039,10.);
#7185=VECTOR('',#27040,10.);
#7186=VECTOR('',#27041,10.);
#7187=VECTOR('',#27046,10.);
#7188=VECTOR('',#27051,10.);
#7189=VECTOR('',#27052,10.);
#7190=VECTOR('',#27053,10.);
#7191=VECTOR('',#27058,10.);
#7192=VECTOR('',#27063,10.);
#7193=VECTOR('',#27064,10.);
#7194=VECTOR('',#27065,10.);
#7195=VECTOR('',#27068,10.);
#7196=VECTOR('',#27069,10.);
#7197=VECTOR('',#27070,10.);
#7198=VECTOR('',#27073,10.);
#7199=VECTOR('',#27074,10.);
#7200=VECTOR('',#27079,10.);
#7201=VECTOR('',#27082,10.);
#7202=VECTOR('',#27085,10.);
#7203=VECTOR('',#27086,10.);
#7204=VECTOR('',#27087,10.);
#7205=VECTOR('',#27092,10.);
#7206=VECTOR('',#27097,10.);
#7207=VECTOR('',#27098,10.);
#7208=VECTOR('',#27099,10.);
#7209=VECTOR('',#27102,10.);
#7210=VECTOR('',#27103,10.);
#7211=VECTOR('',#27104,10.);
#7212=VECTOR('',#27105,10.);
#7213=VECTOR('',#27110,10.);
#7214=VECTOR('',#27115,10.);
#7215=VECTOR('',#27116,10.);
#7216=VECTOR('',#27117,10.);
#7217=VECTOR('',#27122,10.);
#7218=VECTOR('',#27127,10.);
#7219=VECTOR('',#27128,10.);
#7220=VECTOR('',#27129,10.);
#7221=VECTOR('',#27132,10.);
#7222=VECTOR('',#27133,10.);
#7223=VECTOR('',#27134,10.);
#7224=VECTOR('',#27137,10.);
#7225=VECTOR('',#27138,10.);
#7226=VECTOR('',#27143,10.);
#7227=VECTOR('',#27146,10.);
#7228=VECTOR('',#27149,10.);
#7229=VECTOR('',#27150,10.);
#7230=VECTOR('',#27151,10.);
#7231=VECTOR('',#27156,10.);
#7232=VECTOR('',#27161,10.);
#7233=VECTOR('',#27162,10.);
#7234=VECTOR('',#27163,10.);
#7235=VECTOR('',#27166,10.);
#7236=VECTOR('',#27167,10.);
#7237=VECTOR('',#27168,10.);
#7238=VECTOR('',#27169,10.);
#7239=VECTOR('',#27174,10.);
#7240=VECTOR('',#27179,10.);
#7241=VECTOR('',#27180,10.);
#7242=VECTOR('',#27181,10.);
#7243=VECTOR('',#27186,10.);
#7244=VECTOR('',#27191,10.);
#7245=VECTOR('',#27192,10.);
#7246=VECTOR('',#27193,10.);
#7247=VECTOR('',#27196,10.);
#7248=VECTOR('',#27197,10.);
#7249=VECTOR('',#27198,10.);
#7250=VECTOR('',#27201,10.);
#7251=VECTOR('',#27202,10.);
#7252=VECTOR('',#27207,10.);
#7253=VECTOR('',#27210,10.);
#7254=VECTOR('',#27213,10.);
#7255=VECTOR('',#27214,10.);
#7256=VECTOR('',#27215,10.);
#7257=VECTOR('',#27220,10.);
#7258=VECTOR('',#27225,10.);
#7259=VECTOR('',#27226,10.);
#7260=VECTOR('',#27227,10.);
#7261=VECTOR('',#27230,10.);
#7262=VECTOR('',#27231,10.);
#7263=VECTOR('',#27232,10.);
#7264=VECTOR('',#27233,10.);
#7265=VECTOR('',#27238,10.);
#7266=VECTOR('',#27243,10.);
#7267=VECTOR('',#27244,10.);
#7268=VECTOR('',#27245,10.);
#7269=VECTOR('',#27250,10.);
#7270=VECTOR('',#27255,10.);
#7271=VECTOR('',#27256,10.);
#7272=VECTOR('',#27257,10.);
#7273=VECTOR('',#27260,10.);
#7274=VECTOR('',#27261,10.);
#7275=VECTOR('',#27262,10.);
#7276=VECTOR('',#27265,10.);
#7277=VECTOR('',#27266,10.);
#7278=VECTOR('',#27271,10.);
#7279=VECTOR('',#27274,10.);
#7280=VECTOR('',#27277,10.);
#7281=VECTOR('',#27278,10.);
#7282=VECTOR('',#27279,10.);
#7283=VECTOR('',#27284,10.);
#7284=VECTOR('',#27289,10.);
#7285=VECTOR('',#27290,10.);
#7286=VECTOR('',#27291,10.);
#7287=VECTOR('',#27294,10.);
#7288=VECTOR('',#27295,10.);
#7289=VECTOR('',#27296,10.);
#7290=VECTOR('',#27297,10.);
#7291=VECTOR('',#27302,10.);
#7292=VECTOR('',#27307,10.);
#7293=VECTOR('',#27308,10.);
#7294=VECTOR('',#27309,10.);
#7295=VECTOR('',#27314,10.);
#7296=VECTOR('',#27319,10.);
#7297=VECTOR('',#27320,10.);
#7298=VECTOR('',#27321,10.);
#7299=VECTOR('',#27324,10.);
#7300=VECTOR('',#27325,10.);
#7301=VECTOR('',#27326,10.);
#7302=VECTOR('',#27329,10.);
#7303=VECTOR('',#27330,10.);
#7304=VECTOR('',#27333,10.);
#7305=VECTOR('',#27334,10.);
#7306=VECTOR('',#27335,10.);
#7307=VECTOR('',#27336,10.);
#7308=VECTOR('',#27341,10.);
#7309=VECTOR('',#27346,10.);
#7310=VECTOR('',#27347,10.);
#7311=VECTOR('',#27348,10.);
#7312=VECTOR('',#27351,10.);
#7313=VECTOR('',#27352,10.);
#7314=VECTOR('',#27353,10.);
#7315=VECTOR('',#27354,10.);
#7316=VECTOR('',#27359,10.);
#7317=VECTOR('',#27364,10.);
#7318=VECTOR('',#27365,10.);
#7319=VECTOR('',#27366,10.);
#7320=VECTOR('',#27371,10.);
#7321=VECTOR('',#27376,10.);
#7322=VECTOR('',#27377,10.);
#7323=VECTOR('',#27378,10.);
#7324=VECTOR('',#27381,10.);
#7325=VECTOR('',#27382,10.);
#7326=VECTOR('',#27383,10.);
#7327=VECTOR('',#27384,10.);
#7328=VECTOR('',#27393,10.);
#7329=VECTOR('',#27394,10.);
#7330=VECTOR('',#27397,10.);
#7331=VECTOR('',#27398,10.);
#7332=VECTOR('',#27399,10.);
#7333=VECTOR('',#27400,10.);
#7334=VECTOR('',#27405,10.);
#7335=VECTOR('',#27410,10.);
#7336=VECTOR('',#27411,10.);
#7337=VECTOR('',#27412,10.);
#7338=VECTOR('',#27415,10.);
#7339=VECTOR('',#27416,10.);
#7340=VECTOR('',#27417,10.);
#7341=VECTOR('',#27418,10.);
#7342=VECTOR('',#27423,10.);
#7343=VECTOR('',#27428,10.);
#7344=VECTOR('',#27429,10.);
#7345=VECTOR('',#27430,10.);
#7346=VECTOR('',#27435,10.);
#7347=VECTOR('',#27440,10.);
#7348=VECTOR('',#27441,10.);
#7349=VECTOR('',#27442,10.);
#7350=VECTOR('',#27445,10.);
#7351=VECTOR('',#27446,10.);
#7352=VECTOR('',#27447,10.);
#7353=VECTOR('',#27448,10.);
#7354=VECTOR('',#27457,10.);
#7355=VECTOR('',#27458,10.);
#7356=VECTOR('',#27461,10.);
#7357=VECTOR('',#27462,10.);
#7358=VECTOR('',#27463,10.);
#7359=VECTOR('',#27464,10.);
#7360=VECTOR('',#27469,10.);
#7361=VECTOR('',#27474,10.);
#7362=VECTOR('',#27475,10.);
#7363=VECTOR('',#27476,10.);
#7364=VECTOR('',#27479,10.);
#7365=VECTOR('',#27480,10.);
#7366=VECTOR('',#27481,10.);
#7367=VECTOR('',#27482,10.);
#7368=VECTOR('',#27487,10.);
#7369=VECTOR('',#27492,10.);
#7370=VECTOR('',#27493,10.);
#7371=VECTOR('',#27494,10.);
#7372=VECTOR('',#27499,10.);
#7373=VECTOR('',#27504,10.);
#7374=VECTOR('',#27505,10.);
#7375=VECTOR('',#27506,10.);
#7376=VECTOR('',#27509,10.);
#7377=VECTOR('',#27510,10.);
#7378=VECTOR('',#27511,10.);
#7379=VECTOR('',#27512,10.);
#7380=VECTOR('',#27521,10.);
#7381=VECTOR('',#27522,10.);
#7382=VECTOR('',#27525,10.);
#7383=VECTOR('',#27526,10.);
#7384=VECTOR('',#27527,10.);
#7385=VECTOR('',#27528,10.);
#7386=VECTOR('',#27533,10.);
#7387=VECTOR('',#27538,10.);
#7388=VECTOR('',#27539,10.);
#7389=VECTOR('',#27540,10.);
#7390=VECTOR('',#27543,10.);
#7391=VECTOR('',#27544,10.);
#7392=VECTOR('',#27545,10.);
#7393=VECTOR('',#27546,10.);
#7394=VECTOR('',#27551,10.);
#7395=VECTOR('',#27556,10.);
#7396=VECTOR('',#27557,10.);
#7397=VECTOR('',#27558,10.);
#7398=VECTOR('',#27563,10.);
#7399=VECTOR('',#27568,10.);
#7400=VECTOR('',#27569,10.);
#7401=VECTOR('',#27570,10.);
#7402=VECTOR('',#27573,10.);
#7403=VECTOR('',#27574,10.);
#7404=VECTOR('',#27575,10.);
#7405=VECTOR('',#27576,10.);
#7406=VECTOR('',#27585,10.);
#7407=VECTOR('',#27586,10.);
#7408=VECTOR('',#27589,10.);
#7409=VECTOR('',#27590,10.);
#7410=VECTOR('',#27591,10.);
#7411=VECTOR('',#27592,10.);
#7412=VECTOR('',#27597,10.);
#7413=VECTOR('',#27602,10.);
#7414=VECTOR('',#27603,10.);
#7415=VECTOR('',#27604,10.);
#7416=VECTOR('',#27607,10.);
#7417=VECTOR('',#27608,10.);
#7418=VECTOR('',#27609,10.);
#7419=VECTOR('',#27610,10.);
#7420=VECTOR('',#27615,10.);
#7421=VECTOR('',#27620,10.);
#7422=VECTOR('',#27621,10.);
#7423=VECTOR('',#27622,10.);
#7424=VECTOR('',#27627,10.);
#7425=VECTOR('',#27632,10.);
#7426=VECTOR('',#27633,10.);
#7427=VECTOR('',#27634,10.);
#7428=VECTOR('',#27637,10.);
#7429=VECTOR('',#27638,10.);
#7430=VECTOR('',#27639,10.);
#7431=VECTOR('',#27640,10.);
#7432=VECTOR('',#27649,10.);
#7433=VECTOR('',#27650,10.);
#7434=VECTOR('',#27653,10.);
#7435=VECTOR('',#27654,10.);
#7436=VECTOR('',#27655,10.);
#7437=VECTOR('',#27656,10.);
#7438=VECTOR('',#27661,10.);
#7439=VECTOR('',#27666,10.);
#7440=VECTOR('',#27667,10.);
#7441=VECTOR('',#27668,10.);
#7442=VECTOR('',#27671,10.);
#7443=VECTOR('',#27672,10.);
#7444=VECTOR('',#27673,10.);
#7445=VECTOR('',#27674,10.);
#7446=VECTOR('',#27679,10.);
#7447=VECTOR('',#27684,10.);
#7448=VECTOR('',#27685,10.);
#7449=VECTOR('',#27686,10.);
#7450=VECTOR('',#27691,10.);
#7451=VECTOR('',#27696,10.);
#7452=VECTOR('',#27697,10.);
#7453=VECTOR('',#27698,10.);
#7454=VECTOR('',#27701,10.);
#7455=VECTOR('',#27702,10.);
#7456=VECTOR('',#27703,10.);
#7457=VECTOR('',#27704,10.);
#7458=VECTOR('',#27713,10.);
#7459=VECTOR('',#27714,10.);
#7460=VECTOR('',#27717,10.);
#7461=VECTOR('',#27718,10.);
#7462=VECTOR('',#27719,10.);
#7463=VECTOR('',#27720,10.);
#7464=VECTOR('',#27723,10.);
#7465=VECTOR('',#27724,10.);
#7466=VECTOR('',#27725,10.);
#7467=VECTOR('',#27726,10.);
#7468=VECTOR('',#27735,10.);
#7469=VECTOR('',#27736,10.);
#7470=VECTOR('',#27737,10.);
#7471=VECTOR('',#27738,10.);
#7472=VECTOR('',#27743,10.);
#7473=VECTOR('',#27748,10.);
#7474=VECTOR('',#27749,10.);
#7475=VECTOR('',#27750,10.);
#7476=VECTOR('',#27755,10.);
#7477=VECTOR('',#27760,10.);
#7478=VECTOR('',#27761,10.);
#7479=VECTOR('',#27762,10.);
#7480=VECTOR('',#27765,10.);
#7481=VECTOR('',#27766,10.);
#7482=VECTOR('',#27767,10.);
#7483=VECTOR('',#27768,10.);
#7484=VECTOR('',#27777,10.);
#7485=VECTOR('',#27778,10.);
#7486=VECTOR('',#27781,10.);
#7487=VECTOR('',#27782,10.);
#7488=VECTOR('',#27783,10.);
#7489=VECTOR('',#27784,10.);
#7490=VECTOR('',#27789,10.);
#7491=VECTOR('',#27794,10.);
#7492=VECTOR('',#27795,10.);
#7493=VECTOR('',#27796,10.);
#7494=VECTOR('',#27799,10.);
#7495=VECTOR('',#27800,10.);
#7496=VECTOR('',#27801,10.);
#7497=VECTOR('',#27802,10.);
#7498=VECTOR('',#27807,10.);
#7499=VECTOR('',#27812,10.);
#7500=VECTOR('',#27813,10.);
#7501=VECTOR('',#27814,10.);
#7502=VECTOR('',#27819,10.);
#7503=VECTOR('',#27824,10.);
#7504=VECTOR('',#27825,10.);
#7505=VECTOR('',#27826,10.);
#7506=VECTOR('',#27829,10.);
#7507=VECTOR('',#27830,10.);
#7508=VECTOR('',#27831,10.);
#7509=VECTOR('',#27832,10.);
#7510=VECTOR('',#27841,10.);
#7511=VECTOR('',#27842,10.);
#7512=VECTOR('',#27845,10.);
#7513=VECTOR('',#27846,10.);
#7514=VECTOR('',#27847,10.);
#7515=VECTOR('',#27848,10.);
#7516=VECTOR('',#27853,10.);
#7517=VECTOR('',#27858,10.);
#7518=VECTOR('',#27859,10.);
#7519=VECTOR('',#27860,10.);
#7520=VECTOR('',#27865,10.);
#7521=VECTOR('',#27870,10.);
#7522=VECTOR('',#27871,10.);
#7523=VECTOR('',#27872,10.);
#7524=VECTOR('',#27875,10.);
#7525=VECTOR('',#27876,10.);
#7526=VECTOR('',#27877,10.);
#7527=VECTOR('',#27878,10.);
#7528=VECTOR('',#27883,10.);
#7529=VECTOR('',#27888,10.);
#7530=VECTOR('',#27889,10.);
#7531=VECTOR('',#27890,10.);
#7532=VECTOR('',#27895,10.);
#7533=VECTOR('',#27900,10.);
#7534=VECTOR('',#27901,10.);
#7535=VECTOR('',#27902,10.);
#7536=VECTOR('',#27905,10.);
#7537=VECTOR('',#27906,10.);
#7538=VECTOR('',#27909,10.);
#7539=VECTOR('',#27910,10.);
#7540=VECTOR('',#27911,10.);
#7541=VECTOR('',#27912,10.);
#7542=VECTOR('',#27917,10.);
#7543=VECTOR('',#27922,10.);
#7544=VECTOR('',#27923,10.);
#7545=VECTOR('',#27924,10.);
#7546=VECTOR('',#27927,10.);
#7547=VECTOR('',#27928,10.);
#7548=VECTOR('',#27929,10.);
#7549=VECTOR('',#27930,10.);
#7550=VECTOR('',#27935,10.);
#7551=VECTOR('',#27940,10.);
#7552=VECTOR('',#27941,10.);
#7553=VECTOR('',#27942,10.);
#7554=VECTOR('',#27947,10.);
#7555=VECTOR('',#27952,10.);
#7556=VECTOR('',#27953,10.);
#7557=VECTOR('',#27954,10.);
#7558=VECTOR('',#27957,10.);
#7559=VECTOR('',#27958,10.);
#7560=VECTOR('',#27959,10.);
#7561=VECTOR('',#27960,10.);
#7562=VECTOR('',#27969,10.);
#7563=VECTOR('',#27970,10.);
#7564=VECTOR('',#27973,10.);
#7565=VECTOR('',#27974,10.);
#7566=VECTOR('',#27975,10.);
#7567=VECTOR('',#27976,10.);
#7568=VECTOR('',#27981,10.);
#7569=VECTOR('',#27986,10.);
#7570=VECTOR('',#27987,10.);
#7571=VECTOR('',#27988,10.);
#7572=VECTOR('',#27991,10.);
#7573=VECTOR('',#27992,10.);
#7574=VECTOR('',#27993,10.);
#7575=VECTOR('',#27994,10.);
#7576=VECTOR('',#27999,10.);
#7577=VECTOR('',#28004,10.);
#7578=VECTOR('',#28005,10.);
#7579=VECTOR('',#28006,10.);
#7580=VECTOR('',#28011,10.);
#7581=VECTOR('',#28016,10.);
#7582=VECTOR('',#28017,10.);
#7583=VECTOR('',#28018,10.);
#7584=VECTOR('',#28021,10.);
#7585=VECTOR('',#28022,10.);
#7586=VECTOR('',#28023,10.);
#7587=VECTOR('',#28024,10.);
#7588=VECTOR('',#28033,10.);
#7589=VECTOR('',#28034,10.);
#7590=VECTOR('',#28037,10.);
#7591=VECTOR('',#28038,10.);
#7592=VECTOR('',#28039,10.);
#7593=VECTOR('',#28040,10.);
#7594=VECTOR('',#28043,10.);
#7595=VECTOR('',#28044,10.);
#7596=VECTOR('',#28045,10.);
#7597=VECTOR('',#28046,10.);
#7598=VECTOR('',#28055,10.);
#7599=VECTOR('',#28056,10.);
#7600=VECTOR('',#28057,10.);
#7601=VECTOR('',#28058,10.);
#7602=VECTOR('',#28063,10.);
#7603=VECTOR('',#28068,10.);
#7604=VECTOR('',#28069,10.);
#7605=VECTOR('',#28070,10.);
#7606=VECTOR('',#28075,10.);
#7607=VECTOR('',#28080,10.);
#7608=VECTOR('',#28081,10.);
#7609=VECTOR('',#28082,10.);
#7610=VECTOR('',#28085,10.);
#7611=VECTOR('',#28086,10.);
#7612=VECTOR('',#28087,10.);
#7613=VECTOR('',#28088,10.);
#7614=VECTOR('',#28097,10.);
#7615=VECTOR('',#28098,10.);
#7616=VECTOR('',#28103,10.);
#7617=VECTOR('',#28106,10.);
#7618=VECTOR('',#28109,10.);
#7619=VECTOR('',#28110,10.);
#7620=VECTOR('',#28111,10.);
#7621=VECTOR('',#28116,10.);
#7622=VECTOR('',#28121,10.);
#7623=VECTOR('',#28122,10.);
#7624=VECTOR('',#28123,10.);
#7625=VECTOR('',#28126,10.);
#7626=VECTOR('',#28127,10.);
#7627=VECTOR('',#28128,10.);
#7628=VECTOR('',#28129,10.);
#7629=VECTOR('',#28134,10.);
#7630=VECTOR('',#28139,10.);
#7631=VECTOR('',#28140,10.);
#7632=VECTOR('',#28141,10.);
#7633=VECTOR('',#28146,10.);
#7634=VECTOR('',#28151,10.);
#7635=VECTOR('',#28152,10.);
#7636=VECTOR('',#28153,10.);
#7637=VECTOR('',#28156,10.);
#7638=VECTOR('',#28157,10.);
#7639=VECTOR('',#28158,10.);
#7640=VECTOR('',#28161,10.);
#7641=VECTOR('',#28162,10.);
#7642=VECTOR('',#28167,10.);
#7643=VECTOR('',#28170,10.);
#7644=VECTOR('',#28173,10.);
#7645=VECTOR('',#28174,10.);
#7646=VECTOR('',#28175,10.);
#7647=VECTOR('',#28180,10.);
#7648=VECTOR('',#28185,10.);
#7649=VECTOR('',#28186,10.);
#7650=VECTOR('',#28187,10.);
#7651=VECTOR('',#28190,10.);
#7652=VECTOR('',#28191,10.);
#7653=VECTOR('',#28192,10.);
#7654=VECTOR('',#28193,10.);
#7655=VECTOR('',#28198,10.);
#7656=VECTOR('',#28203,10.);
#7657=VECTOR('',#28204,10.);
#7658=VECTOR('',#28205,10.);
#7659=VECTOR('',#28210,10.);
#7660=VECTOR('',#28215,10.);
#7661=VECTOR('',#28216,10.);
#7662=VECTOR('',#28217,10.);
#7663=VECTOR('',#28220,10.);
#7664=VECTOR('',#28221,10.);
#7665=VECTOR('',#28222,10.);
#7666=VECTOR('',#28225,10.);
#7667=VECTOR('',#28226,10.);
#7668=VECTOR('',#28231,10.);
#7669=VECTOR('',#28234,10.);
#7670=VECTOR('',#28237,10.);
#7671=VECTOR('',#28238,10.);
#7672=VECTOR('',#28239,10.);
#7673=VECTOR('',#28244,10.);
#7674=VECTOR('',#28249,10.);
#7675=VECTOR('',#28250,10.);
#7676=VECTOR('',#28251,10.);
#7677=VECTOR('',#28254,10.);
#7678=VECTOR('',#28255,10.);
#7679=VECTOR('',#28256,10.);
#7680=VECTOR('',#28257,10.);
#7681=VECTOR('',#28262,10.);
#7682=VECTOR('',#28267,10.);
#7683=VECTOR('',#28268,10.);
#7684=VECTOR('',#28269,10.);
#7685=VECTOR('',#28274,10.);
#7686=VECTOR('',#28279,10.);
#7687=VECTOR('',#28280,10.);
#7688=VECTOR('',#28281,10.);
#7689=VECTOR('',#28284,10.);
#7690=VECTOR('',#28285,10.);
#7691=VECTOR('',#28286,10.);
#7692=VECTOR('',#28289,10.);
#7693=VECTOR('',#28290,10.);
#7694=VECTOR('',#28295,10.);
#7695=VECTOR('',#28298,10.);
#7696=VECTOR('',#28301,10.);
#7697=VECTOR('',#28302,10.);
#7698=VECTOR('',#28303,10.);
#7699=VECTOR('',#28308,10.);
#7700=VECTOR('',#28313,10.);
#7701=VECTOR('',#28314,10.);
#7702=VECTOR('',#28315,10.);
#7703=VECTOR('',#28318,10.);
#7704=VECTOR('',#28319,10.);
#7705=VECTOR('',#28320,10.);
#7706=VECTOR('',#28321,10.);
#7707=VECTOR('',#28326,10.);
#7708=VECTOR('',#28331,10.);
#7709=VECTOR('',#28332,10.);
#7710=VECTOR('',#28333,10.);
#7711=VECTOR('',#28338,10.);
#7712=VECTOR('',#28343,10.);
#7713=VECTOR('',#28344,10.);
#7714=VECTOR('',#28345,10.);
#7715=VECTOR('',#28348,10.);
#7716=VECTOR('',#28349,10.);
#7717=VECTOR('',#28350,10.);
#7718=VECTOR('',#28353,10.);
#7719=VECTOR('',#28354,10.);
#7720=VECTOR('',#28359,10.);
#7721=VECTOR('',#28362,10.);
#7722=VECTOR('',#28365,10.);
#7723=VECTOR('',#28366,10.);
#7724=VECTOR('',#28367,10.);
#7725=VECTOR('',#28372,10.);
#7726=VECTOR('',#28377,10.);
#7727=VECTOR('',#28378,10.);
#7728=VECTOR('',#28379,10.);
#7729=VECTOR('',#28382,10.);
#7730=VECTOR('',#28383,10.);
#7731=VECTOR('',#28384,10.);
#7732=VECTOR('',#28385,10.);
#7733=VECTOR('',#28390,10.);
#7734=VECTOR('',#28395,10.);
#7735=VECTOR('',#28396,10.);
#7736=VECTOR('',#28397,10.);
#7737=VECTOR('',#28402,10.);
#7738=VECTOR('',#28407,10.);
#7739=VECTOR('',#28408,10.);
#7740=VECTOR('',#28409,10.);
#7741=VECTOR('',#28412,10.);
#7742=VECTOR('',#28413,10.);
#7743=VECTOR('',#28414,10.);
#7744=VECTOR('',#28417,10.);
#7745=VECTOR('',#28418,10.);
#7746=VECTOR('',#28423,10.);
#7747=VECTOR('',#28426,10.);
#7748=VECTOR('',#28429,10.);
#7749=VECTOR('',#28430,10.);
#7750=VECTOR('',#28431,10.);
#7751=VECTOR('',#28436,10.);
#7752=VECTOR('',#28441,10.);
#7753=VECTOR('',#28442,10.);
#7754=VECTOR('',#28443,10.);
#7755=VECTOR('',#28446,10.);
#7756=VECTOR('',#28447,10.);
#7757=VECTOR('',#28448,10.);
#7758=VECTOR('',#28449,10.);
#7759=VECTOR('',#28454,10.);
#7760=VECTOR('',#28459,10.);
#7761=VECTOR('',#28460,10.);
#7762=VECTOR('',#28461,10.);
#7763=VECTOR('',#28466,10.);
#7764=VECTOR('',#28471,10.);
#7765=VECTOR('',#28472,10.);
#7766=VECTOR('',#28473,10.);
#7767=VECTOR('',#28476,10.);
#7768=VECTOR('',#28477,10.);
#7769=VECTOR('',#28478,10.);
#7770=VECTOR('',#28481,10.);
#7771=VECTOR('',#28482,10.);
#7772=VECTOR('',#28485,10.);
#7773=VECTOR('',#28486,10.);
#7774=VECTOR('',#28487,10.);
#7775=VECTOR('',#28488,10.);
#7776=VECTOR('',#28489,10.);
#7777=VECTOR('',#28492,10.);
#7778=VECTOR('',#28493,10.);
#7779=VECTOR('',#28496,10.);
#7780=VECTOR('',#28499,10.);
#7781=VECTOR('',#28502,10.);
#7782=VECTOR('',#28503,10.);
#7783=VECTOR('',#28504,10.);
#7784=VECTOR('',#28505,10.);
#7785=VECTOR('',#28506,10.);
#7786=VECTOR('',#28509,10.);
#7787=VECTOR('',#28510,10.);
#7788=VECTOR('',#28513,10.);
#7789=VECTOR('',#28516,10.);
#7790=VECTOR('',#28519,10.);
#7791=VECTOR('',#28520,10.);
#7792=VECTOR('',#28521,10.);
#7793=VECTOR('',#28522,10.);
#7794=VECTOR('',#28523,10.);
#7795=VECTOR('',#28526,10.);
#7796=VECTOR('',#28527,10.);
#7797=VECTOR('',#28530,10.);
#7798=VECTOR('',#28533,10.);
#7799=VECTOR('',#28536,10.);
#7800=VECTOR('',#28537,10.);
#7801=VECTOR('',#28538,10.);
#7802=VECTOR('',#28539,10.);
#7803=VECTOR('',#28540,10.);
#7804=VECTOR('',#28543,10.);
#7805=VECTOR('',#28544,10.);
#7806=VECTOR('',#28547,10.);
#7807=VECTOR('',#28550,10.);
#7808=VECTOR('',#28553,10.);
#7809=VECTOR('',#28554,10.);
#7810=VECTOR('',#28555,10.);
#7811=VECTOR('',#28556,10.);
#7812=VECTOR('',#28557,10.);
#7813=VECTOR('',#28560,10.);
#7814=VECTOR('',#28561,10.);
#7815=VECTOR('',#28564,10.);
#7816=VECTOR('',#28567,10.);
#7817=VECTOR('',#28570,10.);
#7818=VECTOR('',#28571,10.);
#7819=VECTOR('',#28572,10.);
#7820=VECTOR('',#28573,10.);
#7821=VECTOR('',#28574,10.);
#7822=VECTOR('',#28577,10.);
#7823=VECTOR('',#28578,10.);
#7824=VECTOR('',#28581,10.);
#7825=VECTOR('',#28584,10.);
#7826=VECTOR('',#28587,10.);
#7827=VECTOR('',#28588,10.);
#7828=VECTOR('',#28589,10.);
#7829=VECTOR('',#28590,10.);
#7830=VECTOR('',#28591,10.);
#7831=VECTOR('',#28594,10.);
#7832=VECTOR('',#28595,10.);
#7833=VECTOR('',#28598,10.);
#7834=VECTOR('',#28601,10.);
#7835=VECTOR('',#28604,10.);
#7836=VECTOR('',#28605,10.);
#7837=VECTOR('',#28606,10.);
#7838=VECTOR('',#28607,10.);
#7839=VECTOR('',#28608,10.);
#7840=VECTOR('',#28611,10.);
#7841=VECTOR('',#28612,10.);
#7842=VECTOR('',#28615,10.);
#7843=VECTOR('',#28618,10.);
#7844=VECTOR('',#28621,10.);
#7845=VECTOR('',#28622,10.);
#7846=VECTOR('',#28623,10.);
#7847=VECTOR('',#28624,10.);
#7848=VECTOR('',#28625,10.);
#7849=VECTOR('',#28628,10.);
#7850=VECTOR('',#28629,10.);
#7851=VECTOR('',#28632,10.);
#7852=VECTOR('',#28635,10.);
#7853=VECTOR('',#28638,10.);
#7854=VECTOR('',#28639,10.);
#7855=VECTOR('',#28640,10.);
#7856=VECTOR('',#28641,10.);
#7857=VECTOR('',#28642,10.);
#7858=VECTOR('',#28645,10.);
#7859=VECTOR('',#28646,10.);
#7860=VECTOR('',#28649,10.);
#7861=VECTOR('',#28652,10.);
#7862=VECTOR('',#28655,10.);
#7863=VECTOR('',#28656,10.);
#7864=VECTOR('',#28657,10.);
#7865=VECTOR('',#28658,10.);
#7866=VECTOR('',#28659,10.);
#7867=VECTOR('',#28662,10.);
#7868=VECTOR('',#28663,10.);
#7869=VECTOR('',#28666,10.);
#7870=VECTOR('',#28669,10.);
#7871=VECTOR('',#28672,10.);
#7872=VECTOR('',#28673,10.);
#7873=VECTOR('',#28674,10.);
#7874=VECTOR('',#28675,10.);
#7875=VECTOR('',#28676,10.);
#7876=VECTOR('',#28679,10.);
#7877=VECTOR('',#28680,10.);
#7878=VECTOR('',#28683,10.);
#7879=VECTOR('',#28686,10.);
#7880=VECTOR('',#28689,10.);
#7881=VECTOR('',#28690,10.);
#7882=VECTOR('',#28691,10.);
#7883=VECTOR('',#28692,10.);
#7884=VECTOR('',#28693,10.);
#7885=VECTOR('',#28696,10.);
#7886=VECTOR('',#28697,10.);
#7887=VECTOR('',#28700,10.);
#7888=VECTOR('',#28703,10.);
#7889=VECTOR('',#28706,10.);
#7890=VECTOR('',#28707,10.);
#7891=VECTOR('',#28708,10.);
#7892=VECTOR('',#28709,10.);
#7893=VECTOR('',#28710,10.);
#7894=VECTOR('',#28713,10.);
#7895=VECTOR('',#28714,10.);
#7896=VECTOR('',#28717,10.);
#7897=VECTOR('',#28720,10.);
#7898=VECTOR('',#28723,10.);
#7899=VECTOR('',#28724,10.);
#7900=VECTOR('',#28725,10.);
#7901=VECTOR('',#28726,10.);
#7902=VECTOR('',#28727,10.);
#7903=VECTOR('',#28730,10.);
#7904=VECTOR('',#28731,10.);
#7905=VECTOR('',#28734,10.);
#7906=VECTOR('',#28737,10.);
#7907=VECTOR('',#28740,10.);
#7908=VECTOR('',#28741,10.);
#7909=VECTOR('',#28742,10.);
#7910=VECTOR('',#28743,10.);
#7911=VECTOR('',#28744,10.);
#7912=VECTOR('',#28747,10.);
#7913=VECTOR('',#28748,10.);
#7914=VECTOR('',#28751,10.);
#7915=VECTOR('',#28754,10.);
#7916=VECTOR('',#28757,10.);
#7917=VECTOR('',#28758,10.);
#7918=VECTOR('',#28759,10.);
#7919=VECTOR('',#28760,10.);
#7920=VECTOR('',#28761,10.);
#7921=VECTOR('',#28764,10.);
#7922=VECTOR('',#28765,10.);
#7923=VECTOR('',#28768,10.);
#7924=VECTOR('',#28771,10.);
#7925=VECTOR('',#28774,10.);
#7926=VECTOR('',#28775,10.);
#7927=VECTOR('',#28776,10.);
#7928=VECTOR('',#28777,10.);
#7929=VECTOR('',#28778,10.);
#7930=VECTOR('',#28781,10.);
#7931=VECTOR('',#28782,10.);
#7932=VECTOR('',#28785,10.);
#7933=VECTOR('',#28788,10.);
#7934=VECTOR('',#28791,10.);
#7935=VECTOR('',#28792,10.);
#7936=VECTOR('',#28793,10.);
#7937=VECTOR('',#28794,10.);
#7938=VECTOR('',#28795,10.);
#7939=VECTOR('',#28798,10.);
#7940=VECTOR('',#28801,10.);
#7941=VECTOR('',#28804,10.);
#7942=VECTOR('',#28805,10.);
#7943=VECTOR('',#28808,10.);
#7944=VECTOR('',#28809,10.);
#7945=VECTOR('',#28810,10.);
#7946=VECTOR('',#28811,10.);
#7947=VECTOR('',#28812,10.);
#7948=VECTOR('',#28815,10.);
#7949=VECTOR('',#28818,10.);
#7950=VECTOR('',#28821,10.);
#7951=VECTOR('',#28822,10.);
#7952=VECTOR('',#28825,10.);
#7953=VECTOR('',#28826,10.);
#7954=VECTOR('',#28827,10.);
#7955=VECTOR('',#28828,10.);
#7956=VECTOR('',#28829,10.);
#7957=VECTOR('',#28832,10.);
#7958=VECTOR('',#28835,10.);
#7959=VECTOR('',#28838,10.);
#7960=VECTOR('',#28839,10.);
#7961=VECTOR('',#28842,10.);
#7962=VECTOR('',#28843,10.);
#7963=VECTOR('',#28844,10.);
#7964=VECTOR('',#28845,10.);
#7965=VECTOR('',#28846,10.);
#7966=VECTOR('',#28849,10.);
#7967=VECTOR('',#28852,10.);
#7968=VECTOR('',#28855,10.);
#7969=VECTOR('',#28856,10.);
#7970=VECTOR('',#28859,10.);
#7971=VECTOR('',#28860,10.);
#7972=VECTOR('',#28861,10.);
#7973=VECTOR('',#28862,10.);
#7974=VECTOR('',#28863,10.);
#7975=VECTOR('',#28866,10.);
#7976=VECTOR('',#28869,10.);
#7977=VECTOR('',#28872,10.);
#7978=VECTOR('',#28873,10.);
#7979=VECTOR('',#28876,10.);
#7980=VECTOR('',#28877,10.);
#7981=VECTOR('',#28878,10.);
#7982=VECTOR('',#28879,10.);
#7983=VECTOR('',#28880,10.);
#7984=VECTOR('',#28883,10.);
#7985=VECTOR('',#28886,10.);
#7986=VECTOR('',#28889,10.);
#7987=VECTOR('',#28890,10.);
#7988=VECTOR('',#28893,10.);
#7989=VECTOR('',#28896,10.);
#7990=VECTOR('',#28899,10.);
#7991=VECTOR('',#28900,10.);
#7992=VECTOR('',#28901,10.);
#7993=VECTOR('',#28904,10.);
#7994=VECTOR('',#28907,10.);
#7995=VECTOR('',#28908,10.);
#7996=VECTOR('',#28909,10.);
#7997=VECTOR('',#28912,10.);
#7998=VECTOR('',#28913,10.);
#7999=VECTOR('',#28914,10.);
#8000=VECTOR('',#28917,10.);
#8001=VECTOR('',#28918,10.);
#8002=VECTOR('',#28919,10.);
#8003=VECTOR('',#28920,10.);
#8004=VECTOR('',#28921,10.);
#8005=VECTOR('',#28924,10.);
#8006=VECTOR('',#28927,10.);
#8007=VECTOR('',#28930,10.);
#8008=VECTOR('',#28931,10.);
#8009=VECTOR('',#28934,10.);
#8010=VECTOR('',#28937,10.);
#8011=VECTOR('',#28938,10.);
#8012=VECTOR('',#28939,10.);
#8013=VECTOR('',#28942,10.);
#8014=VECTOR('',#28943,10.);
#8015=VECTOR('',#28946,10.);
#8016=VECTOR('',#28949,10.);
#8017=VECTOR('',#28950,10.);
#8018=VECTOR('',#28951,10.);
#8019=VECTOR('',#28952,10.);
#8020=VECTOR('',#28953,10.);
#8021=VECTOR('',#28954,10.);
#8022=VECTOR('',#28955,10.);
#8023=VECTOR('',#28956,10.);
#8024=VECTOR('',#28957,10.);
#8025=VECTOR('',#28958,10.);
#8026=VECTOR('',#28959,10.);
#8027=VECTOR('',#28960,10.);
#8028=VECTOR('',#28961,10.);
#8029=VECTOR('',#28962,10.);
#8030=VECTOR('',#28963,10.);
#8031=VECTOR('',#28964,10.);
#8032=VECTOR('',#28967,10.);
#8033=VECTOR('',#28968,10.);
#8034=VECTOR('',#28971,10.);
#8035=VECTOR('',#28972,10.);
#8036=VECTOR('',#28973,10.);
#8037=VECTOR('',#28974,10.);
#8038=VECTOR('',#28975,10.);
#8039=VECTOR('',#28978,10.);
#8040=VECTOR('',#28981,10.);
#8041=VECTOR('',#28984,10.);
#8042=VECTOR('',#28985,10.);
#8043=VECTOR('',#28988,10.);
#8044=VECTOR('',#28989,10.);
#8045=VECTOR('',#28990,10.);
#8046=VECTOR('',#28991,10.);
#8047=VECTOR('',#28992,10.);
#8048=VECTOR('',#28995,10.);
#8049=VECTOR('',#28998,10.);
#8050=VECTOR('',#29001,10.);
#8051=VECTOR('',#29002,10.);
#8052=VECTOR('',#29005,10.);
#8053=VECTOR('',#29008,10.);
#8054=VECTOR('',#29011,10.);
#8055=VECTOR('',#29012,10.);
#8056=VECTOR('',#29013,10.);
#8057=VECTOR('',#29016,10.);
#8058=VECTOR('',#29019,10.);
#8059=VECTOR('',#29020,10.);
#8060=VECTOR('',#29021,10.);
#8061=VECTOR('',#29024,10.);
#8062=VECTOR('',#29025,10.);
#8063=VECTOR('',#29026,10.);
#8064=VECTOR('',#29029,10.);
#8065=VECTOR('',#29030,10.);
#8066=VECTOR('',#29031,10.);
#8067=VECTOR('',#29032,10.);
#8068=VECTOR('',#29033,10.);
#8069=VECTOR('',#29036,10.);
#8070=VECTOR('',#29039,10.);
#8071=VECTOR('',#29042,10.);
#8072=VECTOR('',#29043,10.);
#8073=VECTOR('',#29046,10.);
#8074=VECTOR('',#29047,10.);
#8075=VECTOR('',#29048,10.);
#8076=VECTOR('',#29049,10.);
#8077=VECTOR('',#29050,10.);
#8078=VECTOR('',#29053,10.);
#8079=VECTOR('',#29056,10.);
#8080=VECTOR('',#29059,10.);
#8081=VECTOR('',#29060,10.);
#8082=VECTOR('',#29063,10.);
#8083=VECTOR('',#29064,10.);
#8084=VECTOR('',#29065,10.);
#8085=VECTOR('',#29066,10.);
#8086=VECTOR('',#29067,10.);
#8087=VECTOR('',#29070,10.);
#8088=VECTOR('',#29073,10.);
#8089=VECTOR('',#29076,10.);
#8090=VECTOR('',#29077,10.);
#8091=VECTOR('',#29080,10.);
#8092=VECTOR('',#29081,10.);
#8093=VECTOR('',#29082,10.);
#8094=VECTOR('',#29083,10.);
#8095=VECTOR('',#29084,10.);
#8096=VECTOR('',#29087,10.);
#8097=VECTOR('',#29090,10.);
#8098=VECTOR('',#29093,10.);
#8099=VECTOR('',#29094,10.);
#8100=VECTOR('',#29097,10.);
#8101=VECTOR('',#29098,10.);
#8102=VECTOR('',#29099,10.);
#8103=VECTOR('',#29100,10.);
#8104=VECTOR('',#29101,10.);
#8105=VECTOR('',#29104,10.);
#8106=VECTOR('',#29107,10.);
#8107=VECTOR('',#29110,10.);
#8108=VECTOR('',#29111,10.);
#8109=VECTOR('',#29114,10.);
#8110=VECTOR('',#29115,10.);
#8111=VECTOR('',#29116,10.);
#8112=VECTOR('',#29117,10.);
#8113=VECTOR('',#29118,10.);
#8114=VECTOR('',#29121,10.);
#8115=VECTOR('',#29124,10.);
#8116=VECTOR('',#29127,10.);
#8117=VECTOR('',#29128,10.);
#8118=VECTOR('',#29131,10.);
#8119=VECTOR('',#29132,10.);
#8120=VECTOR('',#29133,10.);
#8121=VECTOR('',#29134,10.);
#8122=VECTOR('',#29137,10.);
#8123=VECTOR('',#29138,10.);
#8124=VECTOR('',#29139,10.);
#8125=VECTOR('',#29140,10.);
#8126=VECTOR('',#29149,10.);
#8127=VECTOR('',#29154,10.);
#8128=VECTOR('',#29155,10.);
#8129=VECTOR('',#29160,10.);
#8130=VECTOR('',#29161,10.);
#8131=VECTOR('',#29162,10.);
#8132=VECTOR('',#29163,10.);
#8133=VECTOR('',#29166,10.);
#8134=VECTOR('',#29167,10.);
#8135=VECTOR('',#29168,10.);
#8136=VECTOR('',#29169,10.);
#8137=VECTOR('',#29178,10.);
#8138=VECTOR('',#29183,10.);
#8139=VECTOR('',#29184,10.);
#8140=VECTOR('',#29189,10.);
#8141=VECTOR('',#29190,10.);
#8142=VECTOR('',#29191,10.);
#8143=VECTOR('',#29192,10.);
#8144=VECTOR('',#29195,10.);
#8145=VECTOR('',#29196,10.);
#8146=VECTOR('',#29197,10.);
#8147=VECTOR('',#29198,10.);
#8148=VECTOR('',#29207,10.);
#8149=VECTOR('',#29212,10.);
#8150=VECTOR('',#29213,10.);
#8151=VECTOR('',#29218,10.);
#8152=VECTOR('',#29219,10.);
#8153=VECTOR('',#29220,10.);
#8154=VECTOR('',#29221,10.);
#8155=VECTOR('',#29224,10.);
#8156=VECTOR('',#29225,10.);
#8157=VECTOR('',#29226,10.);
#8158=VECTOR('',#29227,10.);
#8159=VECTOR('',#29236,10.);
#8160=VECTOR('',#29241,10.);
#8161=VECTOR('',#29242,10.);
#8162=VECTOR('',#29247,10.);
#8163=VECTOR('',#29248,10.);
#8164=VECTOR('',#29249,10.);
#8165=VECTOR('',#29250,10.);
#8166=VECTOR('',#29253,10.);
#8167=VECTOR('',#29254,10.);
#8168=VECTOR('',#29255,10.);
#8169=VECTOR('',#29256,10.);
#8170=VECTOR('',#29265,10.);
#8171=VECTOR('',#29270,10.);
#8172=VECTOR('',#29271,10.);
#8173=VECTOR('',#29276,10.);
#8174=VECTOR('',#29277,10.);
#8175=VECTOR('',#29278,10.);
#8176=VECTOR('',#29279,10.);
#8177=VECTOR('',#29282,10.);
#8178=VECTOR('',#29283,10.);
#8179=VECTOR('',#29284,10.);
#8180=VECTOR('',#29285,10.);
#8181=VECTOR('',#29294,10.);
#8182=VECTOR('',#29299,10.);
#8183=VECTOR('',#29300,10.);
#8184=VECTOR('',#29305,10.);
#8185=VECTOR('',#29306,10.);
#8186=VECTOR('',#29307,10.);
#8187=VECTOR('',#29308,10.);
#8188=VECTOR('',#29311,10.);
#8189=VECTOR('',#29312,10.);
#8190=VECTOR('',#29313,10.);
#8191=VECTOR('',#29314,10.);
#8192=VECTOR('',#29323,10.);
#8193=VECTOR('',#29328,10.);
#8194=VECTOR('',#29329,10.);
#8195=VECTOR('',#29334,10.);
#8196=VECTOR('',#29335,10.);
#8197=VECTOR('',#29336,10.);
#8198=VECTOR('',#29337,10.);
#8199=VECTOR('',#29340,10.);
#8200=VECTOR('',#29341,10.);
#8201=VECTOR('',#29342,10.);
#8202=VECTOR('',#29343,10.);
#8203=VECTOR('',#29352,10.);
#8204=VECTOR('',#29357,10.);
#8205=VECTOR('',#29358,10.);
#8206=VECTOR('',#29363,10.);
#8207=VECTOR('',#29364,10.);
#8208=VECTOR('',#29365,10.);
#8209=VECTOR('',#29366,10.);
#8210=VECTOR('',#29369,10.);
#8211=VECTOR('',#29370,10.);
#8212=VECTOR('',#29371,10.);
#8213=VECTOR('',#29372,10.);
#8214=VECTOR('',#29381,10.);
#8215=VECTOR('',#29386,10.);
#8216=VECTOR('',#29387,10.);
#8217=VECTOR('',#29392,10.);
#8218=VECTOR('',#29393,10.);
#8219=VECTOR('',#29394,10.);
#8220=VECTOR('',#29395,10.);
#8221=VECTOR('',#29398,10.);
#8222=VECTOR('',#29399,10.);
#8223=VECTOR('',#29400,10.);
#8224=VECTOR('',#29401,10.);
#8225=VECTOR('',#29410,10.);
#8226=VECTOR('',#29415,10.);
#8227=VECTOR('',#29416,10.);
#8228=VECTOR('',#29421,10.);
#8229=VECTOR('',#29422,10.);
#8230=VECTOR('',#29423,10.);
#8231=VECTOR('',#29424,10.);
#8232=VECTOR('',#29427,10.);
#8233=VECTOR('',#29428,10.);
#8234=VECTOR('',#29429,10.);
#8235=VECTOR('',#29430,10.);
#8236=VECTOR('',#29439,10.);
#8237=VECTOR('',#29444,10.);
#8238=VECTOR('',#29445,10.);
#8239=VECTOR('',#29450,10.);
#8240=VECTOR('',#29451,10.);
#8241=VECTOR('',#29452,10.);
#8242=VECTOR('',#29453,10.);
#8243=VECTOR('',#29456,10.);
#8244=VECTOR('',#29457,10.);
#8245=VECTOR('',#29458,10.);
#8246=VECTOR('',#29459,10.);
#8247=VECTOR('',#29468,10.);
#8248=VECTOR('',#29473,10.);
#8249=VECTOR('',#29474,10.);
#8250=VECTOR('',#29479,10.);
#8251=VECTOR('',#29480,10.);
#8252=VECTOR('',#29481,10.);
#8253=VECTOR('',#29482,10.);
#8254=VECTOR('',#29485,10.);
#8255=VECTOR('',#29486,10.);
#8256=VECTOR('',#29487,10.);
#8257=VECTOR('',#29488,10.);
#8258=VECTOR('',#29497,10.);
#8259=VECTOR('',#29502,10.);
#8260=VECTOR('',#29503,10.);
#8261=VECTOR('',#29508,10.);
#8262=VECTOR('',#29509,10.);
#8263=VECTOR('',#29510,10.);
#8264=VECTOR('',#29511,10.);
#8265=VECTOR('',#29514,10.);
#8266=VECTOR('',#29515,10.);
#8267=VECTOR('',#29516,10.);
#8268=VECTOR('',#29517,10.);
#8269=VECTOR('',#29526,10.);
#8270=VECTOR('',#29531,10.);
#8271=VECTOR('',#29532,10.);
#8272=VECTOR('',#29537,10.);
#8273=VECTOR('',#29538,10.);
#8274=VECTOR('',#29539,10.);
#8275=VECTOR('',#29540,10.);
#8276=VECTOR('',#29543,10.);
#8277=VECTOR('',#29544,10.);
#8278=VECTOR('',#29545,10.);
#8279=VECTOR('',#29546,10.);
#8280=VECTOR('',#29555,10.);
#8281=VECTOR('',#29560,10.);
#8282=VECTOR('',#29561,10.);
#8283=VECTOR('',#29566,10.);
#8284=VECTOR('',#29567,10.);
#8285=VECTOR('',#29568,10.);
#8286=VECTOR('',#29569,10.);
#8287=VECTOR('',#29572,10.);
#8288=VECTOR('',#29573,10.);
#8289=VECTOR('',#29574,10.);
#8290=VECTOR('',#29575,10.);
#8291=VECTOR('',#29584,10.);
#8292=VECTOR('',#29589,10.);
#8293=VECTOR('',#29590,10.);
#8294=VECTOR('',#29595,10.);
#8295=VECTOR('',#29596,10.);
#8296=VECTOR('',#29597,10.);
#8297=VECTOR('',#29598,10.);
#8298=VECTOR('',#29601,10.);
#8299=VECTOR('',#29602,10.);
#8300=VECTOR('',#29603,10.);
#8301=VECTOR('',#29604,10.);
#8302=VECTOR('',#29613,10.);
#8303=VECTOR('',#29618,10.);
#8304=VECTOR('',#29619,10.);
#8305=VECTOR('',#29624,10.);
#8306=VECTOR('',#29625,10.);
#8307=VECTOR('',#29626,10.);
#8308=VECTOR('',#29627,10.);
#8309=VECTOR('',#29630,10.);
#8310=VECTOR('',#29631,10.);
#8311=VECTOR('',#29632,10.);
#8312=VECTOR('',#29633,10.);
#8313=VECTOR('',#29642,10.);
#8314=VECTOR('',#29647,10.);
#8315=VECTOR('',#29648,10.);
#8316=VECTOR('',#29653,10.);
#8317=VECTOR('',#29654,10.);
#8318=VECTOR('',#29655,10.);
#8319=VECTOR('',#29656,10.);
#8320=VECTOR('',#29659,10.);
#8321=VECTOR('',#29660,10.);
#8322=VECTOR('',#29661,10.);
#8323=VECTOR('',#29662,10.);
#8324=VECTOR('',#29671,10.);
#8325=VECTOR('',#29676,10.);
#8326=VECTOR('',#29677,10.);
#8327=VECTOR('',#29682,10.);
#8328=VECTOR('',#29683,10.);
#8329=VECTOR('',#29684,10.);
#8330=VECTOR('',#29685,10.);
#8331=VECTOR('',#29688,10.);
#8332=VECTOR('',#29689,10.);
#8333=VECTOR('',#29690,10.);
#8334=VECTOR('',#29691,10.);
#8335=VECTOR('',#29700,10.);
#8336=VECTOR('',#29705,10.);
#8337=VECTOR('',#29706,10.);
#8338=VECTOR('',#29711,10.);
#8339=VECTOR('',#29712,10.);
#8340=VECTOR('',#29713,10.);
#8341=VECTOR('',#29714,10.);
#8342=VECTOR('',#29717,10.);
#8343=VECTOR('',#29718,10.);
#8344=VECTOR('',#29719,10.);
#8345=VECTOR('',#29720,10.);
#8346=VECTOR('',#29729,10.);
#8347=VECTOR('',#29734,10.);
#8348=VECTOR('',#29735,10.);
#8349=VECTOR('',#29740,10.);
#8350=VECTOR('',#29741,10.);
#8351=VECTOR('',#29742,10.);
#8352=VECTOR('',#29743,10.);
#8353=VECTOR('',#29746,10.);
#8354=VECTOR('',#29747,10.);
#8355=VECTOR('',#29748,10.);
#8356=VECTOR('',#29749,10.);
#8357=VECTOR('',#29758,10.);
#8358=VECTOR('',#29763,10.);
#8359=VECTOR('',#29764,10.);
#8360=VECTOR('',#29769,10.);
#8361=VECTOR('',#29770,10.);
#8362=VECTOR('',#29771,10.);
#8363=VECTOR('',#29772,10.);
#8364=VECTOR('',#29775,10.);
#8365=VECTOR('',#29776,10.);
#8366=VECTOR('',#29777,10.);
#8367=VECTOR('',#29778,10.);
#8368=VECTOR('',#29787,10.);
#8369=VECTOR('',#29792,10.);
#8370=VECTOR('',#29793,10.);
#8371=VECTOR('',#29798,10.);
#8372=VECTOR('',#29799,10.);
#8373=VECTOR('',#29800,10.);
#8374=VECTOR('',#29801,10.);
#8375=VECTOR('',#29804,10.);
#8376=VECTOR('',#29805,10.);
#8377=VECTOR('',#29806,10.);
#8378=VECTOR('',#29807,10.);
#8379=VECTOR('',#29816,10.);
#8380=VECTOR('',#29821,10.);
#8381=VECTOR('',#29822,10.);
#8382=VECTOR('',#29827,10.);
#8383=VECTOR('',#29828,10.);
#8384=VECTOR('',#29829,10.);
#8385=VECTOR('',#29830,10.);
#8386=VECTOR('',#29833,10.);
#8387=VECTOR('',#29834,10.);
#8388=VECTOR('',#29835,10.);
#8389=VECTOR('',#29842,10.);
#8390=VECTOR('',#29847,10.);
#8391=VECTOR('',#29848,10.);
#8392=VECTOR('',#29853,10.);
#8393=VECTOR('',#29854,10.);
#8394=VECTOR('',#29855,10.);
#8395=VECTOR('',#29856,10.);
#8396=VECTOR('',#29859,10.);
#8397=VECTOR('',#29860,10.);
#8398=VECTOR('',#29861,10.);
#8399=VECTOR('',#29862,10.);
#8400=VECTOR('',#29871,10.);
#8401=VECTOR('',#29876,10.);
#8402=VECTOR('',#29877,10.);
#8403=VECTOR('',#29882,10.);
#8404=VECTOR('',#29883,10.);
#8405=VECTOR('',#29884,10.);
#8406=VECTOR('',#29885,10.);
#8407=VECTOR('',#29888,10.);
#8408=VECTOR('',#29889,10.);
#8409=VECTOR('',#29890,10.);
#8410=VECTOR('',#29893,10.);
#8411=VECTOR('',#29898,10.);
#8412=VECTOR('',#29899,10.);
#8413=VECTOR('',#29902,10.);
#8414=VECTOR('',#29907,10.);
#8415=VECTOR('',#29908,10.);
#8416=VECTOR('',#29913,10.);
#8417=VECTOR('',#29914,10.);
#8418=VECTOR('',#29915,10.);
#8419=VECTOR('',#29916,10.);
#8420=VECTOR('',#29919,10.);
#8421=VECTOR('',#29920,10.);
#8422=VECTOR('',#29921,10.);
#8423=VECTOR('',#29922,10.);
#8424=VECTOR('',#29931,10.);
#8425=VECTOR('',#29936,10.);
#8426=VECTOR('',#29937,10.);
#8427=VECTOR('',#29942,10.);
#8428=VECTOR('',#29943,10.);
#8429=VECTOR('',#29944,10.);
#8430=VECTOR('',#29945,10.);
#8431=VECTOR('',#29948,10.);
#8432=VECTOR('',#29949,10.);
#8433=VECTOR('',#29950,10.);
#8434=VECTOR('',#29951,10.);
#8435=VECTOR('',#29960,10.);
#8436=VECTOR('',#29965,10.);
#8437=VECTOR('',#29966,10.);
#8438=VECTOR('',#29971,10.);
#8439=VECTOR('',#29972,10.);
#8440=VECTOR('',#29973,10.);
#8441=VECTOR('',#29974,10.);
#8442=VECTOR('',#29977,10.);
#8443=VECTOR('',#29978,10.);
#8444=VECTOR('',#29979,10.);
#8445=VECTOR('',#29986,10.);
#8446=VECTOR('',#29991,10.);
#8447=VECTOR('',#29992,10.);
#8448=VECTOR('',#29997,10.);
#8449=VECTOR('',#29998,10.);
#8450=VECTOR('',#29999,10.);
#8451=VECTOR('',#30000,10.);
#8452=VECTOR('',#30003,10.);
#8453=VECTOR('',#30004,10.);
#8454=VECTOR('',#30005,10.);
#8455=VECTOR('',#30006,10.);
#8456=VECTOR('',#30015,10.);
#8457=VECTOR('',#30020,10.);
#8458=VECTOR('',#30021,10.);
#8459=VECTOR('',#30026,10.);
#8460=VECTOR('',#30027,10.);
#8461=VECTOR('',#30028,10.);
#8462=VECTOR('',#30029,10.);
#8463=VECTOR('',#30032,10.);
#8464=VECTOR('',#30033,10.);
#8465=VECTOR('',#30034,10.);
#8466=VECTOR('',#30035,10.);
#8467=VECTOR('',#30044,10.);
#8468=VECTOR('',#30049,10.);
#8469=VECTOR('',#30050,10.);
#8470=VECTOR('',#30055,10.);
#8471=VECTOR('',#30056,10.);
#8472=VECTOR('',#30057,10.);
#8473=VECTOR('',#30058,10.);
#8474=VECTOR('',#30061,10.);
#8475=VECTOR('',#30062,10.);
#8476=VECTOR('',#30063,10.);
#8477=VECTOR('',#30064,10.);
#8478=VECTOR('',#30073,10.);
#8479=VECTOR('',#30078,10.);
#8480=VECTOR('',#30079,10.);
#8481=VECTOR('',#30084,10.);
#8482=VECTOR('',#30085,10.);
#8483=VECTOR('',#30086,10.);
#8484=VECTOR('',#30087,10.);
#8485=VECTOR('',#30090,10.);
#8486=VECTOR('',#30091,10.);
#8487=VECTOR('',#30092,10.);
#8488=VECTOR('',#30093,10.);
#8489=VECTOR('',#30102,10.);
#8490=VECTOR('',#30107,10.);
#8491=VECTOR('',#30108,10.);
#8492=VECTOR('',#30113,10.);
#8493=VECTOR('',#30114,10.);
#8494=VECTOR('',#30115,10.);
#8495=VECTOR('',#30116,10.);
#8496=VECTOR('',#30119,10.);
#8497=VECTOR('',#30120,10.);
#8498=VECTOR('',#30121,10.);
#8499=VECTOR('',#30122,10.);
#8500=VECTOR('',#30131,10.);
#8501=VECTOR('',#30136,10.);
#8502=VECTOR('',#30137,10.);
#8503=VECTOR('',#30142,10.);
#8504=VECTOR('',#30143,10.);
#8505=VECTOR('',#30144,10.);
#8506=VECTOR('',#30145,10.);
#8507=VECTOR('',#30148,10.);
#8508=VECTOR('',#30149,10.);
#8509=VECTOR('',#30150,10.);
#8510=VECTOR('',#30151,10.);
#8511=VECTOR('',#30160,10.);
#8512=VECTOR('',#30165,10.);
#8513=VECTOR('',#30166,10.);
#8514=VECTOR('',#30171,10.);
#8515=VECTOR('',#30176,10.);
#8516=VECTOR('',#30179,10.);
#8517=VECTOR('',#30182,10.);
#8518=VECTOR('',#30183,10.);
#8519=VECTOR('',#30184,10.);
#8520=VECTOR('',#30187,10.);
#8521=VECTOR('',#30188,10.);
#8522=VECTOR('',#30193,10.);
#8523=VECTOR('',#30198,10.);
#8524=VECTOR('',#30201,10.);
#8525=VECTOR('',#30204,10.);
#8526=VECTOR('',#30205,10.);
#8527=VECTOR('',#30206,10.);
#8528=VECTOR('',#30209,10.);
#8529=VECTOR('',#30210,10.);
#8530=VECTOR('',#30215,10.);
#8531=VECTOR('',#30220,10.);
#8532=VECTOR('',#30223,10.);
#8533=VECTOR('',#30226,10.);
#8534=VECTOR('',#30227,10.);
#8535=VECTOR('',#30228,10.);
#8536=VECTOR('',#30231,10.);
#8537=VECTOR('',#30232,10.);
#8538=VECTOR('',#30237,10.);
#8539=VECTOR('',#30242,10.);
#8540=VECTOR('',#30245,10.);
#8541=VECTOR('',#30248,10.);
#8542=VECTOR('',#30249,10.);
#8543=VECTOR('',#30250,10.);
#8544=VECTOR('',#30253,10.);
#8545=VECTOR('',#30254,10.);
#8546=VECTOR('',#30259,10.);
#8547=VECTOR('',#30264,10.);
#8548=VECTOR('',#30267,10.);
#8549=VECTOR('',#30270,10.);
#8550=VECTOR('',#30271,10.);
#8551=VECTOR('',#30272,10.);
#8552=VECTOR('',#30275,10.);
#8553=VECTOR('',#30276,10.);
#8554=VECTOR('',#30281,10.);
#8555=VECTOR('',#30286,10.);
#8556=VECTOR('',#30289,10.);
#8557=VECTOR('',#30292,10.);
#8558=VECTOR('',#30293,10.);
#8559=VECTOR('',#30294,10.);
#8560=VECTOR('',#30297,10.);
#8561=VECTOR('',#30298,10.);
#8562=VECTOR('',#30303,10.);
#8563=VECTOR('',#30308,10.);
#8564=VECTOR('',#30311,10.);
#8565=VECTOR('',#30314,10.);
#8566=VECTOR('',#30315,10.);
#8567=VECTOR('',#30316,10.);
#8568=VECTOR('',#30319,10.);
#8569=VECTOR('',#30320,10.);
#8570=VECTOR('',#30325,10.);
#8571=VECTOR('',#30330,10.);
#8572=VECTOR('',#30333,10.);
#8573=VECTOR('',#30336,10.);
#8574=VECTOR('',#30337,10.);
#8575=VECTOR('',#30338,10.);
#8576=VECTOR('',#30341,10.);
#8577=VECTOR('',#30342,10.);
#8578=VECTOR('',#30347,10.);
#8579=VECTOR('',#30352,10.);
#8580=VECTOR('',#30355,10.);
#8581=VECTOR('',#30358,10.);
#8582=VECTOR('',#30359,10.);
#8583=VECTOR('',#30360,10.);
#8584=VECTOR('',#30363,10.);
#8585=VECTOR('',#30364,10.);
#8586=VECTOR('',#30367,10.);
#8587=VECTOR('',#30370,10.);
#8588=VECTOR('',#30375,10.);
#8589=VECTOR('',#30378,10.);
#8590=VECTOR('',#30381,10.);
#8591=VECTOR('',#30382,10.);
#8592=VECTOR('',#30383,10.);
#8593=VECTOR('',#30386,10.);
#8594=VECTOR('',#30387,10.);
#8595=VECTOR('',#30392,10.);
#8596=VECTOR('',#30397,10.);
#8597=VECTOR('',#30400,10.);
#8598=VECTOR('',#30403,10.);
#8599=VECTOR('',#30404,10.);
#8600=VECTOR('',#30405,10.);
#8601=VECTOR('',#30408,10.);
#8602=VECTOR('',#30409,10.);
#8603=VECTOR('',#30414,10.);
#8604=VECTOR('',#30419,10.);
#8605=VECTOR('',#30422,10.);
#8606=VECTOR('',#30425,10.);
#8607=VECTOR('',#30426,10.);
#8608=VECTOR('',#30427,10.);
#8609=VECTOR('',#30430,10.);
#8610=VECTOR('',#30431,10.);
#8611=VECTOR('',#30436,10.);
#8612=VECTOR('',#30441,10.);
#8613=VECTOR('',#30444,10.);
#8614=VECTOR('',#30447,10.);
#8615=VECTOR('',#30448,10.);
#8616=VECTOR('',#30449,10.);
#8617=VECTOR('',#30452,10.);
#8618=VECTOR('',#30453,10.);
#8619=VECTOR('',#30458,10.);
#8620=VECTOR('',#30463,10.);
#8621=VECTOR('',#30466,10.);
#8622=VECTOR('',#30469,10.);
#8623=VECTOR('',#30470,10.);
#8624=VECTOR('',#30471,10.);
#8625=VECTOR('',#30474,10.);
#8626=VECTOR('',#30475,10.);
#8627=VECTOR('',#30480,10.);
#8628=VECTOR('',#30485,10.);
#8629=VECTOR('',#30488,10.);
#8630=VECTOR('',#30491,10.);
#8631=VECTOR('',#30492,10.);
#8632=VECTOR('',#30493,10.);
#8633=VECTOR('',#30496,10.);
#8634=VECTOR('',#30497,10.);
#8635=VECTOR('',#30502,10.);
#8636=VECTOR('',#30507,10.);
#8637=VECTOR('',#30510,10.);
#8638=VECTOR('',#30513,10.);
#8639=VECTOR('',#30514,10.);
#8640=VECTOR('',#30515,10.);
#8641=VECTOR('',#30518,10.);
#8642=VECTOR('',#30519,10.);
#8643=VECTOR('',#30524,10.);
#8644=VECTOR('',#30529,10.);
#8645=VECTOR('',#30532,10.);
#8646=VECTOR('',#30535,10.);
#8647=VECTOR('',#30536,10.);
#8648=VECTOR('',#30537,10.);
#8649=VECTOR('',#30540,10.);
#8650=VECTOR('',#30541,10.);
#8651=VECTOR('',#30546,10.);
#8652=VECTOR('',#30551,10.);
#8653=VECTOR('',#30554,10.);
#8654=VECTOR('',#30557,10.);
#8655=VECTOR('',#30558,10.);
#8656=VECTOR('',#30559,10.);
#8657=VECTOR('',#30562,10.);
#8658=VECTOR('',#30563,10.);
#8659=VECTOR('',#30568,10.);
#8660=VECTOR('',#30573,10.);
#8661=VECTOR('',#30576,10.);
#8662=VECTOR('',#30579,10.);
#8663=VECTOR('',#30580,10.);
#8664=VECTOR('',#30581,10.);
#8665=VECTOR('',#30584,10.);
#8666=VECTOR('',#30585,10.);
#8667=VECTOR('',#30590,10.);
#8668=VECTOR('',#30595,10.);
#8669=VECTOR('',#30598,10.);
#8670=VECTOR('',#30601,10.);
#8671=VECTOR('',#30602,10.);
#8672=VECTOR('',#30603,10.);
#8673=VECTOR('',#30606,10.);
#8674=VECTOR('',#30607,10.);
#8675=VECTOR('',#30612,10.);
#8676=VECTOR('',#30617,10.);
#8677=VECTOR('',#30620,10.);
#8678=VECTOR('',#30623,10.);
#8679=VECTOR('',#30624,10.);
#8680=VECTOR('',#30625,10.);
#8681=VECTOR('',#30628,10.);
#8682=VECTOR('',#30629,10.);
#8683=VECTOR('',#30634,10.);
#8684=VECTOR('',#30639,10.);
#8685=VECTOR('',#30642,10.);
#8686=VECTOR('',#30645,10.);
#8687=VECTOR('',#30646,10.);
#8688=VECTOR('',#30647,10.);
#8689=VECTOR('',#30650,10.);
#8690=VECTOR('',#30651,10.);
#8691=VECTOR('',#30656,10.);
#8692=VECTOR('',#30661,10.);
#8693=VECTOR('',#30664,10.);
#8694=VECTOR('',#30667,10.);
#8695=VECTOR('',#30668,10.);
#8696=VECTOR('',#30669,10.);
#8697=VECTOR('',#30672,10.);
#8698=VECTOR('',#30673,10.);
#8699=VECTOR('',#30678,10.);
#8700=VECTOR('',#30683,10.);
#8701=VECTOR('',#30686,10.);
#8702=VECTOR('',#30689,10.);
#8703=VECTOR('',#30690,10.);
#8704=VECTOR('',#30691,10.);
#8705=VECTOR('',#30694,10.);
#8706=VECTOR('',#30695,10.);
#8707=VECTOR('',#30700,10.);
#8708=VECTOR('',#30705,10.);
#8709=VECTOR('',#30708,10.);
#8710=VECTOR('',#30711,10.);
#8711=VECTOR('',#30712,10.);
#8712=VECTOR('',#30715,10.);
#8713=VECTOR('',#30720,10.);
#8714=VECTOR('',#30725,10.);
#8715=VECTOR('',#30728,10.);
#8716=VECTOR('',#30731,10.);
#8717=VECTOR('',#30732,10.);
#8718=VECTOR('',#30733,10.);
#8719=VECTOR('',#30736,10.);
#8720=VECTOR('',#30737,10.);
#8721=VECTOR('',#30742,10.);
#8722=VECTOR('',#30745,10.);
#8723=VECTOR('',#30748,10.);
#8724=VECTOR('',#30753,10.);
#8725=VECTOR('',#30758,10.);
#8726=VECTOR('',#30763,10.);
#8727=VECTOR('',#30766,10.);
#8728=VECTOR('',#30769,10.);
#8729=VECTOR('',#30770,10.);
#8730=VECTOR('',#30771,10.);
#8731=VECTOR('',#30774,10.);
#8732=VECTOR('',#30775,10.);
#8733=VECTOR('',#30780,10.);
#8734=VECTOR('',#30785,10.);
#8735=VECTOR('',#30788,10.);
#8736=VECTOR('',#30791,10.);
#8737=VECTOR('',#30792,10.);
#8738=VECTOR('',#30793,10.);
#8739=VECTOR('',#30796,10.);
#8740=VECTOR('',#30797,10.);
#8741=VECTOR('',#30802,10.);
#8742=VECTOR('',#30807,10.);
#8743=VECTOR('',#30810,10.);
#8744=VECTOR('',#30813,10.);
#8745=VECTOR('',#30814,10.);
#8746=VECTOR('',#30817,10.);
#8747=VECTOR('',#30822,10.);
#8748=VECTOR('',#30827,10.);
#8749=VECTOR('',#30830,10.);
#8750=VECTOR('',#30833,10.);
#8751=VECTOR('',#30834,10.);
#8752=VECTOR('',#30835,10.);
#8753=VECTOR('',#30838,10.);
#8754=VECTOR('',#30839,10.);
#8755=VECTOR('',#30844,10.);
#8756=VECTOR('',#30849,10.);
#8757=VECTOR('',#30852,10.);
#8758=VECTOR('',#30855,10.);
#8759=VECTOR('',#30856,10.);
#8760=VECTOR('',#30857,10.);
#8761=VECTOR('',#30860,10.);
#8762=VECTOR('',#30861,10.);
#8763=VECTOR('',#30866,10.);
#8764=VECTOR('',#30871,10.);
#8765=VECTOR('',#30874,10.);
#8766=VECTOR('',#30877,10.);
#8767=VECTOR('',#30878,10.);
#8768=VECTOR('',#30879,10.);
#8769=VECTOR('',#30882,10.);
#8770=VECTOR('',#30883,10.);
#8771=VECTOR('',#30888,10.);
#8772=VECTOR('',#30893,10.);
#8773=VECTOR('',#30896,10.);
#8774=VECTOR('',#30899,10.);
#8775=VECTOR('',#30900,10.);
#8776=VECTOR('',#30901,10.);
#8777=VECTOR('',#30904,10.);
#8778=VECTOR('',#30905,10.);
#8779=VECTOR('',#30910,10.);
#8780=VECTOR('',#30915,10.);
#8781=VECTOR('',#30918,10.);
#8782=VECTOR('',#30921,10.);
#8783=VECTOR('',#30922,10.);
#8784=VECTOR('',#30923,10.);
#8785=VECTOR('',#30926,10.);
#8786=VECTOR('',#30927,10.);
#8787=VECTOR('',#30932,10.);
#8788=VECTOR('',#30937,10.);
#8789=VECTOR('',#30940,10.);
#8790=VECTOR('',#30943,10.);
#8791=VECTOR('',#30944,10.);
#8792=VECTOR('',#30945,10.);
#8793=VECTOR('',#30948,10.);
#8794=VECTOR('',#30949,10.);
#8795=VECTOR('',#31024,10.);
#8796=VECTOR('',#31025,10.);
#8797=VECTOR('',#31026,10.);
#8798=VECTOR('',#31029,10.);
#8799=VECTOR('',#31030,10.);
#8800=VECTOR('',#31033,10.);
#8801=VECTOR('',#31034,10.);
#8802=VECTOR('',#31037,10.);
#8803=VECTOR('',#31042,10.);
#8804=VECTOR('',#31043,10.);
#8805=VECTOR('',#31044,10.);
#8806=VECTOR('',#31045,10.);
#8807=VECTOR('',#31048,10.);
#8808=VECTOR('',#31049,10.);
#8809=VECTOR('',#31050,10.);
#8810=VECTOR('',#31053,10.);
#8811=VECTOR('',#31054,10.);
#8812=VECTOR('',#31055,10.);
#8813=VECTOR('',#31058,10.);
#8814=VECTOR('',#31059,10.);
#8815=VECTOR('',#31062,10.);
#8816=VECTOR('',#31063,10.);
#8817=VECTOR('',#31064,10.);
#8818=VECTOR('',#31067,10.);
#8819=VECTOR('',#31068,10.);
#8820=VECTOR('',#31071,10.);
#8821=VECTOR('',#31072,10.);
#8822=VECTOR('',#31075,10.);
#8823=VECTOR('',#31080,10.);
#8824=VECTOR('',#31081,10.);
#8825=VECTOR('',#31082,10.);
#8826=VECTOR('',#31085,10.);
#8827=VECTOR('',#31086,10.);
#8828=VECTOR('',#31089,10.);
#8829=VECTOR('',#31090,10.);
#8830=VECTOR('',#31093,10.);
#8831=VERTEX_POINT('',#31102);
#8832=VERTEX_POINT('',#31103);
#8833=VERTEX_POINT('',#31105);
#8834=VERTEX_POINT('',#31107);
#8835=VERTEX_POINT('',#31109);
#8836=VERTEX_POINT('',#31113);
#8837=VERTEX_POINT('',#31115);
#8838=VERTEX_POINT('',#31117);
#8839=VERTEX_POINT('',#31121);
#8840=VERTEX_POINT('',#31122);
#8841=VERTEX_POINT('',#31124);
#8842=VERTEX_POINT('',#31126);
#8843=VERTEX_POINT('',#31128);
#8844=VERTEX_POINT('',#31132);
#8845=VERTEX_POINT('',#31134);
#8846=VERTEX_POINT('',#31136);
#8847=VERTEX_POINT('',#31140);
#8848=VERTEX_POINT('',#31141);
#8849=VERTEX_POINT('',#31143);
#8850=VERTEX_POINT('',#31145);
#8851=VERTEX_POINT('',#31147);
#8852=VERTEX_POINT('',#31151);
#8853=VERTEX_POINT('',#31153);
#8854=VERTEX_POINT('',#31155);
#8855=VERTEX_POINT('',#31159);
#8856=VERTEX_POINT('',#31160);
#8857=VERTEX_POINT('',#31162);
#8858=VERTEX_POINT('',#31164);
#8859=VERTEX_POINT('',#31166);
#8860=VERTEX_POINT('',#31170);
#8861=VERTEX_POINT('',#31172);
#8862=VERTEX_POINT('',#31174);
#8863=VERTEX_POINT('',#31178);
#8864=VERTEX_POINT('',#31179);
#8865=VERTEX_POINT('',#31181);
#8866=VERTEX_POINT('',#31183);
#8867=VERTEX_POINT('',#31185);
#8868=VERTEX_POINT('',#31189);
#8869=VERTEX_POINT('',#31191);
#8870=VERTEX_POINT('',#31193);
#8871=VERTEX_POINT('',#31197);
#8872=VERTEX_POINT('',#31198);
#8873=VERTEX_POINT('',#31200);
#8874=VERTEX_POINT('',#31202);
#8875=VERTEX_POINT('',#31204);
#8876=VERTEX_POINT('',#31208);
#8877=VERTEX_POINT('',#31210);
#8878=VERTEX_POINT('',#31212);
#8879=VERTEX_POINT('',#31216);
#8880=VERTEX_POINT('',#31217);
#8881=VERTEX_POINT('',#31219);
#8882=VERTEX_POINT('',#31221);
#8883=VERTEX_POINT('',#31223);
#8884=VERTEX_POINT('',#31227);
#8885=VERTEX_POINT('',#31229);
#8886=VERTEX_POINT('',#31231);
#8887=VERTEX_POINT('',#31235);
#8888=VERTEX_POINT('',#31236);
#8889=VERTEX_POINT('',#31238);
#8890=VERTEX_POINT('',#31240);
#8891=VERTEX_POINT('',#31242);
#8892=VERTEX_POINT('',#31246);
#8893=VERTEX_POINT('',#31248);
#8894=VERTEX_POINT('',#31250);
#8895=VERTEX_POINT('',#31254);
#8896=VERTEX_POINT('',#31255);
#8897=VERTEX_POINT('',#31257);
#8898=VERTEX_POINT('',#31259);
#8899=VERTEX_POINT('',#31261);
#8900=VERTEX_POINT('',#31265);
#8901=VERTEX_POINT('',#31267);
#8902=VERTEX_POINT('',#31269);
#8903=VERTEX_POINT('',#31273);
#8904=VERTEX_POINT('',#31274);
#8905=VERTEX_POINT('',#31276);
#8906=VERTEX_POINT('',#31278);
#8907=VERTEX_POINT('',#31280);
#8908=VERTEX_POINT('',#31284);
#8909=VERTEX_POINT('',#31286);
#8910=VERTEX_POINT('',#31288);
#8911=VERTEX_POINT('',#31292);
#8912=VERTEX_POINT('',#31293);
#8913=VERTEX_POINT('',#31295);
#8914=VERTEX_POINT('',#31297);
#8915=VERTEX_POINT('',#31299);
#8916=VERTEX_POINT('',#31303);
#8917=VERTEX_POINT('',#31305);
#8918=VERTEX_POINT('',#31307);
#8919=VERTEX_POINT('',#31311);
#8920=VERTEX_POINT('',#31312);
#8921=VERTEX_POINT('',#31314);
#8922=VERTEX_POINT('',#31316);
#8923=VERTEX_POINT('',#31318);
#8924=VERTEX_POINT('',#31322);
#8925=VERTEX_POINT('',#31324);
#8926=VERTEX_POINT('',#31326);
#8927=VERTEX_POINT('',#31330);
#8928=VERTEX_POINT('',#31331);
#8929=VERTEX_POINT('',#31333);
#8930=VERTEX_POINT('',#31335);
#8931=VERTEX_POINT('',#31337);
#8932=VERTEX_POINT('',#31341);
#8933=VERTEX_POINT('',#31343);
#8934=VERTEX_POINT('',#31345);
#8935=VERTEX_POINT('',#31349);
#8936=VERTEX_POINT('',#31350);
#8937=VERTEX_POINT('',#31352);
#8938=VERTEX_POINT('',#31354);
#8939=VERTEX_POINT('',#31356);
#8940=VERTEX_POINT('',#31360);
#8941=VERTEX_POINT('',#31362);
#8942=VERTEX_POINT('',#31364);
#8943=VERTEX_POINT('',#31368);
#8944=VERTEX_POINT('',#31369);
#8945=VERTEX_POINT('',#31371);
#8946=VERTEX_POINT('',#31373);
#8947=VERTEX_POINT('',#31375);
#8948=VERTEX_POINT('',#31379);
#8949=VERTEX_POINT('',#31381);
#8950=VERTEX_POINT('',#31383);
#8951=VERTEX_POINT('',#31387);
#8952=VERTEX_POINT('',#31388);
#8953=VERTEX_POINT('',#31390);
#8954=VERTEX_POINT('',#31392);
#8955=VERTEX_POINT('',#31394);
#8956=VERTEX_POINT('',#31398);
#8957=VERTEX_POINT('',#31400);
#8958=VERTEX_POINT('',#31402);
#8959=VERTEX_POINT('',#31406);
#8960=VERTEX_POINT('',#31407);
#8961=VERTEX_POINT('',#31409);
#8962=VERTEX_POINT('',#31411);
#8963=VERTEX_POINT('',#31413);
#8964=VERTEX_POINT('',#31417);
#8965=VERTEX_POINT('',#31419);
#8966=VERTEX_POINT('',#31421);
#8967=VERTEX_POINT('',#31425);
#8968=VERTEX_POINT('',#31426);
#8969=VERTEX_POINT('',#31428);
#8970=VERTEX_POINT('',#31430);
#8971=VERTEX_POINT('',#31432);
#8972=VERTEX_POINT('',#31436);
#8973=VERTEX_POINT('',#31438);
#8974=VERTEX_POINT('',#31440);
#8975=VERTEX_POINT('',#31444);
#8976=VERTEX_POINT('',#31445);
#8977=VERTEX_POINT('',#31447);
#8978=VERTEX_POINT('',#31449);
#8979=VERTEX_POINT('',#31451);
#8980=VERTEX_POINT('',#31455);
#8981=VERTEX_POINT('',#31457);
#8982=VERTEX_POINT('',#31461);
#8983=VERTEX_POINT('',#31462);
#8984=VERTEX_POINT('',#31464);
#8985=VERTEX_POINT('',#31466);
#8986=VERTEX_POINT('',#31468);
#8987=VERTEX_POINT('',#31472);
#8988=VERTEX_POINT('',#31474);
#8989=VERTEX_POINT('',#31476);
#8990=VERTEX_POINT('',#31480);
#8991=VERTEX_POINT('',#31481);
#8992=VERTEX_POINT('',#31483);
#8993=VERTEX_POINT('',#31485);
#8994=VERTEX_POINT('',#31487);
#8995=VERTEX_POINT('',#31491);
#8996=VERTEX_POINT('',#31493);
#8997=VERTEX_POINT('',#31495);
#8998=VERTEX_POINT('',#31499);
#8999=VERTEX_POINT('',#31500);
#9000=VERTEX_POINT('',#31502);
#9001=VERTEX_POINT('',#31504);
#9002=VERTEX_POINT('',#31506);
#9003=VERTEX_POINT('',#31510);
#9004=VERTEX_POINT('',#31512);
#9005=VERTEX_POINT('',#31514);
#9006=VERTEX_POINT('',#31518);
#9007=VERTEX_POINT('',#31519);
#9008=VERTEX_POINT('',#31521);
#9009=VERTEX_POINT('',#31523);
#9010=VERTEX_POINT('',#31525);
#9011=VERTEX_POINT('',#31529);
#9012=VERTEX_POINT('',#31531);
#9013=VERTEX_POINT('',#31533);
#9014=VERTEX_POINT('',#31537);
#9015=VERTEX_POINT('',#31538);
#9016=VERTEX_POINT('',#31540);
#9017=VERTEX_POINT('',#31542);
#9018=VERTEX_POINT('',#31544);
#9019=VERTEX_POINT('',#31548);
#9020=VERTEX_POINT('',#31550);
#9021=VERTEX_POINT('',#31552);
#9022=VERTEX_POINT('',#31556);
#9023=VERTEX_POINT('',#31557);
#9024=VERTEX_POINT('',#31559);
#9025=VERTEX_POINT('',#31561);
#9026=VERTEX_POINT('',#31563);
#9027=VERTEX_POINT('',#31567);
#9028=VERTEX_POINT('',#31569);
#9029=VERTEX_POINT('',#31571);
#9030=VERTEX_POINT('',#31575);
#9031=VERTEX_POINT('',#31576);
#9032=VERTEX_POINT('',#31578);
#9033=VERTEX_POINT('',#31580);
#9034=VERTEX_POINT('',#31582);
#9035=VERTEX_POINT('',#31586);
#9036=VERTEX_POINT('',#31588);
#9037=VERTEX_POINT('',#31590);
#9038=VERTEX_POINT('',#31594);
#9039=VERTEX_POINT('',#31595);
#9040=VERTEX_POINT('',#31597);
#9041=VERTEX_POINT('',#31599);
#9042=VERTEX_POINT('',#31601);
#9043=VERTEX_POINT('',#31605);
#9044=VERTEX_POINT('',#31607);
#9045=VERTEX_POINT('',#31609);
#9046=VERTEX_POINT('',#31613);
#9047=VERTEX_POINT('',#31614);
#9048=VERTEX_POINT('',#31616);
#9049=VERTEX_POINT('',#31618);
#9050=VERTEX_POINT('',#31622);
#9051=VERTEX_POINT('',#31624);
#9052=VERTEX_POINT('',#31626);
#9053=VERTEX_POINT('',#31630);
#9054=VERTEX_POINT('',#31631);
#9055=VERTEX_POINT('',#31633);
#9056=VERTEX_POINT('',#31635);
#9057=VERTEX_POINT('',#31637);
#9058=VERTEX_POINT('',#31641);
#9059=VERTEX_POINT('',#31643);
#9060=VERTEX_POINT('',#31645);
#9061=VERTEX_POINT('',#31649);
#9062=VERTEX_POINT('',#31650);
#9063=VERTEX_POINT('',#31652);
#9064=VERTEX_POINT('',#31654);
#9065=VERTEX_POINT('',#31656);
#9066=VERTEX_POINT('',#31660);
#9067=VERTEX_POINT('',#31662);
#9068=VERTEX_POINT('',#31664);
#9069=VERTEX_POINT('',#31668);
#9070=VERTEX_POINT('',#31669);
#9071=VERTEX_POINT('',#31671);
#9072=VERTEX_POINT('',#31673);
#9073=VERTEX_POINT('',#31675);
#9074=VERTEX_POINT('',#31679);
#9075=VERTEX_POINT('',#31681);
#9076=VERTEX_POINT('',#31683);
#9077=VERTEX_POINT('',#31687);
#9078=VERTEX_POINT('',#31688);
#9079=VERTEX_POINT('',#31690);
#9080=VERTEX_POINT('',#31692);
#9081=VERTEX_POINT('',#31694);
#9082=VERTEX_POINT('',#31698);
#9083=VERTEX_POINT('',#31700);
#9084=VERTEX_POINT('',#31702);
#9085=VERTEX_POINT('',#31706);
#9086=VERTEX_POINT('',#31707);
#9087=VERTEX_POINT('',#31709);
#9088=VERTEX_POINT('',#31711);
#9089=VERTEX_POINT('',#31713);
#9090=VERTEX_POINT('',#31717);
#9091=VERTEX_POINT('',#31719);
#9092=VERTEX_POINT('',#31721);
#9093=VERTEX_POINT('',#31725);
#9094=VERTEX_POINT('',#31726);
#9095=VERTEX_POINT('',#31728);
#9096=VERTEX_POINT('',#31730);
#9097=VERTEX_POINT('',#31732);
#9098=VERTEX_POINT('',#31736);
#9099=VERTEX_POINT('',#31738);
#9100=VERTEX_POINT('',#31740);
#9101=VERTEX_POINT('',#31744);
#9102=VERTEX_POINT('',#31745);
#9103=VERTEX_POINT('',#31747);
#9104=VERTEX_POINT('',#31749);
#9105=VERTEX_POINT('',#31751);
#9106=VERTEX_POINT('',#31755);
#9107=VERTEX_POINT('',#31757);
#9108=VERTEX_POINT('',#31759);
#9109=VERTEX_POINT('',#31763);
#9110=VERTEX_POINT('',#31764);
#9111=VERTEX_POINT('',#31766);
#9112=VERTEX_POINT('',#31768);
#9113=VERTEX_POINT('',#31770);
#9114=VERTEX_POINT('',#31774);
#9115=VERTEX_POINT('',#31776);
#9116=VERTEX_POINT('',#31778);
#9117=VERTEX_POINT('',#31782);
#9118=VERTEX_POINT('',#31783);
#9119=VERTEX_POINT('',#31785);
#9120=VERTEX_POINT('',#31787);
#9121=VERTEX_POINT('',#31789);
#9122=VERTEX_POINT('',#31793);
#9123=VERTEX_POINT('',#31795);
#9124=VERTEX_POINT('',#31797);
#9125=VERTEX_POINT('',#31801);
#9126=VERTEX_POINT('',#31802);
#9127=VERTEX_POINT('',#31804);
#9128=VERTEX_POINT('',#31806);
#9129=VERTEX_POINT('',#31808);
#9130=VERTEX_POINT('',#31812);
#9131=VERTEX_POINT('',#31814);
#9132=VERTEX_POINT('',#31816);
#9133=VERTEX_POINT('',#31820);
#9134=VERTEX_POINT('',#31821);
#9135=VERTEX_POINT('',#31823);
#9136=VERTEX_POINT('',#31825);
#9137=VERTEX_POINT('',#31827);
#9138=VERTEX_POINT('',#31831);
#9139=VERTEX_POINT('',#31833);
#9140=VERTEX_POINT('',#31835);
#9141=VERTEX_POINT('',#31839);
#9142=VERTEX_POINT('',#31840);
#9143=VERTEX_POINT('',#31842);
#9144=VERTEX_POINT('',#31844);
#9145=VERTEX_POINT('',#31846);
#9146=VERTEX_POINT('',#31850);
#9147=VERTEX_POINT('',#31852);
#9148=VERTEX_POINT('',#31854);
#9149=VERTEX_POINT('',#31858);
#9150=VERTEX_POINT('',#31859);
#9151=VERTEX_POINT('',#31861);
#9152=VERTEX_POINT('',#31863);
#9153=VERTEX_POINT('',#31865);
#9154=VERTEX_POINT('',#31869);
#9155=VERTEX_POINT('',#31871);
#9156=VERTEX_POINT('',#31873);
#9157=VERTEX_POINT('',#31877);
#9158=VERTEX_POINT('',#31878);
#9159=VERTEX_POINT('',#31880);
#9160=VERTEX_POINT('',#31882);
#9161=VERTEX_POINT('',#31884);
#9162=VERTEX_POINT('',#31888);
#9163=VERTEX_POINT('',#31890);
#9164=VERTEX_POINT('',#31892);
#9165=VERTEX_POINT('',#31896);
#9166=VERTEX_POINT('',#31897);
#9167=VERTEX_POINT('',#31899);
#9168=VERTEX_POINT('',#31901);
#9169=VERTEX_POINT('',#31903);
#9170=VERTEX_POINT('',#31907);
#9171=VERTEX_POINT('',#31909);
#9172=VERTEX_POINT('',#31911);
#9173=VERTEX_POINT('',#31915);
#9174=VERTEX_POINT('',#31916);
#9175=VERTEX_POINT('',#31918);
#9176=VERTEX_POINT('',#31920);
#9177=VERTEX_POINT('',#31922);
#9178=VERTEX_POINT('',#31926);
#9179=VERTEX_POINT('',#31928);
#9180=VERTEX_POINT('',#31930);
#9181=VERTEX_POINT('',#31934);
#9182=VERTEX_POINT('',#31935);
#9183=VERTEX_POINT('',#31937);
#9184=VERTEX_POINT('',#31939);
#9185=VERTEX_POINT('',#31941);
#9186=VERTEX_POINT('',#31945);
#9187=VERTEX_POINT('',#31947);
#9188=VERTEX_POINT('',#31949);
#9189=VERTEX_POINT('',#31953);
#9190=VERTEX_POINT('',#31954);
#9191=VERTEX_POINT('',#31956);
#9192=VERTEX_POINT('',#31958);
#9193=VERTEX_POINT('',#31960);
#9194=VERTEX_POINT('',#31964);
#9195=VERTEX_POINT('',#31966);
#9196=VERTEX_POINT('',#31968);
#9197=VERTEX_POINT('',#31972);
#9198=VERTEX_POINT('',#31973);
#9199=VERTEX_POINT('',#31975);
#9200=VERTEX_POINT('',#31977);
#9201=VERTEX_POINT('',#31979);
#9202=VERTEX_POINT('',#31983);
#9203=VERTEX_POINT('',#31985);
#9204=VERTEX_POINT('',#31987);
#9205=VERTEX_POINT('',#31991);
#9206=VERTEX_POINT('',#31992);
#9207=VERTEX_POINT('',#31994);
#9208=VERTEX_POINT('',#31996);
#9209=VERTEX_POINT('',#31998);
#9210=VERTEX_POINT('',#32002);
#9211=VERTEX_POINT('',#32004);
#9212=VERTEX_POINT('',#32006);
#9213=VERTEX_POINT('',#32010);
#9214=VERTEX_POINT('',#32011);
#9215=VERTEX_POINT('',#32013);
#9216=VERTEX_POINT('',#32015);
#9217=VERTEX_POINT('',#32017);
#9218=VERTEX_POINT('',#32021);
#9219=VERTEX_POINT('',#32023);
#9220=VERTEX_POINT('',#32025);
#9221=VERTEX_POINT('',#32029);
#9222=VERTEX_POINT('',#32030);
#9223=VERTEX_POINT('',#32032);
#9224=VERTEX_POINT('',#32034);
#9225=VERTEX_POINT('',#32036);
#9226=VERTEX_POINT('',#32040);
#9227=VERTEX_POINT('',#32042);
#9228=VERTEX_POINT('',#32044);
#9229=VERTEX_POINT('',#32048);
#9230=VERTEX_POINT('',#32049);
#9231=VERTEX_POINT('',#32051);
#9232=VERTEX_POINT('',#32053);
#9233=VERTEX_POINT('',#32055);
#9234=VERTEX_POINT('',#32059);
#9235=VERTEX_POINT('',#32061);
#9236=VERTEX_POINT('',#32063);
#9237=VERTEX_POINT('',#32067);
#9238=VERTEX_POINT('',#32068);
#9239=VERTEX_POINT('',#32070);
#9240=VERTEX_POINT('',#32072);
#9241=VERTEX_POINT('',#32074);
#9242=VERTEX_POINT('',#32078);
#9243=VERTEX_POINT('',#32080);
#9244=VERTEX_POINT('',#32082);
#9245=VERTEX_POINT('',#32086);
#9246=VERTEX_POINT('',#32087);
#9247=VERTEX_POINT('',#32089);
#9248=VERTEX_POINT('',#32091);
#9249=VERTEX_POINT('',#32093);
#9250=VERTEX_POINT('',#32097);
#9251=VERTEX_POINT('',#32099);
#9252=VERTEX_POINT('',#32101);
#9253=VERTEX_POINT('',#32105);
#9254=VERTEX_POINT('',#32106);
#9255=VERTEX_POINT('',#32108);
#9256=VERTEX_POINT('',#32110);
#9257=VERTEX_POINT('',#32112);
#9258=VERTEX_POINT('',#32116);
#9259=VERTEX_POINT('',#32118);
#9260=VERTEX_POINT('',#32120);
#9261=VERTEX_POINT('',#32124);
#9262=VERTEX_POINT('',#32125);
#9263=VERTEX_POINT('',#32127);
#9264=VERTEX_POINT('',#32129);
#9265=VERTEX_POINT('',#32131);
#9266=VERTEX_POINT('',#32135);
#9267=VERTEX_POINT('',#32137);
#9268=VERTEX_POINT('',#32139);
#9269=VERTEX_POINT('',#32143);
#9270=VERTEX_POINT('',#32144);
#9271=VERTEX_POINT('',#32146);
#9272=VERTEX_POINT('',#32148);
#9273=VERTEX_POINT('',#32150);
#9274=VERTEX_POINT('',#32154);
#9275=VERTEX_POINT('',#32156);
#9276=VERTEX_POINT('',#32158);
#9277=VERTEX_POINT('',#32162);
#9278=VERTEX_POINT('',#32163);
#9279=VERTEX_POINT('',#32165);
#9280=VERTEX_POINT('',#32167);
#9281=VERTEX_POINT('',#32169);
#9282=VERTEX_POINT('',#32173);
#9283=VERTEX_POINT('',#32175);
#9284=VERTEX_POINT('',#32177);
#9285=VERTEX_POINT('',#32181);
#9286=VERTEX_POINT('',#32182);
#9287=VERTEX_POINT('',#32184);
#9288=VERTEX_POINT('',#32186);
#9289=VERTEX_POINT('',#32188);
#9290=VERTEX_POINT('',#32192);
#9291=VERTEX_POINT('',#32194);
#9292=VERTEX_POINT('',#32196);
#9293=VERTEX_POINT('',#32200);
#9294=VERTEX_POINT('',#32201);
#9295=VERTEX_POINT('',#32203);
#9296=VERTEX_POINT('',#32205);
#9297=VERTEX_POINT('',#32207);
#9298=VERTEX_POINT('',#32211);
#9299=VERTEX_POINT('',#32213);
#9300=VERTEX_POINT('',#32215);
#9301=VERTEX_POINT('',#32219);
#9302=VERTEX_POINT('',#32220);
#9303=VERTEX_POINT('',#32222);
#9304=VERTEX_POINT('',#32224);
#9305=VERTEX_POINT('',#32226);
#9306=VERTEX_POINT('',#32230);
#9307=VERTEX_POINT('',#32232);
#9308=VERTEX_POINT('',#32234);
#9309=VERTEX_POINT('',#32238);
#9310=VERTEX_POINT('',#32239);
#9311=VERTEX_POINT('',#32241);
#9312=VERTEX_POINT('',#32243);
#9313=VERTEX_POINT('',#32245);
#9314=VERTEX_POINT('',#32249);
#9315=VERTEX_POINT('',#32251);
#9316=VERTEX_POINT('',#32253);
#9317=VERTEX_POINT('',#32257);
#9318=VERTEX_POINT('',#32258);
#9319=VERTEX_POINT('',#32260);
#9320=VERTEX_POINT('',#32262);
#9321=VERTEX_POINT('',#32264);
#9322=VERTEX_POINT('',#32268);
#9323=VERTEX_POINT('',#32270);
#9324=VERTEX_POINT('',#32272);
#9325=VERTEX_POINT('',#32276);
#9326=VERTEX_POINT('',#32277);
#9327=VERTEX_POINT('',#32279);
#9328=VERTEX_POINT('',#32281);
#9329=VERTEX_POINT('',#32283);
#9330=VERTEX_POINT('',#32287);
#9331=VERTEX_POINT('',#32289);
#9332=VERTEX_POINT('',#32291);
#9333=VERTEX_POINT('',#32295);
#9334=VERTEX_POINT('',#32296);
#9335=VERTEX_POINT('',#32298);
#9336=VERTEX_POINT('',#32300);
#9337=VERTEX_POINT('',#32302);
#9338=VERTEX_POINT('',#32306);
#9339=VERTEX_POINT('',#32308);
#9340=VERTEX_POINT('',#32310);
#9341=VERTEX_POINT('',#32314);
#9342=VERTEX_POINT('',#32315);
#9343=VERTEX_POINT('',#32317);
#9344=VERTEX_POINT('',#32319);
#9345=VERTEX_POINT('',#32321);
#9346=VERTEX_POINT('',#32325);
#9347=VERTEX_POINT('',#32327);
#9348=VERTEX_POINT('',#32331);
#9349=VERTEX_POINT('',#32332);
#9350=VERTEX_POINT('',#32334);
#9351=VERTEX_POINT('',#32336);
#9352=VERTEX_POINT('',#32338);
#9353=VERTEX_POINT('',#32342);
#9354=VERTEX_POINT('',#32344);
#9355=VERTEX_POINT('',#32346);
#9356=VERTEX_POINT('',#32350);
#9357=VERTEX_POINT('',#32351);
#9358=VERTEX_POINT('',#32353);
#9359=VERTEX_POINT('',#32355);
#9360=VERTEX_POINT('',#32357);
#9361=VERTEX_POINT('',#32361);
#9362=VERTEX_POINT('',#32363);
#9363=VERTEX_POINT('',#32365);
#9364=VERTEX_POINT('',#32369);
#9365=VERTEX_POINT('',#32370);
#9366=VERTEX_POINT('',#32372);
#9367=VERTEX_POINT('',#32374);
#9368=VERTEX_POINT('',#32376);
#9369=VERTEX_POINT('',#32380);
#9370=VERTEX_POINT('',#32382);
#9371=VERTEX_POINT('',#32384);
#9372=VERTEX_POINT('',#32388);
#9373=VERTEX_POINT('',#32389);
#9374=VERTEX_POINT('',#32391);
#9375=VERTEX_POINT('',#32393);
#9376=VERTEX_POINT('',#32395);
#9377=VERTEX_POINT('',#32399);
#9378=VERTEX_POINT('',#32401);
#9379=VERTEX_POINT('',#32403);
#9380=VERTEX_POINT('',#32407);
#9381=VERTEX_POINT('',#32408);
#9382=VERTEX_POINT('',#32410);
#9383=VERTEX_POINT('',#32412);
#9384=VERTEX_POINT('',#32414);
#9385=VERTEX_POINT('',#32418);
#9386=VERTEX_POINT('',#32420);
#9387=VERTEX_POINT('',#32422);
#9388=VERTEX_POINT('',#32426);
#9389=VERTEX_POINT('',#32427);
#9390=VERTEX_POINT('',#32429);
#9391=VERTEX_POINT('',#32431);
#9392=VERTEX_POINT('',#32433);
#9393=VERTEX_POINT('',#32437);
#9394=VERTEX_POINT('',#32439);
#9395=VERTEX_POINT('',#32441);
#9396=VERTEX_POINT('',#32445);
#9397=VERTEX_POINT('',#32446);
#9398=VERTEX_POINT('',#32448);
#9399=VERTEX_POINT('',#32450);
#9400=VERTEX_POINT('',#32452);
#9401=VERTEX_POINT('',#32456);
#9402=VERTEX_POINT('',#32458);
#9403=VERTEX_POINT('',#32460);
#9404=VERTEX_POINT('',#32464);
#9405=VERTEX_POINT('',#32465);
#9406=VERTEX_POINT('',#32467);
#9407=VERTEX_POINT('',#32469);
#9408=VERTEX_POINT('',#32471);
#9409=VERTEX_POINT('',#32475);
#9410=VERTEX_POINT('',#32477);
#9411=VERTEX_POINT('',#32479);
#9412=VERTEX_POINT('',#32483);
#9413=VERTEX_POINT('',#32484);
#9414=VERTEX_POINT('',#32486);
#9415=VERTEX_POINT('',#32488);
#9416=VERTEX_POINT('',#32490);
#9417=VERTEX_POINT('',#32494);
#9418=VERTEX_POINT('',#32496);
#9419=VERTEX_POINT('',#32500);
#9420=VERTEX_POINT('',#32502);
#9421=VERTEX_POINT('',#32505);
#9422=VERTEX_POINT('',#32507);
#9423=VERTEX_POINT('',#32619);
#9424=VERTEX_POINT('',#32621);
#9425=VERTEX_POINT('',#32623);
#9426=VERTEX_POINT('',#32626);
#9427=VERTEX_POINT('',#32735);
#9428=VERTEX_POINT('',#32737);
#9429=VERTEX_POINT('',#32739);
#9430=VERTEX_POINT('',#32741);
#9431=VERTEX_POINT('',#32746);
#9432=VERTEX_POINT('',#32747);
#9433=VERTEX_POINT('',#32749);
#9434=VERTEX_POINT('',#32751);
#9435=VERTEX_POINT('',#32755);
#9436=VERTEX_POINT('',#32756);
#9437=VERTEX_POINT('',#32758);
#9438=VERTEX_POINT('',#32760);
#9439=VERTEX_POINT('',#32766);
#9440=VERTEX_POINT('',#32771);
#9441=VERTEX_POINT('',#32774);
#9442=VERTEX_POINT('',#32776);
#9443=VERTEX_POINT('',#32787);
#9444=VERTEX_POINT('',#32788);
#9445=VERTEX_POINT('',#32790);
#9446=VERTEX_POINT('',#32792);
#9447=VERTEX_POINT('',#32796);
#9448=VERTEX_POINT('',#32798);
#9449=VERTEX_POINT('',#32802);
#9450=VERTEX_POINT('',#32803);
#9451=VERTEX_POINT('',#32805);
#9452=VERTEX_POINT('',#32807);
#9453=VERTEX_POINT('',#32811);
#9454=VERTEX_POINT('',#32813);
#9455=VERTEX_POINT('',#32817);
#9456=VERTEX_POINT('',#32819);
#9457=VERTEX_POINT('',#32823);
#9458=VERTEX_POINT('',#32825);
#9459=VERTEX_POINT('',#32829);
#9460=VERTEX_POINT('',#32830);
#9461=VERTEX_POINT('',#32835);
#9462=VERTEX_POINT('',#32836);
#9463=VERTEX_POINT('',#32838);
#9464=VERTEX_POINT('',#32840);
#9465=VERTEX_POINT('',#32844);
#9466=VERTEX_POINT('',#32846);
#9467=VERTEX_POINT('',#32856);
#9468=VERTEX_POINT('',#32857);
#9469=VERTEX_POINT('',#32859);
#9470=VERTEX_POINT('',#32861);
#9471=VERTEX_POINT('',#32865);
#9472=VERTEX_POINT('',#32867);
#9473=VERTEX_POINT('',#32871);
#9474=VERTEX_POINT('',#32872);
#9475=VERTEX_POINT('',#32874);
#9476=VERTEX_POINT('',#32876);
#9477=VERTEX_POINT('',#32880);
#9478=VERTEX_POINT('',#32882);
#9479=VERTEX_POINT('',#32886);
#9480=VERTEX_POINT('',#32888);
#9481=VERTEX_POINT('',#32892);
#9482=VERTEX_POINT('',#32894);
#9483=VERTEX_POINT('',#32898);
#9484=VERTEX_POINT('',#32899);
#9485=VERTEX_POINT('',#32904);
#9486=VERTEX_POINT('',#32905);
#9487=VERTEX_POINT('',#32907);
#9488=VERTEX_POINT('',#32909);
#9489=VERTEX_POINT('',#32913);
#9490=VERTEX_POINT('',#32915);
#9491=VERTEX_POINT('',#32925);
#9492=VERTEX_POINT('',#32926);
#9493=VERTEX_POINT('',#32928);
#9494=VERTEX_POINT('',#32930);
#9495=VERTEX_POINT('',#32934);
#9496=VERTEX_POINT('',#32936);
#9497=VERTEX_POINT('',#32940);
#9498=VERTEX_POINT('',#32941);
#9499=VERTEX_POINT('',#32943);
#9500=VERTEX_POINT('',#32945);
#9501=VERTEX_POINT('',#32949);
#9502=VERTEX_POINT('',#32951);
#9503=VERTEX_POINT('',#32955);
#9504=VERTEX_POINT('',#32957);
#9505=VERTEX_POINT('',#32961);
#9506=VERTEX_POINT('',#32963);
#9507=VERTEX_POINT('',#32967);
#9508=VERTEX_POINT('',#32968);
#9509=VERTEX_POINT('',#32973);
#9510=VERTEX_POINT('',#32974);
#9511=VERTEX_POINT('',#32976);
#9512=VERTEX_POINT('',#32978);
#9513=VERTEX_POINT('',#32982);
#9514=VERTEX_POINT('',#32984);
#9515=VERTEX_POINT('',#32994);
#9516=VERTEX_POINT('',#32995);
#9517=VERTEX_POINT('',#32997);
#9518=VERTEX_POINT('',#32999);
#9519=VERTEX_POINT('',#33003);
#9520=VERTEX_POINT('',#33005);
#9521=VERTEX_POINT('',#33009);
#9522=VERTEX_POINT('',#33010);
#9523=VERTEX_POINT('',#33012);
#9524=VERTEX_POINT('',#33014);
#9525=VERTEX_POINT('',#33018);
#9526=VERTEX_POINT('',#33020);
#9527=VERTEX_POINT('',#33024);
#9528=VERTEX_POINT('',#33026);
#9529=VERTEX_POINT('',#33030);
#9530=VERTEX_POINT('',#33032);
#9531=VERTEX_POINT('',#33036);
#9532=VERTEX_POINT('',#33037);
#9533=VERTEX_POINT('',#33042);
#9534=VERTEX_POINT('',#33043);
#9535=VERTEX_POINT('',#33045);
#9536=VERTEX_POINT('',#33047);
#9537=VERTEX_POINT('',#33051);
#9538=VERTEX_POINT('',#33053);
#9539=VERTEX_POINT('',#33063);
#9540=VERTEX_POINT('',#33064);
#9541=VERTEX_POINT('',#33066);
#9542=VERTEX_POINT('',#33068);
#9543=VERTEX_POINT('',#33072);
#9544=VERTEX_POINT('',#33074);
#9545=VERTEX_POINT('',#33078);
#9546=VERTEX_POINT('',#33079);
#9547=VERTEX_POINT('',#33081);
#9548=VERTEX_POINT('',#33083);
#9549=VERTEX_POINT('',#33087);
#9550=VERTEX_POINT('',#33089);
#9551=VERTEX_POINT('',#33093);
#9552=VERTEX_POINT('',#33095);
#9553=VERTEX_POINT('',#33099);
#9554=VERTEX_POINT('',#33101);
#9555=VERTEX_POINT('',#33105);
#9556=VERTEX_POINT('',#33106);
#9557=VERTEX_POINT('',#33111);
#9558=VERTEX_POINT('',#33112);
#9559=VERTEX_POINT('',#33114);
#9560=VERTEX_POINT('',#33116);
#9561=VERTEX_POINT('',#33120);
#9562=VERTEX_POINT('',#33122);
#9563=VERTEX_POINT('',#33132);
#9564=VERTEX_POINT('',#33133);
#9565=VERTEX_POINT('',#33135);
#9566=VERTEX_POINT('',#33137);
#9567=VERTEX_POINT('',#33141);
#9568=VERTEX_POINT('',#33143);
#9569=VERTEX_POINT('',#33147);
#9570=VERTEX_POINT('',#33148);
#9571=VERTEX_POINT('',#33150);
#9572=VERTEX_POINT('',#33152);
#9573=VERTEX_POINT('',#33156);
#9574=VERTEX_POINT('',#33158);
#9575=VERTEX_POINT('',#33162);
#9576=VERTEX_POINT('',#33164);
#9577=VERTEX_POINT('',#33168);
#9578=VERTEX_POINT('',#33170);
#9579=VERTEX_POINT('',#33174);
#9580=VERTEX_POINT('',#33175);
#9581=VERTEX_POINT('',#33180);
#9582=VERTEX_POINT('',#33181);
#9583=VERTEX_POINT('',#33183);
#9584=VERTEX_POINT('',#33185);
#9585=VERTEX_POINT('',#33189);
#9586=VERTEX_POINT('',#33191);
#9587=VERTEX_POINT('',#33201);
#9588=VERTEX_POINT('',#33202);
#9589=VERTEX_POINT('',#33204);
#9590=VERTEX_POINT('',#33206);
#9591=VERTEX_POINT('',#33210);
#9592=VERTEX_POINT('',#33212);
#9593=VERTEX_POINT('',#33216);
#9594=VERTEX_POINT('',#33218);
#9595=VERTEX_POINT('',#33222);
#9596=VERTEX_POINT('',#33223);
#9597=VERTEX_POINT('',#33225);
#9598=VERTEX_POINT('',#33227);
#9599=VERTEX_POINT('',#33231);
#9600=VERTEX_POINT('',#33233);
#9601=VERTEX_POINT('',#33237);
#9602=VERTEX_POINT('',#33239);
#9603=VERTEX_POINT('',#33243);
#9604=VERTEX_POINT('',#33245);
#9605=VERTEX_POINT('',#33249);
#9606=VERTEX_POINT('',#33250);
#9607=VERTEX_POINT('',#33255);
#9608=VERTEX_POINT('',#33256);
#9609=VERTEX_POINT('',#33258);
#9610=VERTEX_POINT('',#33260);
#9611=VERTEX_POINT('',#33270);
#9612=VERTEX_POINT('',#33271);
#9613=VERTEX_POINT('',#33273);
#9614=VERTEX_POINT('',#33275);
#9615=VERTEX_POINT('',#33279);
#9616=VERTEX_POINT('',#33281);
#9617=VERTEX_POINT('',#33285);
#9618=VERTEX_POINT('',#33287);
#9619=VERTEX_POINT('',#33291);
#9620=VERTEX_POINT('',#33292);
#9621=VERTEX_POINT('',#33294);
#9622=VERTEX_POINT('',#33296);
#9623=VERTEX_POINT('',#33300);
#9624=VERTEX_POINT('',#33302);
#9625=VERTEX_POINT('',#33306);
#9626=VERTEX_POINT('',#33308);
#9627=VERTEX_POINT('',#33312);
#9628=VERTEX_POINT('',#33314);
#9629=VERTEX_POINT('',#33318);
#9630=VERTEX_POINT('',#33319);
#9631=VERTEX_POINT('',#33324);
#9632=VERTEX_POINT('',#33325);
#9633=VERTEX_POINT('',#33327);
#9634=VERTEX_POINT('',#33329);
#9635=VERTEX_POINT('',#33339);
#9636=VERTEX_POINT('',#33340);
#9637=VERTEX_POINT('',#33342);
#9638=VERTEX_POINT('',#33344);
#9639=VERTEX_POINT('',#33348);
#9640=VERTEX_POINT('',#33350);
#9641=VERTEX_POINT('',#33354);
#9642=VERTEX_POINT('',#33356);
#9643=VERTEX_POINT('',#33360);
#9644=VERTEX_POINT('',#33361);
#9645=VERTEX_POINT('',#33363);
#9646=VERTEX_POINT('',#33365);
#9647=VERTEX_POINT('',#33369);
#9648=VERTEX_POINT('',#33371);
#9649=VERTEX_POINT('',#33375);
#9650=VERTEX_POINT('',#33377);
#9651=VERTEX_POINT('',#33381);
#9652=VERTEX_POINT('',#33383);
#9653=VERTEX_POINT('',#33387);
#9654=VERTEX_POINT('',#33388);
#9655=VERTEX_POINT('',#33393);
#9656=VERTEX_POINT('',#33394);
#9657=VERTEX_POINT('',#33396);
#9658=VERTEX_POINT('',#33398);
#9659=VERTEX_POINT('',#33408);
#9660=VERTEX_POINT('',#33409);
#9661=VERTEX_POINT('',#33411);
#9662=VERTEX_POINT('',#33413);
#9663=VERTEX_POINT('',#33417);
#9664=VERTEX_POINT('',#33419);
#9665=VERTEX_POINT('',#33423);
#9666=VERTEX_POINT('',#33425);
#9667=VERTEX_POINT('',#33429);
#9668=VERTEX_POINT('',#33430);
#9669=VERTEX_POINT('',#33432);
#9670=VERTEX_POINT('',#33434);
#9671=VERTEX_POINT('',#33438);
#9672=VERTEX_POINT('',#33440);
#9673=VERTEX_POINT('',#33444);
#9674=VERTEX_POINT('',#33446);
#9675=VERTEX_POINT('',#33450);
#9676=VERTEX_POINT('',#33452);
#9677=VERTEX_POINT('',#33456);
#9678=VERTEX_POINT('',#33457);
#9679=VERTEX_POINT('',#33462);
#9680=VERTEX_POINT('',#33463);
#9681=VERTEX_POINT('',#33465);
#9682=VERTEX_POINT('',#33467);
#9683=VERTEX_POINT('',#33477);
#9684=VERTEX_POINT('',#33478);
#9685=VERTEX_POINT('',#33480);
#9686=VERTEX_POINT('',#33482);
#9687=VERTEX_POINT('',#33486);
#9688=VERTEX_POINT('',#33488);
#9689=VERTEX_POINT('',#33492);
#9690=VERTEX_POINT('',#33494);
#9691=VERTEX_POINT('',#33498);
#9692=VERTEX_POINT('',#33499);
#9693=VERTEX_POINT('',#33501);
#9694=VERTEX_POINT('',#33503);
#9695=VERTEX_POINT('',#33507);
#9696=VERTEX_POINT('',#33509);
#9697=VERTEX_POINT('',#33513);
#9698=VERTEX_POINT('',#33515);
#9699=VERTEX_POINT('',#33519);
#9700=VERTEX_POINT('',#33521);
#9701=VERTEX_POINT('',#33525);
#9702=VERTEX_POINT('',#33526);
#9703=VERTEX_POINT('',#33531);
#9704=VERTEX_POINT('',#33532);
#9705=VERTEX_POINT('',#33534);
#9706=VERTEX_POINT('',#33536);
#9707=VERTEX_POINT('',#33546);
#9708=VERTEX_POINT('',#33547);
#9709=VERTEX_POINT('',#33549);
#9710=VERTEX_POINT('',#33551);
#9711=VERTEX_POINT('',#33555);
#9712=VERTEX_POINT('',#33557);
#9713=VERTEX_POINT('',#33561);
#9714=VERTEX_POINT('',#33562);
#9715=VERTEX_POINT('',#33564);
#9716=VERTEX_POINT('',#33566);
#9717=VERTEX_POINT('',#33570);
#9718=VERTEX_POINT('',#33572);
#9719=VERTEX_POINT('',#33576);
#9720=VERTEX_POINT('',#33578);
#9721=VERTEX_POINT('',#33582);
#9722=VERTEX_POINT('',#33584);
#9723=VERTEX_POINT('',#33588);
#9724=VERTEX_POINT('',#33589);
#9725=VERTEX_POINT('',#33594);
#9726=VERTEX_POINT('',#33595);
#9727=VERTEX_POINT('',#33597);
#9728=VERTEX_POINT('',#33599);
#9729=VERTEX_POINT('',#33603);
#9730=VERTEX_POINT('',#33605);
#9731=VERTEX_POINT('',#33615);
#9732=VERTEX_POINT('',#33616);
#9733=VERTEX_POINT('',#33618);
#9734=VERTEX_POINT('',#33620);
#9735=VERTEX_POINT('',#33624);
#9736=VERTEX_POINT('',#33626);
#9737=VERTEX_POINT('',#33630);
#9738=VERTEX_POINT('',#33632);
#9739=VERTEX_POINT('',#33636);
#9740=VERTEX_POINT('',#33638);
#9741=VERTEX_POINT('',#33642);
#9742=VERTEX_POINT('',#33643);
#9743=VERTEX_POINT('',#33645);
#9744=VERTEX_POINT('',#33647);
#9745=VERTEX_POINT('',#33651);
#9746=VERTEX_POINT('',#33653);
#9747=VERTEX_POINT('',#33657);
#9748=VERTEX_POINT('',#33659);
#9749=VERTEX_POINT('',#33663);
#9750=VERTEX_POINT('',#33665);
#9751=VERTEX_POINT('',#33669);
#9752=VERTEX_POINT('',#33670);
#9753=VERTEX_POINT('',#33675);
#9754=VERTEX_POINT('',#33676);
#9755=VERTEX_POINT('',#33684);
#9756=VERTEX_POINT('',#33685);
#9757=VERTEX_POINT('',#33687);
#9758=VERTEX_POINT('',#33689);
#9759=VERTEX_POINT('',#33693);
#9760=VERTEX_POINT('',#33695);
#9761=VERTEX_POINT('',#33699);
#9762=VERTEX_POINT('',#33701);
#9763=VERTEX_POINT('',#33705);
#9764=VERTEX_POINT('',#33707);
#9765=VERTEX_POINT('',#33711);
#9766=VERTEX_POINT('',#33712);
#9767=VERTEX_POINT('',#33714);
#9768=VERTEX_POINT('',#33716);
#9769=VERTEX_POINT('',#33720);
#9770=VERTEX_POINT('',#33722);
#9771=VERTEX_POINT('',#33726);
#9772=VERTEX_POINT('',#33728);
#9773=VERTEX_POINT('',#33732);
#9774=VERTEX_POINT('',#33734);
#9775=VERTEX_POINT('',#33738);
#9776=VERTEX_POINT('',#33739);
#9777=VERTEX_POINT('',#33744);
#9778=VERTEX_POINT('',#33745);
#9779=VERTEX_POINT('',#33753);
#9780=VERTEX_POINT('',#33754);
#9781=VERTEX_POINT('',#33756);
#9782=VERTEX_POINT('',#33758);
#9783=VERTEX_POINT('',#33762);
#9784=VERTEX_POINT('',#33764);
#9785=VERTEX_POINT('',#33768);
#9786=VERTEX_POINT('',#33770);
#9787=VERTEX_POINT('',#33774);
#9788=VERTEX_POINT('',#33776);
#9789=VERTEX_POINT('',#33780);
#9790=VERTEX_POINT('',#33781);
#9791=VERTEX_POINT('',#33783);
#9792=VERTEX_POINT('',#33785);
#9793=VERTEX_POINT('',#33789);
#9794=VERTEX_POINT('',#33791);
#9795=VERTEX_POINT('',#33795);
#9796=VERTEX_POINT('',#33797);
#9797=VERTEX_POINT('',#33801);
#9798=VERTEX_POINT('',#33803);
#9799=VERTEX_POINT('',#33807);
#9800=VERTEX_POINT('',#33808);
#9801=VERTEX_POINT('',#33813);
#9802=VERTEX_POINT('',#33814);
#9803=VERTEX_POINT('',#33822);
#9804=VERTEX_POINT('',#33823);
#9805=VERTEX_POINT('',#33825);
#9806=VERTEX_POINT('',#33827);
#9807=VERTEX_POINT('',#33831);
#9808=VERTEX_POINT('',#33833);
#9809=VERTEX_POINT('',#33837);
#9810=VERTEX_POINT('',#33839);
#9811=VERTEX_POINT('',#33843);
#9812=VERTEX_POINT('',#33845);
#9813=VERTEX_POINT('',#33849);
#9814=VERTEX_POINT('',#33850);
#9815=VERTEX_POINT('',#33852);
#9816=VERTEX_POINT('',#33854);
#9817=VERTEX_POINT('',#33858);
#9818=VERTEX_POINT('',#33860);
#9819=VERTEX_POINT('',#33864);
#9820=VERTEX_POINT('',#33866);
#9821=VERTEX_POINT('',#33870);
#9822=VERTEX_POINT('',#33872);
#9823=VERTEX_POINT('',#33876);
#9824=VERTEX_POINT('',#33877);
#9825=VERTEX_POINT('',#33882);
#9826=VERTEX_POINT('',#33883);
#9827=VERTEX_POINT('',#33891);
#9828=VERTEX_POINT('',#33892);
#9829=VERTEX_POINT('',#33894);
#9830=VERTEX_POINT('',#33896);
#9831=VERTEX_POINT('',#33900);
#9832=VERTEX_POINT('',#33902);
#9833=VERTEX_POINT('',#33906);
#9834=VERTEX_POINT('',#33908);
#9835=VERTEX_POINT('',#33912);
#9836=VERTEX_POINT('',#33914);
#9837=VERTEX_POINT('',#33918);
#9838=VERTEX_POINT('',#33919);
#9839=VERTEX_POINT('',#33921);
#9840=VERTEX_POINT('',#33923);
#9841=VERTEX_POINT('',#33927);
#9842=VERTEX_POINT('',#33929);
#9843=VERTEX_POINT('',#33933);
#9844=VERTEX_POINT('',#33935);
#9845=VERTEX_POINT('',#33939);
#9846=VERTEX_POINT('',#33941);
#9847=VERTEX_POINT('',#33945);
#9848=VERTEX_POINT('',#33946);
#9849=VERTEX_POINT('',#33951);
#9850=VERTEX_POINT('',#33952);
#9851=VERTEX_POINT('',#33960);
#9852=VERTEX_POINT('',#33961);
#9853=VERTEX_POINT('',#33963);
#9854=VERTEX_POINT('',#33965);
#9855=VERTEX_POINT('',#33969);
#9856=VERTEX_POINT('',#33971);
#9857=VERTEX_POINT('',#33975);
#9858=VERTEX_POINT('',#33977);
#9859=VERTEX_POINT('',#33981);
#9860=VERTEX_POINT('',#33983);
#9861=VERTEX_POINT('',#33987);
#9862=VERTEX_POINT('',#33988);
#9863=VERTEX_POINT('',#33990);
#9864=VERTEX_POINT('',#33992);
#9865=VERTEX_POINT('',#33996);
#9866=VERTEX_POINT('',#33998);
#9867=VERTEX_POINT('',#34002);
#9868=VERTEX_POINT('',#34004);
#9869=VERTEX_POINT('',#34008);
#9870=VERTEX_POINT('',#34010);
#9871=VERTEX_POINT('',#34014);
#9872=VERTEX_POINT('',#34015);
#9873=VERTEX_POINT('',#34020);
#9874=VERTEX_POINT('',#34021);
#9875=VERTEX_POINT('',#34029);
#9876=VERTEX_POINT('',#34030);
#9877=VERTEX_POINT('',#34032);
#9878=VERTEX_POINT('',#34034);
#9879=VERTEX_POINT('',#34038);
#9880=VERTEX_POINT('',#34040);
#9881=VERTEX_POINT('',#34044);
#9882=VERTEX_POINT('',#34046);
#9883=VERTEX_POINT('',#34050);
#9884=VERTEX_POINT('',#34051);
#9885=VERTEX_POINT('',#34053);
#9886=VERTEX_POINT('',#34055);
#9887=VERTEX_POINT('',#34059);
#9888=VERTEX_POINT('',#34061);
#9889=VERTEX_POINT('',#34065);
#9890=VERTEX_POINT('',#34067);
#9891=VERTEX_POINT('',#34071);
#9892=VERTEX_POINT('',#34073);
#9893=VERTEX_POINT('',#34077);
#9894=VERTEX_POINT('',#34078);
#9895=VERTEX_POINT('',#34083);
#9896=VERTEX_POINT('',#34084);
#9897=VERTEX_POINT('',#34086);
#9898=VERTEX_POINT('',#34088);
#9899=VERTEX_POINT('',#34098);
#9900=VERTEX_POINT('',#34099);
#9901=VERTEX_POINT('',#34101);
#9902=VERTEX_POINT('',#34103);
#9903=VERTEX_POINT('',#34107);
#9904=VERTEX_POINT('',#34109);
#9905=VERTEX_POINT('',#34113);
#9906=VERTEX_POINT('',#34115);
#9907=VERTEX_POINT('',#34119);
#9908=VERTEX_POINT('',#34120);
#9909=VERTEX_POINT('',#34122);
#9910=VERTEX_POINT('',#34124);
#9911=VERTEX_POINT('',#34128);
#9912=VERTEX_POINT('',#34130);
#9913=VERTEX_POINT('',#34134);
#9914=VERTEX_POINT('',#34136);
#9915=VERTEX_POINT('',#34140);
#9916=VERTEX_POINT('',#34142);
#9917=VERTEX_POINT('',#34146);
#9918=VERTEX_POINT('',#34147);
#9919=VERTEX_POINT('',#34152);
#9920=VERTEX_POINT('',#34153);
#9921=VERTEX_POINT('',#34155);
#9922=VERTEX_POINT('',#34157);
#9923=VERTEX_POINT('',#34167);
#9924=VERTEX_POINT('',#34168);
#9925=VERTEX_POINT('',#34170);
#9926=VERTEX_POINT('',#34172);
#9927=VERTEX_POINT('',#34176);
#9928=VERTEX_POINT('',#34178);
#9929=VERTEX_POINT('',#34182);
#9930=VERTEX_POINT('',#34184);
#9931=VERTEX_POINT('',#34188);
#9932=VERTEX_POINT('',#34189);
#9933=VERTEX_POINT('',#34191);
#9934=VERTEX_POINT('',#34193);
#9935=VERTEX_POINT('',#34197);
#9936=VERTEX_POINT('',#34199);
#9937=VERTEX_POINT('',#34203);
#9938=VERTEX_POINT('',#34205);
#9939=VERTEX_POINT('',#34209);
#9940=VERTEX_POINT('',#34211);
#9941=VERTEX_POINT('',#34215);
#9942=VERTEX_POINT('',#34216);
#9943=VERTEX_POINT('',#34221);
#9944=VERTEX_POINT('',#34222);
#9945=VERTEX_POINT('',#34224);
#9946=VERTEX_POINT('',#34226);
#9947=VERTEX_POINT('',#34236);
#9948=VERTEX_POINT('',#34237);
#9949=VERTEX_POINT('',#34239);
#9950=VERTEX_POINT('',#34241);
#9951=VERTEX_POINT('',#34245);
#9952=VERTEX_POINT('',#34247);
#9953=VERTEX_POINT('',#34251);
#9954=VERTEX_POINT('',#34253);
#9955=VERTEX_POINT('',#34257);
#9956=VERTEX_POINT('',#34258);
#9957=VERTEX_POINT('',#34260);
#9958=VERTEX_POINT('',#34262);
#9959=VERTEX_POINT('',#34266);
#9960=VERTEX_POINT('',#34268);
#9961=VERTEX_POINT('',#34272);
#9962=VERTEX_POINT('',#34274);
#9963=VERTEX_POINT('',#34278);
#9964=VERTEX_POINT('',#34280);
#9965=VERTEX_POINT('',#34284);
#9966=VERTEX_POINT('',#34285);
#9967=VERTEX_POINT('',#34290);
#9968=VERTEX_POINT('',#34291);
#9969=VERTEX_POINT('',#34293);
#9970=VERTEX_POINT('',#34295);
#9971=VERTEX_POINT('',#34305);
#9972=VERTEX_POINT('',#34306);
#9973=VERTEX_POINT('',#34308);
#9974=VERTEX_POINT('',#34310);
#9975=VERTEX_POINT('',#34314);
#9976=VERTEX_POINT('',#34316);
#9977=VERTEX_POINT('',#34320);
#9978=VERTEX_POINT('',#34322);
#9979=VERTEX_POINT('',#34326);
#9980=VERTEX_POINT('',#34327);
#9981=VERTEX_POINT('',#34329);
#9982=VERTEX_POINT('',#34331);
#9983=VERTEX_POINT('',#34335);
#9984=VERTEX_POINT('',#34337);
#9985=VERTEX_POINT('',#34341);
#9986=VERTEX_POINT('',#34343);
#9987=VERTEX_POINT('',#34347);
#9988=VERTEX_POINT('',#34349);
#9989=VERTEX_POINT('',#34353);
#9990=VERTEX_POINT('',#34354);
#9991=VERTEX_POINT('',#34359);
#9992=VERTEX_POINT('',#34360);
#9993=VERTEX_POINT('',#34362);
#9994=VERTEX_POINT('',#34364);
#9995=VERTEX_POINT('',#34374);
#9996=VERTEX_POINT('',#34375);
#9997=VERTEX_POINT('',#34377);
#9998=VERTEX_POINT('',#34379);
#9999=VERTEX_POINT('',#34383);
#10000=VERTEX_POINT('',#34385);
#10001=VERTEX_POINT('',#34389);
#10002=VERTEX_POINT('',#34391);
#10003=VERTEX_POINT('',#34395);
#10004=VERTEX_POINT('',#34396);
#10005=VERTEX_POINT('',#34398);
#10006=VERTEX_POINT('',#34400);
#10007=VERTEX_POINT('',#34404);
#10008=VERTEX_POINT('',#34406);
#10009=VERTEX_POINT('',#34410);
#10010=VERTEX_POINT('',#34412);
#10011=VERTEX_POINT('',#34416);
#10012=VERTEX_POINT('',#34418);
#10013=VERTEX_POINT('',#34422);
#10014=VERTEX_POINT('',#34423);
#10015=VERTEX_POINT('',#34428);
#10016=VERTEX_POINT('',#34429);
#10017=VERTEX_POINT('',#34431);
#10018=VERTEX_POINT('',#34433);
#10019=VERTEX_POINT('',#34443);
#10020=VERTEX_POINT('',#34444);
#10021=VERTEX_POINT('',#34446);
#10022=VERTEX_POINT('',#34448);
#10023=VERTEX_POINT('',#34452);
#10024=VERTEX_POINT('',#34453);
#10025=VERTEX_POINT('',#34455);
#10026=VERTEX_POINT('',#34457);
#10027=VERTEX_POINT('',#34464);
#10028=VERTEX_POINT('',#34465);
#10029=VERTEX_POINT('',#34467);
#10030=VERTEX_POINT('',#34469);
#10031=VERTEX_POINT('',#34473);
#10032=VERTEX_POINT('',#34475);
#10033=VERTEX_POINT('',#34479);
#10034=VERTEX_POINT('',#34481);
#10035=VERTEX_POINT('',#34485);
#10036=VERTEX_POINT('',#34487);
#10037=VERTEX_POINT('',#34491);
#10038=VERTEX_POINT('',#34493);
#10039=VERTEX_POINT('',#34497);
#10040=VERTEX_POINT('',#34498);
#10041=VERTEX_POINT('',#34500);
#10042=VERTEX_POINT('',#34502);
#10043=VERTEX_POINT('',#34512);
#10044=VERTEX_POINT('',#34513);
#10045=VERTEX_POINT('',#34515);
#10046=VERTEX_POINT('',#34517);
#10047=VERTEX_POINT('',#34521);
#10048=VERTEX_POINT('',#34523);
#10049=VERTEX_POINT('',#34527);
#10050=VERTEX_POINT('',#34529);
#10051=VERTEX_POINT('',#34533);
#10052=VERTEX_POINT('',#34534);
#10053=VERTEX_POINT('',#34536);
#10054=VERTEX_POINT('',#34538);
#10055=VERTEX_POINT('',#34542);
#10056=VERTEX_POINT('',#34544);
#10057=VERTEX_POINT('',#34548);
#10058=VERTEX_POINT('',#34550);
#10059=VERTEX_POINT('',#34554);
#10060=VERTEX_POINT('',#34556);
#10061=VERTEX_POINT('',#34560);
#10062=VERTEX_POINT('',#34561);
#10063=VERTEX_POINT('',#34566);
#10064=VERTEX_POINT('',#34567);
#10065=VERTEX_POINT('',#34569);
#10066=VERTEX_POINT('',#34571);
#10067=VERTEX_POINT('',#34581);
#10068=VERTEX_POINT('',#34582);
#10069=VERTEX_POINT('',#34584);
#10070=VERTEX_POINT('',#34586);
#10071=VERTEX_POINT('',#34590);
#10072=VERTEX_POINT('',#34592);
#10073=VERTEX_POINT('',#34596);
#10074=VERTEX_POINT('',#34598);
#10075=VERTEX_POINT('',#34602);
#10076=VERTEX_POINT('',#34604);
#10077=VERTEX_POINT('',#34608);
#10078=VERTEX_POINT('',#34610);
#10079=VERTEX_POINT('',#34614);
#10080=VERTEX_POINT('',#34615);
#10081=VERTEX_POINT('',#34617);
#10082=VERTEX_POINT('',#34619);
#10083=VERTEX_POINT('',#34623);
#10084=VERTEX_POINT('',#34625);
#10085=VERTEX_POINT('',#34629);
#10086=VERTEX_POINT('',#34631);
#10087=VERTEX_POINT('',#34635);
#10088=VERTEX_POINT('',#34637);
#10089=VERTEX_POINT('',#34641);
#10090=VERTEX_POINT('',#34643);
#10091=VERTEX_POINT('',#34650);
#10092=VERTEX_POINT('',#34651);
#10093=VERTEX_POINT('',#34653);
#10094=VERTEX_POINT('',#34655);
#10095=VERTEX_POINT('',#34659);
#10096=VERTEX_POINT('',#34661);
#10097=VERTEX_POINT('',#34665);
#10098=VERTEX_POINT('',#34667);
#10099=VERTEX_POINT('',#34671);
#10100=VERTEX_POINT('',#34672);
#10101=VERTEX_POINT('',#34674);
#10102=VERTEX_POINT('',#34676);
#10103=VERTEX_POINT('',#34680);
#10104=VERTEX_POINT('',#34682);
#10105=VERTEX_POINT('',#34686);
#10106=VERTEX_POINT('',#34688);
#10107=VERTEX_POINT('',#34692);
#10108=VERTEX_POINT('',#34694);
#10109=VERTEX_POINT('',#34698);
#10110=VERTEX_POINT('',#34699);
#10111=VERTEX_POINT('',#34704);
#10112=VERTEX_POINT('',#34705);
#10113=VERTEX_POINT('',#34707);
#10114=VERTEX_POINT('',#34709);
#10115=VERTEX_POINT('',#34719);
#10116=VERTEX_POINT('',#34720);
#10117=VERTEX_POINT('',#34722);
#10118=VERTEX_POINT('',#34724);
#10119=VERTEX_POINT('',#34728);
#10120=VERTEX_POINT('',#34730);
#10121=VERTEX_POINT('',#34734);
#10122=VERTEX_POINT('',#34736);
#10123=VERTEX_POINT('',#34740);
#10124=VERTEX_POINT('',#34741);
#10125=VERTEX_POINT('',#34743);
#10126=VERTEX_POINT('',#34745);
#10127=VERTEX_POINT('',#34749);
#10128=VERTEX_POINT('',#34751);
#10129=VERTEX_POINT('',#34755);
#10130=VERTEX_POINT('',#34757);
#10131=VERTEX_POINT('',#34761);
#10132=VERTEX_POINT('',#34763);
#10133=VERTEX_POINT('',#34767);
#10134=VERTEX_POINT('',#34768);
#10135=VERTEX_POINT('',#34773);
#10136=VERTEX_POINT('',#34774);
#10137=VERTEX_POINT('',#34776);
#10138=VERTEX_POINT('',#34778);
#10139=VERTEX_POINT('',#34788);
#10140=VERTEX_POINT('',#34789);
#10141=VERTEX_POINT('',#34791);
#10142=VERTEX_POINT('',#34793);
#10143=VERTEX_POINT('',#34797);
#10144=VERTEX_POINT('',#34798);
#10145=VERTEX_POINT('',#34800);
#10146=VERTEX_POINT('',#34802);
#10147=VERTEX_POINT('',#34809);
#10148=VERTEX_POINT('',#34810);
#10149=VERTEX_POINT('',#34812);
#10150=VERTEX_POINT('',#34814);
#10151=VERTEX_POINT('',#34818);
#10152=VERTEX_POINT('',#34820);
#10153=VERTEX_POINT('',#34824);
#10154=VERTEX_POINT('',#34826);
#10155=VERTEX_POINT('',#34830);
#10156=VERTEX_POINT('',#34832);
#10157=VERTEX_POINT('',#34836);
#10158=VERTEX_POINT('',#34838);
#10159=VERTEX_POINT('',#34842);
#10160=VERTEX_POINT('',#34843);
#10161=VERTEX_POINT('',#34845);
#10162=VERTEX_POINT('',#34847);
#10163=VERTEX_POINT('',#34857);
#10164=VERTEX_POINT('',#34858);
#10165=VERTEX_POINT('',#34860);
#10166=VERTEX_POINT('',#34862);
#10167=VERTEX_POINT('',#34866);
#10168=VERTEX_POINT('',#34868);
#10169=VERTEX_POINT('',#34872);
#10170=VERTEX_POINT('',#34874);
#10171=VERTEX_POINT('',#34878);
#10172=VERTEX_POINT('',#34880);
#10173=VERTEX_POINT('',#34884);
#10174=VERTEX_POINT('',#34885);
#10175=VERTEX_POINT('',#34887);
#10176=VERTEX_POINT('',#34889);
#10177=VERTEX_POINT('',#34893);
#10178=VERTEX_POINT('',#34895);
#10179=VERTEX_POINT('',#34899);
#10180=VERTEX_POINT('',#34901);
#10181=VERTEX_POINT('',#34905);
#10182=VERTEX_POINT('',#34907);
#10183=VERTEX_POINT('',#34911);
#10184=VERTEX_POINT('',#34912);
#10185=VERTEX_POINT('',#34917);
#10186=VERTEX_POINT('',#34918);
#10187=VERTEX_POINT('',#34926);
#10188=VERTEX_POINT('',#34927);
#10189=VERTEX_POINT('',#34929);
#10190=VERTEX_POINT('',#34931);
#10191=VERTEX_POINT('',#34935);
#10192=VERTEX_POINT('',#34937);
#10193=VERTEX_POINT('',#34941);
#10194=VERTEX_POINT('',#34943);
#10195=VERTEX_POINT('',#34947);
#10196=VERTEX_POINT('',#34949);
#10197=VERTEX_POINT('',#34953);
#10198=VERTEX_POINT('',#34954);
#10199=VERTEX_POINT('',#34956);
#10200=VERTEX_POINT('',#34958);
#10201=VERTEX_POINT('',#34962);
#10202=VERTEX_POINT('',#34964);
#10203=VERTEX_POINT('',#34968);
#10204=VERTEX_POINT('',#34970);
#10205=VERTEX_POINT('',#34974);
#10206=VERTEX_POINT('',#34976);
#10207=VERTEX_POINT('',#34980);
#10208=VERTEX_POINT('',#34981);
#10209=VERTEX_POINT('',#34986);
#10210=VERTEX_POINT('',#34987);
#10211=VERTEX_POINT('',#34995);
#10212=VERTEX_POINT('',#34996);
#10213=VERTEX_POINT('',#34998);
#10214=VERTEX_POINT('',#35000);
#10215=VERTEX_POINT('',#35004);
#10216=VERTEX_POINT('',#35006);
#10217=VERTEX_POINT('',#35010);
#10218=VERTEX_POINT('',#35012);
#10219=VERTEX_POINT('',#35016);
#10220=VERTEX_POINT('',#35018);
#10221=VERTEX_POINT('',#35022);
#10222=VERTEX_POINT('',#35023);
#10223=VERTEX_POINT('',#35025);
#10224=VERTEX_POINT('',#35027);
#10225=VERTEX_POINT('',#35031);
#10226=VERTEX_POINT('',#35033);
#10227=VERTEX_POINT('',#35037);
#10228=VERTEX_POINT('',#35039);
#10229=VERTEX_POINT('',#35043);
#10230=VERTEX_POINT('',#35045);
#10231=VERTEX_POINT('',#35049);
#10232=VERTEX_POINT('',#35050);
#10233=VERTEX_POINT('',#35055);
#10234=VERTEX_POINT('',#35056);
#10235=VERTEX_POINT('',#35064);
#10236=VERTEX_POINT('',#35065);
#10237=VERTEX_POINT('',#35067);
#10238=VERTEX_POINT('',#35069);
#10239=VERTEX_POINT('',#35073);
#10240=VERTEX_POINT('',#35075);
#10241=VERTEX_POINT('',#35079);
#10242=VERTEX_POINT('',#35081);
#10243=VERTEX_POINT('',#35085);
#10244=VERTEX_POINT('',#35087);
#10245=VERTEX_POINT('',#35091);
#10246=VERTEX_POINT('',#35092);
#10247=VERTEX_POINT('',#35094);
#10248=VERTEX_POINT('',#35096);
#10249=VERTEX_POINT('',#35100);
#10250=VERTEX_POINT('',#35102);
#10251=VERTEX_POINT('',#35106);
#10252=VERTEX_POINT('',#35108);
#10253=VERTEX_POINT('',#35112);
#10254=VERTEX_POINT('',#35114);
#10255=VERTEX_POINT('',#35118);
#10256=VERTEX_POINT('',#35119);
#10257=VERTEX_POINT('',#35124);
#10258=VERTEX_POINT('',#35125);
#10259=VERTEX_POINT('',#35133);
#10260=VERTEX_POINT('',#35134);
#10261=VERTEX_POINT('',#35136);
#10262=VERTEX_POINT('',#35138);
#10263=VERTEX_POINT('',#35142);
#10264=VERTEX_POINT('',#35144);
#10265=VERTEX_POINT('',#35148);
#10266=VERTEX_POINT('',#35150);
#10267=VERTEX_POINT('',#35154);
#10268=VERTEX_POINT('',#35156);
#10269=VERTEX_POINT('',#35160);
#10270=VERTEX_POINT('',#35161);
#10271=VERTEX_POINT('',#35163);
#10272=VERTEX_POINT('',#35165);
#10273=VERTEX_POINT('',#35169);
#10274=VERTEX_POINT('',#35171);
#10275=VERTEX_POINT('',#35175);
#10276=VERTEX_POINT('',#35177);
#10277=VERTEX_POINT('',#35181);
#10278=VERTEX_POINT('',#35183);
#10279=VERTEX_POINT('',#35187);
#10280=VERTEX_POINT('',#35188);
#10281=VERTEX_POINT('',#35193);
#10282=VERTEX_POINT('',#35194);
#10283=VERTEX_POINT('',#35202);
#10284=VERTEX_POINT('',#35203);
#10285=VERTEX_POINT('',#35205);
#10286=VERTEX_POINT('',#35207);
#10287=VERTEX_POINT('',#35211);
#10288=VERTEX_POINT('',#35213);
#10289=VERTEX_POINT('',#35217);
#10290=VERTEX_POINT('',#35219);
#10291=VERTEX_POINT('',#35223);
#10292=VERTEX_POINT('',#35225);
#10293=VERTEX_POINT('',#35229);
#10294=VERTEX_POINT('',#35230);
#10295=VERTEX_POINT('',#35232);
#10296=VERTEX_POINT('',#35234);
#10297=VERTEX_POINT('',#35238);
#10298=VERTEX_POINT('',#35240);
#10299=VERTEX_POINT('',#35244);
#10300=VERTEX_POINT('',#35246);
#10301=VERTEX_POINT('',#35250);
#10302=VERTEX_POINT('',#35252);
#10303=VERTEX_POINT('',#35256);
#10304=VERTEX_POINT('',#35257);
#10305=VERTEX_POINT('',#35262);
#10306=VERTEX_POINT('',#35263);
#10307=VERTEX_POINT('',#35271);
#10308=VERTEX_POINT('',#35273);
#10309=VERTEX_POINT('',#35275);
#10310=VERTEX_POINT('',#35277);
#10311=VERTEX_POINT('',#35282);
#10312=VERTEX_POINT('',#35284);
#10313=VERTEX_POINT('',#35286);
#10314=VERTEX_POINT('',#35291);
#10315=VERTEX_POINT('',#35293);
#10316=VERTEX_POINT('',#35295);
#10317=VERTEX_POINT('',#35297);
#10318=VERTEX_POINT('',#35302);
#10319=VERTEX_POINT('',#35304);
#10320=VERTEX_POINT('',#35306);
#10321=VERTEX_POINT('',#35311);
#10322=VERTEX_POINT('',#35313);
#10323=VERTEX_POINT('',#35315);
#10324=VERTEX_POINT('',#35317);
#10325=VERTEX_POINT('',#35322);
#10326=VERTEX_POINT('',#35324);
#10327=VERTEX_POINT('',#35326);
#10328=VERTEX_POINT('',#35331);
#10329=VERTEX_POINT('',#35333);
#10330=VERTEX_POINT('',#35335);
#10331=VERTEX_POINT('',#35337);
#10332=VERTEX_POINT('',#35342);
#10333=VERTEX_POINT('',#35344);
#10334=VERTEX_POINT('',#35346);
#10335=VERTEX_POINT('',#35351);
#10336=VERTEX_POINT('',#35353);
#10337=VERTEX_POINT('',#35355);
#10338=VERTEX_POINT('',#35357);
#10339=VERTEX_POINT('',#35362);
#10340=VERTEX_POINT('',#35364);
#10341=VERTEX_POINT('',#35366);
#10342=VERTEX_POINT('',#35371);
#10343=VERTEX_POINT('',#35373);
#10344=VERTEX_POINT('',#35375);
#10345=VERTEX_POINT('',#35377);
#10346=VERTEX_POINT('',#35382);
#10347=VERTEX_POINT('',#35384);
#10348=VERTEX_POINT('',#35386);
#10349=VERTEX_POINT('',#35391);
#10350=VERTEX_POINT('',#35393);
#10351=VERTEX_POINT('',#35395);
#10352=VERTEX_POINT('',#35397);
#10353=VERTEX_POINT('',#35402);
#10354=VERTEX_POINT('',#35404);
#10355=VERTEX_POINT('',#35406);
#10356=VERTEX_POINT('',#35411);
#10357=VERTEX_POINT('',#35413);
#10358=VERTEX_POINT('',#35415);
#10359=VERTEX_POINT('',#35417);
#10360=VERTEX_POINT('',#35422);
#10361=VERTEX_POINT('',#35424);
#10362=VERTEX_POINT('',#35426);
#10363=VERTEX_POINT('',#35431);
#10364=VERTEX_POINT('',#35433);
#10365=VERTEX_POINT('',#35435);
#10366=VERTEX_POINT('',#35437);
#10367=VERTEX_POINT('',#35442);
#10368=VERTEX_POINT('',#35444);
#10369=VERTEX_POINT('',#35446);
#10370=VERTEX_POINT('',#35451);
#10371=VERTEX_POINT('',#35453);
#10372=VERTEX_POINT('',#35455);
#10373=VERTEX_POINT('',#35457);
#10374=VERTEX_POINT('',#35462);
#10375=VERTEX_POINT('',#35464);
#10376=VERTEX_POINT('',#35466);
#10377=VERTEX_POINT('',#35471);
#10378=VERTEX_POINT('',#35473);
#10379=VERTEX_POINT('',#35475);
#10380=VERTEX_POINT('',#35477);
#10381=VERTEX_POINT('',#35482);
#10382=VERTEX_POINT('',#35484);
#10383=VERTEX_POINT('',#35486);
#10384=VERTEX_POINT('',#35491);
#10385=VERTEX_POINT('',#35493);
#10386=VERTEX_POINT('',#35495);
#10387=VERTEX_POINT('',#35497);
#10388=VERTEX_POINT('',#35502);
#10389=VERTEX_POINT('',#35504);
#10390=VERTEX_POINT('',#35506);
#10391=VERTEX_POINT('',#35511);
#10392=VERTEX_POINT('',#35513);
#10393=VERTEX_POINT('',#35515);
#10394=VERTEX_POINT('',#35517);
#10395=VERTEX_POINT('',#35522);
#10396=VERTEX_POINT('',#35524);
#10397=VERTEX_POINT('',#35526);
#10398=VERTEX_POINT('',#35531);
#10399=VERTEX_POINT('',#35533);
#10400=VERTEX_POINT('',#35535);
#10401=VERTEX_POINT('',#35537);
#10402=VERTEX_POINT('',#35542);
#10403=VERTEX_POINT('',#35544);
#10404=VERTEX_POINT('',#35546);
#10405=VERTEX_POINT('',#35551);
#10406=VERTEX_POINT('',#35553);
#10407=VERTEX_POINT('',#35555);
#10408=VERTEX_POINT('',#35557);
#10409=VERTEX_POINT('',#35562);
#10410=VERTEX_POINT('',#35564);
#10411=VERTEX_POINT('',#35566);
#10412=VERTEX_POINT('',#35571);
#10413=VERTEX_POINT('',#35573);
#10414=VERTEX_POINT('',#35575);
#10415=VERTEX_POINT('',#35577);
#10416=VERTEX_POINT('',#35582);
#10417=VERTEX_POINT('',#35584);
#10418=VERTEX_POINT('',#35586);
#10419=VERTEX_POINT('',#35591);
#10420=VERTEX_POINT('',#35593);
#10421=VERTEX_POINT('',#35595);
#10422=VERTEX_POINT('',#35597);
#10423=VERTEX_POINT('',#35602);
#10424=VERTEX_POINT('',#35604);
#10425=VERTEX_POINT('',#35606);
#10426=VERTEX_POINT('',#35611);
#10427=VERTEX_POINT('',#35613);
#10428=VERTEX_POINT('',#35615);
#10429=VERTEX_POINT('',#35617);
#10430=VERTEX_POINT('',#35622);
#10431=VERTEX_POINT('',#35624);
#10432=VERTEX_POINT('',#35626);
#10433=VERTEX_POINT('',#35631);
#10434=VERTEX_POINT('',#35633);
#10435=VERTEX_POINT('',#35635);
#10436=VERTEX_POINT('',#35637);
#10437=VERTEX_POINT('',#35641);
#10438=VERTEX_POINT('',#35643);
#10439=VERTEX_POINT('',#35645);
#10440=VERTEX_POINT('',#35651);
#10441=VERTEX_POINT('',#35653);
#10442=VERTEX_POINT('',#35655);
#10443=VERTEX_POINT('',#35657);
#10444=VERTEX_POINT('',#35661);
#10445=VERTEX_POINT('',#35663);
#10446=VERTEX_POINT('',#35665);
#10447=VERTEX_POINT('',#35671);
#10448=VERTEX_POINT('',#35673);
#10449=VERTEX_POINT('',#35675);
#10450=VERTEX_POINT('',#35677);
#10451=VERTEX_POINT('',#35681);
#10452=VERTEX_POINT('',#35683);
#10453=VERTEX_POINT('',#35685);
#10454=VERTEX_POINT('',#35691);
#10455=VERTEX_POINT('',#35693);
#10456=VERTEX_POINT('',#35695);
#10457=VERTEX_POINT('',#35697);
#10458=VERTEX_POINT('',#35701);
#10459=VERTEX_POINT('',#35703);
#10460=VERTEX_POINT('',#35705);
#10461=VERTEX_POINT('',#35711);
#10462=VERTEX_POINT('',#35713);
#10463=VERTEX_POINT('',#35715);
#10464=VERTEX_POINT('',#35717);
#10465=VERTEX_POINT('',#35721);
#10466=VERTEX_POINT('',#35723);
#10467=VERTEX_POINT('',#35725);
#10468=VERTEX_POINT('',#35731);
#10469=VERTEX_POINT('',#35733);
#10470=VERTEX_POINT('',#35735);
#10471=VERTEX_POINT('',#35737);
#10472=VERTEX_POINT('',#35741);
#10473=VERTEX_POINT('',#35743);
#10474=VERTEX_POINT('',#35745);
#10475=VERTEX_POINT('',#35751);
#10476=VERTEX_POINT('',#35753);
#10477=VERTEX_POINT('',#35755);
#10478=VERTEX_POINT('',#35757);
#10479=VERTEX_POINT('',#35763);
#10480=VERTEX_POINT('',#35765);
#10481=VERTEX_POINT('',#35767);
#10482=VERTEX_POINT('',#35769);
#10483=VERTEX_POINT('',#35773);
#10484=VERTEX_POINT('',#35775);
#10485=VERTEX_POINT('',#35779);
#10486=VERTEX_POINT('',#35781);
#10487=VERTEX_POINT('',#35783);
#10488=VERTEX_POINT('',#35785);
#10489=VERTEX_POINT('',#35789);
#10490=VERTEX_POINT('',#35791);
#10491=VERTEX_POINT('',#35793);
#10492=VERTEX_POINT('',#35799);
#10493=VERTEX_POINT('',#35801);
#10494=VERTEX_POINT('',#35803);
#10495=VERTEX_POINT('',#35805);
#10496=VERTEX_POINT('',#35810);
#10497=VERTEX_POINT('',#35812);
#10498=VERTEX_POINT('',#35814);
#10499=VERTEX_POINT('',#35816);
#10500=VERTEX_POINT('',#35822);
#10501=VERTEX_POINT('',#35823);
#10502=VERTEX_POINT('',#35825);
#10503=VERTEX_POINT('',#35827);
#10504=VERTEX_POINT('',#35830);
#10505=VERTEX_POINT('',#35831);
#10506=VERTEX_POINT('',#35833);
#10507=VERTEX_POINT('',#35835);
#10508=VERTEX_POINT('',#35838);
#10509=VERTEX_POINT('',#35839);
#10510=VERTEX_POINT('',#35841);
#10511=VERTEX_POINT('',#35843);
#10512=VERTEX_POINT('',#35847);
#10513=VERTEX_POINT('',#35851);
#10514=VERTEX_POINT('',#35853);
#10515=VERTEX_POINT('',#35855);
#10516=VERTEX_POINT('',#35857);
#10517=VERTEX_POINT('',#35861);
#10518=VERTEX_POINT('',#35863);
#10519=VERTEX_POINT('',#35865);
#10520=VERTEX_POINT('',#35871);
#10521=VERTEX_POINT('',#35873);
#10522=VERTEX_POINT('',#35875);
#10523=VERTEX_POINT('',#35877);
#10524=VERTEX_POINT('',#35881);
#10525=VERTEX_POINT('',#35883);
#10526=VERTEX_POINT('',#35885);
#10527=VERTEX_POINT('',#35891);
#10528=VERTEX_POINT('',#35893);
#10529=VERTEX_POINT('',#35895);
#10530=VERTEX_POINT('',#35897);
#10531=VERTEX_POINT('',#35903);
#10532=VERTEX_POINT('',#35905);
#10533=VERTEX_POINT('',#35907);
#10534=VERTEX_POINT('',#35909);
#10535=VERTEX_POINT('',#35913);
#10536=VERTEX_POINT('',#35915);
#10537=VERTEX_POINT('',#35919);
#10538=VERTEX_POINT('',#35921);
#10539=VERTEX_POINT('',#35923);
#10540=VERTEX_POINT('',#35925);
#10541=VERTEX_POINT('',#35929);
#10542=VERTEX_POINT('',#35931);
#10543=VERTEX_POINT('',#35933);
#10544=VERTEX_POINT('',#35939);
#10545=VERTEX_POINT('',#35941);
#10546=VERTEX_POINT('',#35943);
#10547=VERTEX_POINT('',#35945);
#10548=VERTEX_POINT('',#35949);
#10549=VERTEX_POINT('',#35951);
#10550=VERTEX_POINT('',#35953);
#10551=VERTEX_POINT('',#35959);
#10552=VERTEX_POINT('',#35961);
#10553=VERTEX_POINT('',#35963);
#10554=VERTEX_POINT('',#35965);
#10555=VERTEX_POINT('',#35969);
#10556=VERTEX_POINT('',#35971);
#10557=VERTEX_POINT('',#35973);
#10558=VERTEX_POINT('',#35979);
#10559=VERTEX_POINT('',#35981);
#10560=VERTEX_POINT('',#35983);
#10561=VERTEX_POINT('',#35985);
#10562=VERTEX_POINT('',#35989);
#10563=VERTEX_POINT('',#35991);
#10564=VERTEX_POINT('',#35993);
#10565=VERTEX_POINT('',#35999);
#10566=VERTEX_POINT('',#36001);
#10567=VERTEX_POINT('',#36003);
#10568=VERTEX_POINT('',#36005);
#10569=VERTEX_POINT('',#36009);
#10570=VERTEX_POINT('',#36011);
#10571=VERTEX_POINT('',#36013);
#10572=VERTEX_POINT('',#36019);
#10573=VERTEX_POINT('',#36021);
#10574=VERTEX_POINT('',#36023);
#10575=VERTEX_POINT('',#36025);
#10576=VERTEX_POINT('',#36029);
#10577=VERTEX_POINT('',#36031);
#10578=VERTEX_POINT('',#36033);
#10579=VERTEX_POINT('',#36039);
#10580=VERTEX_POINT('',#36040);
#10581=VERTEX_POINT('',#36042);
#10582=VERTEX_POINT('',#36044);
#10583=VERTEX_POINT('',#36048);
#10584=VERTEX_POINT('',#36049);
#10585=VERTEX_POINT('',#36051);
#10586=VERTEX_POINT('',#36059);
#10587=VERTEX_POINT('',#36067);
#10588=VERTEX_POINT('',#36068);
#10589=VERTEX_POINT('',#36070);
#10590=VERTEX_POINT('',#36072);
#10591=VERTEX_POINT('',#36076);
#10592=VERTEX_POINT('',#36077);
#10593=VERTEX_POINT('',#36079);
#10594=VERTEX_POINT('',#36087);
#10595=VERTEX_POINT('',#36095);
#10596=VERTEX_POINT('',#36096);
#10597=VERTEX_POINT('',#36098);
#10598=VERTEX_POINT('',#36100);
#10599=VERTEX_POINT('',#36104);
#10600=VERTEX_POINT('',#36105);
#10601=VERTEX_POINT('',#36107);
#10602=VERTEX_POINT('',#36115);
#10603=VERTEX_POINT('',#36123);
#10604=VERTEX_POINT('',#36124);
#10605=VERTEX_POINT('',#36126);
#10606=VERTEX_POINT('',#36128);
#10607=VERTEX_POINT('',#36132);
#10608=VERTEX_POINT('',#36133);
#10609=VERTEX_POINT('',#36135);
#10610=VERTEX_POINT('',#36143);
#10611=VERTEX_POINT('',#36151);
#10612=VERTEX_POINT('',#36152);
#10613=VERTEX_POINT('',#36154);
#10614=VERTEX_POINT('',#36156);
#10615=VERTEX_POINT('',#36160);
#10616=VERTEX_POINT('',#36161);
#10617=VERTEX_POINT('',#36163);
#10618=VERTEX_POINT('',#36171);
#10619=VERTEX_POINT('',#36179);
#10620=VERTEX_POINT('',#36180);
#10621=VERTEX_POINT('',#36182);
#10622=VERTEX_POINT('',#36184);
#10623=VERTEX_POINT('',#36188);
#10624=VERTEX_POINT('',#36189);
#10625=VERTEX_POINT('',#36191);
#10626=VERTEX_POINT('',#36199);
#10627=VERTEX_POINT('',#36207);
#10628=VERTEX_POINT('',#36208);
#10629=VERTEX_POINT('',#36210);
#10630=VERTEX_POINT('',#36212);
#10631=VERTEX_POINT('',#36216);
#10632=VERTEX_POINT('',#36217);
#10633=VERTEX_POINT('',#36219);
#10634=VERTEX_POINT('',#36227);
#10635=VERTEX_POINT('',#36235);
#10636=VERTEX_POINT('',#36236);
#10637=VERTEX_POINT('',#36238);
#10638=VERTEX_POINT('',#36240);
#10639=VERTEX_POINT('',#36244);
#10640=VERTEX_POINT('',#36245);
#10641=VERTEX_POINT('',#36247);
#10642=VERTEX_POINT('',#36255);
#10643=VERTEX_POINT('',#36263);
#10644=VERTEX_POINT('',#36264);
#10645=VERTEX_POINT('',#36266);
#10646=VERTEX_POINT('',#36268);
#10647=VERTEX_POINT('',#36272);
#10648=VERTEX_POINT('',#36273);
#10649=VERTEX_POINT('',#36275);
#10650=VERTEX_POINT('',#36283);
#10651=VERTEX_POINT('',#36291);
#10652=VERTEX_POINT('',#36292);
#10653=VERTEX_POINT('',#36294);
#10654=VERTEX_POINT('',#36296);
#10655=VERTEX_POINT('',#36300);
#10656=VERTEX_POINT('',#36301);
#10657=VERTEX_POINT('',#36303);
#10658=VERTEX_POINT('',#36311);
#10659=VERTEX_POINT('',#36319);
#10660=VERTEX_POINT('',#36320);
#10661=VERTEX_POINT('',#36322);
#10662=VERTEX_POINT('',#36324);
#10663=VERTEX_POINT('',#36328);
#10664=VERTEX_POINT('',#36329);
#10665=VERTEX_POINT('',#36331);
#10666=VERTEX_POINT('',#36339);
#10667=VERTEX_POINT('',#36347);
#10668=VERTEX_POINT('',#36348);
#10669=VERTEX_POINT('',#36350);
#10670=VERTEX_POINT('',#36352);
#10671=VERTEX_POINT('',#36356);
#10672=VERTEX_POINT('',#36357);
#10673=VERTEX_POINT('',#36359);
#10674=VERTEX_POINT('',#36367);
#10675=VERTEX_POINT('',#36375);
#10676=VERTEX_POINT('',#36376);
#10677=VERTEX_POINT('',#36378);
#10678=VERTEX_POINT('',#36380);
#10679=VERTEX_POINT('',#36384);
#10680=VERTEX_POINT('',#36385);
#10681=VERTEX_POINT('',#36387);
#10682=VERTEX_POINT('',#36395);
#10683=VERTEX_POINT('',#36403);
#10684=VERTEX_POINT('',#36404);
#10685=VERTEX_POINT('',#36406);
#10686=VERTEX_POINT('',#36408);
#10687=VERTEX_POINT('',#36412);
#10688=VERTEX_POINT('',#36413);
#10689=VERTEX_POINT('',#36415);
#10690=VERTEX_POINT('',#36423);
#10691=VERTEX_POINT('',#36431);
#10692=VERTEX_POINT('',#36432);
#10693=VERTEX_POINT('',#36434);
#10694=VERTEX_POINT('',#36436);
#10695=VERTEX_POINT('',#36440);
#10696=VERTEX_POINT('',#36441);
#10697=VERTEX_POINT('',#36443);
#10698=VERTEX_POINT('',#36451);
#10699=VERTEX_POINT('',#36459);
#10700=VERTEX_POINT('',#36460);
#10701=VERTEX_POINT('',#36462);
#10702=VERTEX_POINT('',#36464);
#10703=VERTEX_POINT('',#36468);
#10704=VERTEX_POINT('',#36469);
#10705=VERTEX_POINT('',#36471);
#10706=VERTEX_POINT('',#36479);
#10707=VERTEX_POINT('',#36487);
#10708=VERTEX_POINT('',#36488);
#10709=VERTEX_POINT('',#36490);
#10710=VERTEX_POINT('',#36492);
#10711=VERTEX_POINT('',#36496);
#10712=VERTEX_POINT('',#36497);
#10713=VERTEX_POINT('',#36499);
#10714=VERTEX_POINT('',#36507);
#10715=VERTEX_POINT('',#36515);
#10716=VERTEX_POINT('',#36516);
#10717=VERTEX_POINT('',#36518);
#10718=VERTEX_POINT('',#36520);
#10719=VERTEX_POINT('',#36524);
#10720=VERTEX_POINT('',#36525);
#10721=VERTEX_POINT('',#36527);
#10722=VERTEX_POINT('',#36535);
#10723=VERTEX_POINT('',#36543);
#10724=VERTEX_POINT('',#36544);
#10725=VERTEX_POINT('',#36546);
#10726=VERTEX_POINT('',#36548);
#10727=VERTEX_POINT('',#36552);
#10728=VERTEX_POINT('',#36553);
#10729=VERTEX_POINT('',#36555);
#10730=VERTEX_POINT('',#36563);
#10731=VERTEX_POINT('',#36571);
#10732=VERTEX_POINT('',#36572);
#10733=VERTEX_POINT('',#36574);
#10734=VERTEX_POINT('',#36576);
#10735=VERTEX_POINT('',#36580);
#10736=VERTEX_POINT('',#36581);
#10737=VERTEX_POINT('',#36583);
#10738=VERTEX_POINT('',#36591);
#10739=VERTEX_POINT('',#36599);
#10740=VERTEX_POINT('',#36600);
#10741=VERTEX_POINT('',#36602);
#10742=VERTEX_POINT('',#36604);
#10743=VERTEX_POINT('',#36608);
#10744=VERTEX_POINT('',#36609);
#10745=VERTEX_POINT('',#36611);
#10746=VERTEX_POINT('',#36619);
#10747=VERTEX_POINT('',#36627);
#10748=VERTEX_POINT('',#36628);
#10749=VERTEX_POINT('',#36630);
#10750=VERTEX_POINT('',#36632);
#10751=VERTEX_POINT('',#36636);
#10752=VERTEX_POINT('',#36637);
#10753=VERTEX_POINT('',#36639);
#10754=VERTEX_POINT('',#36647);
#10755=VERTEX_POINT('',#36655);
#10756=VERTEX_POINT('',#36656);
#10757=VERTEX_POINT('',#36658);
#10758=VERTEX_POINT('',#36660);
#10759=VERTEX_POINT('',#36664);
#10760=VERTEX_POINT('',#36665);
#10761=VERTEX_POINT('',#36667);
#10762=VERTEX_POINT('',#36675);
#10763=VERTEX_POINT('',#36683);
#10764=VERTEX_POINT('',#36684);
#10765=VERTEX_POINT('',#36686);
#10766=VERTEX_POINT('',#36688);
#10767=VERTEX_POINT('',#36692);
#10768=VERTEX_POINT('',#36693);
#10769=VERTEX_POINT('',#36695);
#10770=VERTEX_POINT('',#36703);
#10771=VERTEX_POINT('',#36711);
#10772=VERTEX_POINT('',#36712);
#10773=VERTEX_POINT('',#36714);
#10774=VERTEX_POINT('',#36716);
#10775=VERTEX_POINT('',#36720);
#10776=VERTEX_POINT('',#36727);
#10777=VERTEX_POINT('',#36735);
#10778=VERTEX_POINT('',#36736);
#10779=VERTEX_POINT('',#36738);
#10780=VERTEX_POINT('',#36740);
#10781=VERTEX_POINT('',#36744);
#10782=VERTEX_POINT('',#36745);
#10783=VERTEX_POINT('',#36747);
#10784=VERTEX_POINT('',#36755);
#10785=VERTEX_POINT('',#36763);
#10786=VERTEX_POINT('',#36764);
#10787=VERTEX_POINT('',#36766);
#10788=VERTEX_POINT('',#36768);
#10789=VERTEX_POINT('',#36772);
#10790=VERTEX_POINT('',#36777);
#10791=VERTEX_POINT('',#36781);
#10792=VERTEX_POINT('',#36785);
#10793=VERTEX_POINT('',#36793);
#10794=VERTEX_POINT('',#36794);
#10795=VERTEX_POINT('',#36796);
#10796=VERTEX_POINT('',#36798);
#10797=VERTEX_POINT('',#36802);
#10798=VERTEX_POINT('',#36803);
#10799=VERTEX_POINT('',#36805);
#10800=VERTEX_POINT('',#36813);
#10801=VERTEX_POINT('',#36821);
#10802=VERTEX_POINT('',#36822);
#10803=VERTEX_POINT('',#36824);
#10804=VERTEX_POINT('',#36826);
#10805=VERTEX_POINT('',#36830);
#10806=VERTEX_POINT('',#36831);
#10807=VERTEX_POINT('',#36833);
#10808=VERTEX_POINT('',#36841);
#10809=VERTEX_POINT('',#36849);
#10810=VERTEX_POINT('',#36850);
#10811=VERTEX_POINT('',#36852);
#10812=VERTEX_POINT('',#36854);
#10813=VERTEX_POINT('',#36858);
#10814=VERTEX_POINT('',#36865);
#10815=VERTEX_POINT('',#36873);
#10816=VERTEX_POINT('',#36874);
#10817=VERTEX_POINT('',#36876);
#10818=VERTEX_POINT('',#36878);
#10819=VERTEX_POINT('',#36882);
#10820=VERTEX_POINT('',#36883);
#10821=VERTEX_POINT('',#36885);
#10822=VERTEX_POINT('',#36893);
#10823=VERTEX_POINT('',#36901);
#10824=VERTEX_POINT('',#36902);
#10825=VERTEX_POINT('',#36904);
#10826=VERTEX_POINT('',#36906);
#10827=VERTEX_POINT('',#36910);
#10828=VERTEX_POINT('',#36911);
#10829=VERTEX_POINT('',#36913);
#10830=VERTEX_POINT('',#36921);
#10831=VERTEX_POINT('',#36929);
#10832=VERTEX_POINT('',#36930);
#10833=VERTEX_POINT('',#36932);
#10834=VERTEX_POINT('',#36934);
#10835=VERTEX_POINT('',#36938);
#10836=VERTEX_POINT('',#36939);
#10837=VERTEX_POINT('',#36941);
#10838=VERTEX_POINT('',#36949);
#10839=VERTEX_POINT('',#36957);
#10840=VERTEX_POINT('',#36958);
#10841=VERTEX_POINT('',#36960);
#10842=VERTEX_POINT('',#36962);
#10843=VERTEX_POINT('',#36966);
#10844=VERTEX_POINT('',#36967);
#10845=VERTEX_POINT('',#36969);
#10846=VERTEX_POINT('',#36977);
#10847=VERTEX_POINT('',#36985);
#10848=VERTEX_POINT('',#36986);
#10849=VERTEX_POINT('',#36988);
#10850=VERTEX_POINT('',#36990);
#10851=VERTEX_POINT('',#36994);
#10852=VERTEX_POINT('',#36995);
#10853=VERTEX_POINT('',#36997);
#10854=VERTEX_POINT('',#37005);
#10855=VERTEX_POINT('',#37013);
#10856=VERTEX_POINT('',#37014);
#10857=VERTEX_POINT('',#37016);
#10858=VERTEX_POINT('',#37018);
#10859=VERTEX_POINT('',#37022);
#10860=VERTEX_POINT('',#37023);
#10861=VERTEX_POINT('',#37025);
#10862=VERTEX_POINT('',#37033);
#10863=VERTEX_POINT('',#37041);
#10864=VERTEX_POINT('',#37049);
#10865=VERTEX_POINT('',#37051);
#10866=VERTEX_POINT('',#37059);
#10867=VERTEX_POINT('',#37067);
#10868=VERTEX_POINT('',#37069);
#10869=VERTEX_POINT('',#37077);
#10870=VERTEX_POINT('',#37085);
#10871=VERTEX_POINT('',#37087);
#10872=VERTEX_POINT('',#37095);
#10873=VERTEX_POINT('',#37103);
#10874=VERTEX_POINT('',#37105);
#10875=VERTEX_POINT('',#37113);
#10876=VERTEX_POINT('',#37121);
#10877=VERTEX_POINT('',#37123);
#10878=VERTEX_POINT('',#37131);
#10879=VERTEX_POINT('',#37139);
#10880=VERTEX_POINT('',#37141);
#10881=VERTEX_POINT('',#37149);
#10882=VERTEX_POINT('',#37157);
#10883=VERTEX_POINT('',#37159);
#10884=VERTEX_POINT('',#37167);
#10885=VERTEX_POINT('',#37175);
#10886=VERTEX_POINT('',#37177);
#10887=VERTEX_POINT('',#37185);
#10888=VERTEX_POINT('',#37193);
#10889=VERTEX_POINT('',#37195);
#10890=VERTEX_POINT('',#37204);
#10891=VERTEX_POINT('',#37212);
#10892=VERTEX_POINT('',#37214);
#10893=VERTEX_POINT('',#37222);
#10894=VERTEX_POINT('',#37230);
#10895=VERTEX_POINT('',#37232);
#10896=VERTEX_POINT('',#37240);
#10897=VERTEX_POINT('',#37248);
#10898=VERTEX_POINT('',#37250);
#10899=VERTEX_POINT('',#37258);
#10900=VERTEX_POINT('',#37266);
#10901=VERTEX_POINT('',#37268);
#10902=VERTEX_POINT('',#37276);
#10903=VERTEX_POINT('',#37284);
#10904=VERTEX_POINT('',#37286);
#10905=VERTEX_POINT('',#37294);
#10906=VERTEX_POINT('',#37302);
#10907=VERTEX_POINT('',#37304);
#10908=VERTEX_POINT('',#37312);
#10909=VERTEX_POINT('',#37320);
#10910=VERTEX_POINT('',#37322);
#10911=VERTEX_POINT('',#37330);
#10912=VERTEX_POINT('',#37338);
#10913=VERTEX_POINT('',#37340);
#10914=VERTEX_POINT('',#37348);
#10915=VERTEX_POINT('',#37356);
#10916=VERTEX_POINT('',#37358);
#10917=VERTEX_POINT('',#37366);
#10918=VERTEX_POINT('',#37374);
#10919=VERTEX_POINT('',#37376);
#10920=VERTEX_POINT('',#37384);
#10921=VERTEX_POINT('',#37392);
#10922=VERTEX_POINT('',#37394);
#10923=VERTEX_POINT('',#37402);
#10924=VERTEX_POINT('',#37410);
#10925=VERTEX_POINT('',#37412);
#10926=VERTEX_POINT('',#37420);
#10927=VERTEX_POINT('',#37428);
#10928=VERTEX_POINT('',#37430);
#10929=VERTEX_POINT('',#37438);
#10930=VERTEX_POINT('',#37446);
#10931=VERTEX_POINT('',#37448);
#10932=VERTEX_POINT('',#37456);
#10933=VERTEX_POINT('',#37464);
#10934=VERTEX_POINT('',#37466);
#10935=VERTEX_POINT('',#37474);
#10936=VERTEX_POINT('',#37482);
#10937=VERTEX_POINT('',#37489);
#10938=VERTEX_POINT('',#37497);
#10939=VERTEX_POINT('',#37499);
#10940=VERTEX_POINT('',#37511);
#10941=VERTEX_POINT('',#37518);
#10942=VERTEX_POINT('',#37526);
#10943=VERTEX_POINT('',#37528);
#10944=VERTEX_POINT('',#37536);
#10945=VERTEX_POINT('',#37544);
#10946=VERTEX_POINT('',#37546);
#10947=VERTEX_POINT('',#37554);
#10948=VERTEX_POINT('',#37562);
#10949=VERTEX_POINT('',#37569);
#10950=VERTEX_POINT('',#37577);
#10951=VERTEX_POINT('',#37579);
#10952=VERTEX_POINT('',#37587);
#10953=VERTEX_POINT('',#37595);
#10954=VERTEX_POINT('',#37597);
#10955=VERTEX_POINT('',#37605);
#10956=VERTEX_POINT('',#37613);
#10957=VERTEX_POINT('',#37615);
#10958=VERTEX_POINT('',#37623);
#10959=VERTEX_POINT('',#37631);
#10960=VERTEX_POINT('',#37633);
#10961=VERTEX_POINT('',#37641);
#10962=VERTEX_POINT('',#37649);
#10963=VERTEX_POINT('',#37651);
#10964=VERTEX_POINT('',#37659);
#10965=VERTEX_POINT('',#37667);
#10966=VERTEX_POINT('',#37669);
#10967=VERTEX_POINT('',#37712);
#10968=VERTEX_POINT('',#37714);
#10969=VERTEX_POINT('',#37718);
#10970=VERTEX_POINT('',#37722);
#10971=VERTEX_POINT('',#37729);
#10972=VERTEX_POINT('',#37730);
#10973=VERTEX_POINT('',#37732);
#10974=VERTEX_POINT('',#37734);
#10975=VERTEX_POINT('',#37738);
#10976=VERTEX_POINT('',#37740);
#10977=VERTEX_POINT('',#37744);
#10978=VERTEX_POINT('',#37746);
#10979=VERTEX_POINT('',#37753);
#10980=VERTEX_POINT('',#37755);
#10981=VERTEX_POINT('',#37759);
#10982=VERTEX_POINT('',#37763);
#10983=VERTEX_POINT('',#37770);
#10984=VERTEX_POINT('',#37772);
#10985=VERTEX_POINT('',#37776);
#10986=VERTEX_POINT('',#37780);
#10987=EDGE_CURVE('',#8831,#8832,#3187,.T.);
#10988=EDGE_CURVE('',#8831,#8833,#3188,.T.);
#10989=EDGE_CURVE('',#8834,#8833,#3189,.T.);
#10990=EDGE_CURVE('',#8834,#8835,#3190,.T.);
#10991=EDGE_CURVE('',#8832,#8835,#3191,.T.);
#10992=EDGE_CURVE('',#8832,#8836,#3192,.T.);
#10993=EDGE_CURVE('',#8835,#8837,#3193,.T.);
#10994=EDGE_CURVE('',#8838,#8837,#3194,.T.);
#10995=EDGE_CURVE('',#8838,#8836,#3195,.T.);
#10996=EDGE_CURVE('',#8839,#8840,#3196,.T.);
#10997=EDGE_CURVE('',#8839,#8841,#3197,.T.);
#10998=EDGE_CURVE('',#8842,#8841,#3198,.T.);
#10999=EDGE_CURVE('',#8842,#8843,#3199,.T.);
#11000=EDGE_CURVE('',#8840,#8843,#3200,.T.);
#11001=EDGE_CURVE('',#8840,#8844,#3201,.T.);
#11002=EDGE_CURVE('',#8843,#8845,#3202,.T.);
#11003=EDGE_CURVE('',#8846,#8845,#3203,.T.);
#11004=EDGE_CURVE('',#8846,#8844,#3204,.T.);
#11005=EDGE_CURVE('',#8847,#8848,#3205,.T.);
#11006=EDGE_CURVE('',#8847,#8849,#3206,.T.);
#11007=EDGE_CURVE('',#8850,#8849,#3207,.T.);
#11008=EDGE_CURVE('',#8850,#8851,#3208,.T.);
#11009=EDGE_CURVE('',#8848,#8851,#3209,.T.);
#11010=EDGE_CURVE('',#8848,#8852,#3210,.T.);
#11011=EDGE_CURVE('',#8851,#8853,#3211,.T.);
#11012=EDGE_CURVE('',#8854,#8853,#3212,.T.);
#11013=EDGE_CURVE('',#8854,#8852,#3213,.T.);
#11014=EDGE_CURVE('',#8855,#8856,#3214,.T.);
#11015=EDGE_CURVE('',#8855,#8857,#3215,.T.);
#11016=EDGE_CURVE('',#8858,#8857,#3216,.T.);
#11017=EDGE_CURVE('',#8858,#8859,#3217,.T.);
#11018=EDGE_CURVE('',#8856,#8859,#3218,.T.);
#11019=EDGE_CURVE('',#8856,#8860,#3219,.T.);
#11020=EDGE_CURVE('',#8859,#8861,#3220,.T.);
#11021=EDGE_CURVE('',#8862,#8861,#3221,.T.);
#11022=EDGE_CURVE('',#8862,#8860,#3222,.T.);
#11023=EDGE_CURVE('',#8863,#8864,#3223,.T.);
#11024=EDGE_CURVE('',#8863,#8865,#3224,.T.);
#11025=EDGE_CURVE('',#8866,#8865,#3225,.T.);
#11026=EDGE_CURVE('',#8866,#8867,#3226,.T.);
#11027=EDGE_CURVE('',#8864,#8867,#3227,.T.);
#11028=EDGE_CURVE('',#8864,#8868,#3228,.T.);
#11029=EDGE_CURVE('',#8867,#8869,#3229,.T.);
#11030=EDGE_CURVE('',#8870,#8869,#3230,.T.);
#11031=EDGE_CURVE('',#8870,#8868,#3231,.T.);
#11032=EDGE_CURVE('',#8871,#8872,#3232,.T.);
#11033=EDGE_CURVE('',#8871,#8873,#3233,.T.);
#11034=EDGE_CURVE('',#8874,#8873,#3234,.T.);
#11035=EDGE_CURVE('',#8874,#8875,#3235,.T.);
#11036=EDGE_CURVE('',#8872,#8875,#3236,.T.);
#11037=EDGE_CURVE('',#8872,#8876,#3237,.T.);
#11038=EDGE_CURVE('',#8875,#8877,#3238,.T.);
#11039=EDGE_CURVE('',#8878,#8877,#3239,.T.);
#11040=EDGE_CURVE('',#8878,#8876,#3240,.T.);
#11041=EDGE_CURVE('',#8879,#8880,#3241,.T.);
#11042=EDGE_CURVE('',#8879,#8881,#3242,.T.);
#11043=EDGE_CURVE('',#8882,#8881,#3243,.T.);
#11044=EDGE_CURVE('',#8882,#8883,#3244,.T.);
#11045=EDGE_CURVE('',#8880,#8883,#3245,.T.);
#11046=EDGE_CURVE('',#8880,#8884,#3246,.T.);
#11047=EDGE_CURVE('',#8883,#8885,#3247,.T.);
#11048=EDGE_CURVE('',#8886,#8885,#3248,.T.);
#11049=EDGE_CURVE('',#8886,#8884,#3249,.T.);
#11050=EDGE_CURVE('',#8887,#8888,#3250,.T.);
#11051=EDGE_CURVE('',#8887,#8889,#3251,.T.);
#11052=EDGE_CURVE('',#8890,#8889,#3252,.T.);
#11053=EDGE_CURVE('',#8890,#8891,#3253,.T.);
#11054=EDGE_CURVE('',#8888,#8891,#3254,.T.);
#11055=EDGE_CURVE('',#8888,#8892,#3255,.T.);
#11056=EDGE_CURVE('',#8891,#8893,#3256,.T.);
#11057=EDGE_CURVE('',#8894,#8893,#3257,.T.);
#11058=EDGE_CURVE('',#8894,#8892,#3258,.T.);
#11059=EDGE_CURVE('',#8895,#8896,#3259,.T.);
#11060=EDGE_CURVE('',#8895,#8897,#3260,.T.);
#11061=EDGE_CURVE('',#8898,#8897,#3261,.T.);
#11062=EDGE_CURVE('',#8898,#8899,#3262,.T.);
#11063=EDGE_CURVE('',#8896,#8899,#3263,.T.);
#11064=EDGE_CURVE('',#8896,#8900,#3264,.T.);
#11065=EDGE_CURVE('',#8899,#8901,#3265,.T.);
#11066=EDGE_CURVE('',#8902,#8901,#3266,.T.);
#11067=EDGE_CURVE('',#8902,#8900,#3267,.T.);
#11068=EDGE_CURVE('',#8903,#8904,#3268,.T.);
#11069=EDGE_CURVE('',#8903,#8905,#3269,.T.);
#11070=EDGE_CURVE('',#8905,#8906,#3270,.T.);
#11071=EDGE_CURVE('',#8907,#8906,#3271,.T.);
#11072=EDGE_CURVE('',#8907,#8904,#3272,.T.);
#11073=EDGE_CURVE('',#8908,#8903,#3273,.T.);
#11074=EDGE_CURVE('',#8908,#8909,#3274,.T.);
#11075=EDGE_CURVE('',#8910,#8909,#3275,.T.);
#11076=EDGE_CURVE('',#8910,#8905,#3276,.T.);
#11077=EDGE_CURVE('',#8911,#8912,#3277,.T.);
#11078=EDGE_CURVE('',#8911,#8913,#3278,.T.);
#11079=EDGE_CURVE('',#8913,#8914,#3279,.T.);
#11080=EDGE_CURVE('',#8915,#8914,#3280,.T.);
#11081=EDGE_CURVE('',#8915,#8912,#3281,.T.);
#11082=EDGE_CURVE('',#8916,#8911,#3282,.T.);
#11083=EDGE_CURVE('',#8916,#8917,#3283,.T.);
#11084=EDGE_CURVE('',#8918,#8917,#3284,.T.);
#11085=EDGE_CURVE('',#8918,#8913,#3285,.T.);
#11086=EDGE_CURVE('',#8919,#8920,#3286,.T.);
#11087=EDGE_CURVE('',#8919,#8921,#3287,.T.);
#11088=EDGE_CURVE('',#8921,#8922,#3288,.T.);
#11089=EDGE_CURVE('',#8923,#8922,#3289,.T.);
#11090=EDGE_CURVE('',#8923,#8920,#3290,.T.);
#11091=EDGE_CURVE('',#8924,#8919,#3291,.T.);
#11092=EDGE_CURVE('',#8924,#8925,#3292,.T.);
#11093=EDGE_CURVE('',#8926,#8925,#3293,.T.);
#11094=EDGE_CURVE('',#8926,#8921,#3294,.T.);
#11095=EDGE_CURVE('',#8927,#8928,#3295,.T.);
#11096=EDGE_CURVE('',#8927,#8929,#3296,.T.);
#11097=EDGE_CURVE('',#8929,#8930,#3297,.T.);
#11098=EDGE_CURVE('',#8931,#8930,#3298,.T.);
#11099=EDGE_CURVE('',#8931,#8928,#3299,.T.);
#11100=EDGE_CURVE('',#8932,#8927,#3300,.T.);
#11101=EDGE_CURVE('',#8932,#8933,#3301,.T.);
#11102=EDGE_CURVE('',#8934,#8933,#3302,.T.);
#11103=EDGE_CURVE('',#8934,#8929,#3303,.T.);
#11104=EDGE_CURVE('',#8935,#8936,#3304,.T.);
#11105=EDGE_CURVE('',#8935,#8937,#3305,.T.);
#11106=EDGE_CURVE('',#8937,#8938,#3306,.T.);
#11107=EDGE_CURVE('',#8939,#8938,#3307,.T.);
#11108=EDGE_CURVE('',#8939,#8936,#3308,.T.);
#11109=EDGE_CURVE('',#8940,#8935,#3309,.T.);
#11110=EDGE_CURVE('',#8940,#8941,#3310,.T.);
#11111=EDGE_CURVE('',#8942,#8941,#3311,.T.);
#11112=EDGE_CURVE('',#8942,#8937,#3312,.T.);
#11113=EDGE_CURVE('',#8943,#8944,#3313,.T.);
#11114=EDGE_CURVE('',#8943,#8945,#3314,.T.);
#11115=EDGE_CURVE('',#8945,#8946,#3315,.T.);
#11116=EDGE_CURVE('',#8947,#8946,#3316,.T.);
#11117=EDGE_CURVE('',#8947,#8944,#3317,.T.);
#11118=EDGE_CURVE('',#8948,#8943,#3318,.T.);
#11119=EDGE_CURVE('',#8948,#8949,#3319,.T.);
#11120=EDGE_CURVE('',#8950,#8949,#3320,.T.);
#11121=EDGE_CURVE('',#8950,#8945,#3321,.T.);
#11122=EDGE_CURVE('',#8951,#8952,#3322,.T.);
#11123=EDGE_CURVE('',#8951,#8953,#3323,.T.);
#11124=EDGE_CURVE('',#8953,#8954,#3324,.T.);
#11125=EDGE_CURVE('',#8955,#8954,#3325,.T.);
#11126=EDGE_CURVE('',#8955,#8952,#3326,.T.);
#11127=EDGE_CURVE('',#8956,#8951,#3327,.T.);
#11128=EDGE_CURVE('',#8956,#8957,#3328,.T.);
#11129=EDGE_CURVE('',#8958,#8957,#3329,.T.);
#11130=EDGE_CURVE('',#8958,#8953,#3330,.T.);
#11131=EDGE_CURVE('',#8959,#8960,#3331,.T.);
#11132=EDGE_CURVE('',#8959,#8961,#3332,.T.);
#11133=EDGE_CURVE('',#8961,#8962,#3333,.T.);
#11134=EDGE_CURVE('',#8963,#8962,#3334,.T.);
#11135=EDGE_CURVE('',#8963,#8960,#3335,.T.);
#11136=EDGE_CURVE('',#8964,#8959,#3336,.T.);
#11137=EDGE_CURVE('',#8964,#8965,#3337,.T.);
#11138=EDGE_CURVE('',#8966,#8965,#3338,.T.);
#11139=EDGE_CURVE('',#8966,#8961,#3339,.T.);
#11140=EDGE_CURVE('',#8967,#8968,#3340,.T.);
#11141=EDGE_CURVE('',#8967,#8969,#3341,.T.);
#11142=EDGE_CURVE('',#8969,#8970,#3342,.T.);
#11143=EDGE_CURVE('',#8971,#8970,#3343,.T.);
#11144=EDGE_CURVE('',#8971,#8968,#3344,.T.);
#11145=EDGE_CURVE('',#8972,#8967,#3345,.T.);
#11146=EDGE_CURVE('',#8972,#8973,#3346,.T.);
#11147=EDGE_CURVE('',#8974,#8973,#3347,.T.);
#11148=EDGE_CURVE('',#8974,#8969,#3348,.T.);
#11149=EDGE_CURVE('',#8975,#8976,#3349,.T.);
#11150=EDGE_CURVE('',#8975,#8977,#3350,.T.);
#11151=EDGE_CURVE('',#8977,#8978,#3351,.T.);
#11152=EDGE_CURVE('',#8979,#8978,#3352,.T.);
#11153=EDGE_CURVE('',#8979,#8976,#3353,.T.);
#11154=EDGE_CURVE('',#8980,#8975,#3354,.T.);
#11155=EDGE_CURVE('',#8981,#8980,#3355,.T.);
#11156=EDGE_CURVE('',#8981,#8977,#3356,.T.);
#11157=EDGE_CURVE('',#8982,#8983,#3357,.T.);
#11158=EDGE_CURVE('',#8982,#8984,#3358,.T.);
#11159=EDGE_CURVE('',#8984,#8985,#3359,.T.);
#11160=EDGE_CURVE('',#8986,#8985,#3360,.T.);
#11161=EDGE_CURVE('',#8986,#8983,#3361,.T.);
#11162=EDGE_CURVE('',#8987,#8982,#3362,.T.);
#11163=EDGE_CURVE('',#8987,#8988,#3363,.T.);
#11164=EDGE_CURVE('',#8989,#8988,#3364,.T.);
#11165=EDGE_CURVE('',#8989,#8984,#3365,.T.);
#11166=EDGE_CURVE('',#8990,#8991,#3366,.T.);
#11167=EDGE_CURVE('',#8990,#8992,#3367,.T.);
#11168=EDGE_CURVE('',#8992,#8993,#3368,.T.);
#11169=EDGE_CURVE('',#8994,#8993,#3369,.T.);
#11170=EDGE_CURVE('',#8994,#8991,#3370,.T.);
#11171=EDGE_CURVE('',#8995,#8990,#3371,.T.);
#11172=EDGE_CURVE('',#8995,#8996,#3372,.T.);
#11173=EDGE_CURVE('',#8997,#8996,#3373,.T.);
#11174=EDGE_CURVE('',#8997,#8992,#3374,.T.);
#11175=EDGE_CURVE('',#8998,#8999,#3375,.T.);
#11176=EDGE_CURVE('',#8998,#9000,#3376,.T.);
#11177=EDGE_CURVE('',#9000,#9001,#3377,.T.);
#11178=EDGE_CURVE('',#9002,#9001,#3378,.T.);
#11179=EDGE_CURVE('',#9002,#8999,#3379,.T.);
#11180=EDGE_CURVE('',#9003,#8998,#3380,.T.);
#11181=EDGE_CURVE('',#9003,#9004,#3381,.T.);
#11182=EDGE_CURVE('',#9005,#9004,#3382,.T.);
#11183=EDGE_CURVE('',#9005,#9000,#3383,.T.);
#11184=EDGE_CURVE('',#9006,#9007,#3384,.T.);
#11185=EDGE_CURVE('',#9006,#9008,#3385,.T.);
#11186=EDGE_CURVE('',#9008,#9009,#3386,.T.);
#11187=EDGE_CURVE('',#9010,#9009,#3387,.T.);
#11188=EDGE_CURVE('',#9010,#9007,#3388,.T.);
#11189=EDGE_CURVE('',#9011,#9006,#3389,.T.);
#11190=EDGE_CURVE('',#9011,#9012,#3390,.T.);
#11191=EDGE_CURVE('',#9013,#9012,#3391,.T.);
#11192=EDGE_CURVE('',#9013,#9008,#3392,.T.);
#11193=EDGE_CURVE('',#9014,#9015,#3393,.T.);
#11194=EDGE_CURVE('',#9014,#9016,#3394,.T.);
#11195=EDGE_CURVE('',#9016,#9017,#3395,.T.);
#11196=EDGE_CURVE('',#9018,#9017,#3396,.T.);
#11197=EDGE_CURVE('',#9018,#9015,#3397,.T.);
#11198=EDGE_CURVE('',#9019,#9014,#3398,.T.);
#11199=EDGE_CURVE('',#9019,#9020,#3399,.T.);
#11200=EDGE_CURVE('',#9021,#9020,#3400,.T.);
#11201=EDGE_CURVE('',#9021,#9016,#3401,.T.);
#11202=EDGE_CURVE('',#9022,#9023,#3402,.T.);
#11203=EDGE_CURVE('',#9022,#9024,#3403,.T.);
#11204=EDGE_CURVE('',#9024,#9025,#3404,.T.);
#11205=EDGE_CURVE('',#9026,#9025,#3405,.T.);
#11206=EDGE_CURVE('',#9026,#9023,#3406,.T.);
#11207=EDGE_CURVE('',#9027,#9022,#3407,.T.);
#11208=EDGE_CURVE('',#9027,#9028,#3408,.T.);
#11209=EDGE_CURVE('',#9029,#9028,#3409,.T.);
#11210=EDGE_CURVE('',#9029,#9024,#3410,.T.);
#11211=EDGE_CURVE('',#9030,#9031,#3411,.T.);
#11212=EDGE_CURVE('',#9030,#9032,#3412,.T.);
#11213=EDGE_CURVE('',#9032,#9033,#3413,.T.);
#11214=EDGE_CURVE('',#9034,#9033,#3414,.T.);
#11215=EDGE_CURVE('',#9034,#9031,#3415,.T.);
#11216=EDGE_CURVE('',#9035,#9030,#3416,.T.);
#11217=EDGE_CURVE('',#9035,#9036,#3417,.T.);
#11218=EDGE_CURVE('',#9037,#9036,#3418,.T.);
#11219=EDGE_CURVE('',#9037,#9032,#3419,.T.);
#11220=EDGE_CURVE('',#9038,#9039,#3420,.T.);
#11221=EDGE_CURVE('',#9038,#9040,#3421,.T.);
#11222=EDGE_CURVE('',#9040,#9041,#3422,.T.);
#11223=EDGE_CURVE('',#9042,#9041,#3423,.T.);
#11224=EDGE_CURVE('',#9042,#9039,#3424,.T.);
#11225=EDGE_CURVE('',#9043,#9038,#3425,.T.);
#11226=EDGE_CURVE('',#9043,#9044,#3426,.T.);
#11227=EDGE_CURVE('',#9045,#9044,#3427,.T.);
#11228=EDGE_CURVE('',#9045,#9040,#3428,.T.);
#11229=EDGE_CURVE('',#9046,#9047,#3429,.T.);
#11230=EDGE_CURVE('',#9046,#9048,#3430,.T.);
#11231=EDGE_CURVE('',#9048,#9049,#3431,.T.);
#11232=EDGE_CURVE('',#9047,#9049,#3432,.T.);
#11233=EDGE_CURVE('',#9050,#9046,#3433,.T.);
#11234=EDGE_CURVE('',#9050,#9051,#3434,.T.);
#11235=EDGE_CURVE('',#9052,#9051,#3435,.T.);
#11236=EDGE_CURVE('',#9052,#9048,#3436,.T.);
#11237=EDGE_CURVE('',#9053,#9054,#3437,.T.);
#11238=EDGE_CURVE('',#9053,#9055,#3438,.T.);
#11239=EDGE_CURVE('',#9056,#9055,#3439,.T.);
#11240=EDGE_CURVE('',#9056,#9057,#3440,.T.);
#11241=EDGE_CURVE('',#9054,#9057,#3441,.T.);
#11242=EDGE_CURVE('',#9054,#9058,#3442,.T.);
#11243=EDGE_CURVE('',#9057,#9059,#3443,.T.);
#11244=EDGE_CURVE('',#9060,#9059,#3444,.T.);
#11245=EDGE_CURVE('',#9060,#9058,#3445,.T.);
#11246=EDGE_CURVE('',#9061,#9062,#3446,.T.);
#11247=EDGE_CURVE('',#9061,#9063,#3447,.T.);
#11248=EDGE_CURVE('',#9064,#9063,#3448,.T.);
#11249=EDGE_CURVE('',#9064,#9065,#3449,.T.);
#11250=EDGE_CURVE('',#9062,#9065,#3450,.T.);
#11251=EDGE_CURVE('',#9062,#9066,#3451,.T.);
#11252=EDGE_CURVE('',#9065,#9067,#3452,.T.);
#11253=EDGE_CURVE('',#9068,#9067,#3453,.T.);
#11254=EDGE_CURVE('',#9068,#9066,#3454,.T.);
#11255=EDGE_CURVE('',#9069,#9070,#3455,.T.);
#11256=EDGE_CURVE('',#9069,#9071,#3456,.T.);
#11257=EDGE_CURVE('',#9072,#9071,#3457,.T.);
#11258=EDGE_CURVE('',#9072,#9073,#3458,.T.);
#11259=EDGE_CURVE('',#9070,#9073,#3459,.T.);
#11260=EDGE_CURVE('',#9070,#9074,#3460,.T.);
#11261=EDGE_CURVE('',#9073,#9075,#3461,.T.);
#11262=EDGE_CURVE('',#9076,#9075,#3462,.T.);
#11263=EDGE_CURVE('',#9076,#9074,#3463,.T.);
#11264=EDGE_CURVE('',#9077,#9078,#3464,.T.);
#11265=EDGE_CURVE('',#9077,#9079,#3465,.T.);
#11266=EDGE_CURVE('',#9080,#9079,#3466,.T.);
#11267=EDGE_CURVE('',#9080,#9081,#3467,.T.);
#11268=EDGE_CURVE('',#9078,#9081,#3468,.T.);
#11269=EDGE_CURVE('',#9078,#9082,#3469,.T.);
#11270=EDGE_CURVE('',#9081,#9083,#3470,.T.);
#11271=EDGE_CURVE('',#9084,#9083,#3471,.T.);
#11272=EDGE_CURVE('',#9084,#9082,#3472,.T.);
#11273=EDGE_CURVE('',#9085,#9086,#3473,.T.);
#11274=EDGE_CURVE('',#9085,#9087,#3474,.T.);
#11275=EDGE_CURVE('',#9088,#9087,#3475,.T.);
#11276=EDGE_CURVE('',#9088,#9089,#3476,.T.);
#11277=EDGE_CURVE('',#9086,#9089,#3477,.T.);
#11278=EDGE_CURVE('',#9086,#9090,#3478,.T.);
#11279=EDGE_CURVE('',#9089,#9091,#3479,.T.);
#11280=EDGE_CURVE('',#9092,#9091,#3480,.T.);
#11281=EDGE_CURVE('',#9092,#9090,#3481,.T.);
#11282=EDGE_CURVE('',#9093,#9094,#3482,.T.);
#11283=EDGE_CURVE('',#9093,#9095,#3483,.T.);
#11284=EDGE_CURVE('',#9096,#9095,#3484,.T.);
#11285=EDGE_CURVE('',#9096,#9097,#3485,.T.);
#11286=EDGE_CURVE('',#9094,#9097,#3486,.T.);
#11287=EDGE_CURVE('',#9094,#9098,#3487,.T.);
#11288=EDGE_CURVE('',#9097,#9099,#3488,.T.);
#11289=EDGE_CURVE('',#9100,#9099,#3489,.T.);
#11290=EDGE_CURVE('',#9100,#9098,#3490,.T.);
#11291=EDGE_CURVE('',#9101,#9102,#3491,.T.);
#11292=EDGE_CURVE('',#9101,#9103,#3492,.T.);
#11293=EDGE_CURVE('',#9104,#9103,#3493,.T.);
#11294=EDGE_CURVE('',#9104,#9105,#3494,.T.);
#11295=EDGE_CURVE('',#9102,#9105,#3495,.T.);
#11296=EDGE_CURVE('',#9102,#9106,#3496,.T.);
#11297=EDGE_CURVE('',#9105,#9107,#3497,.T.);
#11298=EDGE_CURVE('',#9108,#9107,#3498,.T.);
#11299=EDGE_CURVE('',#9108,#9106,#3499,.T.);
#11300=EDGE_CURVE('',#9109,#9110,#3500,.T.);
#11301=EDGE_CURVE('',#9109,#9111,#3501,.T.);
#11302=EDGE_CURVE('',#9112,#9111,#3502,.T.);
#11303=EDGE_CURVE('',#9112,#9113,#3503,.T.);
#11304=EDGE_CURVE('',#9110,#9113,#3504,.T.);
#11305=EDGE_CURVE('',#9110,#9114,#3505,.T.);
#11306=EDGE_CURVE('',#9113,#9115,#3506,.T.);
#11307=EDGE_CURVE('',#9116,#9115,#3507,.T.);
#11308=EDGE_CURVE('',#9116,#9114,#3508,.T.);
#11309=EDGE_CURVE('',#9117,#9118,#3509,.T.);
#11310=EDGE_CURVE('',#9117,#9119,#3510,.T.);
#11311=EDGE_CURVE('',#9120,#9119,#3511,.T.);
#11312=EDGE_CURVE('',#9120,#9121,#3512,.T.);
#11313=EDGE_CURVE('',#9118,#9121,#3513,.T.);
#11314=EDGE_CURVE('',#9118,#9122,#3514,.T.);
#11315=EDGE_CURVE('',#9121,#9123,#3515,.T.);
#11316=EDGE_CURVE('',#9124,#9123,#3516,.T.);
#11317=EDGE_CURVE('',#9124,#9122,#3517,.T.);
#11318=EDGE_CURVE('',#9125,#9126,#3518,.T.);
#11319=EDGE_CURVE('',#9125,#9127,#3519,.T.);
#11320=EDGE_CURVE('',#9128,#9127,#3520,.T.);
#11321=EDGE_CURVE('',#9128,#9129,#3521,.T.);
#11322=EDGE_CURVE('',#9126,#9129,#3522,.T.);
#11323=EDGE_CURVE('',#9126,#9130,#3523,.T.);
#11324=EDGE_CURVE('',#9129,#9131,#3524,.T.);
#11325=EDGE_CURVE('',#9132,#9131,#3525,.T.);
#11326=EDGE_CURVE('',#9132,#9130,#3526,.T.);
#11327=EDGE_CURVE('',#9133,#9134,#3527,.T.);
#11328=EDGE_CURVE('',#9133,#9135,#3528,.T.);
#11329=EDGE_CURVE('',#9136,#9135,#3529,.T.);
#11330=EDGE_CURVE('',#9136,#9137,#3530,.T.);
#11331=EDGE_CURVE('',#9134,#9137,#3531,.T.);
#11332=EDGE_CURVE('',#9134,#9138,#3532,.T.);
#11333=EDGE_CURVE('',#9137,#9139,#3533,.T.);
#11334=EDGE_CURVE('',#9140,#9139,#3534,.T.);
#11335=EDGE_CURVE('',#9140,#9138,#3535,.T.);
#11336=EDGE_CURVE('',#9141,#9142,#3536,.T.);
#11337=EDGE_CURVE('',#9141,#9143,#3537,.T.);
#11338=EDGE_CURVE('',#9144,#9143,#3538,.T.);
#11339=EDGE_CURVE('',#9144,#9145,#3539,.T.);
#11340=EDGE_CURVE('',#9142,#9145,#3540,.T.);
#11341=EDGE_CURVE('',#9142,#9146,#3541,.T.);
#11342=EDGE_CURVE('',#9145,#9147,#3542,.T.);
#11343=EDGE_CURVE('',#9148,#9147,#3543,.T.);
#11344=EDGE_CURVE('',#9148,#9146,#3544,.T.);
#11345=EDGE_CURVE('',#9149,#9150,#3545,.T.);
#11346=EDGE_CURVE('',#9149,#9151,#3546,.T.);
#11347=EDGE_CURVE('',#9152,#9151,#3547,.T.);
#11348=EDGE_CURVE('',#9152,#9153,#3548,.T.);
#11349=EDGE_CURVE('',#9150,#9153,#3549,.T.);
#11350=EDGE_CURVE('',#9150,#9154,#3550,.T.);
#11351=EDGE_CURVE('',#9153,#9155,#3551,.T.);
#11352=EDGE_CURVE('',#9156,#9155,#3552,.T.);
#11353=EDGE_CURVE('',#9156,#9154,#3553,.T.);
#11354=EDGE_CURVE('',#9157,#9158,#3554,.T.);
#11355=EDGE_CURVE('',#9157,#9159,#3555,.T.);
#11356=EDGE_CURVE('',#9160,#9159,#3556,.T.);
#11357=EDGE_CURVE('',#9160,#9161,#3557,.T.);
#11358=EDGE_CURVE('',#9158,#9161,#3558,.T.);
#11359=EDGE_CURVE('',#9158,#9162,#3559,.T.);
#11360=EDGE_CURVE('',#9161,#9163,#3560,.T.);
#11361=EDGE_CURVE('',#9164,#9163,#3561,.T.);
#11362=EDGE_CURVE('',#9164,#9162,#3562,.T.);
#11363=EDGE_CURVE('',#9165,#9166,#3563,.T.);
#11364=EDGE_CURVE('',#9165,#9167,#3564,.T.);
#11365=EDGE_CURVE('',#9168,#9167,#3565,.T.);
#11366=EDGE_CURVE('',#9168,#9169,#3566,.T.);
#11367=EDGE_CURVE('',#9166,#9169,#3567,.T.);
#11368=EDGE_CURVE('',#9166,#9170,#3568,.T.);
#11369=EDGE_CURVE('',#9169,#9171,#3569,.T.);
#11370=EDGE_CURVE('',#9172,#9171,#3570,.T.);
#11371=EDGE_CURVE('',#9172,#9170,#3571,.T.);
#11372=EDGE_CURVE('',#9173,#9174,#3572,.T.);
[truncated: 1,168,426 more chars]
