# Supplementary material for: Capillaric field effect transistors
Source: Microsyst Nanoeng. 2022 Mar 21;8:33. doi: 10.1038/s41378-022-00360-8 (PMC8934874; doi:10.1038/s41378-022-00360-8)
Supplement: Supplementary file 3 — CAD File 2 [file 41378_2022_360_MOESM3_ESM.txt]

ISO-10303-21;
HEADER;
/* Generated by software containing ST-Developer
 * from STEP Tools, Inc. (www.steptools.com) 
 */

FILE_DESCRIPTION(
/* description */ (''),
/* implementation_level */ '2;1');

FILE_NAME(
/* name */ 
'F:/STUDIUM/New Zealand/Lecturer/publications/RSC/LabChip/paper7/suppl
ementary figures/NOR__NANDchip_231.step',
/* time_stamp */ '2021-05-20T11:29:03+12:00',
/* author */ (''),
/* organization */ (''),
/* preprocessor_version */ 'ST-DEVELOPER v18.1',
/* originating_system */ 'Autodesk Translation Framework v10.6.0.1341',

/* authorisation */ '');

FILE_SCHEMA (('AUTOMOTIVE_DESIGN { 1 0 10303 214 3 1 1 }'));
ENDSEC;

DATA;
#10=MECHANICAL_DESIGN_GEOMETRIC_PRESENTATION_REPRESENTATION('',(#13),#9736);
#11=SHAPE_REPRESENTATION_RELATIONSHIP('SRR','None',#9743,#12);
#12=ADVANCED_BREP_SHAPE_REPRESENTATION('',(#14),#9735);
#13=STYLED_ITEM('',(#9752),#14);
#14=MANIFOLD_SOLID_BREP('chip 231',#5488);
#15=B_SPLINE_SURFACE_WITH_KNOTS('',3,1,((#8900,#8901),(#8902,#8903),(#8904,
#8905),(#8906,#8907),(#8908,#8909)),.UNSPECIFIED.,.F.,.F.,.F.,(4,1,4),(2,
2),(-0.0258273148811587,-0.0138921525226719,0.),(0.,0.01),.UNSPECIFIED.);
#16=B_SPLINE_SURFACE_WITH_KNOTS('',3,1,((#8919,#8920),(#8921,#8922),(#8923,
#8924),(#8925,#8926),(#8927,#8928)),.UNSPECIFIED.,.F.,.F.,.F.,(4,1,4),(2,
2),(-0.0222001619254998,-0.0110307429886293,0.),(0.,0.01),.UNSPECIFIED.);
#17=B_SPLINE_SURFACE_WITH_KNOTS('',3,1,((#8936,#8937),(#8938,#8939),(#8940,
#8941),(#8942,#8943),(#8944,#8945)),.UNSPECIFIED.,.F.,.F.,.F.,(4,1,4),(2,
2),(-0.0241122875430688,-0.0119833442864091,0.),(0.,0.01),.UNSPECIFIED.);
#18=B_SPLINE_SURFACE_WITH_KNOTS('',3,1,((#8953,#8954),(#8955,#8956),(#8957,
#8958),(#8959,#8960),(#8961,#8962)),.UNSPECIFIED.,.F.,.F.,.F.,(4,1,4),(2,
2),(-0.0279820900112044,-0.0131000316100195,0.),(0.,0.01),.UNSPECIFIED.);
#19=B_SPLINE_SURFACE_WITH_KNOTS('',3,1,((#8970,#8971),(#8972,#8973),(#8974,
#8975),(#8976,#8977),(#8978,#8979)),.UNSPECIFIED.,.F.,.F.,.F.,(4,1,4),(2,
2),(-0.0264637648647124,-0.0140717164524245,0.),(0.,0.01),.UNSPECIFIED.);
#20=B_SPLINE_SURFACE_WITH_KNOTS('',3,1,((#8987,#8988),(#8989,#8990),(#8991,
#8992),(#8993,#8994),(#8995,#8996)),.UNSPECIFIED.,.F.,.F.,.F.,(4,1,4),(2,
2),(-0.0228256501596309,-0.0114995421760404,0.),(0.,0.01),.UNSPECIFIED.);
#21=B_SPLINE_SURFACE_WITH_KNOTS('',3,1,((#9004,#9005),(#9006,#9007),(#9008,
#9009),(#9010,#9011),(#9012,#9013)),.UNSPECIFIED.,.F.,.F.,.F.,(4,1,4),(2,
2),(-0.0191877256219023,-0.00871320168492769,0.),(0.,0.01),
 .UNSPECIFIED.);
#22=B_SPLINE_SURFACE_WITH_KNOTS('',3,1,((#9025,#9026),(#9027,#9028),(#9029,
#9030),(#9031,#9032),(#9033,#9034)),.UNSPECIFIED.,.F.,.F.,.F.,(4,1,4),(2,
2),(-0.0269703626180138,-0.0148076307290595,0.),(0.,0.01),.UNSPECIFIED.);
#23=B_SPLINE_SURFACE_WITH_KNOTS('',3,1,((#9042,#9043),(#9044,#9045),(#9046,
#9047),(#9048,#9049),(#9050,#9051)),.UNSPECIFIED.,.F.,.F.,.F.,(4,1,4),(2,
2),(-0.022807693742403,-0.0111186013240599,0.),(0.,0.01),.UNSPECIFIED.);
#24=B_SPLINE_SURFACE_WITH_KNOTS('',3,1,((#9059,#9060),(#9061,#9062),(#9063,
#9064),(#9065,#9066),(#9067,#9068)),.UNSPECIFIED.,.F.,.F.,.F.,(4,1,4),(2,
2),(-0.0188334110349293,-0.0098735842413539,0.),(0.,0.01),.UNSPECIFIED.);
#25=B_SPLINE_SURFACE_WITH_KNOTS('',3,1,((#9076,#9077),(#9078,#9079),(#9080,
#9081),(#9082,#9083),(#9084,#9085)),.UNSPECIFIED.,.F.,.F.,.F.,(4,1,4),(2,
2),(-0.0186942239030807,-0.00892901411413327,0.),(0.,0.01),
 .UNSPECIFIED.);
#26=B_SPLINE_SURFACE_WITH_KNOTS('',3,1,((#9093,#9094),(#9095,#9096),(#9097,
#9098),(#9099,#9100),(#9101,#9102)),.UNSPECIFIED.,.F.,.F.,.F.,(4,1,4),(2,
2),(-0.0198507412089821,-0.00994779886304215,0.),(0.,0.01),
 .UNSPECIFIED.);
#27=B_SPLINE_SURFACE_WITH_KNOTS('',3,1,((#9110,#9111),(#9112,#9113),(#9114,
#9115),(#9116,#9117),(#9118,#9119)),.UNSPECIFIED.,.F.,.F.,.F.,(4,1,4),(2,
2),(-0.0235816739904503,-0.0108272124187727,0.),(0.,0.01),.UNSPECIFIED.);
#28=B_SPLINE_SURFACE_WITH_KNOTS('',3,1,((#9131,#9132),(#9133,#9134),(#9135,
#9136),(#9137,#9138),(#9139,#9140)),.UNSPECIFIED.,.F.,.F.,.F.,(4,1,4),(2,
2),(-0.0335013741820892,-0.0182122293225315,0.),(0.,0.01),.UNSPECIFIED.);
#29=B_SPLINE_SURFACE_WITH_KNOTS('',3,1,((#9148,#9149),(#9150,#9151),(#9152,
#9153),(#9154,#9155),(#9156,#9157)),.UNSPECIFIED.,.F.,.F.,.F.,(4,1,4),(2,
2),(-0.029093705656242,-0.0141253548713457,0.),(0.,0.01),.UNSPECIFIED.);
#30=B_SPLINE_SURFACE_WITH_KNOTS('',3,1,((#9165,#9166),(#9167,#9168),(#9169,
#9170),(#9171,#9172),(#9173,#9174)),.UNSPECIFIED.,.F.,.F.,.F.,(4,1,4),(2,
2),(-0.032892687356207,-0.0159465676180625,0.),(0.,0.01),.UNSPECIFIED.);
#31=B_SPLINE_SURFACE_WITH_KNOTS('',3,1,((#9182,#9183),(#9184,#9185),(#9186,
#9187),(#9188,#9189),(#9190,#9191)),.UNSPECIFIED.,.F.,.F.,.F.,(4,1,4),(2,
2),(-0.0535229947713957,-0.0277437167276275,0.),(0.,0.01),.UNSPECIFIED.);
#32=B_SPLINE_SURFACE_WITH_KNOTS('',3,1,((#9199,#9200),(#9201,#9202),(#9203,
#9204),(#9205,#9206),(#9207,#9208)),.UNSPECIFIED.,.F.,.F.,.F.,(4,1,4),(2,
2),(-0.0395628267239341,-0.0202935643709526,0.),(0.,0.01),.UNSPECIFIED.);
#33=B_SPLINE_SURFACE_WITH_KNOTS('',3,1,((#9216,#9217),(#9218,#9219),(#9220,
#9221),(#9222,#9223),(#9224,#9225)),.UNSPECIFIED.,.F.,.F.,.F.,(4,1,4),(2,
2),(-0.0569864386582296,-0.0265637360116093,0.),(0.,0.01),.UNSPECIFIED.);
#34=B_SPLINE_SURFACE_WITH_KNOTS('',3,1,((#9233,#9234),(#9235,#9236),(#9237,
#9238),(#9239,#9240),(#9241,#9242)),.UNSPECIFIED.,.F.,.F.,.F.,(4,1,4),(2,
2),(-0.0349678513346346,-0.0178013000929719,0.),(0.,0.01),.UNSPECIFIED.);
#35=B_SPLINE_SURFACE_WITH_KNOTS('',3,1,((#9250,#9251),(#9252,#9253),(#9254,
#9255),(#9256,#9257),(#9258,#9259)),.UNSPECIFIED.,.F.,.F.,.F.,(4,1,4),(2,
2),(-0.0355786510784638,-0.0173139495986244,0.),(0.,0.01),.UNSPECIFIED.);
#36=B_SPLINE_SURFACE_WITH_KNOTS('',3,1,((#9267,#9268),(#9269,#9270),(#9271,
#9272),(#9273,#9274),(#9275,#9276)),.UNSPECIFIED.,.F.,.F.,.F.,(4,1,4),(2,
2),(-0.0536024980047419,-0.0266883628588643,0.),(0.,0.01),.UNSPECIFIED.);
#37=B_SPLINE_SURFACE_WITH_KNOTS('',3,1,((#9284,#9285),(#9286,#9287),(#9288,
#9289),(#9290,#9291),(#9292,#9293)),.UNSPECIFIED.,.F.,.F.,.F.,(4,1,4),(2,
2),(-0.056249932765627,-0.0275791935615216,0.),(0.,0.01),.UNSPECIFIED.);
#38=B_SPLINE_SURFACE_WITH_KNOTS('',3,1,((#9301,#9302),(#9303,#9304),(#9305,
#9306),(#9307,#9308),(#9309,#9310)),.UNSPECIFIED.,.F.,.F.,.F.,(4,1,4),(2,
2),(-0.0520527810177544,-0.0269878890540353,0.),(0.,0.01),.UNSPECIFIED.);
#39=B_SPLINE_SURFACE_WITH_KNOTS('',3,1,((#9318,#9319),(#9320,#9321),(#9322,
#9323),(#9324,#9325),(#9326,#9327)),.UNSPECIFIED.,.F.,.F.,.F.,(4,1,4),(2,
2),(-0.0501119223671488,-0.0245855021426069,0.),(0.,0.01),.UNSPECIFIED.);
#40=B_SPLINE_SURFACE_WITH_KNOTS('',3,1,((#9344,#9345),(#9346,#9347),(#9348,
#9349),(#9350,#9351),(#9352,#9353)),.UNSPECIFIED.,.F.,.F.,.F.,(4,1,4),(2,
2),(-0.062023358391632,-0.0306665830939161,0.),(0.,0.01),.UNSPECIFIED.);
#41=B_SPLINE_SURFACE_WITH_KNOTS('',3,1,((#9365,#9366),(#9367,#9368),(#9369,
#9370),(#9371,#9372),(#9373,#9374)),.UNSPECIFIED.,.F.,.F.,.F.,(4,1,4),(2,
2),(-0.0404625862972595,-0.0184620108878131,0.),(0.,0.01),.UNSPECIFIED.);
#42=B_SPLINE_SURFACE_WITH_KNOTS('',3,1,((#9382,#9383),(#9384,#9385),(#9386,
#9387),(#9388,#9389),(#9390,#9391)),.UNSPECIFIED.,.F.,.F.,.F.,(4,1,4),(2,
2),(-0.0434841216699673,-0.0225416239796584,0.),(0.,0.01),.UNSPECIFIED.);
#43=B_SPLINE_SURFACE_WITH_KNOTS('',3,1,((#9416,#9417),(#9418,#9419),(#9420,
#9421),(#9422,#9423),(#9424,#9425)),.UNSPECIFIED.,.F.,.F.,.F.,(4,1,4),(2,
2),(-0.0436934272542251,-0.0216261765280269,0.),(0.,0.01),.UNSPECIFIED.);
#44=B_SPLINE_SURFACE_WITH_KNOTS('',3,1,((#9433,#9434),(#9435,#9436),(#9437,
#9438),(#9439,#9440),(#9441,#9442)),.UNSPECIFIED.,.F.,.F.,.F.,(4,1,4),(2,
2),(-0.0693727267390069,-0.0285233083495512,0.),(0.,0.01),.UNSPECIFIED.);
#45=B_SPLINE_SURFACE_WITH_KNOTS('',3,1,((#9450,#9451),(#9452,#9453),(#9454,
#9455),(#9456,#9457),(#9458,#9459)),.UNSPECIFIED.,.F.,.F.,.F.,(4,1,4),(2,
2),(-0.0490389635848793,-0.0312591688615262,0.),(0.,0.01),.UNSPECIFIED.);
#46=B_SPLINE_SURFACE_WITH_KNOTS('',3,1,((#9467,#9468),(#9469,#9470),(#9471,
#9472),(#9473,#9474),(#9475,#9476)),.UNSPECIFIED.,.F.,.F.,.F.,(4,1,4),(2,
2),(-0.0268861572963736,-0.0141829163897998,0.),(0.,0.01),.UNSPECIFIED.);
#47=B_SPLINE_SURFACE_WITH_KNOTS('',3,1,((#9484,#9485),(#9486,#9487),(#9488,
#9489),(#9490,#9491),(#9492,#9493)),.UNSPECIFIED.,.F.,.F.,.F.,(4,1,4),(2,
2),(-0.022880720065666,-0.0123161539449033,0.),(0.,0.01),.UNSPECIFIED.);
#48=B_SPLINE_SURFACE_WITH_KNOTS('',3,1,((#9501,#9502),(#9503,#9504),(#9505,
#9506),(#9507,#9508),(#9509,#9510)),.UNSPECIFIED.,.F.,.F.,.F.,(4,1,4),(2,
2),(-0.0221825415387597,-0.0104091869171169,0.),(0.,0.01),.UNSPECIFIED.);
#49=B_SPLINE_SURFACE_WITH_KNOTS('',3,1,((#9518,#9519),(#9520,#9521),(#9522,
#9523),(#9524,#9525),(#9526,#9527)),.UNSPECIFIED.,.F.,.F.,.F.,(4,1,4),(2,
2),(-0.0223991972230591,-0.0117339099953062,0.),(0.,0.01),.UNSPECIFIED.);
#50=B_SPLINE_SURFACE_WITH_KNOTS('',3,1,((#9535,#9536),(#9537,#9538),(#9539,
#9540),(#9541,#9542),(#9543,#9544)),.UNSPECIFIED.,.F.,.F.,.F.,(4,1,4),(2,
2),(-0.0276492913448454,-0.0119465646596031,0.),(0.,0.01),.UNSPECIFIED.);
#51=B_SPLINE_SURFACE_WITH_KNOTS('',3,1,((#9556,#9557),(#9558,#9559),(#9560,
#9561),(#9562,#9563),(#9564,#9565)),.UNSPECIFIED.,.F.,.F.,.F.,(4,1,4),(2,
2),(-0.0550864042123413,-0.0301553722815322,0.),(0.,0.01),.UNSPECIFIED.);
#52=B_SPLINE_SURFACE_WITH_KNOTS('',3,1,((#9573,#9574),(#9575,#9576),(#9577,
#9578),(#9579,#9580),(#9581,#9582)),.UNSPECIFIED.,.F.,.F.,.F.,(4,1,4),(2,
2),(-0.0512625298701141,-0.0244195695976522,0.),(0.,0.01),.UNSPECIFIED.);
#53=B_SPLINE_SURFACE_WITH_KNOTS('',3,1,((#9590,#9591),(#9592,#9593),(#9594,
#9595),(#9596,#9597),(#9598,#9599)),.UNSPECIFIED.,.F.,.F.,.F.,(4,1,4),(2,
2),(-0.053812361335847,-0.0287029558018656,0.),(0.,0.01),.UNSPECIFIED.);
#54=B_SPLINE_SURFACE_WITH_KNOTS('',3,1,((#9607,#9608),(#9609,#9610),(#9611,
#9612),(#9613,#9614),(#9615,#9616)),.UNSPECIFIED.,.F.,.F.,.F.,(4,1,4),(2,
2),(-0.0474007174451295,-0.0235633031390689,0.),(0.,0.01),.UNSPECIFIED.);
#55=B_SPLINE_SURFACE_WITH_KNOTS('',3,1,((#9624,#9625),(#9626,#9627),(#9628,
#9629),(#9630,#9631),(#9632,#9633)),.UNSPECIFIED.,.F.,.F.,.F.,(4,1,4),(2,
2),(-0.0282256084544074,-0.0142136263769124,0.),(0.,0.01),.UNSPECIFIED.);
#56=B_SPLINE_SURFACE_WITH_KNOTS('',3,1,((#9641,#9642),(#9643,#9644),(#9645,
#9646),(#9647,#9648),(#9649,#9650)),.UNSPECIFIED.,.F.,.F.,.F.,(4,1,4),(2,
2),(-0.0321122042623453,-0.0150099400735435,0.),(0.,0.01),.UNSPECIFIED.);
#57=B_SPLINE_SURFACE_WITH_KNOTS('',3,1,((#9658,#9659),(#9660,#9661),(#9662,
#9663),(#9664,#9665),(#9666,#9667)),.UNSPECIFIED.,.F.,.F.,.F.,(4,1,4),(2,
2),(-0.0384541466332478,-0.0156353169053794,0.),(0.,0.01),.UNSPECIFIED.);
#58=B_SPLINE_SURFACE_WITH_KNOTS('',3,1,((#9675,#9676),(#9677,#9678),(#9679,
#9680),(#9681,#9682),(#9683,#9684)),.UNSPECIFIED.,.F.,.F.,.F.,(4,1,4),(2,
2),(-0.0342458909094531,-0.021777267898449,0.),(0.,0.01),.UNSPECIFIED.);
#59=B_SPLINE_SURFACE_WITH_KNOTS('',3,1,((#9692,#9693),(#9694,#9695),(#9696,
#9697),(#9698,#9699),(#9700,#9701)),.UNSPECIFIED.,.F.,.F.,.F.,(4,1,4),(2,
2),(-0.0142125666840448,-0.00745815032636183,0.),(0.,0.01),
 .UNSPECIFIED.);
#60=B_SPLINE_CURVE_WITH_KNOTS('',3,(#7774,#7775,#7776,#7777,#7778),
 .UNSPECIFIED.,.F.,.F.,(4,1,4),(-0.0142125666840448,-0.00745815032636183,
0.),.UNSPECIFIED.);
#61=B_SPLINE_CURVE_WITH_KNOTS('',3,(#7780,#7781,#7782,#7783,#7784),
 .UNSPECIFIED.,.F.,.F.,(4,1,4),(-0.0342458909094531,-0.021777267898449,
0.),.UNSPECIFIED.);
#62=B_SPLINE_CURVE_WITH_KNOTS('',3,(#7786,#7787,#7788,#7789,#7790),
 .UNSPECIFIED.,.F.,.F.,(4,1,4),(-0.0384541466332478,-0.0156353169053794,
0.),.UNSPECIFIED.);
#63=B_SPLINE_CURVE_WITH_KNOTS('',3,(#7792,#7793,#7794,#7795,#7796),
 .UNSPECIFIED.,.F.,.F.,(4,1,4),(-0.0321122042623453,-0.0150099400735435,
0.),.UNSPECIFIED.);
#64=B_SPLINE_CURVE_WITH_KNOTS('',3,(#7798,#7799,#7800,#7801,#7802),
 .UNSPECIFIED.,.F.,.F.,(4,1,4),(-0.0282256084544074,-0.0142136263769124,
0.),.UNSPECIFIED.);
#65=B_SPLINE_CURVE_WITH_KNOTS('',3,(#7804,#7805,#7806,#7807,#7808),
 .UNSPECIFIED.,.F.,.F.,(4,1,4),(-0.0474007174451295,-0.0235633031390689,
0.),.UNSPECIFIED.);
#66=B_SPLINE_CURVE_WITH_KNOTS('',3,(#7810,#7811,#7812,#7813,#7814),
 .UNSPECIFIED.,.F.,.F.,(4,1,4),(-0.053812361335847,-0.0287029558018656,
0.),.UNSPECIFIED.);
#67=B_SPLINE_CURVE_WITH_KNOTS('',3,(#7816,#7817,#7818,#7819,#7820),
 .UNSPECIFIED.,.F.,.F.,(4,1,4),(-0.0512625298701141,-0.0244195695976522,
0.),.UNSPECIFIED.);
#68=B_SPLINE_CURVE_WITH_KNOTS('',3,(#7822,#7823,#7824,#7825,#7826),
 .UNSPECIFIED.,.F.,.F.,(4,1,4),(-0.0550864042123413,-0.0301553722815322,
0.),.UNSPECIFIED.);
#69=B_SPLINE_CURVE_WITH_KNOTS('',3,(#7830,#7831,#7832,#7833,#7834),
 .UNSPECIFIED.,.F.,.F.,(4,1,4),(-0.0276492913448454,-0.0119465646596031,
0.),.UNSPECIFIED.);
#70=B_SPLINE_CURVE_WITH_KNOTS('',3,(#7836,#7837,#7838,#7839,#7840),
 .UNSPECIFIED.,.F.,.F.,(4,1,4),(-0.0223991972230591,-0.0117339099953062,
0.),.UNSPECIFIED.);
#71=B_SPLINE_CURVE_WITH_KNOTS('',3,(#7842,#7843,#7844,#7845,#7846),
 .UNSPECIFIED.,.F.,.F.,(4,1,4),(-0.0221825415387597,-0.0104091869171169,
0.),.UNSPECIFIED.);
#72=B_SPLINE_CURVE_WITH_KNOTS('',3,(#7848,#7849,#7850,#7851,#7852),
 .UNSPECIFIED.,.F.,.F.,(4,1,4),(-0.022880720065666,-0.0123161539449033,
0.),.UNSPECIFIED.);
#73=B_SPLINE_CURVE_WITH_KNOTS('',3,(#7854,#7855,#7856,#7857,#7858),
 .UNSPECIFIED.,.F.,.F.,(4,1,4),(-0.0268861572963736,-0.0141829163897998,
0.),.UNSPECIFIED.);
#74=B_SPLINE_CURVE_WITH_KNOTS('',3,(#7860,#7861,#7862,#7863,#7864),
 .UNSPECIFIED.,.F.,.F.,(4,1,4),(-0.0490389635848793,-0.0312591688615262,
0.),.UNSPECIFIED.);
#75=B_SPLINE_CURVE_WITH_KNOTS('',3,(#7866,#7867,#7868,#7869,#7870),
 .UNSPECIFIED.,.F.,.F.,(4,1,4),(-0.0693727267390069,-0.0285233083495512,
0.),.UNSPECIFIED.);
#76=B_SPLINE_CURVE_WITH_KNOTS('',3,(#7871,#7872,#7873,#7874,#7875),
 .UNSPECIFIED.,.F.,.F.,(4,1,4),(-0.0436934272542251,-0.0216261765280269,
0.),.UNSPECIFIED.);
#77=B_SPLINE_CURVE_WITH_KNOTS('',3,(#7886,#7887,#7888,#7889,#7890),
 .UNSPECIFIED.,.F.,.F.,(4,1,4),(-0.0434841216699673,-0.0225416239796584,
0.),.UNSPECIFIED.);
#78=B_SPLINE_CURVE_WITH_KNOTS('',3,(#7892,#7893,#7894,#7895,#7896),
 .UNSPECIFIED.,.F.,.F.,(4,1,4),(-0.0404625862972595,-0.0184620108878131,
0.),.UNSPECIFIED.);
#79=B_SPLINE_CURVE_WITH_KNOTS('',3,(#7899,#7900,#7901,#7902,#7903),
 .UNSPECIFIED.,.F.,.F.,(4,1,4),(-0.062023358391632,-0.0306665830939161,
0.),.UNSPECIFIED.);
#80=B_SPLINE_CURVE_WITH_KNOTS('',3,(#7906,#7907,#7908,#7909,#7910),
 .UNSPECIFIED.,.F.,.F.,(4,1,4),(-0.0258273148811587,-0.0138921525226719,
0.),.UNSPECIFIED.);
#81=B_SPLINE_CURVE_WITH_KNOTS('',3,(#7914,#7915,#7916,#7917,#7918),
 .UNSPECIFIED.,.F.,.F.,(4,1,4),(-0.0501119223671488,-0.0245855021426069,
0.),.UNSPECIFIED.);
#82=B_SPLINE_CURVE_WITH_KNOTS('',3,(#7920,#7921,#7922,#7923,#7924),
 .UNSPECIFIED.,.F.,.F.,(4,1,4),(-0.0520527810177544,-0.0269878890540353,
0.),.UNSPECIFIED.);
#83=B_SPLINE_CURVE_WITH_KNOTS('',3,(#7926,#7927,#7928,#7929,#7930),
 .UNSPECIFIED.,.F.,.F.,(4,1,4),(-0.056249932765627,-0.0275791935615216,
0.),.UNSPECIFIED.);
#84=B_SPLINE_CURVE_WITH_KNOTS('',3,(#7932,#7933,#7934,#7935,#7936),
 .UNSPECIFIED.,.F.,.F.,(4,1,4),(-0.0536024980047419,-0.0266883628588643,
0.),.UNSPECIFIED.);
#85=B_SPLINE_CURVE_WITH_KNOTS('',3,(#7938,#7939,#7940,#7941,#7942),
 .UNSPECIFIED.,.F.,.F.,(4,1,4),(-0.0355786510784638,-0.0173139495986244,
0.),.UNSPECIFIED.);
#86=B_SPLINE_CURVE_WITH_KNOTS('',3,(#7944,#7945,#7946,#7947,#7948),
 .UNSPECIFIED.,.F.,.F.,(4,1,4),(-0.0349678513346346,-0.0178013000929719,
0.),.UNSPECIFIED.);
#87=B_SPLINE_CURVE_WITH_KNOTS('',3,(#7950,#7951,#7952,#7953,#7954),
 .UNSPECIFIED.,.F.,.F.,(4,1,4),(-0.0569864386582296,-0.0265637360116093,
0.),.UNSPECIFIED.);
#88=B_SPLINE_CURVE_WITH_KNOTS('',3,(#7956,#7957,#7958,#7959,#7960),
 .UNSPECIFIED.,.F.,.F.,(4,1,4),(-0.0395628267239341,-0.0202935643709526,
0.),.UNSPECIFIED.);
#89=B_SPLINE_CURVE_WITH_KNOTS('',3,(#7962,#7963,#7964,#7965,#7966),
 .UNSPECIFIED.,.F.,.F.,(4,1,4),(-0.0535229947713957,-0.0277437167276275,
0.),.UNSPECIFIED.);
#90=B_SPLINE_CURVE_WITH_KNOTS('',3,(#7968,#7969,#7970,#7971,#7972),
 .UNSPECIFIED.,.F.,.F.,(4,1,4),(-0.032892687356207,-0.0159465676180625,
0.),.UNSPECIFIED.);
#91=B_SPLINE_CURVE_WITH_KNOTS('',3,(#7974,#7975,#7976,#7977,#7978),
 .UNSPECIFIED.,.F.,.F.,(4,1,4),(-0.029093705656242,-0.0141253548713457,
0.),.UNSPECIFIED.);
#92=B_SPLINE_CURVE_WITH_KNOTS('',3,(#7980,#7981,#7982,#7983,#7984),
 .UNSPECIFIED.,.F.,.F.,(4,1,4),(-0.0335013741820892,-0.0182122293225315,
0.),.UNSPECIFIED.);
#93=B_SPLINE_CURVE_WITH_KNOTS('',3,(#7988,#7989,#7990,#7991,#7992),
 .UNSPECIFIED.,.F.,.F.,(4,1,4),(-0.0235816739904503,-0.0108272124187727,
0.),.UNSPECIFIED.);
#94=B_SPLINE_CURVE_WITH_KNOTS('',3,(#7994,#7995,#7996,#7997,#7998),
 .UNSPECIFIED.,.F.,.F.,(4,1,4),(-0.0198507412089821,-0.00994779886304215,
0.),.UNSPECIFIED.);
#95=B_SPLINE_CURVE_WITH_KNOTS('',3,(#8000,#8001,#8002,#8003,#8004),
 .UNSPECIFIED.,.F.,.F.,(4,1,4),(-0.0186942239030807,-0.00892901411413327,
0.),.UNSPECIFIED.);
#96=B_SPLINE_CURVE_WITH_KNOTS('',3,(#8006,#8007,#8008,#8009,#8010),
 .UNSPECIFIED.,.F.,.F.,(4,1,4),(-0.0188334110349293,-0.0098735842413539,
0.),.UNSPECIFIED.);
#97=B_SPLINE_CURVE_WITH_KNOTS('',3,(#8012,#8013,#8014,#8015,#8016),
 .UNSPECIFIED.,.F.,.F.,(4,1,4),(-0.022807693742403,-0.0111186013240599,
0.),.UNSPECIFIED.);
#98=B_SPLINE_CURVE_WITH_KNOTS('',3,(#8018,#8019,#8020,#8021,#8022),
 .UNSPECIFIED.,.F.,.F.,(4,1,4),(-0.0269703626180138,-0.0148076307290595,
0.),.UNSPECIFIED.);
#99=B_SPLINE_CURVE_WITH_KNOTS('',3,(#8026,#8027,#8028,#8029,#8030),
 .UNSPECIFIED.,.F.,.F.,(4,1,4),(-0.0191877256219023,-0.00871320168492769,
0.),.UNSPECIFIED.);
#100=B_SPLINE_CURVE_WITH_KNOTS('',3,(#8032,#8033,#8034,#8035,#8036),
 .UNSPECIFIED.,.F.,.F.,(4,1,4),(-0.0228256501596309,-0.0114995421760404,
0.),.UNSPECIFIED.);
#101=B_SPLINE_CURVE_WITH_KNOTS('',3,(#8038,#8039,#8040,#8041,#8042),
 .UNSPECIFIED.,.F.,.F.,(4,1,4),(-0.0264637648647124,-0.0140717164524245,
0.),.UNSPECIFIED.);
#102=B_SPLINE_CURVE_WITH_KNOTS('',3,(#8044,#8045,#8046,#8047,#8048),
 .UNSPECIFIED.,.F.,.F.,(4,1,4),(-0.0279820900112044,-0.0131000316100195,
0.),.UNSPECIFIED.);
#103=B_SPLINE_CURVE_WITH_KNOTS('',3,(#8050,#8051,#8052,#8053,#8054),
 .UNSPECIFIED.,.F.,.F.,(4,1,4),(-0.0241122875430688,-0.0119833442864091,
0.),.UNSPECIFIED.);
#104=B_SPLINE_CURVE_WITH_KNOTS('',3,(#8055,#8056,#8057,#8058,#8059),
 .UNSPECIFIED.,.F.,.F.,(4,1,4),(-0.0222001619254998,-0.0110307429886293,
0.),.UNSPECIFIED.);
#105=B_SPLINE_CURVE_WITH_KNOTS('',3,(#8913,#8914,#8915,#8916,#8917),
 .UNSPECIFIED.,.F.,.F.,(4,1,4),(-0.0258273148811587,-0.0138921525226719,
0.),.UNSPECIFIED.);
#106=B_SPLINE_CURVE_WITH_KNOTS('',3,(#8931,#8932,#8933,#8934,#8935),
 .UNSPECIFIED.,.F.,.F.,(4,1,4),(-0.0222001619254998,-0.0110307429886293,
0.),.UNSPECIFIED.);
#107=B_SPLINE_CURVE_WITH_KNOTS('',3,(#8948,#8949,#8950,#8951,#8952),
 .UNSPECIFIED.,.F.,.F.,(4,1,4),(-0.0241122875430688,-0.0119833442864091,
0.),.UNSPECIFIED.);
#108=B_SPLINE_CURVE_WITH_KNOTS('',3,(#8965,#8966,#8967,#8968,#8969),
 .UNSPECIFIED.,.F.,.F.,(4,1,4),(-0.0279820900112044,-0.0131000316100195,
0.),.UNSPECIFIED.);
#109=B_SPLINE_CURVE_WITH_KNOTS('',3,(#8982,#8983,#8984,#8985,#8986),
 .UNSPECIFIED.,.F.,.F.,(4,1,4),(-0.0264637648647124,-0.0140717164524245,
0.),.UNSPECIFIED.);
#110=B_SPLINE_CURVE_WITH_KNOTS('',3,(#8999,#9000,#9001,#9002,#9003),
 .UNSPECIFIED.,.F.,.F.,(4,1,4),(-0.0228256501596309,-0.0114995421760404,
0.),.UNSPECIFIED.);
#111=B_SPLINE_CURVE_WITH_KNOTS('',3,(#9016,#9017,#9018,#9019,#9020),
 .UNSPECIFIED.,.F.,.F.,(4,1,4),(-0.0191877256219023,-0.00871320168492769,
0.),.UNSPECIFIED.);
#112=B_SPLINE_CURVE_WITH_KNOTS('',3,(#9037,#9038,#9039,#9040,#9041),
 .UNSPECIFIED.,.F.,.F.,(4,1,4),(-0.0269703626180138,-0.0148076307290595,
0.),.UNSPECIFIED.);
#113=B_SPLINE_CURVE_WITH_KNOTS('',3,(#9054,#9055,#9056,#9057,#9058),
 .UNSPECIFIED.,.F.,.F.,(4,1,4),(-0.022807693742403,-0.0111186013240599,
0.),.UNSPECIFIED.);
#114=B_SPLINE_CURVE_WITH_KNOTS('',3,(#9071,#9072,#9073,#9074,#9075),
 .UNSPECIFIED.,.F.,.F.,(4,1,4),(-0.0188334110349293,-0.0098735842413539,
0.),.UNSPECIFIED.);
#115=B_SPLINE_CURVE_WITH_KNOTS('',3,(#9088,#9089,#9090,#9091,#9092),
 .UNSPECIFIED.,.F.,.F.,(4,1,4),(-0.0186942239030807,-0.00892901411413327,
0.),.UNSPECIFIED.);
#116=B_SPLINE_CURVE_WITH_KNOTS('',3,(#9105,#9106,#9107,#9108,#9109),
 .UNSPECIFIED.,.F.,.F.,(4,1,4),(-0.0198507412089821,-0.00994779886304215,
0.),.UNSPECIFIED.);
#117=B_SPLINE_CURVE_WITH_KNOTS('',3,(#9122,#9123,#9124,#9125,#9126),
 .UNSPECIFIED.,.F.,.F.,(4,1,4),(-0.0235816739904503,-0.0108272124187727,
0.),.UNSPECIFIED.);
#118=B_SPLINE_CURVE_WITH_KNOTS('',3,(#9143,#9144,#9145,#9146,#9147),
 .UNSPECIFIED.,.F.,.F.,(4,1,4),(-0.0335013741820892,-0.0182122293225315,
0.),.UNSPECIFIED.);
#119=B_SPLINE_CURVE_WITH_KNOTS('',3,(#9160,#9161,#9162,#9163,#9164),
 .UNSPECIFIED.,.F.,.F.,(4,1,4),(-0.029093705656242,-0.0141253548713457,
0.),.UNSPECIFIED.);
#120=B_SPLINE_CURVE_WITH_KNOTS('',3,(#9177,#9178,#9179,#9180,#9181),
 .UNSPECIFIED.,.F.,.F.,(4,1,4),(-0.032892687356207,-0.0159465676180625,
0.),.UNSPECIFIED.);
#121=B_SPLINE_CURVE_WITH_KNOTS('',3,(#9194,#9195,#9196,#9197,#9198),
 .UNSPECIFIED.,.F.,.F.,(4,1,4),(-0.0535229947713957,-0.0277437167276275,
0.),.UNSPECIFIED.);
#122=B_SPLINE_CURVE_WITH_KNOTS('',3,(#9211,#9212,#9213,#9214,#9215),
 .UNSPECIFIED.,.F.,.F.,(4,1,4),(-0.0395628267239341,-0.0202935643709526,
0.),.UNSPECIFIED.);
#123=B_SPLINE_CURVE_WITH_KNOTS('',3,(#9228,#9229,#9230,#9231,#9232),
 .UNSPECIFIED.,.F.,.F.,(4,1,4),(-0.0569864386582296,-0.0265637360116093,
0.),.UNSPECIFIED.);
#124=B_SPLINE_CURVE_WITH_KNOTS('',3,(#9245,#9246,#9247,#9248,#9249),
 .UNSPECIFIED.,.F.,.F.,(4,1,4),(-0.0349678513346346,-0.0178013000929719,
0.),.UNSPECIFIED.);
#125=B_SPLINE_CURVE_WITH_KNOTS('',3,(#9262,#9263,#9264,#9265,#9266),
 .UNSPECIFIED.,.F.,.F.,(4,1,4),(-0.0355786510784638,-0.0173139495986244,
0.),.UNSPECIFIED.);
#126=B_SPLINE_CURVE_WITH_KNOTS('',3,(#9279,#9280,#9281,#9282,#9283),
 .UNSPECIFIED.,.F.,.F.,(4,1,4),(-0.0536024980047419,-0.0266883628588643,
0.),.UNSPECIFIED.);
#127=B_SPLINE_CURVE_WITH_KNOTS('',3,(#9296,#9297,#9298,#9299,#9300),
 .UNSPECIFIED.,.F.,.F.,(4,1,4),(-0.056249932765627,-0.0275791935615216,
0.),.UNSPECIFIED.);
#128=B_SPLINE_CURVE_WITH_KNOTS('',3,(#9313,#9314,#9315,#9316,#9317),
 .UNSPECIFIED.,.F.,.F.,(4,1,4),(-0.0520527810177544,-0.0269878890540353,
0.),.UNSPECIFIED.);
#129=B_SPLINE_CURVE_WITH_KNOTS('',3,(#9330,#9331,#9332,#9333,#9334),
 .UNSPECIFIED.,.F.,.F.,(4,1,4),(-0.0501119223671488,-0.0245855021426069,
0.),.UNSPECIFIED.);
#130=B_SPLINE_CURVE_WITH_KNOTS('',3,(#9356,#9357,#9358,#9359,#9360),
 .UNSPECIFIED.,.F.,.F.,(4,1,4),(-0.062023358391632,-0.0306665830939161,
0.),.UNSPECIFIED.);
#131=B_SPLINE_CURVE_WITH_KNOTS('',3,(#9377,#9378,#9379,#9380,#9381),
 .UNSPECIFIED.,.F.,.F.,(4,1,4),(-0.0404625862972595,-0.0184620108878131,
0.),.UNSPECIFIED.);
#132=B_SPLINE_CURVE_WITH_KNOTS('',3,(#9394,#9395,#9396,#9397,#9398),
 .UNSPECIFIED.,.F.,.F.,(4,1,4),(-0.0434841216699673,-0.0225416239796584,
0.),.UNSPECIFIED.);
#133=B_SPLINE_CURVE_WITH_KNOTS('',3,(#9428,#9429,#9430,#9431,#9432),
 .UNSPECIFIED.,.F.,.F.,(4,1,4),(-0.0436934272542251,-0.0216261765280269,
0.),.UNSPECIFIED.);
#134=B_SPLINE_CURVE_WITH_KNOTS('',3,(#9445,#9446,#9447,#9448,#9449),
 .UNSPECIFIED.,.F.,.F.,(4,1,4),(-0.0693727267390069,-0.0285233083495512,
0.),.UNSPECIFIED.);
#135=B_SPLINE_CURVE_WITH_KNOTS('',3,(#9462,#9463,#9464,#9465,#9466),
 .UNSPECIFIED.,.F.,.F.,(4,1,4),(-0.0490389635848793,-0.0312591688615262,
0.),.UNSPECIFIED.);
#136=B_SPLINE_CURVE_WITH_KNOTS('',3,(#9479,#9480,#9481,#9482,#9483),
 .UNSPECIFIED.,.F.,.F.,(4,1,4),(-0.0268861572963736,-0.0141829163897998,
0.),.UNSPECIFIED.);
#137=B_SPLINE_CURVE_WITH_KNOTS('',3,(#9496,#9497,#9498,#9499,#9500),
 .UNSPECIFIED.,.F.,.F.,(4,1,4),(-0.022880720065666,-0.0123161539449033,
0.),.UNSPECIFIED.);
#138=B_SPLINE_CURVE_WITH_KNOTS('',3,(#9513,#9514,#9515,#9516,#9517),
 .UNSPECIFIED.,.F.,.F.,(4,1,4),(-0.0221825415387597,-0.0104091869171169,
0.),.UNSPECIFIED.);
#139=B_SPLINE_CURVE_WITH_KNOTS('',3,(#9530,#9531,#9532,#9533,#9534),
 .UNSPECIFIED.,.F.,.F.,(4,1,4),(-0.0223991972230591,-0.0117339099953062,
0.),.UNSPECIFIED.);
#140=B_SPLINE_CURVE_WITH_KNOTS('',3,(#9547,#9548,#9549,#9550,#9551),
 .UNSPECIFIED.,.F.,.F.,(4,1,4),(-0.0276492913448454,-0.0119465646596031,
0.),.UNSPECIFIED.);
#141=B_SPLINE_CURVE_WITH_KNOTS('',3,(#9568,#9569,#9570,#9571,#9572),
 .UNSPECIFIED.,.F.,.F.,(4,1,4),(-0.0550864042123413,-0.0301553722815322,
0.),.UNSPECIFIED.);
#142=B_SPLINE_CURVE_WITH_KNOTS('',3,(#9585,#9586,#9587,#9588,#9589),
 .UNSPECIFIED.,.F.,.F.,(4,1,4),(-0.0512625298701141,-0.0244195695976522,
0.),.UNSPECIFIED.);
#143=B_SPLINE_CURVE_WITH_KNOTS('',3,(#9602,#9603,#9604,#9605,#9606),
 .UNSPECIFIED.,.F.,.F.,(4,1,4),(-0.053812361335847,-0.0287029558018656,
0.),.UNSPECIFIED.);
#144=B_SPLINE_CURVE_WITH_KNOTS('',3,(#9619,#9620,#9621,#9622,#9623),
 .UNSPECIFIED.,.F.,.F.,(4,1,4),(-0.0474007174451295,-0.0235633031390689,
0.),.UNSPECIFIED.);
#145=B_SPLINE_CURVE_WITH_KNOTS('',3,(#9636,#9637,#9638,#9639,#9640),
 .UNSPECIFIED.,.F.,.F.,(4,1,4),(-0.0282256084544074,-0.0142136263769124,
0.),.UNSPECIFIED.);
#146=B_SPLINE_CURVE_WITH_KNOTS('',3,(#9653,#9654,#9655,#9656,#9657),
 .UNSPECIFIED.,.F.,.F.,(4,1,4),(-0.0321122042623453,-0.0150099400735435,
0.),.UNSPECIFIED.);
#147=B_SPLINE_CURVE_WITH_KNOTS('',3,(#9670,#9671,#9672,#9673,#9674),
 .UNSPECIFIED.,.F.,.F.,(4,1,4),(-0.0384541466332478,-0.0156353169053794,
0.),.UNSPECIFIED.);
#148=B_SPLINE_CURVE_WITH_KNOTS('',3,(#9687,#9688,#9689,#9690,#9691),
 .UNSPECIFIED.,.F.,.F.,(4,1,4),(-0.0342458909094531,-0.021777267898449,
0.),.UNSPECIFIED.);
#149=B_SPLINE_CURVE_WITH_KNOTS('',3,(#9704,#9705,#9706,#9707,#9708),
 .UNSPECIFIED.,.F.,.F.,(4,1,4),(-0.0142125666840448,-0.00745815032636183,
0.),.UNSPECIFIED.);
#150=FACE_BOUND('',#571,.T.);
#151=FACE_BOUND('',#572,.T.);
#152=FACE_BOUND('',#573,.T.);
#153=FACE_BOUND('',#574,.T.);
#154=FACE_BOUND('',#846,.T.);
#155=FACE_BOUND('',#847,.T.);
#156=FACE_BOUND('',#848,.T.);
#157=FACE_BOUND('',#849,.T.);
#158=FACE_BOUND('',#850,.T.);
#159=FACE_BOUND('',#851,.T.);
#160=FACE_BOUND('',#852,.T.);
#161=FACE_BOUND('',#853,.T.);
#162=PLANE('',#5507);
#163=PLANE('',#5608);
#164=PLANE('',#5611);
#165=PLANE('',#5614);
#166=PLANE('',#5617);
#167=PLANE('',#5620);
#168=PLANE('',#5623);
#169=PLANE('',#5626);
#170=PLANE('',#5629);
#171=PLANE('',#5632);
#172=PLANE('',#5635);
#173=PLANE('',#5640);
#174=PLANE('',#5643);
#175=PLANE('',#5646);
#176=PLANE('',#5649);
#177=PLANE('',#5652);
#178=PLANE('',#5655);
#179=PLANE('',#5658);
#180=PLANE('',#5661);
#181=PLANE('',#5664);
#182=PLANE('',#5667);
#183=PLANE('',#5672);
#184=PLANE('',#5675);
#185=PLANE('',#5676);
#186=PLANE('',#5679);
#187=PLANE('',#5686);
#188=PLANE('',#5689);
#189=PLANE('',#5690);
#190=PLANE('',#5693);
#191=PLANE('',#5700);
#192=PLANE('',#5703);
#193=PLANE('',#5706);
#194=PLANE('',#5707);
#195=PLANE('',#5710);
#196=PLANE('',#5713);
#197=PLANE('',#5714);
#198=PLANE('',#5715);
#199=PLANE('',#5718);
#200=PLANE('',#5721);
#201=PLANE('',#5726);
#202=PLANE('',#5729);
#203=PLANE('',#5732);
#204=PLANE('',#5733);
#205=PLANE('',#5741);
#206=PLANE('',#5743);
#207=PLANE('',#5745);
#208=PLANE('',#5747);
#209=PLANE('',#5748);
#210=PLANE('',#5750);
#211=PLANE('',#5752);
#212=PLANE('',#5754);
#213=PLANE('',#5757);
#214=PLANE('',#5760);
#215=PLANE('',#5763);
#216=PLANE('',#5766);
#217=PLANE('',#5767);
#218=PLANE('',#5770);
#219=PLANE('',#5773);
#220=PLANE('',#5776);
#221=PLANE('',#5777);
#222=PLANE('',#5781);
#223=PLANE('',#5784);
#224=PLANE('',#5787);
#225=PLANE('',#5790);
#226=PLANE('',#5791);
#227=PLANE('',#5794);
#228=PLANE('',#5797);
#229=PLANE('',#5800);
#230=PLANE('',#5801);
#231=PLANE('',#5805);
#232=PLANE('',#5808);
#233=PLANE('',#5811);
#234=PLANE('',#5814);
#235=PLANE('',#5815);
#236=PLANE('',#5818);
#237=PLANE('',#5821);
#238=PLANE('',#5824);
#239=PLANE('',#5825);
#240=PLANE('',#5829);
#241=PLANE('',#5832);
#242=PLANE('',#5835);
#243=PLANE('',#5838);
#244=PLANE('',#5841);
#245=PLANE('',#5842);
#246=PLANE('',#5845);
#247=PLANE('',#5846);
#248=PLANE('',#5849);
#249=PLANE('',#5852);
#250=PLANE('',#5853);
#251=PLANE('',#5856);
#252=PLANE('',#5857);
#253=PLANE('',#5860);
#254=PLANE('',#5863);
#255=PLANE('',#5866);
#256=PLANE('',#5869);
#257=PLANE('',#5870);
#258=PLANE('',#5873);
#259=PLANE('',#5881);
#260=PLANE('',#5882);
#261=PLANE('',#5883);
#262=PLANE('',#5886);
#263=PLANE('',#5887);
#264=PLANE('',#5890);
#265=PLANE('',#5893);
#266=PLANE('',#5894);
#267=PLANE('',#5897);
#268=PLANE('',#5898);
#269=PLANE('',#5899);
#270=PLANE('',#5900);
#271=PLANE('',#5905);
#272=PLANE('',#5906);
#273=PLANE('',#5911);
#274=PLANE('',#5912);
#275=PLANE('',#5913);
#276=PLANE('',#5914);
#277=PLANE('',#5915);
#278=PLANE('',#5916);
#279=PLANE('',#5917);
#280=PLANE('',#5918);
#281=PLANE('',#5919);
#282=PLANE('',#5920);
#283=PLANE('',#5921);
#284=PLANE('',#5922);
#285=PLANE('',#5923);
#286=PLANE('',#5924);
#287=PLANE('',#5925);
#288=PLANE('',#5926);
#289=PLANE('',#5927);
#290=PLANE('',#5928);
#291=PLANE('',#5929);
#292=PLANE('',#5930);
#293=PLANE('',#5931);
#294=PLANE('',#5932);
#295=PLANE('',#5933);
#296=FACE_OUTER_BOUND('',#569,.T.);
#297=FACE_OUTER_BOUND('',#570,.T.);
#298=FACE_OUTER_BOUND('',#575,.T.);
#299=FACE_OUTER_BOUND('',#576,.T.);
#300=FACE_OUTER_BOUND('',#577,.T.);
#301=FACE_OUTER_BOUND('',#578,.T.);
#302=FACE_OUTER_BOUND('',#579,.T.);
#303=FACE_OUTER_BOUND('',#580,.T.);
#304=FACE_OUTER_BOUND('',#581,.T.);
#305=FACE_OUTER_BOUND('',#582,.T.);
#306=FACE_OUTER_BOUND('',#583,.T.);
#307=FACE_OUTER_BOUND('',#584,.T.);
#308=FACE_OUTER_BOUND('',#585,.T.);
#309=FACE_OUTER_BOUND('',#586,.T.);
#310=FACE_OUTER_BOUND('',#587,.T.);
#311=FACE_OUTER_BOUND('',#588,.T.);
#312=FACE_OUTER_BOUND('',#589,.T.);
#313=FACE_OUTER_BOUND('',#590,.T.);
#314=FACE_OUTER_BOUND('',#591,.T.);
#315=FACE_OUTER_BOUND('',#592,.T.);
#316=FACE_OUTER_BOUND('',#593,.T.);
#317=FACE_OUTER_BOUND('',#594,.T.);
#318=FACE_OUTER_BOUND('',#595,.T.);
#319=FACE_OUTER_BOUND('',#596,.T.);
#320=FACE_OUTER_BOUND('',#597,.T.);
#321=FACE_OUTER_BOUND('',#598,.T.);
#322=FACE_OUTER_BOUND('',#599,.T.);
#323=FACE_OUTER_BOUND('',#600,.T.);
#324=FACE_OUTER_BOUND('',#601,.T.);
#325=FACE_OUTER_BOUND('',#602,.T.);
#326=FACE_OUTER_BOUND('',#603,.T.);
#327=FACE_OUTER_BOUND('',#604,.T.);
#328=FACE_OUTER_BOUND('',#605,.T.);
#329=FACE_OUTER_BOUND('',#606,.T.);
#330=FACE_OUTER_BOUND('',#607,.T.);
#331=FACE_OUTER_BOUND('',#608,.T.);
#332=FACE_OUTER_BOUND('',#609,.T.);
#333=FACE_OUTER_BOUND('',#610,.T.);
#334=FACE_OUTER_BOUND('',#611,.T.);
#335=FACE_OUTER_BOUND('',#612,.T.);
#336=FACE_OUTER_BOUND('',#613,.T.);
#337=FACE_OUTER_BOUND('',#614,.T.);
#338=FACE_OUTER_BOUND('',#615,.T.);
#339=FACE_OUTER_BOUND('',#616,.T.);
#340=FACE_OUTER_BOUND('',#617,.T.);
#341=FACE_OUTER_BOUND('',#618,.T.);
#342=FACE_OUTER_BOUND('',#619,.T.);
#343=FACE_OUTER_BOUND('',#620,.T.);
#344=FACE_OUTER_BOUND('',#621,.T.);
#345=FACE_OUTER_BOUND('',#622,.T.);
#346=FACE_OUTER_BOUND('',#623,.T.);
#347=FACE_OUTER_BOUND('',#624,.T.);
#348=FACE_OUTER_BOUND('',#625,.T.);
#349=FACE_OUTER_BOUND('',#626,.T.);
#350=FACE_OUTER_BOUND('',#627,.T.);
#351=FACE_OUTER_BOUND('',#628,.T.);
#352=FACE_OUTER_BOUND('',#629,.T.);
#353=FACE_OUTER_BOUND('',#630,.T.);
#354=FACE_OUTER_BOUND('',#631,.T.);
#355=FACE_OUTER_BOUND('',#632,.T.);
#356=FACE_OUTER_BOUND('',#633,.T.);
#357=FACE_OUTER_BOUND('',#634,.T.);
#358=FACE_OUTER_BOUND('',#635,.T.);
#359=FACE_OUTER_BOUND('',#636,.T.);
#360=FACE_OUTER_BOUND('',#637,.T.);
#361=FACE_OUTER_BOUND('',#638,.T.);
#362=FACE_OUTER_BOUND('',#639,.T.);
#363=FACE_OUTER_BOUND('',#640,.T.);
#364=FACE_OUTER_BOUND('',#641,.T.);
#365=FACE_OUTER_BOUND('',#642,.T.);
#366=FACE_OUTER_BOUND('',#643,.T.);
#367=FACE_OUTER_BOUND('',#644,.T.);
#368=FACE_OUTER_BOUND('',#645,.T.);
#369=FACE_OUTER_BOUND('',#646,.T.);
#370=FACE_OUTER_BOUND('',#647,.T.);
#371=FACE_OUTER_BOUND('',#648,.T.);
#372=FACE_OUTER_BOUND('',#649,.T.);
#373=FACE_OUTER_BOUND('',#650,.T.);
#374=FACE_OUTER_BOUND('',#651,.T.);
#375=FACE_OUTER_BOUND('',#652,.T.);
#376=FACE_OUTER_BOUND('',#653,.T.);
#377=FACE_OUTER_BOUND('',#654,.T.);
#378=FACE_OUTER_BOUND('',#655,.T.);
#379=FACE_OUTER_BOUND('',#656,.T.);
#380=FACE_OUTER_BOUND('',#657,.T.);
#381=FACE_OUTER_BOUND('',#658,.T.);
#382=FACE_OUTER_BOUND('',#659,.T.);
#383=FACE_OUTER_BOUND('',#660,.T.);
#384=FACE_OUTER_BOUND('',#661,.T.);
#385=FACE_OUTER_BOUND('',#662,.T.);
#386=FACE_OUTER_BOUND('',#663,.T.);
#387=FACE_OUTER_BOUND('',#664,.T.);
#388=FACE_OUTER_BOUND('',#665,.T.);
#389=FACE_OUTER_BOUND('',#666,.T.);
#390=FACE_OUTER_BOUND('',#667,.T.);
#391=FACE_OUTER_BOUND('',#668,.T.);
#392=FACE_OUTER_BOUND('',#669,.T.);
#393=FACE_OUTER_BOUND('',#670,.T.);
#394=FACE_OUTER_BOUND('',#671,.T.);
#395=FACE_OUTER_BOUND('',#672,.T.);
#396=FACE_OUTER_BOUND('',#673,.T.);
#397=FACE_OUTER_BOUND('',#674,.T.);
#398=FACE_OUTER_BOUND('',#675,.T.);
#399=FACE_OUTER_BOUND('',#676,.T.);
#400=FACE_OUTER_BOUND('',#677,.T.);
#401=FACE_OUTER_BOUND('',#678,.T.);
#402=FACE_OUTER_BOUND('',#679,.T.);
#403=FACE_OUTER_BOUND('',#680,.T.);
#404=FACE_OUTER_BOUND('',#681,.T.);
#405=FACE_OUTER_BOUND('',#682,.T.);
#406=FACE_OUTER_BOUND('',#683,.T.);
#407=FACE_OUTER_BOUND('',#684,.T.);
#408=FACE_OUTER_BOUND('',#685,.T.);
#409=FACE_OUTER_BOUND('',#686,.T.);
#410=FACE_OUTER_BOUND('',#687,.T.);
#411=FACE_OUTER_BOUND('',#688,.T.);
#412=FACE_OUTER_BOUND('',#689,.T.);
#413=FACE_OUTER_BOUND('',#690,.T.);
#414=FACE_OUTER_BOUND('',#691,.T.);
#415=FACE_OUTER_BOUND('',#692,.T.);
#416=FACE_OUTER_BOUND('',#693,.T.);
#417=FACE_OUTER_BOUND('',#694,.T.);
#418=FACE_OUTER_BOUND('',#695,.T.);
#419=FACE_OUTER_BOUND('',#696,.T.);
#420=FACE_OUTER_BOUND('',#697,.T.);
#421=FACE_OUTER_BOUND('',#698,.T.);
#422=FACE_OUTER_BOUND('',#699,.T.);
#423=FACE_OUTER_BOUND('',#700,.T.);
#424=FACE_OUTER_BOUND('',#701,.T.);
#425=FACE_OUTER_BOUND('',#702,.T.);
#426=FACE_OUTER_BOUND('',#703,.T.);
#427=FACE_OUTER_BOUND('',#704,.T.);
#428=FACE_OUTER_BOUND('',#705,.T.);
#429=FACE_OUTER_BOUND('',#706,.T.);
#430=FACE_OUTER_BOUND('',#707,.T.);
#431=FACE_OUTER_BOUND('',#708,.T.);
#432=FACE_OUTER_BOUND('',#709,.T.);
#433=FACE_OUTER_BOUND('',#710,.T.);
#434=FACE_OUTER_BOUND('',#711,.T.);
#435=FACE_OUTER_BOUND('',#712,.T.);
#436=FACE_OUTER_BOUND('',#713,.T.);
#437=FACE_OUTER_BOUND('',#714,.T.);
#438=FACE_OUTER_BOUND('',#715,.T.);
#439=FACE_OUTER_BOUND('',#716,.T.);
#440=FACE_OUTER_BOUND('',#717,.T.);
#441=FACE_OUTER_BOUND('',#718,.T.);
#442=FACE_OUTER_BOUND('',#719,.T.);
#443=FACE_OUTER_BOUND('',#720,.T.);
#444=FACE_OUTER_BOUND('',#721,.T.);
#445=FACE_OUTER_BOUND('',#722,.T.);
#446=FACE_OUTER_BOUND('',#723,.T.);
#447=FACE_OUTER_BOUND('',#724,.T.);
#448=FACE_OUTER_BOUND('',#725,.T.);
#449=FACE_OUTER_BOUND('',#726,.T.);
#450=FACE_OUTER_BOUND('',#727,.T.);
#451=FACE_OUTER_BOUND('',#728,.T.);
#452=FACE_OUTER_BOUND('',#729,.T.);
#453=FACE_OUTER_BOUND('',#730,.T.);
#454=FACE_OUTER_BOUND('',#731,.T.);
#455=FACE_OUTER_BOUND('',#732,.T.);
#456=FACE_OUTER_BOUND('',#733,.T.);
#457=FACE_OUTER_BOUND('',#734,.T.);
#458=FACE_OUTER_BOUND('',#735,.T.);
#459=FACE_OUTER_BOUND('',#736,.T.);
#460=FACE_OUTER_BOUND('',#737,.T.);
#461=FACE_OUTER_BOUND('',#738,.T.);
#462=FACE_OUTER_BOUND('',#739,.T.);
#463=FACE_OUTER_BOUND('',#740,.T.);
#464=FACE_OUTER_BOUND('',#741,.T.);
#465=FACE_OUTER_BOUND('',#742,.T.);
#466=FACE_OUTER_BOUND('',#743,.T.);
#467=FACE_OUTER_BOUND('',#744,.T.);
#468=FACE_OUTER_BOUND('',#745,.T.);
#469=FACE_OUTER_BOUND('',#746,.T.);
#470=FACE_OUTER_BOUND('',#747,.T.);
#471=FACE_OUTER_BOUND('',#748,.T.);
#472=FACE_OUTER_BOUND('',#749,.T.);
#473=FACE_OUTER_BOUND('',#750,.T.);
#474=FACE_OUTER_BOUND('',#751,.T.);
#475=FACE_OUTER_BOUND('',#752,.T.);
#476=FACE_OUTER_BOUND('',#753,.T.);
#477=FACE_OUTER_BOUND('',#754,.T.);
#478=FACE_OUTER_BOUND('',#755,.T.);
#479=FACE_OUTER_BOUND('',#756,.T.);
#480=FACE_OUTER_BOUND('',#757,.T.);
#481=FACE_OUTER_BOUND('',#758,.T.);
#482=FACE_OUTER_BOUND('',#759,.T.);
#483=FACE_OUTER_BOUND('',#760,.T.);
#484=FACE_OUTER_BOUND('',#761,.T.);
#485=FACE_OUTER_BOUND('',#762,.T.);
#486=FACE_OUTER_BOUND('',#763,.T.);
#487=FACE_OUTER_BOUND('',#764,.T.);
#488=FACE_OUTER_BOUND('',#765,.T.);
#489=FACE_OUTER_BOUND('',#766,.T.);
#490=FACE_OUTER_BOUND('',#767,.T.);
#491=FACE_OUTER_BOUND('',#768,.T.);
#492=FACE_OUTER_BOUND('',#769,.T.);
#493=FACE_OUTER_BOUND('',#770,.T.);
#494=FACE_OUTER_BOUND('',#771,.T.);
#495=FACE_OUTER_BOUND('',#772,.T.);
#496=FACE_OUTER_BOUND('',#773,.T.);
#497=FACE_OUTER_BOUND('',#774,.T.);
#498=FACE_OUTER_BOUND('',#775,.T.);
#499=FACE_OUTER_BOUND('',#776,.T.);
#500=FACE_OUTER_BOUND('',#777,.T.);
#501=FACE_OUTER_BOUND('',#778,.T.);
#502=FACE_OUTER_BOUND('',#779,.T.);
#503=FACE_OUTER_BOUND('',#780,.T.);
#504=FACE_OUTER_BOUND('',#781,.T.);
#505=FACE_OUTER_BOUND('',#782,.T.);
#506=FACE_OUTER_BOUND('',#783,.T.);
#507=FACE_OUTER_BOUND('',#784,.T.);
#508=FACE_OUTER_BOUND('',#785,.T.);
#509=FACE_OUTER_BOUND('',#786,.T.);
#510=FACE_OUTER_BOUND('',#787,.T.);
#511=FACE_OUTER_BOUND('',#788,.T.);
#512=FACE_OUTER_BOUND('',#789,.T.);
#513=FACE_OUTER_BOUND('',#790,.T.);
#514=FACE_OUTER_BOUND('',#791,.T.);
#515=FACE_OUTER_BOUND('',#792,.T.);
#516=FACE_OUTER_BOUND('',#793,.T.);
#517=FACE_OUTER_BOUND('',#794,.T.);
#518=FACE_OUTER_BOUND('',#795,.T.);
#519=FACE_OUTER_BOUND('',#796,.T.);
#520=FACE_OUTER_BOUND('',#797,.T.);
#521=FACE_OUTER_BOUND('',#798,.T.);
#522=FACE_OUTER_BOUND('',#799,.T.);
#523=FACE_OUTER_BOUND('',#800,.T.);
#524=FACE_OUTER_BOUND('',#801,.T.);
#525=FACE_OUTER_BOUND('',#802,.T.);
#526=FACE_OUTER_BOUND('',#803,.T.);
#527=FACE_OUTER_BOUND('',#804,.T.);
#528=FACE_OUTER_BOUND('',#805,.T.);
#529=FACE_OUTER_BOUND('',#806,.T.);
#530=FACE_OUTER_BOUND('',#807,.T.);
#531=FACE_OUTER_BOUND('',#808,.T.);
#532=FACE_OUTER_BOUND('',#809,.T.);
#533=FACE_OUTER_BOUND('',#810,.T.);
#534=FACE_OUTER_BOUND('',#811,.T.);
#535=FACE_OUTER_BOUND('',#812,.T.);
#536=FACE_OUTER_BOUND('',#813,.T.);
#537=FACE_OUTER_BOUND('',#814,.T.);
#538=FACE_OUTER_BOUND('',#815,.T.);
#539=FACE_OUTER_BOUND('',#816,.T.);
#540=FACE_OUTER_BOUND('',#817,.T.);
#541=FACE_OUTER_BOUND('',#818,.T.);
#542=FACE_OUTER_BOUND('',#819,.T.);
#543=FACE_OUTER_BOUND('',#820,.T.);
#544=FACE_OUTER_BOUND('',#821,.T.);
#545=FACE_OUTER_BOUND('',#822,.T.);
#546=FACE_OUTER_BOUND('',#823,.T.);
#547=FACE_OUTER_BOUND('',#824,.T.);
#548=FACE_OUTER_BOUND('',#825,.T.);
#549=FACE_OUTER_BOUND('',#826,.T.);
#550=FACE_OUTER_BOUND('',#827,.T.);
#551=FACE_OUTER_BOUND('',#828,.T.);
#552=FACE_OUTER_BOUND('',#829,.T.);
#553=FACE_OUTER_BOUND('',#830,.T.);
#554=FACE_OUTER_BOUND('',#831,.T.);
#555=FACE_OUTER_BOUND('',#832,.T.);
#556=FACE_OUTER_BOUND('',#833,.T.);
#557=FACE_OUTER_BOUND('',#834,.T.);
#558=FACE_OUTER_BOUND('',#835,.T.);
#559=FACE_OUTER_BOUND('',#836,.T.);
#560=FACE_OUTER_BOUND('',#837,.T.);
#561=FACE_OUTER_BOUND('',#838,.T.);
#562=FACE_OUTER_BOUND('',#839,.T.);
#563=FACE_OUTER_BOUND('',#840,.T.);
#564=FACE_OUTER_BOUND('',#841,.T.);
#565=FACE_OUTER_BOUND('',#842,.T.);
#566=FACE_OUTER_BOUND('',#843,.T.);
#567=FACE_OUTER_BOUND('',#844,.T.);
#568=FACE_OUTER_BOUND('',#845,.T.);
#569=EDGE_LOOP('',(#3479,#3480,#3481,#3482,#3483,#3484,#3485,#3486));
#570=EDGE_LOOP('',(#3487,#3488,#3489,#3490));
#571=EDGE_LOOP('',(#3491,#3492,#3493,#3494,#3495,#3496,#3497,#3498,#3499,
#3500,#3501,#3502,#3503,#3504,#3505,#3506,#3507,#3508,#3509,#3510,#3511,
#3512,#3513,#3514,#3515,#3516,#3517,#3518,#3519,#3520,#3521,#3522,#3523,
#3524,#3525,#3526,#3527,#3528,#3529,#3530,#3531,#3532,#3533,#3534,#3535,
#3536,#3537,#3538,#3539,#3540,#3541,#3542,#3543,#3544,#3545,#3546,#3547,
#3548,#3549,#3550,#3551,#3552,#3553,#3554,#3555,#3556,#3557,#3558,#3559,
#3560,#3561,#3562,#3563,#3564,#3565,#3566,#3567,#3568,#3569,#3570,#3571,
#3572,#3573,#3574,#3575,#3576,#3577,#3578,#3579,#3580,#3581,#3582,#3583,
#3584,#3585,#3586,#3587,#3588,#3589,#3590,#3591,#3592,#3593,#3594,#3595,
#3596,#3597,#3598,#3599,#3600,#3601,#3602,#3603,#3604,#3605,#3606,#3607,
#3608,#3609,#3610,#3611,#3612,#3613,#3614,#3615,#3616,#3617,#3618,#3619,
#3620,#3621,#3622,#3623,#3624,#3625,#3626,#3627,#3628,#3629,#3630,#3631,
#3632,#3633,#3634,#3635,#3636,#3637,#3638,#3639,#3640,#3641,#3642,#3643,
#3644,#3645,#3646,#3647,#3648,#3649,#3650,#3651,#3652,#3653,#3654,#3655,
#3656,#3657,#3658,#3659,#3660,#3661,#3662,#3663,#3664,#3665,#3666,#3667,
#3668,#3669,#3670,#3671,#3672,#3673,#3674,#3675,#3676,#3677,#3678,#3679,
#3680,#3681,#3682,#3683,#3684,#3685,#3686,#3687,#3688,#3689,#3690,#3691,
#3692,#3693,#3694,#3695,#3696,#3697,#3698,#3699));
#572=EDGE_LOOP('',(#3700,#3701,#3702,#3703,#3704,#3705,#3706,#3707,#3708,
#3709,#3710,#3711,#3712,#3713,#3714,#3715,#3716,#3717,#3718,#3719,#3720));
#573=EDGE_LOOP('',(#3721,#3722,#3723,#3724,#3725,#3726,#3727,#3728));
#574=EDGE_LOOP('',(#3729,#3730,#3731,#3732,#3733,#3734,#3735,#3736,#3737,
#3738,#3739,#3740,#3741,#3742,#3743,#3744,#3745,#3746,#3747,#3748,#3749,
#3750,#3751,#3752,#3753,#3754,#3755,#3756));
#575=EDGE_LOOP('',(#3757,#3758,#3759,#3760));
#576=EDGE_LOOP('',(#3761,#3762,#3763,#3764));
#577=EDGE_LOOP('',(#3765,#3766,#3767,#3768));
#578=EDGE_LOOP('',(#3769,#3770,#3771,#3772));
#579=EDGE_LOOP('',(#3773,#3774,#3775,#3776));
#580=EDGE_LOOP('',(#3777,#3778,#3779,#3780));
#581=EDGE_LOOP('',(#3781,#3782,#3783,#3784));
#582=EDGE_LOOP('',(#3785,#3786,#3787,#3788));
#583=EDGE_LOOP('',(#3789,#3790,#3791,#3792));
#584=EDGE_LOOP('',(#3793,#3794,#3795,#3796));
#585=EDGE_LOOP('',(#3797,#3798,#3799,#3800));
#586=EDGE_LOOP('',(#3801,#3802,#3803,#3804));
#587=EDGE_LOOP('',(#3805,#3806,#3807,#3808));
#588=EDGE_LOOP('',(#3809,#3810,#3811,#3812));
#589=EDGE_LOOP('',(#3813,#3814,#3815,#3816));
#590=EDGE_LOOP('',(#3817,#3818,#3819,#3820));
#591=EDGE_LOOP('',(#3821,#3822,#3823,#3824));
#592=EDGE_LOOP('',(#3825,#3826,#3827,#3828));
#593=EDGE_LOOP('',(#3829,#3830,#3831,#3832));
#594=EDGE_LOOP('',(#3833,#3834,#3835,#3836));
#595=EDGE_LOOP('',(#3837,#3838,#3839,#3840));
#596=EDGE_LOOP('',(#3841,#3842,#3843,#3844));
#597=EDGE_LOOP('',(#3845,#3846,#3847,#3848));
#598=EDGE_LOOP('',(#3849,#3850,#3851,#3852));
#599=EDGE_LOOP('',(#3853,#3854,#3855,#3856));
#600=EDGE_LOOP('',(#3857,#3858,#3859,#3860));
#601=EDGE_LOOP('',(#3861,#3862,#3863,#3864));
#602=EDGE_LOOP('',(#3865,#3866,#3867,#3868));
#603=EDGE_LOOP('',(#3869,#3870,#3871,#3872));
#604=EDGE_LOOP('',(#3873,#3874,#3875,#3876));
#605=EDGE_LOOP('',(#3877,#3878,#3879,#3880));
#606=EDGE_LOOP('',(#3881,#3882,#3883,#3884));
#607=EDGE_LOOP('',(#3885,#3886,#3887,#3888));
#608=EDGE_LOOP('',(#3889,#3890,#3891,#3892));
#609=EDGE_LOOP('',(#3893,#3894,#3895,#3896));
#610=EDGE_LOOP('',(#3897,#3898,#3899,#3900));
#611=EDGE_LOOP('',(#3901,#3902,#3903,#3904));
#612=EDGE_LOOP('',(#3905,#3906,#3907,#3908));
#613=EDGE_LOOP('',(#3909,#3910,#3911,#3912));
#614=EDGE_LOOP('',(#3913,#3914,#3915,#3916));
#615=EDGE_LOOP('',(#3917,#3918,#3919,#3920));
#616=EDGE_LOOP('',(#3921,#3922,#3923,#3924));
#617=EDGE_LOOP('',(#3925,#3926,#3927,#3928));
#618=EDGE_LOOP('',(#3929,#3930,#3931,#3932));
#619=EDGE_LOOP('',(#3933,#3934,#3935,#3936));
#620=EDGE_LOOP('',(#3937,#3938,#3939,#3940));
#621=EDGE_LOOP('',(#3941,#3942,#3943,#3944));
#622=EDGE_LOOP('',(#3945,#3946,#3947,#3948));
#623=EDGE_LOOP('',(#3949,#3950,#3951,#3952));
#624=EDGE_LOOP('',(#3953,#3954,#3955,#3956));
#625=EDGE_LOOP('',(#3957,#3958,#3959,#3960));
#626=EDGE_LOOP('',(#3961,#3962,#3963,#3964));
#627=EDGE_LOOP('',(#3965,#3966,#3967,#3968));
#628=EDGE_LOOP('',(#3969,#3970,#3971,#3972));
#629=EDGE_LOOP('',(#3973,#3974,#3975,#3976));
#630=EDGE_LOOP('',(#3977,#3978,#3979,#3980));
#631=EDGE_LOOP('',(#3981,#3982,#3983,#3984));
#632=EDGE_LOOP('',(#3985,#3986,#3987,#3988));
#633=EDGE_LOOP('',(#3989,#3990,#3991,#3992));
#634=EDGE_LOOP('',(#3993,#3994,#3995,#3996));
#635=EDGE_LOOP('',(#3997,#3998,#3999,#4000));
#636=EDGE_LOOP('',(#4001,#4002,#4003,#4004));
#637=EDGE_LOOP('',(#4005,#4006,#4007,#4008));
#638=EDGE_LOOP('',(#4009,#4010,#4011,#4012));
#639=EDGE_LOOP('',(#4013,#4014,#4015,#4016));
#640=EDGE_LOOP('',(#4017,#4018,#4019,#4020));
#641=EDGE_LOOP('',(#4021,#4022,#4023,#4024));
#642=EDGE_LOOP('',(#4025,#4026,#4027,#4028));
#643=EDGE_LOOP('',(#4029,#4030,#4031,#4032));
#644=EDGE_LOOP('',(#4033,#4034,#4035,#4036));
#645=EDGE_LOOP('',(#4037,#4038,#4039,#4040));
#646=EDGE_LOOP('',(#4041,#4042,#4043,#4044));
#647=EDGE_LOOP('',(#4045,#4046,#4047,#4048));
#648=EDGE_LOOP('',(#4049,#4050,#4051,#4052));
#649=EDGE_LOOP('',(#4053,#4054,#4055,#4056));
#650=EDGE_LOOP('',(#4057,#4058,#4059,#4060));
#651=EDGE_LOOP('',(#4061,#4062,#4063,#4064));
#652=EDGE_LOOP('',(#4065,#4066,#4067,#4068));
#653=EDGE_LOOP('',(#4069,#4070,#4071,#4072));
#654=EDGE_LOOP('',(#4073,#4074,#4075,#4076));
#655=EDGE_LOOP('',(#4077,#4078,#4079,#4080));
#656=EDGE_LOOP('',(#4081,#4082,#4083,#4084));
#657=EDGE_LOOP('',(#4085,#4086,#4087,#4088,#4089,#4090,#4091,#4092,#4093,
#4094,#4095,#4096,#4097,#4098,#4099,#4100,#4101,#4102,#4103,#4104));
#658=EDGE_LOOP('',(#4105,#4106,#4107,#4108,#4109,#4110,#4111,#4112,#4113,
#4114,#4115,#4116,#4117,#4118,#4119,#4120,#4121,#4122,#4123,#4124,#4125,
#4126,#4127,#4128,#4129,#4130,#4131,#4132));
#659=EDGE_LOOP('',(#4133,#4134,#4135,#4136));
#660=EDGE_LOOP('',(#4137,#4138,#4139,#4140));
#661=EDGE_LOOP('',(#4141,#4142,#4143,#4144));
#662=EDGE_LOOP('',(#4145,#4146,#4147,#4148));
#663=EDGE_LOOP('',(#4149,#4150,#4151,#4152));
#664=EDGE_LOOP('',(#4153,#4154,#4155,#4156));
#665=EDGE_LOOP('',(#4157,#4158,#4159,#4160));
#666=EDGE_LOOP('',(#4161,#4162,#4163,#4164));
#667=EDGE_LOOP('',(#4165,#4166,#4167,#4168));
#668=EDGE_LOOP('',(#4169,#4170,#4171,#4172));
#669=EDGE_LOOP('',(#4173,#4174,#4175,#4176));
#670=EDGE_LOOP('',(#4177,#4178,#4179,#4180));
#671=EDGE_LOOP('',(#4181,#4182,#4183,#4184));
#672=EDGE_LOOP('',(#4185,#4186,#4187,#4188));
#673=EDGE_LOOP('',(#4189,#4190,#4191,#4192,#4193,#4194,#4195,#4196));
#674=EDGE_LOOP('',(#4197,#4198,#4199,#4200));
#675=EDGE_LOOP('',(#4201,#4202,#4203,#4204));
#676=EDGE_LOOP('',(#4205,#4206,#4207,#4208));
#677=EDGE_LOOP('',(#4209,#4210,#4211,#4212));
#678=EDGE_LOOP('',(#4213,#4214,#4215,#4216));
#679=EDGE_LOOP('',(#4217,#4218,#4219,#4220));
#680=EDGE_LOOP('',(#4221,#4222,#4223,#4224));
#681=EDGE_LOOP('',(#4225,#4226,#4227,#4228));
#682=EDGE_LOOP('',(#4229,#4230,#4231,#4232));
#683=EDGE_LOOP('',(#4233,#4234,#4235,#4236));
#684=EDGE_LOOP('',(#4237,#4238,#4239,#4240));
#685=EDGE_LOOP('',(#4241,#4242,#4243,#4244));
#686=EDGE_LOOP('',(#4245,#4246,#4247,#4248));
#687=EDGE_LOOP('',(#4249,#4250,#4251,#4252));
#688=EDGE_LOOP('',(#4253,#4254,#4255,#4256,#4257,#4258,#4259,#4260,#4261,
#4262,#4263,#4264,#4265,#4266,#4267,#4268,#4269,#4270,#4271,#4272,#4273,
#4274,#4275,#4276));
#689=EDGE_LOOP('',(#4277,#4278,#4279,#4280,#4281,#4282,#4283,#4284));
#690=EDGE_LOOP('',(#4285,#4286,#4287,#4288));
#691=EDGE_LOOP('',(#4289,#4290,#4291,#4292));
#692=EDGE_LOOP('',(#4293,#4294,#4295,#4296));
#693=EDGE_LOOP('',(#4297,#4298,#4299,#4300));
#694=EDGE_LOOP('',(#4301,#4302,#4303,#4304));
#695=EDGE_LOOP('',(#4305,#4306,#4307,#4308));
#696=EDGE_LOOP('',(#4309,#4310,#4311,#4312));
#697=EDGE_LOOP('',(#4313,#4314,#4315,#4316));
#698=EDGE_LOOP('',(#4317,#4318,#4319,#4320));
#699=EDGE_LOOP('',(#4321,#4322,#4323,#4324));
#700=EDGE_LOOP('',(#4325,#4326,#4327,#4328));
#701=EDGE_LOOP('',(#4329,#4330,#4331,#4332));
#702=EDGE_LOOP('',(#4333,#4334,#4335,#4336));
#703=EDGE_LOOP('',(#4337,#4338,#4339,#4340));
#704=EDGE_LOOP('',(#4341,#4342,#4343,#4344,#4345,#4346,#4347,#4348,#4349,
#4350,#4351,#4352,#4353,#4354,#4355,#4356,#4357,#4358,#4359,#4360,#4361,
#4362,#4363,#4364,#4365,#4366));
#705=EDGE_LOOP('',(#4367,#4368,#4369,#4370,#4371,#4372,#4373,#4374));
#706=EDGE_LOOP('',(#4375,#4376,#4377,#4378));
#707=EDGE_LOOP('',(#4379,#4380,#4381,#4382));
#708=EDGE_LOOP('',(#4383,#4384,#4385,#4386));
#709=EDGE_LOOP('',(#4387,#4388,#4389,#4390));
#710=EDGE_LOOP('',(#4391,#4392,#4393,#4394));
#711=EDGE_LOOP('',(#4395,#4396,#4397,#4398));
#712=EDGE_LOOP('',(#4399,#4400,#4401,#4402));
#713=EDGE_LOOP('',(#4403,#4404,#4405,#4406));
#714=EDGE_LOOP('',(#4407,#4408,#4409,#4410));
#715=EDGE_LOOP('',(#4411,#4412,#4413,#4414));
#716=EDGE_LOOP('',(#4415,#4416,#4417,#4418));
#717=EDGE_LOOP('',(#4419,#4420,#4421,#4422));
#718=EDGE_LOOP('',(#4423,#4424,#4425,#4426));
#719=EDGE_LOOP('',(#4427,#4428,#4429,#4430));
#720=EDGE_LOOP('',(#4431,#4432,#4433,#4434,#4435,#4436,#4437,#4438,#4439,
#4440,#4441,#4442,#4443,#4444,#4445,#4446,#4447,#4448,#4449,#4450,#4451,
#4452,#4453,#4454,#4455,#4456,#4457,#4458));
#721=EDGE_LOOP('',(#4459,#4460,#4461,#4462,#4463,#4464,#4465,#4466));
#722=EDGE_LOOP('',(#4467,#4468,#4469,#4470));
#723=EDGE_LOOP('',(#4471,#4472,#4473,#4474));
#724=EDGE_LOOP('',(#4475,#4476,#4477,#4478));
#725=EDGE_LOOP('',(#4479,#4480,#4481,#4482));
#726=EDGE_LOOP('',(#4483,#4484,#4485,#4486));
#727=EDGE_LOOP('',(#4487,#4488,#4489,#4490));
#728=EDGE_LOOP('',(#4491,#4492,#4493,#4494));
#729=EDGE_LOOP('',(#4495,#4496,#4497,#4498));
#730=EDGE_LOOP('',(#4499,#4500,#4501,#4502));
#731=EDGE_LOOP('',(#4503,#4504,#4505,#4506));
#732=EDGE_LOOP('',(#4507,#4508,#4509,#4510));
#733=EDGE_LOOP('',(#4511,#4512,#4513,#4514));
#734=EDGE_LOOP('',(#4515,#4516,#4517,#4518));
#735=EDGE_LOOP('',(#4519,#4520,#4521,#4522));
#736=EDGE_LOOP('',(#4523,#4524,#4525,#4526));
#737=EDGE_LOOP('',(#4527,#4528,#4529,#4530));
#738=EDGE_LOOP('',(#4531,#4532,#4533,#4534));
#739=EDGE_LOOP('',(#4535,#4536,#4537,#4538));
#740=EDGE_LOOP('',(#4539,#4540,#4541,#4542));
#741=EDGE_LOOP('',(#4543,#4544,#4545,#4546));
#742=EDGE_LOOP('',(#4547,#4548,#4549,#4550));
#743=EDGE_LOOP('',(#4551,#4552,#4553,#4554));
#744=EDGE_LOOP('',(#4555,#4556,#4557,#4558));
#745=EDGE_LOOP('',(#4559,#4560,#4561,#4562));
#746=EDGE_LOOP('',(#4563,#4564,#4565,#4566));
#747=EDGE_LOOP('',(#4567,#4568,#4569,#4570));
#748=EDGE_LOOP('',(#4571,#4572,#4573,#4574));
#749=EDGE_LOOP('',(#4575,#4576,#4577,#4578));
#750=EDGE_LOOP('',(#4579,#4580,#4581,#4582));
#751=EDGE_LOOP('',(#4583,#4584,#4585,#4586,#4587,#4588,#4589,#4590,#4591,
#4592,#4593,#4594,#4595,#4596,#4597,#4598,#4599,#4600,#4601,#4602,#4603,
#4604,#4605,#4606,#4607,#4608,#4609,#4610,#4611,#4612,#4613,#4614));
#752=EDGE_LOOP('',(#4615,#4616,#4617,#4618,#4619,#4620,#4621,#4622));
#753=EDGE_LOOP('',(#4623,#4624,#4625,#4626,#4627,#4628,#4629,#4630));
#754=EDGE_LOOP('',(#4631,#4632,#4633,#4634,#4635,#4636,#4637,#4638));
#755=EDGE_LOOP('',(#4639,#4640,#4641,#4642,#4643,#4644,#4645,#4646));
#756=EDGE_LOOP('',(#4647,#4648,#4649,#4650));
#757=EDGE_LOOP('',(#4651,#4652,#4653,#4654));
#758=EDGE_LOOP('',(#4655,#4656,#4657,#4658));
#759=EDGE_LOOP('',(#4659,#4660,#4661,#4662));
#760=EDGE_LOOP('',(#4663,#4664,#4665,#4666));
#761=EDGE_LOOP('',(#4667,#4668,#4669,#4670));
#762=EDGE_LOOP('',(#4671,#4672,#4673,#4674));
#763=EDGE_LOOP('',(#4675,#4676,#4677,#4678));
#764=EDGE_LOOP('',(#4679,#4680,#4681,#4682));
#765=EDGE_LOOP('',(#4683,#4684,#4685,#4686));
#766=EDGE_LOOP('',(#4687,#4688,#4689,#4690));
#767=EDGE_LOOP('',(#4691,#4692,#4693,#4694));
#768=EDGE_LOOP('',(#4695,#4696,#4697,#4698,#4699,#4700,#4701,#4702,#4703,
#4704,#4705,#4706,#4707,#4708,#4709,#4710,#4711,#4712,#4713,#4714,#4715,
#4716,#4717,#4718,#4719,#4720,#4721,#4722,#4723,#4724,#4725,#4726,#4727,
#4728,#4729,#4730,#4731,#4732,#4733,#4734,#4735,#4736,#4737,#4738,#4739,
#4740,#4741,#4742,#4743,#4744,#4745,#4746,#4747,#4748,#4749,#4750,#4751));
#769=EDGE_LOOP('',(#4752,#4753,#4754,#4755,#4756));
#770=EDGE_LOOP('',(#4757,#4758,#4759,#4760));
#771=EDGE_LOOP('',(#4761,#4762,#4763,#4764,#4765));
#772=EDGE_LOOP('',(#4766,#4767,#4768,#4769));
#773=EDGE_LOOP('',(#4770,#4771,#4772,#4773));
#774=EDGE_LOOP('',(#4774,#4775,#4776,#4777,#4778,#4779));
#775=EDGE_LOOP('',(#4780,#4781,#4782,#4783,#4784));
#776=EDGE_LOOP('',(#4785,#4786,#4787,#4788));
#777=EDGE_LOOP('',(#4789,#4790,#4791,#4792));
#778=EDGE_LOOP('',(#4793,#4794,#4795,#4796,#4797));
#779=EDGE_LOOP('',(#4798,#4799,#4800,#4801));
#780=EDGE_LOOP('',(#4802,#4803,#4804,#4805,#4806,#4807));
#781=EDGE_LOOP('',(#4808,#4809,#4810,#4811));
#782=EDGE_LOOP('',(#4812,#4813,#4814,#4815));
#783=EDGE_LOOP('',(#4816,#4817,#4818,#4819));
#784=EDGE_LOOP('',(#4820,#4821,#4822,#4823));
#785=EDGE_LOOP('',(#4824,#4825,#4826,#4827));
#786=EDGE_LOOP('',(#4828,#4829,#4830,#4831));
#787=EDGE_LOOP('',(#4832,#4833,#4834,#4835));
#788=EDGE_LOOP('',(#4836,#4837,#4838,#4839));
#789=EDGE_LOOP('',(#4840,#4841,#4842,#4843));
#790=EDGE_LOOP('',(#4844,#4845,#4846,#4847));
#791=EDGE_LOOP('',(#4848,#4849,#4850,#4851));
#792=EDGE_LOOP('',(#4852,#4853,#4854,#4855));
#793=EDGE_LOOP('',(#4856,#4857,#4858,#4859));
#794=EDGE_LOOP('',(#4860,#4861,#4862,#4863));
#795=EDGE_LOOP('',(#4864,#4865,#4866,#4867));
#796=EDGE_LOOP('',(#4868,#4869,#4870,#4871));
#797=EDGE_LOOP('',(#4872,#4873,#4874,#4875));
#798=EDGE_LOOP('',(#4876,#4877,#4878,#4879));
#799=EDGE_LOOP('',(#4880,#4881,#4882,#4883));
#800=EDGE_LOOP('',(#4884,#4885,#4886,#4887));
#801=EDGE_LOOP('',(#4888,#4889,#4890,#4891));
#802=EDGE_LOOP('',(#4892,#4893,#4894,#4895));
#803=EDGE_LOOP('',(#4896,#4897,#4898,#4899));
#804=EDGE_LOOP('',(#4900,#4901,#4902,#4903));
#805=EDGE_LOOP('',(#4904,#4905,#4906,#4907));
#806=EDGE_LOOP('',(#4908,#4909,#4910,#4911));
#807=EDGE_LOOP('',(#4912,#4913,#4914,#4915));
#808=EDGE_LOOP('',(#4916,#4917,#4918,#4919));
#809=EDGE_LOOP('',(#4920,#4921,#4922,#4923,#4924,#4925,#4926,#4927,#4928,
#4929,#4930,#4931,#4932,#4933,#4934,#4935,#4936,#4937,#4938,#4939,#4940,
#4941,#4942,#4943,#4944,#4945,#4946,#4947));
#810=EDGE_LOOP('',(#4948,#4949,#4950,#4951));
#811=EDGE_LOOP('',(#4952,#4953,#4954,#4955));
#812=EDGE_LOOP('',(#4956,#4957,#4958,#4959));
#813=EDGE_LOOP('',(#4960,#4961,#4962,#4963));
#814=EDGE_LOOP('',(#4964,#4965,#4966,#4967));
#815=EDGE_LOOP('',(#4968,#4969,#4970,#4971));
#816=EDGE_LOOP('',(#4972,#4973,#4974,#4975));
#817=EDGE_LOOP('',(#4976,#4977,#4978,#4979));
#818=EDGE_LOOP('',(#4980,#4981,#4982,#4983,#4984,#4985,#4986,#4987));
#819=EDGE_LOOP('',(#4988,#4989,#4990,#4991));
#820=EDGE_LOOP('',(#4992,#4993,#4994,#4995));
#821=EDGE_LOOP('',(#4996,#4997,#4998,#4999));
#822=EDGE_LOOP('',(#5000,#5001,#5002,#5003));
#823=EDGE_LOOP('',(#5004,#5005,#5006,#5007));
#824=EDGE_LOOP('',(#5008,#5009,#5010,#5011));
#825=EDGE_LOOP('',(#5012,#5013,#5014,#5015));
#826=EDGE_LOOP('',(#5016,#5017,#5018,#5019));
#827=EDGE_LOOP('',(#5020,#5021,#5022,#5023));
#828=EDGE_LOOP('',(#5024,#5025,#5026,#5027));
#829=EDGE_LOOP('',(#5028,#5029,#5030,#5031));
#830=EDGE_LOOP('',(#5032,#5033,#5034,#5035));
#831=EDGE_LOOP('',(#5036,#5037,#5038,#5039));
#832=EDGE_LOOP('',(#5040,#5041,#5042,#5043));
#833=EDGE_LOOP('',(#5044,#5045,#5046,#5047));
#834=EDGE_LOOP('',(#5048,#5049,#5050,#5051));
#835=EDGE_LOOP('',(#5052,#5053,#5054,#5055));
#836=EDGE_LOOP('',(#5056,#5057,#5058,#5059));
#837=EDGE_LOOP('',(#5060,#5061,#5062,#5063));
#838=EDGE_LOOP('',(#5064,#5065,#5066,#5067));
#839=EDGE_LOOP('',(#5068,#5069,#5070,#5071));
#840=EDGE_LOOP('',(#5072,#5073,#5074,#5075,#5076,#5077,#5078,#5079,#5080,
#5081,#5082,#5083,#5084,#5085,#5086,#5087,#5088,#5089,#5090,#5091,#5092));
#841=EDGE_LOOP('',(#5093,#5094,#5095,#5096));
#842=EDGE_LOOP('',(#5097,#5098,#5099,#5100));
#843=EDGE_LOOP('',(#5101,#5102,#5103,#5104));
#844=EDGE_LOOP('',(#5105,#5106,#5107,#5108));
#845=EDGE_LOOP('',(#5109,#5110,#5111,#5112));
#846=EDGE_LOOP('',(#5113));
#847=EDGE_LOOP('',(#5114));
#848=EDGE_LOOP('',(#5115));
#849=EDGE_LOOP('',(#5116));
#850=EDGE_LOOP('',(#5117));
#851=EDGE_LOOP('',(#5118));
#852=EDGE_LOOP('',(#5119));
#853=EDGE_LOOP('',(#5120));
#854=CIRCLE('',#5503,1.75);
#855=CIRCLE('',#5504,1.75);
#856=CIRCLE('',#5505,1.75);
#857=CIRCLE('',#5506,1.75);
#858=CIRCLE('',#5508,0.375);
#859=CIRCLE('',#5509,0.124999999999993);
#860=CIRCLE('',#5510,0.375);
#861=CIRCLE('',#5511,0.124999999999993);
#862=CIRCLE('',#5512,0.375);
#863=CIRCLE('',#5513,0.124999999999993);
#864=CIRCLE('',#5514,0.375);
#865=CIRCLE('',#5515,0.124999999999993);
#866=CIRCLE('',#5516,0.375);
#867=CIRCLE('',#5517,0.124999999999993);
#868=CIRCLE('',#5518,1.);
#869=CIRCLE('',#5519,1.75);
#870=CIRCLE('',#5520,1.75);
#871=CIRCLE('',#5521,0.75);
#872=CIRCLE('',#5522,0.2);
#873=CIRCLE('',#5523,0.175000000000001);
#874=CIRCLE('',#5524,0.149999999999999);
#875=CIRCLE('',#5525,0.249999999999999);
#876=CIRCLE('',#5526,0.149999999999999);
#877=CIRCLE('',#5527,0.249999999999999);
#878=CIRCLE('',#5528,0.249999999999999);
#879=CIRCLE('',#5529,1.75);
#880=CIRCLE('',#5530,1.75);
#881=CIRCLE('',#5531,0.149999999999999);
#882=CIRCLE('',#5532,0.149999999999999);
#883=CIRCLE('',#5533,1.75);
#884=CIRCLE('',#5534,1.75);
#885=CIRCLE('',#5535,0.249999999999999);
#886=CIRCLE('',#5536,0.149999999999999);
#887=CIRCLE('',#5537,0.249999999999999);
#888=CIRCLE('',#5538,0.149999999999999);
#889=CIRCLE('',#5539,0.249999999999999);
#890=CIRCLE('',#5540,0.175000000000001);
#891=CIRCLE('',#5541,0.2);
#892=CIRCLE('',#5542,0.175000000000001);
#893=CIRCLE('',#5543,0.150000000000001);
#894=CIRCLE('',#5544,0.249999999999999);
#895=CIRCLE('',#5545,0.150000000000001);
#896=CIRCLE('',#5546,0.249999999999999);
#897=CIRCLE('',#5547,0.150000000000001);
#898=CIRCLE('',#5548,0.249999999999999);
#899=CIRCLE('',#5549,1.75);
#900=CIRCLE('',#5550,1.75);
#901=CIRCLE('',#5551,0.150000000000001);
#902=CIRCLE('',#5552,0.249999999999999);
#903=CIRCLE('',#5553,0.150000000000001);
#904=CIRCLE('',#5554,0.249999999999999);
#905=CIRCLE('',#5555,0.150000000000001);
#906=CIRCLE('',#5556,0.249999999999999);
#907=CIRCLE('',#5557,0.150000000000001);
#908=CIRCLE('',#5558,0.249999999999999);
#909=CIRCLE('',#5559,0.150000000000001);
#910=CIRCLE('',#5560,0.249999999999999);
#911=CIRCLE('',#5561,0.150000000000001);
#912=CIRCLE('',#5562,0.249999999999999);
#913=CIRCLE('',#5563,1.75);
#914=CIRCLE('',#5564,1.75);
#915=CIRCLE('',#5565,0.150000000000001);
#916=CIRCLE('',#5566,0.249999999999999);
#917=CIRCLE('',#5567,0.150000000000001);
#918=CIRCLE('',#5568,0.249999999999999);
#919=CIRCLE('',#5569,0.150000000000001);
#920=CIRCLE('',#5570,0.249999999999999);
#921=CIRCLE('',#5571,0.249999999999999);
#922=CIRCLE('',#5572,0.150000000000001);
#923=CIRCLE('',#5573,0.249999999999999);
#924=CIRCLE('',#5574,0.150000000000001);
#925=CIRCLE('',#5575,0.249999999999999);
#926=CIRCLE('',#5576,1.75);
#927=CIRCLE('',#5577,1.75);
#928=CIRCLE('',#5578,0.150000000000001);
#929=CIRCLE('',#5579,0.249999999999999);
#930=CIRCLE('',#5580,0.150000000000001);
#931=CIRCLE('',#5581,0.249999999999999);
#932=CIRCLE('',#5582,0.150000000000001);
#933=CIRCLE('',#5583,0.249999999999999);
#934=CIRCLE('',#5584,0.150000000000006);
#935=CIRCLE('',#5585,0.150000000000006);
#936=CIRCLE('',#5586,0.249999999999999);
#937=CIRCLE('',#5587,0.150000000000001);
#938=CIRCLE('',#5588,0.249999999999999);
#939=CIRCLE('',#5589,1.75);
#940=CIRCLE('',#5590,1.75);
#941=CIRCLE('',#5591,0.150000000000001);
#942=CIRCLE('',#5592,0.249999999999999);
#943=CIRCLE('',#5593,0.150000000000001);
#944=CIRCLE('',#5594,0.250000000000004);
#945=CIRCLE('',#5595,0.250000000000004);
#946=CIRCLE('',#5596,0.150000000000001);
#947=CIRCLE('',#5597,0.175000000000001);
#948=CIRCLE('',#5598,0.374999999999996);
#949=CIRCLE('',#5599,0.125);
#950=CIRCLE('',#5600,0.374999999999996);
#951=CIRCLE('',#5601,0.125);
#952=CIRCLE('',#5602,0.374999999999996);
#953=CIRCLE('',#5603,0.125);
#954=CIRCLE('',#5604,0.374999999999996);
#955=CIRCLE('',#5605,0.125);
#956=CIRCLE('',#5606,0.374999999999996);
#957=CIRCLE('',#5607,0.125);
#958=CIRCLE('',#5610,0.125);
#959=CIRCLE('',#5613,0.374999999999996);
#960=CIRCLE('',#5616,0.125);
#961=CIRCLE('',#5619,0.374999999999996);
#962=CIRCLE('',#5622,0.125);
#963=CIRCLE('',#5625,0.374999999999996);
#964=CIRCLE('',#5628,0.125);
#965=CIRCLE('',#5631,0.374999999999996);
#966=CIRCLE('',#5634,0.125);
#967=CIRCLE('',#5637,0.374999999999996);
#968=CIRCLE('',#5639,0.124999999999993);
#969=CIRCLE('',#5642,0.375);
#970=CIRCLE('',#5645,0.124999999999993);
#971=CIRCLE('',#5648,0.375);
#972=CIRCLE('',#5651,0.124999999999993);
#973=CIRCLE('',#5654,0.375);
#974=CIRCLE('',#5657,0.124999999999993);
#975=CIRCLE('',#5660,0.375);
#976=CIRCLE('',#5663,0.124999999999993);
#977=CIRCLE('',#5666,0.375);
#978=CIRCLE('',#5669,0.150000000000001);
#979=CIRCLE('',#5671,0.249999999999999);
#980=CIRCLE('',#5674,0.150000000000001);
#981=CIRCLE('',#5678,0.249999999999999);
#982=CIRCLE('',#5681,0.150000000000001);
#983=CIRCLE('',#5683,0.249999999999999);
#984=CIRCLE('',#5685,0.150000000000001);
#985=CIRCLE('',#5688,0.249999999999999);
#986=CIRCLE('',#5692,0.150000000000001);
#987=CIRCLE('',#5695,0.249999999999999);
#988=CIRCLE('',#5697,0.249999999999999);
#989=CIRCLE('',#5699,0.150000000000001);
#990=CIRCLE('',#5702,0.249999999999999);
#991=CIRCLE('',#5705,0.150000000000001);
#992=CIRCLE('',#5709,0.249999999999999);
#993=CIRCLE('',#5712,0.150000000000001);
#994=CIRCLE('',#5717,0.150000000000001);
#995=CIRCLE('',#5720,0.250000000000004);
#996=CIRCLE('',#5723,0.250000000000004);
#997=CIRCLE('',#5725,0.150000000000006);
#998=CIRCLE('',#5728,0.150000000000006);
#999=CIRCLE('',#5731,0.249999999999999);
#1000=CIRCLE('',#5734,0.150000000000001);
#1001=CIRCLE('',#5735,0.249999999999999);
#1002=CIRCLE('',#5736,0.150000000000001);
#1003=CIRCLE('',#5737,1.75);
#1004=CIRCLE('',#5738,0.249999999999999);
#1005=CIRCLE('',#5739,0.150000000000001);
#1006=CIRCLE('',#5740,0.249999999999999);
#1007=CIRCLE('',#5756,1.75);
#1008=CIRCLE('',#5759,0.150000000000001);
#1009=CIRCLE('',#5762,0.249999999999999);
#1010=CIRCLE('',#5765,0.150000000000001);
#1011=CIRCLE('',#5769,0.249999999999999);
#1012=CIRCLE('',#5772,0.150000000000001);
#1013=CIRCLE('',#5775,0.249999999999999);
#1014=CIRCLE('',#5778,1.75);
#1015=CIRCLE('',#5780,1.75);
#1016=CIRCLE('',#5783,0.150000000000001);
#1017=CIRCLE('',#5786,0.249999999999999);
#1018=CIRCLE('',#5789,0.150000000000001);
#1019=CIRCLE('',#5793,0.249999999999999);
#1020=CIRCLE('',#5796,0.150000000000001);
#1021=CIRCLE('',#5799,0.249999999999999);
#1022=CIRCLE('',#5802,1.75);
#1023=CIRCLE('',#5804,1.75);
#1024=CIRCLE('',#5807,0.150000000000001);
#1025=CIRCLE('',#5810,0.249999999999999);
#1026=CIRCLE('',#5813,0.150000000000001);
#1027=CIRCLE('',#5817,0.249999999999999);
#1028=CIRCLE('',#5820,0.150000000000001);
#1029=CIRCLE('',#5823,0.249999999999999);
#1030=CIRCLE('',#5826,1.75);
#1031=CIRCLE('',#5828,1.75);
#1032=CIRCLE('',#5831,0.249999999999999);
#1033=CIRCLE('',#5834,0.149999999999999);
#1034=CIRCLE('',#5837,0.249999999999999);
#1035=CIRCLE('',#5840,0.149999999999999);
#1036=CIRCLE('',#5844,0.249999999999999);
#1037=CIRCLE('',#5848,0.149999999999999);
#1038=CIRCLE('',#5851,0.149999999999999);
#1039=CIRCLE('',#5855,0.249999999999999);
#1040=CIRCLE('',#5859,0.249999999999999);
#1041=CIRCLE('',#5862,0.149999999999999);
#1042=CIRCLE('',#5865,0.249999999999999);
#1043=CIRCLE('',#5868,0.149999999999999);
#1044=CIRCLE('',#5871,1.75);
#1045=CIRCLE('',#5872,1.75);
#1046=CIRCLE('',#5875,1.75);
#1047=CIRCLE('',#5877,1.75);
#1048=CIRCLE('',#5878,1.75);
#1049=CIRCLE('',#5880,1.75);
#1050=CIRCLE('',#5885,0.2);
#1051=CIRCLE('',#5889,0.2);
#1052=CIRCLE('',#5892,0.75);
#1053=CIRCLE('',#5896,1.);
#1054=CIRCLE('',#5902,0.175000000000001);
#1055=CIRCLE('',#5904,0.175000000000001);
#1056=CIRCLE('',#5908,0.175000000000001);
#1057=CIRCLE('',#5910,0.175000000000001);
#1058=LINE('',#7331,#1585);
#1059=LINE('',#7335,#1586);
#1060=LINE('',#7340,#1587);
#1061=LINE('',#7345,#1588);
#1062=LINE('',#7347,#1589);
#1063=LINE('',#7349,#1590);
#1064=LINE('',#7350,#1591);
#1065=LINE('',#7352,#1592);
#1066=LINE('',#7356,#1593);
#1067=LINE('',#7360,#1594);
#1068=LINE('',#7364,#1595);
#1069=LINE('',#7368,#1596);
#1070=LINE('',#7372,#1597);
#1071=LINE('',#7376,#1598);
#1072=LINE('',#7380,#1599);
#1073=LINE('',#7384,#1600);
#1074=LINE('',#7388,#1601);
#1075=LINE('',#7392,#1602);
#1076=LINE('',#7396,#1603);
#1077=LINE('',#7402,#1604);
#1078=LINE('',#7406,#1605);
#1079=LINE('',#7410,#1606);
#1080=LINE('',#7414,#1607);
#1081=LINE('',#7416,#1608);
#1082=LINE('',#7420,#1609);
#1083=LINE('',#7424,#1610);
#1084=LINE('',#7428,#1611);
#1085=LINE('',#7432,#1612);
#1086=LINE('',#7434,#1613);
#1087=LINE('',#7438,#1614);
#1088=LINE('',#7444,#1615);
#1089=LINE('',#7448,#1616);
#1090=LINE('',#7452,#1617);
#1091=LINE('',#7458,#1618);
#1092=LINE('',#7462,#1619);
#1093=LINE('',#7464,#1620);
#1094=LINE('',#7468,#1621);
#1095=LINE('',#7472,#1622);
#1096=LINE('',#7476,#1623);
#1097=LINE('',#7480,#1624);
#1098=LINE('',#7482,#1625);
#1099=LINE('',#7486,#1626);
#1100=LINE('',#7488,#1627);
#1101=LINE('',#7490,#1628);
#1102=LINE('',#7494,#1629);
#1103=LINE('',#7498,#1630);
#1104=LINE('',#7500,#1631);
#1105=LINE('',#7504,#1632);
#1106=LINE('',#7508,#1633);
#1107=LINE('',#7512,#1634);
#1108=LINE('',#7516,#1635);
#1109=LINE('',#7520,#1636);
#1110=LINE('',#7524,#1637);
#1111=LINE('',#7530,#1638);
#1112=LINE('',#7534,#1639);
#1113=LINE('',#7538,#1640);
#1114=LINE('',#7542,#1641);
#1115=LINE('',#7546,#1642);
#1116=LINE('',#7550,#1643);
#1117=LINE('',#7554,#1644);
#1118=LINE('',#7556,#1645);
#1119=LINE('',#7558,#1646);
#1120=LINE('',#7562,#1647);
#1121=LINE('',#7568,#1648);
#1122=LINE('',#7572,#1649);
#1123=LINE('',#7576,#1650);
#1124=LINE('',#7580,#1651);
#1125=LINE('',#7586,#1652);
#1126=LINE('',#7590,#1653);
#1127=LINE('',#7594,#1654);
#1128=LINE('',#7598,#1655);
#1129=LINE('',#7604,#1656);
#1130=LINE('',#7608,#1657);
#1131=LINE('',#7610,#1658);
#1132=LINE('',#7612,#1659);
#1133=LINE('',#7616,#1660);
#1134=LINE('',#7620,#1661);
#1135=LINE('',#7624,#1662);
#1136=LINE('',#7628,#1663);
#1137=LINE('',#7632,#1664);
#1138=LINE('',#7638,#1665);
#1139=LINE('',#7642,#1666);
#1140=LINE('',#7646,#1667);
#1141=LINE('',#7650,#1668);
#1142=LINE('',#7654,#1669);
#1143=LINE('',#7658,#1670);
#1144=LINE('',#7660,#1671);
#1145=LINE('',#7662,#1672);
#1146=LINE('',#7666,#1673);
#1147=LINE('',#7670,#1674);
#1148=LINE('',#7674,#1675);
#1149=LINE('',#7678,#1676);
#1150=LINE('',#7682,#1677);
#1151=LINE('',#7686,#1678);
#1152=LINE('',#7692,#1679);
#1153=LINE('',#7696,#1680);
#1154=LINE('',#7700,#1681);
#1155=LINE('',#7704,#1682);
#1156=LINE('',#7708,#1683);
#1157=LINE('',#7712,#1684);
#1158=LINE('',#7716,#1685);
#1159=LINE('',#7718,#1686);
#1160=LINE('',#7722,#1687);
#1161=LINE('',#7724,#1688);
#1162=LINE('',#7726,#1689);
#1163=LINE('',#7730,#1690);
#1164=LINE('',#7734,#1691);
#1165=LINE('',#7738,#1692);
#1166=LINE('',#7742,#1693);
#1167=LINE('',#7746,#1694);
#1168=LINE('',#7750,#1695);
#1169=LINE('',#7754,#1696);
#1170=LINE('',#7758,#1697);
#1171=LINE('',#7762,#1698);
#1172=LINE('',#7765,#1699);
#1173=LINE('',#7768,#1700);
#1174=LINE('',#7770,#1701);
#1175=LINE('',#7772,#1702);
#1176=LINE('',#7828,#1703);
#1177=LINE('',#7878,#1704);
#1178=LINE('',#7880,#1705);
#1179=LINE('',#7882,#1706);
#1180=LINE('',#7884,#1707);
#1181=LINE('',#7898,#1708);
#1182=LINE('',#7912,#1709);
#1183=LINE('',#7986,#1710);
#1184=LINE('',#8024,#1711);
#1185=LINE('',#8062,#1712);
#1186=LINE('',#8063,#1713);
#1187=LINE('',#8066,#1714);
#1188=LINE('',#8070,#1715);
#1189=LINE('',#8071,#1716);
#1190=LINE('',#8074,#1717);
#1191=LINE('',#8078,#1718);
#1192=LINE('',#8079,#1719);
#1193=LINE('',#8082,#1720);
#1194=LINE('',#8086,#1721);
#1195=LINE('',#8087,#1722);
#1196=LINE('',#8090,#1723);
#1197=LINE('',#8094,#1724);
#1198=LINE('',#8095,#1725);
#1199=LINE('',#8098,#1726);
#1200=LINE('',#8102,#1727);
#1201=LINE('',#8103,#1728);
#1202=LINE('',#8106,#1729);
#1203=LINE('',#8110,#1730);
#1204=LINE('',#8111,#1731);
#1205=LINE('',#8114,#1732);
#1206=LINE('',#8118,#1733);
#1207=LINE('',#8119,#1734);
#1208=LINE('',#8122,#1735);
#1209=LINE('',#8126,#1736);
#1210=LINE('',#8127,#1737);
#1211=LINE('',#8130,#1738);
#1212=LINE('',#8134,#1739);
#1213=LINE('',#8135,#1740);
#1214=LINE('',#8138,#1741);
#1215=LINE('',#8142,#1742);
#1216=LINE('',#8145,#1743);
#1217=LINE('',#8148,#1744);
#1218=LINE('',#8149,#1745);
#1219=LINE('',#8152,#1746);
#1220=LINE('',#8156,#1747);
#1221=LINE('',#8157,#1748);
#1222=LINE('',#8160,#1749);
#1223=LINE('',#8164,#1750);
#1224=LINE('',#8165,#1751);
#1225=LINE('',#8168,#1752);
#1226=LINE('',#8172,#1753);
#1227=LINE('',#8173,#1754);
#1228=LINE('',#8176,#1755);
#1229=LINE('',#8180,#1756);
#1230=LINE('',#8181,#1757);
#1231=LINE('',#8184,#1758);
#1232=LINE('',#8188,#1759);
#1233=LINE('',#8189,#1760);
#1234=LINE('',#8192,#1761);
#1235=LINE('',#8196,#1762);
#1236=LINE('',#8197,#1763);
#1237=LINE('',#8200,#1764);
#1238=LINE('',#8204,#1765);
#1239=LINE('',#8205,#1766);
#1240=LINE('',#8208,#1767);
#1241=LINE('',#8212,#1768);
#1242=LINE('',#8213,#1769);
#1243=LINE('',#8216,#1770);
#1244=LINE('',#8219,#1771);
#1245=LINE('',#8222,#1772);
#1246=LINE('',#8225,#1773);
#1247=LINE('',#8228,#1774);
#1248=LINE('',#8232,#1775);
#1249=LINE('',#8233,#1776);
#1250=LINE('',#8236,#1777);
#1251=LINE('',#8240,#1778);
#1252=LINE('',#8241,#1779);
#1253=LINE('',#8244,#1780);
#1254=LINE('',#8246,#1781);
#1255=LINE('',#8247,#1782);
#1256=LINE('',#8250,#1783);
#1257=LINE('',#8254,#1784);
#1258=LINE('',#8255,#1785);
#1259=LINE('',#8258,#1786);
#1260=LINE('',#8262,#1787);
#1261=LINE('',#8266,#1788);
#1262=LINE('',#8269,#1789);
#1263=LINE('',#8272,#1790);
#1264=LINE('',#8273,#1791);
#1265=LINE('',#8276,#1792);
#1266=LINE('',#8280,#1793);
#1267=LINE('',#8281,#1794);
#1268=LINE('',#8284,#1795);
#1269=LINE('',#8286,#1796);
#1270=LINE('',#8287,#1797);
#1271=LINE('',#8290,#1798);
#1272=LINE('',#8294,#1799);
#1273=LINE('',#8295,#1800);
#1274=LINE('',#8298,#1801);
#1275=LINE('',#8302,#1802);
#1276=LINE('',#8305,#1803);
#1277=LINE('',#8308,#1804);
#1278=LINE('',#8311,#1805);
#1279=LINE('',#8314,#1806);
#1280=LINE('',#8315,#1807);
#1281=LINE('',#8318,#1808);
#1282=LINE('',#8322,#1809);
#1283=LINE('',#8323,#1810);
#1284=LINE('',#8326,#1811);
#1285=LINE('',#8330,#1812);
#1286=LINE('',#8331,#1813);
#1287=LINE('',#8334,#1814);
#1288=LINE('',#8336,#1815);
#1289=LINE('',#8337,#1816);
#1290=LINE('',#8340,#1817);
#1291=LINE('',#8344,#1818);
#1292=LINE('',#8345,#1819);
#1293=LINE('',#8348,#1820);
#1294=LINE('',#8351,#1821);
#1295=LINE('',#8354,#1822);
#1296=LINE('',#8356,#1823);
#1297=LINE('',#8357,#1824);
#1298=LINE('',#8360,#1825);
#1299=LINE('',#8362,#1826);
#1300=LINE('',#8363,#1827);
#1301=LINE('',#8366,#1828);
#1302=LINE('',#8370,#1829);
#1303=LINE('',#8371,#1830);
#1304=LINE('',#8374,#1831);
#1305=LINE('',#8378,#1832);
#1306=LINE('',#8379,#1833);
#1307=LINE('',#8382,#1834);
#1308=LINE('',#8386,#1835);
#1309=LINE('',#8389,#1836);
#1310=LINE('',#8392,#1837);
#1311=LINE('',#8393,#1838);
#1312=LINE('',#8396,#1839);
#1313=LINE('',#8400,#1840);
#1314=LINE('',#8401,#1841);
#1315=LINE('',#8405,#1842);
#1316=LINE('',#8406,#1843);
#1317=LINE('',#8408,#1844);
#1318=LINE('',#8410,#1845);
#1319=LINE('',#8411,#1846);
#1320=LINE('',#8412,#1847);
#1321=LINE('',#8413,#1848);
#1322=LINE('',#8416,#1849);
#1323=LINE('',#8420,#1850);
#1324=LINE('',#8424,#1851);
#1325=LINE('',#8428,#1852);
#1326=LINE('',#8432,#1853);
#1327=LINE('',#8436,#1854);
#1328=LINE('',#8440,#1855);
#1329=LINE('',#8443,#1856);
#1330=LINE('',#8445,#1857);
#1331=LINE('',#8447,#1858);
#1332=LINE('',#8449,#1859);
#1333=LINE('',#8451,#1860);
#1334=LINE('',#8453,#1861);
#1335=LINE('',#8455,#1862);
#1336=LINE('',#8457,#1863);
#1337=LINE('',#8459,#1864);
#1338=LINE('',#8460,#1865);
#1339=LINE('',#8462,#1866);
#1340=LINE('',#8464,#1867);
#1341=LINE('',#8466,#1868);
#1342=LINE('',#8468,#1869);
#1343=LINE('',#8470,#1870);
#1344=LINE('',#8474,#1871);
#1345=LINE('',#8478,#1872);
#1346=LINE('',#8479,#1873);
#1347=LINE('',#8482,#1874);
#1348=LINE('',#8486,#1875);
#1349=LINE('',#8487,#1876);
#1350=LINE('',#8490,#1877);
#1351=LINE('',#8494,#1878);
#1352=LINE('',#8495,#1879);
#1353=LINE('',#8498,#1880);
#1354=LINE('',#8502,#1881);
#1355=LINE('',#8503,#1882);
#1356=LINE('',#8506,#1883);
#1357=LINE('',#8508,#1884);
#1358=LINE('',#8509,#1885);
#1359=LINE('',#8512,#1886);
#1360=LINE('',#8516,#1887);
#1361=LINE('',#8517,#1888);
#1362=LINE('',#8520,#1889);
#1363=LINE('',#8524,#1890);
#1364=LINE('',#8525,#1891);
#1365=LINE('',#8528,#1892);
#1366=LINE('',#8531,#1893);
#1367=LINE('',#8536,#1894);
#1368=LINE('',#8540,#1895);
#1369=LINE('',#8541,#1896);
#1370=LINE('',#8544,#1897);
#1371=LINE('',#8548,#1898);
#1372=LINE('',#8549,#1899);
#1373=LINE('',#8552,#1900);
#1374=LINE('',#8556,#1901);
#1375=LINE('',#8557,#1902);
#1376=LINE('',#8560,#1903);
#1377=LINE('',#8564,#1904);
#1378=LINE('',#8565,#1905);
#1379=LINE('',#8568,#1906);
#1380=LINE('',#8570,#1907);
#1381=LINE('',#8571,#1908);
#1382=LINE('',#8574,#1909);
#1383=LINE('',#8578,#1910);
#1384=LINE('',#8579,#1911);
#1385=LINE('',#8582,#1912);
#1386=LINE('',#8586,#1913);
#1387=LINE('',#8587,#1914);
#1388=LINE('',#8590,#1915);
#1389=LINE('',#8593,#1916);
#1390=LINE('',#8598,#1917);
#1391=LINE('',#8602,#1918);
#1392=LINE('',#8603,#1919);
#1393=LINE('',#8606,#1920);
#1394=LINE('',#8610,#1921);
#1395=LINE('',#8611,#1922);
#1396=LINE('',#8614,#1923);
#1397=LINE('',#8618,#1924);
#1398=LINE('',#8619,#1925);
#1399=LINE('',#8622,#1926);
#1400=LINE('',#8626,#1927);
#1401=LINE('',#8627,#1928);
#1402=LINE('',#8630,#1929);
#1403=LINE('',#8632,#1930);
#1404=LINE('',#8633,#1931);
#1405=LINE('',#8636,#1932);
#1406=LINE('',#8640,#1933);
#1407=LINE('',#8641,#1934);
#1408=LINE('',#8644,#1935);
#1409=LINE('',#8648,#1936);
#1410=LINE('',#8649,#1937);
#1411=LINE('',#8652,#1938);
#1412=LINE('',#8655,#1939);
#1413=LINE('',#8660,#1940);
#1414=LINE('',#8664,#1941);
#1415=LINE('',#8666,#1942);
#1416=LINE('',#8667,#1943);
#1417=LINE('',#8670,#1944);
#1418=LINE('',#8674,#1945);
#1419=LINE('',#8675,#1946);
#1420=LINE('',#8678,#1947);
#1421=LINE('',#8682,#1948);
#1422=LINE('',#8683,#1949);
#1423=LINE('',#8686,#1950);
#1424=LINE('',#8690,#1951);
#1425=LINE('',#8691,#1952);
#1426=LINE('',#8694,#1953);
#1427=LINE('',#8698,#1954);
#1428=LINE('',#8699,#1955);
#1429=LINE('',#8702,#1956);
#1430=LINE('',#8703,#1957);
#1431=LINE('',#8706,#1958);
#1432=LINE('',#8710,#1959);
#1433=LINE('',#8711,#1960);
#1434=LINE('',#8714,#1961);
#1435=LINE('',#8716,#1962);
#1436=LINE('',#8717,#1963);
#1437=LINE('',#8720,#1964);
#1438=LINE('',#8724,#1965);
#1439=LINE('',#8725,#1966);
#1440=LINE('',#8728,#1967);
#1441=LINE('',#8732,#1968);
#1442=LINE('',#8733,#1969);
#1443=LINE('',#8736,#1970);
#1444=LINE('',#8738,#1971);
#1445=LINE('',#8739,#1972);
#1446=LINE('',#8742,#1973);
#1447=LINE('',#8746,#1974);
#1448=LINE('',#8747,#1975);
#1449=LINE('',#8750,#1976);
#1450=LINE('',#8751,#1977);
#1451=LINE('',#8754,#1978);
#1452=LINE('',#8758,#1979);
#1453=LINE('',#8759,#1980);
#1454=LINE('',#8762,#1981);
#1455=LINE('',#8766,#1982);
#1456=LINE('',#8767,#1983);
#1457=LINE('',#8770,#1984);
#1458=LINE('',#8774,#1985);
#1459=LINE('',#8775,#1986);
#1460=LINE('',#8778,#1987);
#1461=LINE('',#8782,#1988);
#1462=LINE('',#8783,#1989);
#1463=LINE('',#8785,#1990);
#1464=LINE('',#8790,#1991);
#1465=LINE('',#8792,#1992);
#1466=LINE('',#8793,#1993);
#1467=LINE('',#8796,#1994);
#1468=LINE('',#8800,#1995);
#1469=LINE('',#8802,#1996);
#1470=LINE('',#8805,#1997);
#1471=LINE('',#8809,#1998);
#1472=LINE('',#8813,#1999);
#1473=LINE('',#8814,#2000);
#1474=LINE('',#8817,#2001);
#1475=LINE('',#8818,#2002);
#1476=LINE('',#8821,#2003);
#1477=LINE('',#8822,#2004);
#1478=LINE('',#8825,#2005);
#1479=LINE('',#8828,#2006);
#1480=LINE('',#8831,#2007);
#1481=LINE('',#8832,#2008);
#1482=LINE('',#8835,#2009);
#1483=LINE('',#8836,#2010);
#1484=LINE('',#8839,#2011);
#1485=LINE('',#8842,#2012);
#1486=LINE('',#8845,#2013);
#1487=LINE('',#8846,#2014);
#1488=LINE('',#8849,#2015);
#1489=LINE('',#8852,#2016);
#1490=LINE('',#8855,#2017);
#1491=LINE('',#8856,#2018);
#1492=LINE('',#8860,#2019);
#1493=LINE('',#8861,#2020);
#1494=LINE('',#8864,#2021);
#1495=LINE('',#8866,#2022);
#1496=LINE('',#8867,#2023);
#1497=LINE('',#8870,#2024);
#1498=LINE('',#8871,#2025);
#1499=LINE('',#8874,#2026);
#1500=LINE('',#8875,#2027);
#1501=LINE('',#8883,#2028);
#1502=LINE('',#8885,#2029);
#1503=LINE('',#8886,#2030);
#1504=LINE('',#8891,#2031);
#1505=LINE('',#8895,#2032);
#1506=LINE('',#8896,#2033);
#1507=LINE('',#8898,#2034);
#1508=LINE('',#8911,#2035);
#1509=LINE('',#8918,#2036);
#1510=LINE('',#8930,#2037);
#1511=LINE('',#8947,#2038);
#1512=LINE('',#8964,#2039);
#1513=LINE('',#8981,#2040);
#1514=LINE('',#8998,#2041);
#1515=LINE('',#9015,#2042);
#1516=LINE('',#9023,#2043);
#1517=LINE('',#9024,#2044);
#1518=LINE('',#9036,#2045);
#1519=LINE('',#9053,#2046);
#1520=LINE('',#9070,#2047);
#1521=LINE('',#9087,#2048);
#1522=LINE('',#9104,#2049);
#1523=LINE('',#9121,#2050);
#1524=LINE('',#9129,#2051);
#1525=LINE('',#9130,#2052);
#1526=LINE('',#9142,#2053);
#1527=LINE('',#9159,#2054);
#1528=LINE('',#9176,#2055);
#1529=LINE('',#9193,#2056);
#1530=LINE('',#9210,#2057);
#1531=LINE('',#9227,#2058);
#1532=LINE('',#9244,#2059);
#1533=LINE('',#9261,#2060);
#1534=LINE('',#9278,#2061);
#1535=LINE('',#9295,#2062);
#1536=LINE('',#9312,#2063);
#1537=LINE('',#9329,#2064);
#1538=LINE('',#9336,#2065);
#1539=LINE('',#9340,#2066);
#1540=LINE('',#9342,#2067);
#1541=LINE('',#9343,#2068);
#1542=LINE('',#9355,#2069);
#1543=LINE('',#9363,#2070);
#1544=LINE('',#9364,#2071);
#1545=LINE('',#9376,#2072);
#1546=LINE('',#9393,#2073);
#1547=LINE('',#9401,#2074);
#1548=LINE('',#9402,#2075);
#1549=LINE('',#9405,#2076);
#1550=LINE('',#9406,#2077);
#1551=LINE('',#9408,#2078);
#1552=LINE('',#9412,#2079);
#1553=LINE('',#9414,#2080);
#1554=LINE('',#9415,#2081);
#1555=LINE('',#9427,#2082);
#1556=LINE('',#9444,#2083);
#1557=LINE('',#9461,#2084);
#1558=LINE('',#9478,#2085);
#1559=LINE('',#9495,#2086);
#1560=LINE('',#9512,#2087);
#1561=LINE('',#9529,#2088);
#1562=LINE('',#9546,#2089);
#1563=LINE('',#9554,#2090);
#1564=LINE('',#9555,#2091);
#1565=LINE('',#9567,#2092);
#1566=LINE('',#9584,#2093);
#1567=LINE('',#9601,#2094);
#1568=LINE('',#9618,#2095);
#1569=LINE('',#9635,#2096);
#1570=LINE('',#9652,#2097);
#1571=LINE('',#9669,#2098);
#1572=LINE('',#9686,#2099);
#1573=LINE('',#9703,#2100);
#1574=LINE('',#9711,#2101);
#1575=LINE('',#9712,#2102);
#1576=LINE('',#9714,#2103);
#1577=LINE('',#9719,#2104);
#1578=LINE('',#9720,#2105);
#1579=LINE('',#9721,#2106);
#1580=LINE('',#9724,#2107);
#1581=LINE('',#9725,#2108);
#1582=LINE('',#9728,#2109);
#1583=LINE('',#9729,#2110);
#1584=LINE('',#9731,#2111);
#1585=VECTOR('',#5938,10.);
#1586=VECTOR('',#5941,1.75);
#1587=VECTOR('',#5946,10.);
#1588=VECTOR('',#5951,10.);
#1589=VECTOR('',#5952,10.);
#1590=VECTOR('',#5953,10.);
#1591=VECTOR('',#5954,10.);
#1592=VECTOR('',#5955,10.);
#1593=VECTOR('',#5958,10.);
#1594=VECTOR('',#5961,10.);
#1595=VECTOR('',#5964,10.);
#1596=VECTOR('',#5967,10.);
#1597=VECTOR('',#5970,10.);
#1598=VECTOR('',#5973,10.);
#1599=VECTOR('',#5976,10.);
#1600=VECTOR('',#5979,10.);
#1601=VECTOR('',#5982,10.);
#1602=VECTOR('',#5985,10.);
#1603=VECTOR('',#5988,10.);
#1604=VECTOR('',#5993,10.);
#1605=VECTOR('',#5996,10.);
#1606=VECTOR('',#5999,10.);
#1607=VECTOR('',#6002,10.);
#1608=VECTOR('',#6003,10.);
#1609=VECTOR('',#6006,10.);
#1610=VECTOR('',#6009,10.);
#1611=VECTOR('',#6012,10.);
#1612=VECTOR('',#6015,10.);
#1613=VECTOR('',#6016,10.);
#1614=VECTOR('',#6019,10.);
#1615=VECTOR('',#6024,10.);
#1616=VECTOR('',#6027,10.);
#1617=VECTOR('',#6030,10.);
#1618=VECTOR('',#6035,10.);
#1619=VECTOR('',#6038,10.);
#1620=VECTOR('',#6039,10.);
#1621=VECTOR('',#6042,10.);
#1622=VECTOR('',#6045,10.);
#1623=VECTOR('',#6048,10.);
#1624=VECTOR('',#6051,10.);
#1625=VECTOR('',#6052,10.);
#1626=VECTOR('',#6055,10.);
#1627=VECTOR('',#6056,10.);
#1628=VECTOR('',#6057,10.);
#1629=VECTOR('',#6060,10.);
#1630=VECTOR('',#6063,10.);
#1631=VECTOR('',#6064,10.);
#1632=VECTOR('',#6067,10.);
#1633=VECTOR('',#6070,10.);
#1634=VECTOR('',#6073,10.);
#1635=VECTOR('',#6076,10.);
#1636=VECTOR('',#6079,10.);
#1637=VECTOR('',#6082,10.);
#1638=VECTOR('',#6087,10.);
#1639=VECTOR('',#6090,10.);
#1640=VECTOR('',#6093,10.);
#1641=VECTOR('',#6096,10.);
#1642=VECTOR('',#6099,10.);
#1643=VECTOR('',#6102,10.);
#1644=VECTOR('',#6105,10.);
#1645=VECTOR('',#6106,10.);
#1646=VECTOR('',#6107,10.);
#1647=VECTOR('',#6110,10.);
#1648=VECTOR('',#6115,10.);
#1649=VECTOR('',#6118,10.);
#1650=VECTOR('',#6121,10.);
#1651=VECTOR('',#6124,10.);
#1652=VECTOR('',#6129,10.);
#1653=VECTOR('',#6132,10.);
#1654=VECTOR('',#6135,10.);
#1655=VECTOR('',#6138,10.);
#1656=VECTOR('',#6143,10.);
#1657=VECTOR('',#6146,10.);
#1658=VECTOR('',#6147,10.);
#1659=VECTOR('',#6148,10.);
#1660=VECTOR('',#6151,10.);
#1661=VECTOR('',#6154,10.);
#1662=VECTOR('',#6157,10.);
#1663=VECTOR('',#6160,10.);
#1664=VECTOR('',#6163,10.);
#1665=VECTOR('',#6168,10.);
#1666=VECTOR('',#6171,10.);
#1667=VECTOR('',#6174,10.);
#1668=VECTOR('',#6177,10.);
#1669=VECTOR('',#6180,10.);
#1670=VECTOR('',#6183,10.);
#1671=VECTOR('',#6184,10.);
#1672=VECTOR('',#6185,10.);
#1673=VECTOR('',#6188,10.);
#1674=VECTOR('',#6191,10.);
#1675=VECTOR('',#6194,10.);
#1676=VECTOR('',#6197,10.);
#1677=VECTOR('',#6200,10.);
#1678=VECTOR('',#6203,10.);
#1679=VECTOR('',#6208,10.);
#1680=VECTOR('',#6211,10.);
#1681=VECTOR('',#6214,10.);
#1682=VECTOR('',#6217,10.);
#1683=VECTOR('',#6220,10.);
#1684=VECTOR('',#6223,10.);
#1685=VECTOR('',#6226,10.);
#1686=VECTOR('',#6227,10.);
#1687=VECTOR('',#6230,10.);
#1688=VECTOR('',#6231,10.);
#1689=VECTOR('',#6232,10.);
#1690=VECTOR('',#6235,10.);
#1691=VECTOR('',#6238,10.);
#1692=VECTOR('',#6241,10.);
#1693=VECTOR('',#6244,10.);
#1694=VECTOR('',#6247,10.);
#1695=VECTOR('',#6250,10.);
#1696=VECTOR('',#6253,10.);
#1697=VECTOR('',#6256,10.);
#1698=VECTOR('',#6259,10.);
#1699=VECTOR('',#6262,10.);
#1700=VECTOR('',#6263,10.);
#1701=VECTOR('',#6264,10.);
#1702=VECTOR('',#6265,10.);
#1703=VECTOR('',#6266,10.);
#1704=VECTOR('',#6267,10.);
#1705=VECTOR('',#6268,10.);
#1706=VECTOR('',#6269,10.);
#1707=VECTOR('',#6270,10.);
#1708=VECTOR('',#6271,10.);
#1709=VECTOR('',#6272,10.);
#1710=VECTOR('',#6273,10.);
#1711=VECTOR('',#6274,10.);
#1712=VECTOR('',#6277,10.);
#1713=VECTOR('',#6278,10.);
#1714=VECTOR('',#6281,10.);
#1715=VECTOR('',#6286,10.);
#1716=VECTOR('',#6287,10.);
#1717=VECTOR('',#6290,10.);
#1718=VECTOR('',#6295,10.);
#1719=VECTOR('',#6296,10.);
#1720=VECTOR('',#6299,10.);
#1721=VECTOR('',#6304,10.);
#1722=VECTOR('',#6305,10.);
#1723=VECTOR('',#6308,10.);
#1724=VECTOR('',#6313,10.);
#1725=VECTOR('',#6314,10.);
#1726=VECTOR('',#6317,10.);
#1727=VECTOR('',#6322,10.);
#1728=VECTOR('',#6323,10.);
#1729=VECTOR('',#6326,10.);
#1730=VECTOR('',#6331,10.);
#1731=VECTOR('',#6332,10.);
#1732=VECTOR('',#6335,10.);
#1733=VECTOR('',#6340,10.);
#1734=VECTOR('',#6341,10.);
#1735=VECTOR('',#6344,10.);
#1736=VECTOR('',#6349,10.);
#1737=VECTOR('',#6350,10.);
#1738=VECTOR('',#6353,10.);
#1739=VECTOR('',#6358,10.);
#1740=VECTOR('',#6359,10.);
#1741=VECTOR('',#6362,10.);
#1742=VECTOR('',#6367,10.);
#1743=VECTOR('',#6370,10.);
#1744=VECTOR('',#6373,10.);
#1745=VECTOR('',#6374,10.);
#1746=VECTOR('',#6377,10.);
#1747=VECTOR('',#6382,10.);
#1748=VECTOR('',#6383,10.);
#1749=VECTOR('',#6386,10.);
#1750=VECTOR('',#6391,10.);
#1751=VECTOR('',#6392,10.);
#1752=VECTOR('',#6395,10.);
#1753=VECTOR('',#6400,10.);
#1754=VECTOR('',#6401,10.);
#1755=VECTOR('',#6404,10.);
#1756=VECTOR('',#6409,10.);
#1757=VECTOR('',#6410,10.);
#1758=VECTOR('',#6413,10.);
#1759=VECTOR('',#6418,10.);
#1760=VECTOR('',#6419,10.);
#1761=VECTOR('',#6422,10.);
#1762=VECTOR('',#6427,10.);
#1763=VECTOR('',#6428,10.);
#1764=VECTOR('',#6431,10.);
#1765=VECTOR('',#6436,10.);
#1766=VECTOR('',#6437,10.);
#1767=VECTOR('',#6440,10.);
#1768=VECTOR('',#6445,10.);
#1769=VECTOR('',#6446,10.);
#1770=VECTOR('',#6449,10.);
#1771=VECTOR('',#6454,10.);
#1772=VECTOR('',#6457,10.);
#1773=VECTOR('',#6460,10.);
#1774=VECTOR('',#6463,10.);
#1775=VECTOR('',#6468,10.);
#1776=VECTOR('',#6469,10.);
#1777=VECTOR('',#6472,10.);
#1778=VECTOR('',#6477,10.);
#1779=VECTOR('',#6478,10.);
#1780=VECTOR('',#6481,10.);
#1781=VECTOR('',#6482,10.);
#1782=VECTOR('',#6483,10.);
#1783=VECTOR('',#6486,10.);
#1784=VECTOR('',#6491,10.);
#1785=VECTOR('',#6492,10.);
#1786=VECTOR('',#6495,10.);
#1787=VECTOR('',#6500,10.);
#1788=VECTOR('',#6505,10.);
#1789=VECTOR('',#6508,10.);
#1790=VECTOR('',#6511,10.);
#1791=VECTOR('',#6512,10.);
#1792=VECTOR('',#6515,10.);
#1793=VECTOR('',#6520,10.);
#1794=VECTOR('',#6521,10.);
#1795=VECTOR('',#6524,10.);
#1796=VECTOR('',#6525,10.);
#1797=VECTOR('',#6526,10.);
#1798=VECTOR('',#6529,10.);
#1799=VECTOR('',#6534,10.);
#1800=VECTOR('',#6535,10.);
#1801=VECTOR('',#6538,10.);
#1802=VECTOR('',#6543,10.);
#1803=VECTOR('',#6546,10.);
#1804=VECTOR('',#6549,10.);
#1805=VECTOR('',#6552,10.);
#1806=VECTOR('',#6555,10.);
#1807=VECTOR('',#6556,10.);
#1808=VECTOR('',#6559,10.);
#1809=VECTOR('',#6564,10.);
#1810=VECTOR('',#6565,10.);
#1811=VECTOR('',#6568,10.);
#1812=VECTOR('',#6573,10.);
#1813=VECTOR('',#6574,10.);
#1814=VECTOR('',#6577,10.);
#1815=VECTOR('',#6578,10.);
#1816=VECTOR('',#6579,10.);
#1817=VECTOR('',#6582,10.);
#1818=VECTOR('',#6587,10.);
#1819=VECTOR('',#6588,10.);
#1820=VECTOR('',#6591,10.);
#1821=VECTOR('',#6596,10.);
#1822=VECTOR('',#6599,10.);
#1823=VECTOR('',#6600,10.);
#1824=VECTOR('',#6601,10.);
#1825=VECTOR('',#6604,10.);
#1826=VECTOR('',#6605,10.);
#1827=VECTOR('',#6606,10.);
#1828=VECTOR('',#6609,10.);
#1829=VECTOR('',#6614,10.);
#1830=VECTOR('',#6615,10.);
#1831=VECTOR('',#6618,10.);
#1832=VECTOR('',#6623,10.);
#1833=VECTOR('',#6624,10.);
#1834=VECTOR('',#6627,10.);
#1835=VECTOR('',#6632,10.);
#1836=VECTOR('',#6635,10.);
#1837=VECTOR('',#6638,10.);
#1838=VECTOR('',#6639,10.);
#1839=VECTOR('',#6642,10.);
#1840=VECTOR('',#6647,10.);
#1841=VECTOR('',#6648,10.);
#1842=VECTOR('',#6655,10.);
#1843=VECTOR('',#6656,10.);
#1844=VECTOR('',#6657,10.);
#1845=VECTOR('',#6658,10.);
#1846=VECTOR('',#6659,10.);
#1847=VECTOR('',#6660,10.);
#1848=VECTOR('',#6661,10.);
#1849=VECTOR('',#6664,10.);
#1850=VECTOR('',#6667,10.);
#1851=VECTOR('',#6670,10.);
#1852=VECTOR('',#6673,10.);
#1853=VECTOR('',#6676,10.);
#1854=VECTOR('',#6679,10.);
#1855=VECTOR('',#6682,10.);
#1856=VECTOR('',#6685,10.);
#1857=VECTOR('',#6688,10.);
#1858=VECTOR('',#6691,10.);
#1859=VECTOR('',#6694,10.);
#1860=VECTOR('',#6697,10.);
#1861=VECTOR('',#6700,10.);
#1862=VECTOR('',#6703,10.);
#1863=VECTOR('',#6706,10.);
#1864=VECTOR('',#6709,10.);
#1865=VECTOR('',#6710,10.);
#1866=VECTOR('',#6713,10.);
#1867=VECTOR('',#6716,10.);
#1868=VECTOR('',#6719,10.);
#1869=VECTOR('',#6722,10.);
#1870=VECTOR('',#6725,10.);
#1871=VECTOR('',#6730,1.75);
#1872=VECTOR('',#6735,10.);
#1873=VECTOR('',#6736,10.);
#1874=VECTOR('',#6739,10.);
#1875=VECTOR('',#6744,10.);
#1876=VECTOR('',#6745,10.);
#1877=VECTOR('',#6748,10.);
#1878=VECTOR('',#6753,10.);
#1879=VECTOR('',#6754,10.);
#1880=VECTOR('',#6757,10.);
#1881=VECTOR('',#6762,10.);
#1882=VECTOR('',#6763,10.);
#1883=VECTOR('',#6766,10.);
#1884=VECTOR('',#6767,10.);
#1885=VECTOR('',#6768,10.);
#1886=VECTOR('',#6771,10.);
#1887=VECTOR('',#6776,10.);
#1888=VECTOR('',#6777,10.);
#1889=VECTOR('',#6780,10.);
#1890=VECTOR('',#6785,10.);
#1891=VECTOR('',#6786,10.);
#1892=VECTOR('',#6789,10.);
#1893=VECTOR('',#6794,10.);
#1894=VECTOR('',#6801,1.75);
#1895=VECTOR('',#6806,10.);
#1896=VECTOR('',#6807,10.);
#1897=VECTOR('',#6810,10.);
#1898=VECTOR('',#6815,10.);
#1899=VECTOR('',#6816,10.);
#1900=VECTOR('',#6819,10.);
#1901=VECTOR('',#6824,10.);
#1902=VECTOR('',#6825,10.);
#1903=VECTOR('',#6828,10.);
#1904=VECTOR('',#6833,10.);
#1905=VECTOR('',#6834,10.);
#1906=VECTOR('',#6837,10.);
#1907=VECTOR('',#6838,10.);
#1908=VECTOR('',#6839,10.);
#1909=VECTOR('',#6842,10.);
#1910=VECTOR('',#6847,10.);
#1911=VECTOR('',#6848,10.);
#1912=VECTOR('',#6851,10.);
#1913=VECTOR('',#6856,10.);
#1914=VECTOR('',#6857,10.);
#1915=VECTOR('',#6860,10.);
#1916=VECTOR('',#6865,10.);
#1917=VECTOR('',#6872,1.75);
#1918=VECTOR('',#6877,10.);
#1919=VECTOR('',#6878,10.);
#1920=VECTOR('',#6881,10.);
#1921=VECTOR('',#6886,10.);
#1922=VECTOR('',#6887,10.);
#1923=VECTOR('',#6890,10.);
#1924=VECTOR('',#6895,10.);
#1925=VECTOR('',#6896,10.);
#1926=VECTOR('',#6899,10.);
#1927=VECTOR('',#6904,10.);
#1928=VECTOR('',#6905,10.);
#1929=VECTOR('',#6908,10.);
#1930=VECTOR('',#6909,10.);
#1931=VECTOR('',#6910,10.);
#1932=VECTOR('',#6913,10.);
#1933=VECTOR('',#6918,10.);
#1934=VECTOR('',#6919,10.);
#1935=VECTOR('',#6922,10.);
#1936=VECTOR('',#6927,10.);
#1937=VECTOR('',#6928,10.);
#1938=VECTOR('',#6931,10.);
#1939=VECTOR('',#6936,10.);
#1940=VECTOR('',#6943,1.75);
#1941=VECTOR('',#6948,10.);
#1942=VECTOR('',#6949,10.);
#1943=VECTOR('',#6950,10.);
#1944=VECTOR('',#6953,10.);
#1945=VECTOR('',#6958,10.);
#1946=VECTOR('',#6959,10.);
#1947=VECTOR('',#6962,10.);
#1948=VECTOR('',#6967,10.);
#1949=VECTOR('',#6968,10.);
#1950=VECTOR('',#6971,10.);
#1951=VECTOR('',#6976,10.);
#1952=VECTOR('',#6977,10.);
#1953=VECTOR('',#6980,10.);
#1954=VECTOR('',#6985,10.);
#1955=VECTOR('',#6986,10.);
#1956=VECTOR('',#6989,10.);
#1957=VECTOR('',#6990,10.);
#1958=VECTOR('',#6993,10.);
#1959=VECTOR('',#6998,10.);
#1960=VECTOR('',#6999,10.);
#1961=VECTOR('',#7002,10.);
#1962=VECTOR('',#7003,10.);
#1963=VECTOR('',#7004,10.);
#1964=VECTOR('',#7007,10.);
#1965=VECTOR('',#7012,10.);
#1966=VECTOR('',#7013,10.);
#1967=VECTOR('',#7016,10.);
#1968=VECTOR('',#7021,10.);
#1969=VECTOR('',#7022,10.);
#1970=VECTOR('',#7025,10.);
#1971=VECTOR('',#7026,10.);
#1972=VECTOR('',#7027,10.);
#1973=VECTOR('',#7030,10.);
#1974=VECTOR('',#7035,10.);
#1975=VECTOR('',#7036,10.);
#1976=VECTOR('',#7039,10.);
#1977=VECTOR('',#7040,10.);
#1978=VECTOR('',#7043,10.);
#1979=VECTOR('',#7048,10.);
#1980=VECTOR('',#7049,10.);
#1981=VECTOR('',#7052,10.);
#1982=VECTOR('',#7057,10.);
#1983=VECTOR('',#7058,10.);
#1984=VECTOR('',#7061,10.);
#1985=VECTOR('',#7066,10.);
#1986=VECTOR('',#7067,10.);
#1987=VECTOR('',#7070,10.);
#1988=VECTOR('',#7075,10.);
#1989=VECTOR('',#7076,10.);
#1990=VECTOR('',#7079,10.);
#1991=VECTOR('',#7086,10.);
#1992=VECTOR('',#7087,10.);
#1993=VECTOR('',#7088,10.);
#1994=VECTOR('',#7091,1.75);
#1995=VECTOR('',#7096,10.);
#1996=VECTOR('',#7097,1.75);
#1997=VECTOR('',#7100,10.);
#1998=VECTOR('',#7105,1.75);
#1999=VECTOR('',#7110,10.);
#2000=VECTOR('',#7111,10.);
#2001=VECTOR('',#7114,10.);
#2002=VECTOR('',#7115,10.);
#2003=VECTOR('',#7118,10.);
#2004=VECTOR('',#7119,10.);
#2005=VECTOR('',#7122,10.);
#2006=VECTOR('',#7125,10.);
#2007=VECTOR('',#7128,10.);
#2008=VECTOR('',#7129,10.);
#2009=VECTOR('',#7132,10.);
#2010=VECTOR('',#7133,10.);
#2011=VECTOR('',#7136,10.);
#2012=VECTOR('',#7139,10.);
#2013=VECTOR('',#7142,10.);
#2014=VECTOR('',#7143,10.);
#2015=VECTOR('',#7146,10.);
#2016=VECTOR('',#7151,10.);
#2017=VECTOR('',#7154,10.);
#2018=VECTOR('',#7155,10.);
#2019=VECTOR('',#7162,10.);
#2020=VECTOR('',#7163,10.);
#2021=VECTOR('',#7166,10.);
#2022=VECTOR('',#7167,10.);
#2023=VECTOR('',#7168,10.);
#2024=VECTOR('',#7171,10.);
#2025=VECTOR('',#7172,10.);
#2026=VECTOR('',#7175,10.);
#2027=VECTOR('',#7176,10.);
#2028=VECTOR('',#7189,10.);
#2029=VECTOR('',#7190,10.);
#2030=VECTOR('',#7191,10.);
#2031=VECTOR('',#7198,10.);
#2032=VECTOR('',#7203,10.);
#2033=VECTOR('',#7204,10.);
#2034=VECTOR('',#7207,10.);
#2035=VECTOR('',#7210,10.);
#2036=VECTOR('',#7211,10.);
#2037=VECTOR('',#7212,10.);
#2038=VECTOR('',#7213,10.);
#2039=VECTOR('',#7214,10.);
#2040=VECTOR('',#7215,10.);
#2041=VECTOR('',#7216,10.);
#2042=VECTOR('',#7217,10.);
#2043=VECTOR('',#7220,10.);
#2044=VECTOR('',#7221,10.);
#2045=VECTOR('',#7222,10.);
#2046=VECTOR('',#7223,10.);
#2047=VECTOR('',#7224,10.);
#2048=VECTOR('',#7225,10.);
#2049=VECTOR('',#7226,10.);
#2050=VECTOR('',#7227,10.);
#2051=VECTOR('',#7230,10.);
#2052=VECTOR('',#7231,10.);
#2053=VECTOR('',#7232,10.);
#2054=VECTOR('',#7233,10.);
#2055=VECTOR('',#7234,10.);
#2056=VECTOR('',#7235,10.);
#2057=VECTOR('',#7236,10.);
#2058=VECTOR('',#7237,10.);
#2059=VECTOR('',#7238,10.);
#2060=VECTOR('',#7239,10.);
#2061=VECTOR('',#7240,10.);
#2062=VECTOR('',#7241,10.);
#2063=VECTOR('',#7242,10.);
#2064=VECTOR('',#7243,10.);
#2065=VECTOR('',#7246,10.);
#2066=VECTOR('',#7251,10.);
#2067=VECTOR('',#7252,10.);
#2068=VECTOR('',#7253,10.);
#2069=VECTOR('',#7254,10.);
#2070=VECTOR('',#7257,10.);
#2071=VECTOR('',#7258,10.);
#2072=VECTOR('',#7259,10.);
#2073=VECTOR('',#7260,10.);
#2074=VECTOR('',#7263,10.);
#2075=VECTOR('',#7264,10.);
#2076=VECTOR('',#7267,10.);
#2077=VECTOR('',#7268,10.);
#2078=VECTOR('',#7271,10.);
#2079=VECTOR('',#7276,10.);
#2080=VECTOR('',#7277,10.);
#2081=VECTOR('',#7278,10.);
#2082=VECTOR('',#7279,10.);
#2083=VECTOR('',#7280,10.);
#2084=VECTOR('',#7281,10.);
#2085=VECTOR('',#7282,10.);
#2086=VECTOR('',#7283,10.);
#2087=VECTOR('',#7284,10.);
#2088=VECTOR('',#7285,10.);
#2089=VECTOR('',#7286,10.);
#2090=VECTOR('',#7289,10.);
#2091=VECTOR('',#7290,10.);
#2092=VECTOR('',#7291,10.);
#2093=VECTOR('',#7292,10.);
#2094=VECTOR('',#7293,10.);
#2095=VECTOR('',#7294,10.);
#2096=VECTOR('',#7295,10.);
#2097=VECTOR('',#7296,10.);
#2098=VECTOR('',#7297,10.);
#2099=VECTOR('',#7298,10.);
#2100=VECTOR('',#7299,10.);
#2101=VECTOR('',#7302,10.);
#2102=VECTOR('',#7303,10.);
#2103=VECTOR('',#7306,10.);
#2104=VECTOR('',#7311,10.);
#2105=VECTOR('',#7312,10.);
#2106=VECTOR('',#7313,10.);
#2107=VECTOR('',#7316,10.);
#2108=VECTOR('',#7317,10.);
#2109=VECTOR('',#7320,10.);
#2110=VECTOR('',#7321,10.);
#2111=VECTOR('',#7324,10.);
#2112=VERTEX_POINT('',#7329);
#2113=VERTEX_POINT('',#7330);
#2114=VERTEX_POINT('',#7332);
#2115=VERTEX_POINT('',#7334);
#2116=VERTEX_POINT('',#7337);
#2117=VERTEX_POINT('',#7339);
#2118=VERTEX_POINT('',#7343);
#2119=VERTEX_POINT('',#7344);
#2120=VERTEX_POINT('',#7346);
#2121=VERTEX_POINT('',#7348);
#2122=VERTEX_POINT('',#7351);
#2123=VERTEX_POINT('',#7353);
#2124=VERTEX_POINT('',#7355);
#2125=VERTEX_POINT('',#7357);
#2126=VERTEX_POINT('',#7359);
#2127=VERTEX_POINT('',#7361);
#2128=VERTEX_POINT('',#7363);
#2129=VERTEX_POINT('',#7365);
#2130=VERTEX_POINT('',#7367);
#2131=VERTEX_POINT('',#7369);
#2132=VERTEX_POINT('',#7371);
#2133=VERTEX_POINT('',#7373);
#2134=VERTEX_POINT('',#7375);
#2135=VERTEX_POINT('',#7377);
#2136=VERTEX_POINT('',#7379);
#2137=VERTEX_POINT('',#7381);
#2138=VERTEX_POINT('',#7383);
#2139=VERTEX_POINT('',#7385);
#2140=VERTEX_POINT('',#7387);
#2141=VERTEX_POINT('',#7389);
#2142=VERTEX_POINT('',#7391);
#2143=VERTEX_POINT('',#7393);
#2144=VERTEX_POINT('',#7395);
#2145=VERTEX_POINT('',#7397);
#2146=VERTEX_POINT('',#7399);
#2147=VERTEX_POINT('',#7401);
#2148=VERTEX_POINT('',#7403);
#2149=VERTEX_POINT('',#7405);
#2150=VERTEX_POINT('',#7407);
#2151=VERTEX_POINT('',#7409);
#2152=VERTEX_POINT('',#7411);
#2153=VERTEX_POINT('',#7413);
#2154=VERTEX_POINT('',#7415);
#2155=VERTEX_POINT('',#7417);
#2156=VERTEX_POINT('',#7419);
#2157=VERTEX_POINT('',#7421);
#2158=VERTEX_POINT('',#7423);
#2159=VERTEX_POINT('',#7425);
#2160=VERTEX_POINT('',#7427);
#2161=VERTEX_POINT('',#7429);
#2162=VERTEX_POINT('',#7431);
#2163=VERTEX_POINT('',#7433);
#2164=VERTEX_POINT('',#7435);
#2165=VERTEX_POINT('',#7437);
#2166=VERTEX_POINT('',#7439);
#2167=VERTEX_POINT('',#7441);
#2168=VERTEX_POINT('',#7443);
#2169=VERTEX_POINT('',#7445);
#2170=VERTEX_POINT('',#7447);
#2171=VERTEX_POINT('',#7449);
#2172=VERTEX_POINT('',#7451);
#2173=VERTEX_POINT('',#7453);
#2174=VERTEX_POINT('',#7455);
#2175=VERTEX_POINT('',#7457);
#2176=VERTEX_POINT('',#7459);
#2177=VERTEX_POINT('',#7461);
#2178=VERTEX_POINT('',#7463);
#2179=VERTEX_POINT('',#7465);
#2180=VERTEX_POINT('',#7467);
#2181=VERTEX_POINT('',#7469);
#2182=VERTEX_POINT('',#7471);
#2183=VERTEX_POINT('',#7473);
#2184=VERTEX_POINT('',#7475);
#2185=VERTEX_POINT('',#7477);
#2186=VERTEX_POINT('',#7479);
#2187=VERTEX_POINT('',#7481);
#2188=VERTEX_POINT('',#7483);
#2189=VERTEX_POINT('',#7485);
#2190=VERTEX_POINT('',#7487);
#2191=VERTEX_POINT('',#7489);
#2192=VERTEX_POINT('',#7491);
#2193=VERTEX_POINT('',#7493);
#2194=VERTEX_POINT('',#7495);
#2195=VERTEX_POINT('',#7497);
#2196=VERTEX_POINT('',#7499);
#2197=VERTEX_POINT('',#7501);
#2198=VERTEX_POINT('',#7503);
#2199=VERTEX_POINT('',#7505);
#2200=VERTEX_POINT('',#7507);
#2201=VERTEX_POINT('',#7509);
#2202=VERTEX_POINT('',#7511);
#2203=VERTEX_POINT('',#7513);
#2204=VERTEX_POINT('',#7515);
#2205=VERTEX_POINT('',#7517);
#2206=VERTEX_POINT('',#7519);
#2207=VERTEX_POINT('',#7521);
#2208=VERTEX_POINT('',#7523);
#2209=VERTEX_POINT('',#7525);
#2210=VERTEX_POINT('',#7527);
#2211=VERTEX_POINT('',#7529);
#2212=VERTEX_POINT('',#7531);
#2213=VERTEX_POINT('',#7533);
#2214=VERTEX_POINT('',#7535);
#2215=VERTEX_POINT('',#7537);
#2216=VERTEX_POINT('',#7539);
#2217=VERTEX_POINT('',#7541);
#2218=VERTEX_POINT('',#7543);
#2219=VERTEX_POINT('',#7545);
#2220=VERTEX_POINT('',#7547);
#2221=VERTEX_POINT('',#7549);
#2222=VERTEX_POINT('',#7551);
#2223=VERTEX_POINT('',#7553);
#2224=VERTEX_POINT('',#7555);
#2225=VERTEX_POINT('',#7557);
#2226=VERTEX_POINT('',#7559);
#2227=VERTEX_POINT('',#7561);
#2228=VERTEX_POINT('',#7563);
#2229=VERTEX_POINT('',#7565);
#2230=VERTEX_POINT('',#7567);
#2231=VERTEX_POINT('',#7569);
#2232=VERTEX_POINT('',#7571);
#2233=VERTEX_POINT('',#7573);
#2234=VERTEX_POINT('',#7575);
#2235=VERTEX_POINT('',#7577);
#2236=VERTEX_POINT('',#7579);
#2237=VERTEX_POINT('',#7581);
#2238=VERTEX_POINT('',#7583);
#2239=VERTEX_POINT('',#7585);
#2240=VERTEX_POINT('',#7587);
#2241=VERTEX_POINT('',#7589);
#2242=VERTEX_POINT('',#7591);
#2243=VERTEX_POINT('',#7593);
#2244=VERTEX_POINT('',#7595);
#2245=VERTEX_POINT('',#7597);
#2246=VERTEX_POINT('',#7599);
#2247=VERTEX_POINT('',#7601);
#2248=VERTEX_POINT('',#7603);
#2249=VERTEX_POINT('',#7605);
#2250=VERTEX_POINT('',#7607);
#2251=VERTEX_POINT('',#7609);
#2252=VERTEX_POINT('',#7611);
#2253=VERTEX_POINT('',#7613);
#2254=VERTEX_POINT('',#7615);
#2255=VERTEX_POINT('',#7617);
#2256=VERTEX_POINT('',#7619);
#2257=VERTEX_POINT('',#7621);
#2258=VERTEX_POINT('',#7623);
#2259=VERTEX_POINT('',#7625);
#2260=VERTEX_POINT('',#7627);
#2261=VERTEX_POINT('',#7629);
#2262=VERTEX_POINT('',#7631);
#2263=VERTEX_POINT('',#7633);
#2264=VERTEX_POINT('',#7635);
#2265=VERTEX_POINT('',#7637);
#2266=VERTEX_POINT('',#7639);
#2267=VERTEX_POINT('',#7641);
#2268=VERTEX_POINT('',#7643);
#2269=VERTEX_POINT('',#7645);
#2270=VERTEX_POINT('',#7647);
#2271=VERTEX_POINT('',#7649);
#2272=VERTEX_POINT('',#7651);
#2273=VERTEX_POINT('',#7653);
#2274=VERTEX_POINT('',#7655);
#2275=VERTEX_POINT('',#7657);
#2276=VERTEX_POINT('',#7659);
#2277=VERTEX_POINT('',#7661);
#2278=VERTEX_POINT('',#7663);
#2279=VERTEX_POINT('',#7665);
#2280=VERTEX_POINT('',#7667);
#2281=VERTEX_POINT('',#7669);
#2282=VERTEX_POINT('',#7671);
#2283=VERTEX_POINT('',#7673);
#2284=VERTEX_POINT('',#7675);
#2285=VERTEX_POINT('',#7677);
#2286=VERTEX_POINT('',#7679);
#2287=VERTEX_POINT('',#7681);
#2288=VERTEX_POINT('',#7683);
#2289=VERTEX_POINT('',#7685);
#2290=VERTEX_POINT('',#7687);
#2291=VERTEX_POINT('',#7689);
#2292=VERTEX_POINT('',#7691);
#2293=VERTEX_POINT('',#7693);
#2294=VERTEX_POINT('',#7695);
#2295=VERTEX_POINT('',#7697);
#2296=VERTEX_POINT('',#7699);
#2297=VERTEX_POINT('',#7701);
#2298=VERTEX_POINT('',#7703);
#2299=VERTEX_POINT('',#7705);
#2300=VERTEX_POINT('',#7707);
#2301=VERTEX_POINT('',#7709);
#2302=VERTEX_POINT('',#7711);
#2303=VERTEX_POINT('',#7713);
#2304=VERTEX_POINT('',#7715);
#2305=VERTEX_POINT('',#7717);
#2306=VERTEX_POINT('',#7719);
#2307=VERTEX_POINT('',#7721);
#2308=VERTEX_POINT('',#7723);
#2309=VERTEX_POINT('',#7725);
#2310=VERTEX_POINT('',#7727);
#2311=VERTEX_POINT('',#7729);
#2312=VERTEX_POINT('',#7731);
#2313=VERTEX_POINT('',#7733);
#2314=VERTEX_POINT('',#7735);
#2315=VERTEX_POINT('',#7737);
#2316=VERTEX_POINT('',#7739);
#2317=VERTEX_POINT('',#7741);
#2318=VERTEX_POINT('',#7743);
#2319=VERTEX_POINT('',#7745);
#2320=VERTEX_POINT('',#7747);
#2321=VERTEX_POINT('',#7749);
#2322=VERTEX_POINT('',#7751);
#2323=VERTEX_POINT('',#7753);
#2324=VERTEX_POINT('',#7755);
#2325=VERTEX_POINT('',#7757);
#2326=VERTEX_POINT('',#7759);
#2327=VERTEX_POINT('',#7761);
#2328=VERTEX_POINT('',#7763);
#2329=VERTEX_POINT('',#7766);
#2330=VERTEX_POINT('',#7767);
#2331=VERTEX_POINT('',#7769);
#2332=VERTEX_POINT('',#7771);
#2333=VERTEX_POINT('',#7773);
#2334=VERTEX_POINT('',#7779);
#2335=VERTEX_POINT('',#7785);
#2336=VERTEX_POINT('',#7791);
#2337=VERTEX_POINT('',#7797);
#2338=VERTEX_POINT('',#7803);
#2339=VERTEX_POINT('',#7809);
#2340=VERTEX_POINT('',#7815);
#2341=VERTEX_POINT('',#7821);
#2342=VERTEX_POINT('',#7827);
#2343=VERTEX_POINT('',#7829);
#2344=VERTEX_POINT('',#7835);
#2345=VERTEX_POINT('',#7841);
#2346=VERTEX_POINT('',#7847);
#2347=VERTEX_POINT('',#7853);
#2348=VERTEX_POINT('',#7859);
#2349=VERTEX_POINT('',#7865);
#2350=VERTEX_POINT('',#7876);
#2351=VERTEX_POINT('',#7877);
#2352=VERTEX_POINT('',#7879);
#2353=VERTEX_POINT('',#7881);
#2354=VERTEX_POINT('',#7883);
#2355=VERTEX_POINT('',#7885);
#2356=VERTEX_POINT('',#7891);
#2357=VERTEX_POINT('',#7897);
#2358=VERTEX_POINT('',#7904);
#2359=VERTEX_POINT('',#7905);
#2360=VERTEX_POINT('',#7911);
#2361=VERTEX_POINT('',#7913);
#2362=VERTEX_POINT('',#7919);
#2363=VERTEX_POINT('',#7925);
#2364=VERTEX_POINT('',#7931);
#2365=VERTEX_POINT('',#7937);
#2366=VERTEX_POINT('',#7943);
#2367=VERTEX_POINT('',#7949);
#2368=VERTEX_POINT('',#7955);
#2369=VERTEX_POINT('',#7961);
#2370=VERTEX_POINT('',#7967);
#2371=VERTEX_POINT('',#7973);
#2372=VERTEX_POINT('',#7979);
#2373=VERTEX_POINT('',#7985);
#2374=VERTEX_POINT('',#7987);
#2375=VERTEX_POINT('',#7993);
#2376=VERTEX_POINT('',#7999);
#2377=VERTEX_POINT('',#8005);
#2378=VERTEX_POINT('',#8011);
#2379=VERTEX_POINT('',#8017);
#2380=VERTEX_POINT('',#8023);
#2381=VERTEX_POINT('',#8025);
#2382=VERTEX_POINT('',#8031);
#2383=VERTEX_POINT('',#8037);
#2384=VERTEX_POINT('',#8043);
#2385=VERTEX_POINT('',#8049);
#2386=VERTEX_POINT('',#8061);
#2387=VERTEX_POINT('',#8065);
#2388=VERTEX_POINT('',#8069);
#2389=VERTEX_POINT('',#8073);
#2390=VERTEX_POINT('',#8077);
#2391=VERTEX_POINT('',#8081);
#2392=VERTEX_POINT('',#8085);
#2393=VERTEX_POINT('',#8089);
#2394=VERTEX_POINT('',#8093);
#2395=VERTEX_POINT('',#8097);
#2396=VERTEX_POINT('',#8101);
#2397=VERTEX_POINT('',#8105);
#2398=VERTEX_POINT('',#8109);
#2399=VERTEX_POINT('',#8113);
#2400=VERTEX_POINT('',#8117);
#2401=VERTEX_POINT('',#8121);
#2402=VERTEX_POINT('',#8125);
#2403=VERTEX_POINT('',#8129);
#2404=VERTEX_POINT('',#8133);
#2405=VERTEX_POINT('',#8137);
#2406=VERTEX_POINT('',#8141);
#2407=VERTEX_POINT('',#8143);
#2408=VERTEX_POINT('',#8147);
#2409=VERTEX_POINT('',#8151);
#2410=VERTEX_POINT('',#8155);
#2411=VERTEX_POINT('',#8159);
#2412=VERTEX_POINT('',#8163);
#2413=VERTEX_POINT('',#8167);
#2414=VERTEX_POINT('',#8171);
#2415=VERTEX_POINT('',#8175);
#2416=VERTEX_POINT('',#8179);
#2417=VERTEX_POINT('',#8183);
#2418=VERTEX_POINT('',#8187);
#2419=VERTEX_POINT('',#8191);
#2420=VERTEX_POINT('',#8195);
#2421=VERTEX_POINT('',#8199);
#2422=VERTEX_POINT('',#8203);
#2423=VERTEX_POINT('',#8207);
#2424=VERTEX_POINT('',#8211);
#2425=VERTEX_POINT('',#8215);
#2426=VERTEX_POINT('',#8221);
#2427=VERTEX_POINT('',#8223);
#2428=VERTEX_POINT('',#8227);
#2429=VERTEX_POINT('',#8231);
#2430=VERTEX_POINT('',#8235);
#2431=VERTEX_POINT('',#8239);
#2432=VERTEX_POINT('',#8243);
#2433=VERTEX_POINT('',#8245);
#2434=VERTEX_POINT('',#8249);
#2435=VERTEX_POINT('',#8253);
#2436=VERTEX_POINT('',#8257);
#2437=VERTEX_POINT('',#8261);
#2438=VERTEX_POINT('',#8265);
#2439=VERTEX_POINT('',#8267);
#2440=VERTEX_POINT('',#8271);
#2441=VERTEX_POINT('',#8275);
#2442=VERTEX_POINT('',#8279);
#2443=VERTEX_POINT('',#8283);
#2444=VERTEX_POINT('',#8285);
#2445=VERTEX_POINT('',#8289);
#2446=VERTEX_POINT('',#8293);
#2447=VERTEX_POINT('',#8297);
#2448=VERTEX_POINT('',#8301);
#2449=VERTEX_POINT('',#8303);
#2450=VERTEX_POINT('',#8307);
#2451=VERTEX_POINT('',#8309);
#2452=VERTEX_POINT('',#8313);
#2453=VERTEX_POINT('',#8317);
#2454=VERTEX_POINT('',#8321);
#2455=VERTEX_POINT('',#8325);
#2456=VERTEX_POINT('',#8329);
#2457=VERTEX_POINT('',#8333);
#2458=VERTEX_POINT('',#8335);
#2459=VERTEX_POINT('',#8339);
#2460=VERTEX_POINT('',#8343);
#2461=VERTEX_POINT('',#8347);
#2462=VERTEX_POINT('',#8353);
#2463=VERTEX_POINT('',#8355);
#2464=VERTEX_POINT('',#8359);
#2465=VERTEX_POINT('',#8361);
#2466=VERTEX_POINT('',#8365);
#2467=VERTEX_POINT('',#8369);
#2468=VERTEX_POINT('',#8373);
#2469=VERTEX_POINT('',#8377);
#2470=VERTEX_POINT('',#8381);
#2471=VERTEX_POINT('',#8385);
#2472=VERTEX_POINT('',#8387);
#2473=VERTEX_POINT('',#8391);
#2474=VERTEX_POINT('',#8395);
#2475=VERTEX_POINT('',#8399);
#2476=VERTEX_POINT('',#8407);
#2477=VERTEX_POINT('',#8409);
#2478=VERTEX_POINT('',#8415);
#2479=VERTEX_POINT('',#8417);
#2480=VERTEX_POINT('',#8419);
#2481=VERTEX_POINT('',#8421);
#2482=VERTEX_POINT('',#8423);
#2483=VERTEX_POINT('',#8425);
#2484=VERTEX_POINT('',#8427);
#2485=VERTEX_POINT('',#8429);
#2486=VERTEX_POINT('',#8431);
#2487=VERTEX_POINT('',#8433);
#2488=VERTEX_POINT('',#8435);
#2489=VERTEX_POINT('',#8437);
#2490=VERTEX_POINT('',#8439);
#2491=VERTEX_POINT('',#8441);
#2492=VERTEX_POINT('',#8473);
#2493=VERTEX_POINT('',#8477);
#2494=VERTEX_POINT('',#8481);
#2495=VERTEX_POINT('',#8485);
#2496=VERTEX_POINT('',#8489);
#2497=VERTEX_POINT('',#8493);
#2498=VERTEX_POINT('',#8497);
#2499=VERTEX_POINT('',#8501);
#2500=VERTEX_POINT('',#8505);
#2501=VERTEX_POINT('',#8507);
#2502=VERTEX_POINT('',#8511);
#2503=VERTEX_POINT('',#8515);
#2504=VERTEX_POINT('',#8519);
#2505=VERTEX_POINT('',#8523);
#2506=VERTEX_POINT('',#8527);
#2507=VERTEX_POINT('',#8535);
#2508=VERTEX_POINT('',#8539);
#2509=VERTEX_POINT('',#8543);
#2510=VERTEX_POINT('',#8547);
#2511=VERTEX_POINT('',#8551);
#2512=VERTEX_POINT('',#8555);
#2513=VERTEX_POINT('',#8559);
#2514=VERTEX_POINT('',#8563);
#2515=VERTEX_POINT('',#8567);
#2516=VERTEX_POINT('',#8569);
#2517=VERTEX_POINT('',#8573);
#2518=VERTEX_POINT('',#8577);
#2519=VERTEX_POINT('',#8581);
#2520=VERTEX_POINT('',#8585);
#2521=VERTEX_POINT('',#8589);
#2522=VERTEX_POINT('',#8597);
#2523=VERTEX_POINT('',#8601);
#2524=VERTEX_POINT('',#8605);
#2525=VERTEX_POINT('',#8609);
#2526=VERTEX_POINT('',#8613);
#2527=VERTEX_POINT('',#8617);
#2528=VERTEX_POINT('',#8621);
#2529=VERTEX_POINT('',#8625);
#2530=VERTEX_POINT('',#8629);
#2531=VERTEX_POINT('',#8631);
#2532=VERTEX_POINT('',#8635);
#2533=VERTEX_POINT('',#8639);
#2534=VERTEX_POINT('',#8643);
#2535=VERTEX_POINT('',#8647);
#2536=VERTEX_POINT('',#8651);
#2537=VERTEX_POINT('',#8659);
#2538=VERTEX_POINT('',#8663);
#2539=VERTEX_POINT('',#8665);
#2540=VERTEX_POINT('',#8669);
#2541=VERTEX_POINT('',#8673);
#2542=VERTEX_POINT('',#8677);
#2543=VERTEX_POINT('',#8681);
#2544=VERTEX_POINT('',#8685);
#2545=VERTEX_POINT('',#8689);
#2546=VERTEX_POINT('',#8693);
#2547=VERTEX_POINT('',#8697);
#2548=VERTEX_POINT('',#8701);
#2549=VERTEX_POINT('',#8705);
#2550=VERTEX_POINT('',#8709);
#2551=VERTEX_POINT('',#8713);
#2552=VERTEX_POINT('',#8715);
#2553=VERTEX_POINT('',#8719);
#2554=VERTEX_POINT('',#8723);
#2555=VERTEX_POINT('',#8727);
#2556=VERTEX_POINT('',#8731);
#2557=VERTEX_POINT('',#8735);
#2558=VERTEX_POINT('',#8737);
#2559=VERTEX_POINT('',#8741);
#2560=VERTEX_POINT('',#8745);
#2561=VERTEX_POINT('',#8749);
#2562=VERTEX_POINT('',#8753);
#2563=VERTEX_POINT('',#8757);
#2564=VERTEX_POINT('',#8761);
#2565=VERTEX_POINT('',#8765);
#2566=VERTEX_POINT('',#8769);
#2567=VERTEX_POINT('',#8773);
#2568=VERTEX_POINT('',#8777);
#2569=VERTEX_POINT('',#8781);
#2570=VERTEX_POINT('',#8789);
#2571=VERTEX_POINT('',#8791);
#2572=VERTEX_POINT('',#8795);
#2573=VERTEX_POINT('',#8799);
#2574=VERTEX_POINT('',#8801);
#2575=VERTEX_POINT('',#8804);
#2576=VERTEX_POINT('',#8808);
#2577=VERTEX_POINT('',#8812);
#2578=VERTEX_POINT('',#8816);
#2579=VERTEX_POINT('',#8820);
#2580=VERTEX_POINT('',#8824);
#2581=VERTEX_POINT('',#8826);
#2582=VERTEX_POINT('',#8830);
#2583=VERTEX_POINT('',#8834);
#2584=VERTEX_POINT('',#8838);
#2585=VERTEX_POINT('',#8840);
#2586=VERTEX_POINT('',#8844);
#2587=VERTEX_POINT('',#8848);
#2588=VERTEX_POINT('',#8854);
#2589=VERTEX_POINT('',#8863);
#2590=VERTEX_POINT('',#8865);
#2591=VERTEX_POINT('',#8869);
#2592=VERTEX_POINT('',#8873);
#2593=VERTEX_POINT('',#8882);
#2594=VERTEX_POINT('',#8884);
#2595=VERTEX_POINT('',#8890);
#2596=VERTEX_POINT('',#8894);
#2597=VERTEX_POINT('',#8910);
#2598=VERTEX_POINT('',#8912);
#2599=VERTEX_POINT('',#8929);
#2600=VERTEX_POINT('',#8946);
#2601=VERTEX_POINT('',#8963);
#2602=VERTEX_POINT('',#8980);
#2603=VERTEX_POINT('',#8997);
#2604=VERTEX_POINT('',#9014);
#2605=VERTEX_POINT('',#9022);
#2606=VERTEX_POINT('',#9035);
#2607=VERTEX_POINT('',#9052);
#2608=VERTEX_POINT('',#9069);
#2609=VERTEX_POINT('',#9086);
#2610=VERTEX_POINT('',#9103);
#2611=VERTEX_POINT('',#9120);
#2612=VERTEX_POINT('',#9128);
#2613=VERTEX_POINT('',#9141);
#2614=VERTEX_POINT('',#9158);
#2615=VERTEX_POINT('',#9175);
#2616=VERTEX_POINT('',#9192);
#2617=VERTEX_POINT('',#9209);
#2618=VERTEX_POINT('',#9226);
#2619=VERTEX_POINT('',#9243);
#2620=VERTEX_POINT('',#9260);
#2621=VERTEX_POINT('',#9277);
#2622=VERTEX_POINT('',#9294);
#2623=VERTEX_POINT('',#9311);
#2624=VERTEX_POINT('',#9328);
#2625=VERTEX_POINT('',#9339);
#2626=VERTEX_POINT('',#9341);
#2627=VERTEX_POINT('',#9354);
#2628=VERTEX_POINT('',#9362);
#2629=VERTEX_POINT('',#9375);
#2630=VERTEX_POINT('',#9392);
#2631=VERTEX_POINT('',#9400);
#2632=VERTEX_POINT('',#9404);
#2633=VERTEX_POINT('',#9411);
#2634=VERTEX_POINT('',#9413);
#2635=VERTEX_POINT('',#9426);
#2636=VERTEX_POINT('',#9443);
#2637=VERTEX_POINT('',#9460);
#2638=VERTEX_POINT('',#9477);
#2639=VERTEX_POINT('',#9494);
#2640=VERTEX_POINT('',#9511);
#2641=VERTEX_POINT('',#9528);
#2642=VERTEX_POINT('',#9545);
#2643=VERTEX_POINT('',#9553);
#2644=VERTEX_POINT('',#9566);
#2645=VERTEX_POINT('',#9583);
#2646=VERTEX_POINT('',#9600);
#2647=VERTEX_POINT('',#9617);
#2648=VERTEX_POINT('',#9634);
#2649=VERTEX_POINT('',#9651);
#2650=VERTEX_POINT('',#9668);
#2651=VERTEX_POINT('',#9685);
#2652=VERTEX_POINT('',#9702);
#2653=VERTEX_POINT('',#9710);
#2654=VERTEX_POINT('',#9717);
#2655=VERTEX_POINT('',#9718);
#2656=VERTEX_POINT('',#9723);
#2657=VERTEX_POINT('',#9727);
#2658=EDGE_CURVE('',#2112,#2113,#1058,.T.);
#2659=EDGE_CURVE('',#2113,#2114,#854,.T.);
#2660=EDGE_CURVE('',#2114,#2115,#1059,.T.);
#2661=EDGE_CURVE('',#2115,#2115,#855,.T.);
#2662=EDGE_CURVE('',#2114,#2116,#856,.T.);
#2663=EDGE_CURVE('',#2117,#2116,#1060,.T.);
#2664=EDGE_CURVE('',#2112,#2117,#857,.T.);
#2665=EDGE_CURVE('',#2118,#2119,#1061,.T.);
#2666=EDGE_CURVE('',#2119,#2120,#1062,.T.);
#2667=EDGE_CURVE('',#2120,#2121,#1063,.T.);
#2668=EDGE_CURVE('',#2121,#2118,#1064,.T.);
#2669=EDGE_CURVE('',#2117,#2122,#1065,.T.);
#2670=EDGE_CURVE('',#2122,#2123,#858,.T.);
#2671=EDGE_CURVE('',#2123,#2124,#1066,.T.);
#2672=EDGE_CURVE('',#2124,#2125,#859,.T.);
#2673=EDGE_CURVE('',#2125,#2126,#1067,.T.);
#2674=EDGE_CURVE('',#2126,#2127,#860,.T.);
#2675=EDGE_CURVE('',#2127,#2128,#1068,.T.);
#2676=EDGE_CURVE('',#2128,#2129,#861,.T.);
#2677=EDGE_CURVE('',#2129,#2130,#1069,.T.);
#2678=EDGE_CURVE('',#2130,#2131,#862,.T.);
#2679=EDGE_CURVE('',#2131,#2132,#1070,.T.);
#2680=EDGE_CURVE('',#2132,#2133,#863,.T.);
#2681=EDGE_CURVE('',#2133,#2134,#1071,.T.);
#2682=EDGE_CURVE('',#2134,#2135,#864,.T.);
#2683=EDGE_CURVE('',#2135,#2136,#1072,.T.);
#2684=EDGE_CURVE('',#2136,#2137,#865,.T.);
#2685=EDGE_CURVE('',#2137,#2138,#1073,.T.);
#2686=EDGE_CURVE('',#2138,#2139,#866,.T.);
#2687=EDGE_CURVE('',#2139,#2140,#1074,.T.);
#2688=EDGE_CURVE('',#2140,#2141,#867,.T.);
#2689=EDGE_CURVE('',#2141,#2142,#1075,.T.);
#2690=EDGE_CURVE('',#2142,#2143,#868,.T.);
#2691=EDGE_CURVE('',#2143,#2144,#1076,.T.);
#2692=EDGE_CURVE('',#2144,#2145,#869,.T.);
#2693=EDGE_CURVE('',#2145,#2146,#870,.T.);
#2694=EDGE_CURVE('',#2146,#2147,#1077,.T.);
#2695=EDGE_CURVE('',#2147,#2148,#871,.T.);
#2696=EDGE_CURVE('',#2148,#2149,#1078,.T.);
#2697=EDGE_CURVE('',#2149,#2150,#872,.T.);
#2698=EDGE_CURVE('',#2150,#2151,#1079,.T.);
#2699=EDGE_CURVE('',#2151,#2152,#873,.T.);
#2700=EDGE_CURVE('',#2152,#2153,#1080,.T.);
#2701=EDGE_CURVE('',#2153,#2154,#1081,.T.);
#2702=EDGE_CURVE('',#2154,#2155,#874,.T.);
#2703=EDGE_CURVE('',#2155,#2156,#1082,.T.);
#2704=EDGE_CURVE('',#2156,#2157,#875,.T.);
#2705=EDGE_CURVE('',#2157,#2158,#1083,.T.);
#2706=EDGE_CURVE('',#2158,#2159,#876,.T.);
#2707=EDGE_CURVE('',#2159,#2160,#1084,.T.);
#2708=EDGE_CURVE('',#2160,#2161,#877,.T.);
#2709=EDGE_CURVE('',#2161,#2162,#1085,.T.);
#2710=EDGE_CURVE('',#2162,#2163,#1086,.T.);
#2711=EDGE_CURVE('',#2163,#2164,#878,.T.);
#2712=EDGE_CURVE('',#2164,#2165,#1087,.T.);
#2713=EDGE_CURVE('',#2165,#2166,#879,.T.);
#2714=EDGE_CURVE('',#2166,#2167,#880,.T.);
#2715=EDGE_CURVE('',#2167,#2168,#1088,.T.);
#2716=EDGE_CURVE('',#2168,#2169,#881,.T.);
#2717=EDGE_CURVE('',#2169,#2170,#1089,.T.);
#2718=EDGE_CURVE('',#2170,#2171,#882,.T.);
#2719=EDGE_CURVE('',#2171,#2172,#1090,.T.);
#2720=EDGE_CURVE('',#2172,#2173,#883,.T.);
#2721=EDGE_CURVE('',#2173,#2174,#884,.T.);
#2722=EDGE_CURVE('',#2174,#2175,#1091,.T.);
#2723=EDGE_CURVE('',#2175,#2176,#885,.T.);
#2724=EDGE_CURVE('',#2176,#2177,#1092,.T.);
#2725=EDGE_CURVE('',#2177,#2178,#1093,.T.);
#2726=EDGE_CURVE('',#2178,#2179,#886,.T.);
#2727=EDGE_CURVE('',#2179,#2180,#1094,.T.);
#2728=EDGE_CURVE('',#2180,#2181,#887,.T.);
#2729=EDGE_CURVE('',#2181,#2182,#1095,.T.);
#2730=EDGE_CURVE('',#2182,#2183,#888,.T.);
#2731=EDGE_CURVE('',#2183,#2184,#1096,.T.);
#2732=EDGE_CURVE('',#2184,#2185,#889,.T.);
#2733=EDGE_CURVE('',#2185,#2186,#1097,.T.);
#2734=EDGE_CURVE('',#2186,#2187,#1098,.T.);
#2735=EDGE_CURVE('',#2187,#2188,#890,.T.);
#2736=EDGE_CURVE('',#2188,#2189,#1099,.T.);
#2737=EDGE_CURVE('',#2189,#2190,#1100,.T.);
#2738=EDGE_CURVE('',#2190,#2191,#1101,.T.);
#2739=EDGE_CURVE('',#2191,#2192,#891,.T.);
#2740=EDGE_CURVE('',#2192,#2193,#1102,.T.);
#2741=EDGE_CURVE('',#2193,#2194,#892,.T.);
#2742=EDGE_CURVE('',#2194,#2195,#1103,.T.);
#2743=EDGE_CURVE('',#2195,#2196,#1104,.T.);
#2744=EDGE_CURVE('',#2196,#2197,#893,.T.);
#2745=EDGE_CURVE('',#2197,#2198,#1105,.T.);
#2746=EDGE_CURVE('',#2198,#2199,#894,.T.);
#2747=EDGE_CURVE('',#2199,#2200,#1106,.T.);
#2748=EDGE_CURVE('',#2200,#2201,#895,.T.);
#2749=EDGE_CURVE('',#2201,#2202,#1107,.T.);
#2750=EDGE_CURVE('',#2202,#2203,#896,.T.);
#2751=EDGE_CURVE('',#2203,#2204,#1108,.T.);
#2752=EDGE_CURVE('',#2204,#2205,#897,.T.);
#2753=EDGE_CURVE('',#2205,#2206,#1109,.T.);
#2754=EDGE_CURVE('',#2206,#2207,#898,.T.);
#2755=EDGE_CURVE('',#2207,#2208,#1110,.T.);
#2756=EDGE_CURVE('',#2208,#2209,#899,.T.);
#2757=EDGE_CURVE('',#2209,#2210,#900,.T.);
#2758=EDGE_CURVE('',#2210,#2211,#1111,.T.);
#2759=EDGE_CURVE('',#2211,#2212,#901,.T.);
#2760=EDGE_CURVE('',#2212,#2213,#1112,.T.);
#2761=EDGE_CURVE('',#2213,#2214,#902,.T.);
#2762=EDGE_CURVE('',#2214,#2215,#1113,.T.);
#2763=EDGE_CURVE('',#2215,#2216,#903,.T.);
#2764=EDGE_CURVE('',#2216,#2217,#1114,.T.);
#2765=EDGE_CURVE('',#2217,#2218,#904,.T.);
#2766=EDGE_CURVE('',#2218,#2219,#1115,.T.);
#2767=EDGE_CURVE('',#2219,#2220,#905,.T.);
#2768=EDGE_CURVE('',#2220,#2221,#1116,.T.);
#2769=EDGE_CURVE('',#2221,#2222,#906,.T.);
#2770=EDGE_CURVE('',#2222,#2223,#1117,.T.);
#2771=EDGE_CURVE('',#2223,#2224,#1118,.T.);
#2772=EDGE_CURVE('',#2224,#2225,#1119,.T.);
#2773=EDGE_CURVE('',#2225,#2226,#907,.T.);
#2774=EDGE_CURVE('',#2226,#2227,#1120,.T.);
#2775=EDGE_CURVE('',#2227,#2228,#908,.T.);
#2776=EDGE_CURVE('',#2228,#2229,#909,.T.);
#2777=EDGE_CURVE('',#2229,#2230,#1121,.T.);
#2778=EDGE_CURVE('',#2230,#2231,#910,.T.);
#2779=EDGE_CURVE('',#2231,#2232,#1122,.T.);
#2780=EDGE_CURVE('',#2232,#2233,#911,.T.);
#2781=EDGE_CURVE('',#2233,#2234,#1123,.T.);
#2782=EDGE_CURVE('',#2234,#2235,#912,.T.);
#2783=EDGE_CURVE('',#2235,#2236,#1124,.T.);
#2784=EDGE_CURVE('',#2236,#2237,#913,.T.);
#2785=EDGE_CURVE('',#2237,#2238,#914,.T.);
#2786=EDGE_CURVE('',#2238,#2239,#1125,.T.);
#2787=EDGE_CURVE('',#2239,#2240,#915,.T.);
#2788=EDGE_CURVE('',#2240,#2241,#1126,.T.);
#2789=EDGE_CURVE('',#2241,#2242,#916,.T.);
#2790=EDGE_CURVE('',#2242,#2243,#1127,.T.);
#2791=EDGE_CURVE('',#2243,#2244,#917,.T.);
#2792=EDGE_CURVE('',#2244,#2245,#1128,.T.);
#2793=EDGE_CURVE('',#2245,#2246,#918,.T.);
#2794=EDGE_CURVE('',#2246,#2247,#919,.T.);
#2795=EDGE_CURVE('',#2247,#2248,#1129,.T.);
#2796=EDGE_CURVE('',#2248,#2249,#920,.T.);
#2797=EDGE_CURVE('',#2249,#2250,#1130,.T.);
#2798=EDGE_CURVE('',#2250,#2251,#1131,.T.);
#2799=EDGE_CURVE('',#2251,#2252,#1132,.T.);
#2800=EDGE_CURVE('',#2252,#2253,#921,.T.);
#2801=EDGE_CURVE('',#2253,#2254,#1133,.T.);
#2802=EDGE_CURVE('',#2254,#2255,#922,.T.);
#2803=EDGE_CURVE('',#2255,#2256,#1134,.T.);
#2804=EDGE_CURVE('',#2256,#2257,#923,.T.);
#2805=EDGE_CURVE('',#2257,#2258,#1135,.T.);
#2806=EDGE_CURVE('',#2258,#2259,#924,.T.);
#2807=EDGE_CURVE('',#2259,#2260,#1136,.T.);
#2808=EDGE_CURVE('',#2260,#2261,#925,.T.);
#2809=EDGE_CURVE('',#2261,#2262,#1137,.T.);
#2810=EDGE_CURVE('',#2262,#2263,#926,.T.);
#2811=EDGE_CURVE('',#2263,#2264,#927,.T.);
#2812=EDGE_CURVE('',#2264,#2265,#1138,.T.);
#2813=EDGE_CURVE('',#2265,#2266,#928,.T.);
#2814=EDGE_CURVE('',#2266,#2267,#1139,.T.);
#2815=EDGE_CURVE('',#2267,#2268,#929,.T.);
#2816=EDGE_CURVE('',#2268,#2269,#1140,.T.);
#2817=EDGE_CURVE('',#2269,#2270,#930,.T.);
#2818=EDGE_CURVE('',#2270,#2271,#1141,.T.);
#2819=EDGE_CURVE('',#2271,#2272,#931,.T.);
#2820=EDGE_CURVE('',#2272,#2273,#1142,.T.);
#2821=EDGE_CURVE('',#2273,#2274,#932,.T.);
#2822=EDGE_CURVE('',#2274,#2275,#1143,.T.);
#2823=EDGE_CURVE('',#2275,#2276,#1144,.T.);
#2824=EDGE_CURVE('',#2276,#2277,#1145,.T.);
#2825=EDGE_CURVE('',#2277,#2278,#933,.T.);
#2826=EDGE_CURVE('',#2278,#2279,#1146,.T.);
#2827=EDGE_CURVE('',#2279,#2280,#934,.T.);
#2828=EDGE_CURVE('',#2280,#2281,#1147,.T.);
#2829=EDGE_CURVE('',#2281,#2282,#935,.T.);
#2830=EDGE_CURVE('',#2282,#2283,#1148,.T.);
#2831=EDGE_CURVE('',#2283,#2284,#936,.T.);
#2832=EDGE_CURVE('',#2284,#2285,#1149,.T.);
#2833=EDGE_CURVE('',#2285,#2286,#937,.T.);
#2834=EDGE_CURVE('',#2286,#2287,#1150,.T.);
#2835=EDGE_CURVE('',#2287,#2288,#938,.T.);
#2836=EDGE_CURVE('',#2288,#2289,#1151,.T.);
#2837=EDGE_CURVE('',#2289,#2290,#939,.T.);
#2838=EDGE_CURVE('',#2290,#2291,#940,.T.);
#2839=EDGE_CURVE('',#2291,#2292,#1152,.T.);
#2840=EDGE_CURVE('',#2292,#2293,#941,.T.);
#2841=EDGE_CURVE('',#2293,#2294,#1153,.T.);
#2842=EDGE_CURVE('',#2294,#2295,#942,.T.);
#2843=EDGE_CURVE('',#2295,#2296,#1154,.T.);
#2844=EDGE_CURVE('',#2296,#2297,#943,.T.);
#2845=EDGE_CURVE('',#2297,#2298,#1155,.T.);
#2846=EDGE_CURVE('',#2298,#2299,#944,.T.);
#2847=EDGE_CURVE('',#2299,#2300,#1156,.T.);
#2848=EDGE_CURVE('',#2300,#2301,#945,.T.);
#2849=EDGE_CURVE('',#2301,#2302,#1157,.T.);
#2850=EDGE_CURVE('',#2302,#2303,#946,.T.);
#2851=EDGE_CURVE('',#2303,#2304,#1158,.T.);
#2852=EDGE_CURVE('',#2304,#2305,#1159,.T.);
#2853=EDGE_CURVE('',#2305,#2306,#947,.T.);
#2854=EDGE_CURVE('',#2306,#2307,#1160,.T.);
#2855=EDGE_CURVE('',#2307,#2308,#1161,.T.);
#2856=EDGE_CURVE('',#2308,#2309,#1162,.T.);
#2857=EDGE_CURVE('',#2309,#2310,#948,.T.);
#2858=EDGE_CURVE('',#2310,#2311,#1163,.T.);
#2859=EDGE_CURVE('',#2311,#2312,#949,.T.);
#2860=EDGE_CURVE('',#2312,#2313,#1164,.T.);
#2861=EDGE_CURVE('',#2313,#2314,#950,.T.);
#2862=EDGE_CURVE('',#2314,#2315,#1165,.T.);
#2863=EDGE_CURVE('',#2315,#2316,#951,.T.);
#2864=EDGE_CURVE('',#2316,#2317,#1166,.T.);
#2865=EDGE_CURVE('',#2317,#2318,#952,.T.);
#2866=EDGE_CURVE('',#2318,#2319,#1167,.T.);
#2867=EDGE_CURVE('',#2319,#2320,#953,.T.);
#2868=EDGE_CURVE('',#2320,#2321,#1168,.T.);
#2869=EDGE_CURVE('',#2321,#2322,#954,.T.);
#2870=EDGE_CURVE('',#2322,#2323,#1169,.T.);
#2871=EDGE_CURVE('',#2323,#2324,#955,.T.);
#2872=EDGE_CURVE('',#2324,#2325,#1170,.T.);
#2873=EDGE_CURVE('',#2325,#2326,#956,.T.);
#2874=EDGE_CURVE('',#2326,#2327,#1171,.T.);
#2875=EDGE_CURVE('',#2327,#2328,#957,.T.);
#2876=EDGE_CURVE('',#2328,#2112,#1172,.T.);
#2877=EDGE_CURVE('',#2329,#2330,#1173,.T.);
#2878=EDGE_CURVE('',#2330,#2331,#1174,.T.);
#2879=EDGE_CURVE('',#2331,#2332,#1175,.T.);
#2880=EDGE_CURVE('',#2332,#2333,#60,.T.);
#2881=EDGE_CURVE('',#2333,#2334,#61,.T.);
#2882=EDGE_CURVE('',#2334,#2335,#62,.T.);
#2883=EDGE_CURVE('',#2335,#2336,#63,.T.);
#2884=EDGE_CURVE('',#2336,#2337,#64,.T.);
#2885=EDGE_CURVE('',#2337,#2338,#65,.T.);
#2886=EDGE_CURVE('',#2338,#2339,#66,.T.);
#2887=EDGE_CURVE('',#2339,#2340,#67,.T.);
#2888=EDGE_CURVE('',#2340,#2341,#68,.T.);
#2889=EDGE_CURVE('',#2341,#2342,#1176,.T.);
#2890=EDGE_CURVE('',#2342,#2343,#69,.T.);
#2891=EDGE_CURVE('',#2343,#2344,#70,.T.);
#2892=EDGE_CURVE('',#2344,#2345,#71,.T.);
#2893=EDGE_CURVE('',#2345,#2346,#72,.T.);
#2894=EDGE_CURVE('',#2346,#2347,#73,.T.);
#2895=EDGE_CURVE('',#2347,#2348,#74,.T.);
#2896=EDGE_CURVE('',#2348,#2349,#75,.T.);
#2897=EDGE_CURVE('',#2349,#2329,#76,.T.);
#2898=EDGE_CURVE('',#2350,#2351,#1177,.T.);
#2899=EDGE_CURVE('',#2351,#2352,#1178,.T.);
#2900=EDGE_CURVE('',#2352,#2353,#1179,.T.);
#2901=EDGE_CURVE('',#2353,#2354,#1180,.T.);
#2902=EDGE_CURVE('',#2354,#2355,#77,.T.);
#2903=EDGE_CURVE('',#2355,#2356,#78,.T.);
#2904=EDGE_CURVE('',#2356,#2357,#1181,.T.);
#2905=EDGE_CURVE('',#2357,#2350,#79,.T.);
#2906=EDGE_CURVE('',#2358,#2359,#80,.T.);
#2907=EDGE_CURVE('',#2359,#2360,#1182,.T.);
#2908=EDGE_CURVE('',#2360,#2361,#81,.T.);
#2909=EDGE_CURVE('',#2361,#2362,#82,.T.);
#2910=EDGE_CURVE('',#2362,#2363,#83,.T.);
#2911=EDGE_CURVE('',#2363,#2364,#84,.T.);
#2912=EDGE_CURVE('',#2364,#2365,#85,.T.);
#2913=EDGE_CURVE('',#2365,#2366,#86,.T.);
#2914=EDGE_CURVE('',#2366,#2367,#87,.T.);
#2915=EDGE_CURVE('',#2367,#2368,#88,.T.);
#2916=EDGE_CURVE('',#2368,#2369,#89,.T.);
#2917=EDGE_CURVE('',#2369,#2370,#90,.T.);
#2918=EDGE_CURVE('',#2370,#2371,#91,.T.);
#2919=EDGE_CURVE('',#2371,#2372,#92,.T.);
#2920=EDGE_CURVE('',#2372,#2373,#1183,.T.);
#2921=EDGE_CURVE('',#2373,#2374,#93,.T.);
#2922=EDGE_CURVE('',#2374,#2375,#94,.T.);
#2923=EDGE_CURVE('',#2375,#2376,#95,.T.);
#2924=EDGE_CURVE('',#2376,#2377,#96,.T.);
#2925=EDGE_CURVE('',#2377,#2378,#97,.T.);
#2926=EDGE_CURVE('',#2378,#2379,#98,.T.);
#2927=EDGE_CURVE('',#2379,#2380,#1184,.T.);
#2928=EDGE_CURVE('',#2380,#2381,#99,.T.);
#2929=EDGE_CURVE('',#2381,#2382,#100,.T.);
#2930=EDGE_CURVE('',#2382,#2383,#101,.T.);
#2931=EDGE_CURVE('',#2383,#2384,#102,.T.);
#2932=EDGE_CURVE('',#2384,#2385,#103,.T.);
#2933=EDGE_CURVE('',#2385,#2358,#104,.T.);
#2934=EDGE_CURVE('',#2328,#2386,#1185,.T.);
#2935=EDGE_CURVE('',#2386,#2113,#1186,.T.);
#2936=EDGE_CURVE('',#2327,#2387,#1187,.T.);
#2937=EDGE_CURVE('',#2387,#2386,#958,.T.);
#2938=EDGE_CURVE('',#2326,#2388,#1188,.T.);
#2939=EDGE_CURVE('',#2388,#2387,#1189,.T.);
#2940=EDGE_CURVE('',#2325,#2389,#1190,.T.);
#2941=EDGE_CURVE('',#2389,#2388,#959,.T.);
#2942=EDGE_CURVE('',#2324,#2390,#1191,.T.);
#2943=EDGE_CURVE('',#2390,#2389,#1192,.T.);
#2944=EDGE_CURVE('',#2323,#2391,#1193,.T.);
#2945=EDGE_CURVE('',#2391,#2390,#960,.T.);
#2946=EDGE_CURVE('',#2322,#2392,#1194,.T.);
#2947=EDGE_CURVE('',#2392,#2391,#1195,.T.);
#2948=EDGE_CURVE('',#2321,#2393,#1196,.T.);
#2949=EDGE_CURVE('',#2393,#2392,#961,.T.);
#2950=EDGE_CURVE('',#2320,#2394,#1197,.T.);
#2951=EDGE_CURVE('',#2394,#2393,#1198,.T.);
#2952=EDGE_CURVE('',#2319,#2395,#1199,.T.);
#2953=EDGE_CURVE('',#2395,#2394,#962,.T.);
#2954=EDGE_CURVE('',#2318,#2396,#1200,.T.);
#2955=EDGE_CURVE('',#2396,#2395,#1201,.T.);
#2956=EDGE_CURVE('',#2317,#2397,#1202,.T.);
#2957=EDGE_CURVE('',#2397,#2396,#963,.T.);
#2958=EDGE_CURVE('',#2316,#2398,#1203,.T.);
#2959=EDGE_CURVE('',#2398,#2397,#1204,.T.);
#2960=EDGE_CURVE('',#2315,#2399,#1205,.T.);
#2961=EDGE_CURVE('',#2399,#2398,#964,.T.);
#2962=EDGE_CURVE('',#2314,#2400,#1206,.T.);
#2963=EDGE_CURVE('',#2400,#2399,#1207,.T.);
#2964=EDGE_CURVE('',#2313,#2401,#1208,.T.);
#2965=EDGE_CURVE('',#2401,#2400,#965,.T.);
#2966=EDGE_CURVE('',#2312,#2402,#1209,.T.);
#2967=EDGE_CURVE('',#2402,#2401,#1210,.T.);
#2968=EDGE_CURVE('',#2311,#2403,#1211,.T.);
#2969=EDGE_CURVE('',#2403,#2402,#966,.T.);
#2970=EDGE_CURVE('',#2310,#2404,#1212,.T.);
#2971=EDGE_CURVE('',#2404,#2403,#1213,.T.);
#2972=EDGE_CURVE('',#2309,#2405,#1214,.T.);
#2973=EDGE_CURVE('',#2405,#2404,#967,.T.);
#2974=EDGE_CURVE('',#2140,#2406,#1215,.T.);
#2975=EDGE_CURVE('',#2406,#2407,#968,.T.);
#2976=EDGE_CURVE('',#2141,#2407,#1216,.T.);
#2977=EDGE_CURVE('',#2139,#2408,#1217,.T.);
#2978=EDGE_CURVE('',#2408,#2406,#1218,.T.);
#2979=EDGE_CURVE('',#2138,#2409,#1219,.T.);
#2980=EDGE_CURVE('',#2409,#2408,#969,.T.);
#2981=EDGE_CURVE('',#2137,#2410,#1220,.T.);
#2982=EDGE_CURVE('',#2410,#2409,#1221,.T.);
#2983=EDGE_CURVE('',#2136,#2411,#1222,.T.);
#2984=EDGE_CURVE('',#2411,#2410,#970,.T.);
#2985=EDGE_CURVE('',#2135,#2412,#1223,.T.);
#2986=EDGE_CURVE('',#2412,#2411,#1224,.T.);
#2987=EDGE_CURVE('',#2134,#2413,#1225,.T.);
#2988=EDGE_CURVE('',#2413,#2412,#971,.T.);
#2989=EDGE_CURVE('',#2133,#2414,#1226,.T.);
#2990=EDGE_CURVE('',#2414,#2413,#1227,.T.);
#2991=EDGE_CURVE('',#2132,#2415,#1228,.T.);
#2992=EDGE_CURVE('',#2415,#2414,#972,.T.);
#2993=EDGE_CURVE('',#2131,#2416,#1229,.T.);
#2994=EDGE_CURVE('',#2416,#2415,#1230,.T.);
#2995=EDGE_CURVE('',#2130,#2417,#1231,.T.);
#2996=EDGE_CURVE('',#2417,#2416,#973,.T.);
#2997=EDGE_CURVE('',#2129,#2418,#1232,.T.);
#2998=EDGE_CURVE('',#2418,#2417,#1233,.T.);
#2999=EDGE_CURVE('',#2128,#2419,#1234,.T.);
#3000=EDGE_CURVE('',#2419,#2418,#974,.T.);
#3001=EDGE_CURVE('',#2127,#2420,#1235,.T.);
#3002=EDGE_CURVE('',#2420,#2419,#1236,.T.);
#3003=EDGE_CURVE('',#2126,#2421,#1237,.T.);
#3004=EDGE_CURVE('',#2421,#2420,#975,.T.);
#3005=EDGE_CURVE('',#2125,#2422,#1238,.T.);
#3006=EDGE_CURVE('',#2422,#2421,#1239,.T.);
#3007=EDGE_CURVE('',#2124,#2423,#1240,.T.);
#3008=EDGE_CURVE('',#2423,#2422,#976,.T.);
#3009=EDGE_CURVE('',#2123,#2424,#1241,.T.);
#3010=EDGE_CURVE('',#2424,#2423,#1242,.T.);
#3011=EDGE_CURVE('',#2122,#2425,#1243,.T.);
#3012=EDGE_CURVE('',#2425,#2424,#977,.T.);
#3013=EDGE_CURVE('',#2116,#2425,#1244,.T.);
#3014=EDGE_CURVE('',#2228,#2426,#1245,.T.);
#3015=EDGE_CURVE('',#2426,#2427,#978,.T.);
#3016=EDGE_CURVE('',#2229,#2427,#1246,.T.);
#3017=EDGE_CURVE('',#2227,#2428,#1247,.T.);
#3018=EDGE_CURVE('',#2428,#2426,#979,.T.);
#3019=EDGE_CURVE('',#2226,#2429,#1248,.T.);
#3020=EDGE_CURVE('',#2429,#2428,#1249,.T.);
#3021=EDGE_CURVE('',#2225,#2430,#1250,.T.);
#3022=EDGE_CURVE('',#2430,#2429,#980,.T.);
#3023=EDGE_CURVE('',#2431,#2224,#1251,.T.);
#3024=EDGE_CURVE('',#2431,#2430,#1252,.T.);
#3025=EDGE_CURVE('',#2249,#2432,#1253,.T.);
#3026=EDGE_CURVE('',#2432,#2433,#1254,.T.);
#3027=EDGE_CURVE('',#2250,#2433,#1255,.T.);
#3028=EDGE_CURVE('',#2248,#2434,#1256,.T.);
#3029=EDGE_CURVE('',#2434,#2432,#981,.T.);
#3030=EDGE_CURVE('',#2247,#2435,#1257,.T.);
#3031=EDGE_CURVE('',#2435,#2434,#1258,.T.);
#3032=EDGE_CURVE('',#2246,#2436,#1259,.T.);
#3033=EDGE_CURVE('',#2436,#2435,#982,.T.);
#3034=EDGE_CURVE('',#2245,#2437,#1260,.T.);
#3035=EDGE_CURVE('',#2437,#2436,#983,.T.);
#3036=EDGE_CURVE('',#2254,#2438,#1261,.T.);
#3037=EDGE_CURVE('',#2438,#2439,#984,.T.);
#3038=EDGE_CURVE('',#2255,#2439,#1262,.T.);
#3039=EDGE_CURVE('',#2253,#2440,#1263,.T.);
#3040=EDGE_CURVE('',#2440,#2438,#1264,.T.);
#3041=EDGE_CURVE('',#2252,#2441,#1265,.T.);
#3042=EDGE_CURVE('',#2441,#2440,#985,.T.);
#3043=EDGE_CURVE('',#2442,#2251,#1266,.T.);
#3044=EDGE_CURVE('',#2442,#2441,#1267,.T.);
#3045=EDGE_CURVE('',#2274,#2443,#1268,.T.);
#3046=EDGE_CURVE('',#2443,#2444,#1269,.T.);
#3047=EDGE_CURVE('',#2275,#2444,#1270,.T.);
#3048=EDGE_CURVE('',#2273,#2445,#1271,.T.);
#3049=EDGE_CURVE('',#2445,#2443,#986,.T.);
#3050=EDGE_CURVE('',#2272,#2446,#1272,.T.);
#3051=EDGE_CURVE('',#2446,#2445,#1273,.T.);
#3052=EDGE_CURVE('',#2271,#2447,#1274,.T.);
#3053=EDGE_CURVE('',#2447,#2446,#987,.T.);
#3054=EDGE_CURVE('',#2217,#2448,#1275,.T.);
#3055=EDGE_CURVE('',#2448,#2449,#988,.T.);
#3056=EDGE_CURVE('',#2218,#2449,#1276,.T.);
#3057=EDGE_CURVE('',#2200,#2450,#1277,.T.);
#3058=EDGE_CURVE('',#2450,#2451,#989,.T.);
#3059=EDGE_CURVE('',#2201,#2451,#1278,.T.);
#3060=EDGE_CURVE('',#2199,#2452,#1279,.T.);
#3061=EDGE_CURVE('',#2452,#2450,#1280,.T.);
#3062=EDGE_CURVE('',#2198,#2453,#1281,.T.);
#3063=EDGE_CURVE('',#2453,#2452,#990,.T.);
#3064=EDGE_CURVE('',#2197,#2454,#1282,.T.);
#3065=EDGE_CURVE('',#2454,#2453,#1283,.T.);
#3066=EDGE_CURVE('',#2196,#2455,#1284,.T.);
#3067=EDGE_CURVE('',#2455,#2454,#991,.T.);
#3068=EDGE_CURVE('',#2456,#2195,#1285,.T.);
#3069=EDGE_CURVE('',#2456,#2455,#1286,.T.);
#3070=EDGE_CURVE('',#2222,#2457,#1287,.T.);
#3071=EDGE_CURVE('',#2457,#2458,#1288,.T.);
#3072=EDGE_CURVE('',#2223,#2458,#1289,.T.);
#3073=EDGE_CURVE('',#2221,#2459,#1290,.T.);
#3074=EDGE_CURVE('',#2459,#2457,#992,.T.);
#3075=EDGE_CURVE('',#2220,#2460,#1291,.T.);
#3076=EDGE_CURVE('',#2460,#2459,#1292,.T.);
#3077=EDGE_CURVE('',#2219,#2461,#1293,.T.);
#3078=EDGE_CURVE('',#2461,#2460,#993,.T.);
#3079=EDGE_CURVE('',#2449,#2461,#1294,.T.);
#3080=EDGE_CURVE('',#2462,#2276,#1295,.T.);
#3081=EDGE_CURVE('',#2462,#2463,#1296,.T.);
#3082=EDGE_CURVE('',#2277,#2463,#1297,.T.);
#3083=EDGE_CURVE('',#2303,#2464,#1298,.T.);
#3084=EDGE_CURVE('',#2464,#2465,#1299,.T.);
#3085=EDGE_CURVE('',#2304,#2465,#1300,.T.);
#3086=EDGE_CURVE('',#2302,#2466,#1301,.T.);
#3087=EDGE_CURVE('',#2466,#2464,#994,.T.);
#3088=EDGE_CURVE('',#2301,#2467,#1302,.T.);
#3089=EDGE_CURVE('',#2467,#2466,#1303,.T.);
#3090=EDGE_CURVE('',#2300,#2468,#1304,.T.);
#3091=EDGE_CURVE('',#2468,#2467,#995,.T.);
#3092=EDGE_CURVE('',#2299,#2469,#1305,.T.);
#3093=EDGE_CURVE('',#2469,#2468,#1306,.T.);
#3094=EDGE_CURVE('',#2298,#2470,#1307,.T.);
#3095=EDGE_CURVE('',#2470,#2469,#996,.T.);
#3096=EDGE_CURVE('',#2281,#2471,#1308,.T.);
#3097=EDGE_CURVE('',#2471,#2472,#997,.T.);
#3098=EDGE_CURVE('',#2282,#2472,#1309,.T.);
#3099=EDGE_CURVE('',#2280,#2473,#1310,.T.);
#3100=EDGE_CURVE('',#2473,#2471,#1311,.T.);
#3101=EDGE_CURVE('',#2279,#2474,#1312,.T.);
#3102=EDGE_CURVE('',#2474,#2473,#998,.T.);
#3103=EDGE_CURVE('',#2278,#2475,#1313,.T.);
#3104=EDGE_CURVE('',#2475,#2474,#1314,.T.);
#3105=EDGE_CURVE('',#2463,#2475,#999,.T.);
#3106=EDGE_CURVE('',#2433,#2431,#1315,.T.);
#3107=EDGE_CURVE('',#2458,#2456,#1316,.T.);
#3108=EDGE_CURVE('',#2194,#2476,#1317,.T.);
#3109=EDGE_CURVE('',#2476,#2477,#1318,.T.);
#3110=EDGE_CURVE('',#2305,#2477,#1319,.T.);
#3111=EDGE_CURVE('',#2465,#2462,#1320,.T.);
#3112=EDGE_CURVE('',#2444,#2442,#1321,.T.);
#3113=EDGE_CURVE('',#2478,#2470,#1322,.T.);
#3114=EDGE_CURVE('',#2479,#2478,#1000,.T.);
#3115=EDGE_CURVE('',#2480,#2479,#1323,.T.);
#3116=EDGE_CURVE('',#2481,#2480,#1001,.T.);
#3117=EDGE_CURVE('',#2482,#2481,#1324,.T.);
#3118=EDGE_CURVE('',#2483,#2482,#1002,.T.);
#3119=EDGE_CURVE('',#2484,#2483,#1325,.T.);
#3120=EDGE_CURVE('',#2485,#2484,#1003,.T.);
#3121=EDGE_CURVE('',#2486,#2485,#1326,.T.);
#3122=EDGE_CURVE('',#2487,#2486,#1004,.T.);
#3123=EDGE_CURVE('',#2488,#2487,#1327,.T.);
#3124=EDGE_CURVE('',#2489,#2488,#1005,.T.);
#3125=EDGE_CURVE('',#2490,#2489,#1328,.T.);
#3126=EDGE_CURVE('',#2491,#2490,#1006,.T.);
#3127=EDGE_CURVE('',#2472,#2491,#1329,.T.);
#3128=EDGE_CURVE('',#2297,#2478,#1330,.T.);
#3129=EDGE_CURVE('',#2296,#2479,#1331,.T.);
#3130=EDGE_CURVE('',#2295,#2480,#1332,.T.);
#3131=EDGE_CURVE('',#2294,#2481,#1333,.T.);
#3132=EDGE_CURVE('',#2293,#2482,#1334,.T.);
#3133=EDGE_CURVE('',#2292,#2483,#1335,.T.);
#3134=EDGE_CURVE('',#2484,#2291,#1336,.T.);
#3135=EDGE_CURVE('',#2288,#2486,#1337,.T.);
#3136=EDGE_CURVE('',#2289,#2485,#1338,.T.);
#3137=EDGE_CURVE('',#2287,#2487,#1339,.T.);
#3138=EDGE_CURVE('',#2286,#2488,#1340,.T.);
#3139=EDGE_CURVE('',#2285,#2489,#1341,.T.);
#3140=EDGE_CURVE('',#2284,#2490,#1342,.T.);
#3141=EDGE_CURVE('',#2283,#2491,#1343,.T.);
#3142=EDGE_CURVE('',#2290,#2492,#1344,.T.);
#3143=EDGE_CURVE('',#2492,#2492,#1007,.T.);
#3144=EDGE_CURVE('',#2270,#2493,#1345,.T.);
#3145=EDGE_CURVE('',#2493,#2447,#1346,.T.);
#3146=EDGE_CURVE('',#2269,#2494,#1347,.T.);
#3147=EDGE_CURVE('',#2494,#2493,#1008,.T.);
#3148=EDGE_CURVE('',#2268,#2495,#1348,.T.);
#3149=EDGE_CURVE('',#2495,#2494,#1349,.T.);
#3150=EDGE_CURVE('',#2267,#2496,#1350,.T.);
#3151=EDGE_CURVE('',#2496,#2495,#1009,.T.);
#3152=EDGE_CURVE('',#2266,#2497,#1351,.T.);
#3153=EDGE_CURVE('',#2497,#2496,#1352,.T.);
#3154=EDGE_CURVE('',#2265,#2498,#1353,.T.);
#3155=EDGE_CURVE('',#2498,#2497,#1010,.T.);
#3156=EDGE_CURVE('',#2499,#2264,#1354,.T.);
#3157=EDGE_CURVE('',#2499,#2498,#1355,.T.);
#3158=EDGE_CURVE('',#2261,#2500,#1356,.T.);
#3159=EDGE_CURVE('',#2500,#2501,#1357,.T.);
#3160=EDGE_CURVE('',#2262,#2501,#1358,.T.);
#3161=EDGE_CURVE('',#2260,#2502,#1359,.T.);
#3162=EDGE_CURVE('',#2502,#2500,#1011,.T.);
#3163=EDGE_CURVE('',#2259,#2503,#1360,.T.);
#3164=EDGE_CURVE('',#2503,#2502,#1361,.T.);
#3165=EDGE_CURVE('',#2258,#2504,#1362,.T.);
#3166=EDGE_CURVE('',#2504,#2503,#1012,.T.);
#3167=EDGE_CURVE('',#2257,#2505,#1363,.T.);
#3168=EDGE_CURVE('',#2505,#2504,#1364,.T.);
#3169=EDGE_CURVE('',#2256,#2506,#1365,.T.);
#3170=EDGE_CURVE('',#2506,#2505,#1013,.T.);
#3171=EDGE_CURVE('',#2439,#2506,#1366,.T.);
#3172=EDGE_CURVE('',#2501,#2499,#1014,.T.);
#3173=EDGE_CURVE('',#2263,#2507,#1367,.T.);
#3174=EDGE_CURVE('',#2507,#2507,#1015,.T.);
#3175=EDGE_CURVE('',#2244,#2508,#1368,.T.);
#3176=EDGE_CURVE('',#2508,#2437,#1369,.T.);
#3177=EDGE_CURVE('',#2243,#2509,#1370,.T.);
#3178=EDGE_CURVE('',#2509,#2508,#1016,.T.);
#3179=EDGE_CURVE('',#2242,#2510,#1371,.T.);
#3180=EDGE_CURVE('',#2510,#2509,#1372,.T.);
#3181=EDGE_CURVE('',#2241,#2511,#1373,.T.);
#3182=EDGE_CURVE('',#2511,#2510,#1017,.T.);
#3183=EDGE_CURVE('',#2240,#2512,#1374,.T.);
#3184=EDGE_CURVE('',#2512,#2511,#1375,.T.);
#3185=EDGE_CURVE('',#2239,#2513,#1376,.T.);
#3186=EDGE_CURVE('',#2513,#2512,#1018,.T.);
#3187=EDGE_CURVE('',#2514,#2238,#1377,.T.);
#3188=EDGE_CURVE('',#2514,#2513,#1378,.T.);
#3189=EDGE_CURVE('',#2235,#2515,#1379,.T.);
#3190=EDGE_CURVE('',#2515,#2516,#1380,.T.);
#3191=EDGE_CURVE('',#2236,#2516,#1381,.T.);
#3192=EDGE_CURVE('',#2234,#2517,#1382,.T.);
#3193=EDGE_CURVE('',#2517,#2515,#1019,.T.);
#3194=EDGE_CURVE('',#2233,#2518,#1383,.T.);
#3195=EDGE_CURVE('',#2518,#2517,#1384,.T.);
#3196=EDGE_CURVE('',#2232,#2519,#1385,.T.);
#3197=EDGE_CURVE('',#2519,#2518,#1020,.T.);
#3198=EDGE_CURVE('',#2231,#2520,#1386,.T.);
#3199=EDGE_CURVE('',#2520,#2519,#1387,.T.);
#3200=EDGE_CURVE('',#2230,#2521,#1388,.T.);
#3201=EDGE_CURVE('',#2521,#2520,#1021,.T.);
#3202=EDGE_CURVE('',#2427,#2521,#1389,.T.);
#3203=EDGE_CURVE('',#2516,#2514,#1022,.T.);
#3204=EDGE_CURVE('',#2237,#2522,#1390,.T.);
#3205=EDGE_CURVE('',#2522,#2522,#1023,.T.);
#3206=EDGE_CURVE('',#2216,#2523,#1391,.T.);
#3207=EDGE_CURVE('',#2523,#2448,#1392,.T.);
#3208=EDGE_CURVE('',#2215,#2524,#1393,.T.);
#3209=EDGE_CURVE('',#2524,#2523,#1024,.T.);
#3210=EDGE_CURVE('',#2214,#2525,#1394,.T.);
#3211=EDGE_CURVE('',#2525,#2524,#1395,.T.);
#3212=EDGE_CURVE('',#2213,#2526,#1396,.T.);
#3213=EDGE_CURVE('',#2526,#2525,#1025,.T.);
#3214=EDGE_CURVE('',#2212,#2527,#1397,.T.);
#3215=EDGE_CURVE('',#2527,#2526,#1398,.T.);
#3216=EDGE_CURVE('',#2211,#2528,#1399,.T.);
#3217=EDGE_CURVE('',#2528,#2527,#1026,.T.);
#3218=EDGE_CURVE('',#2529,#2210,#1400,.T.);
#3219=EDGE_CURVE('',#2529,#2528,#1401,.T.);
#3220=EDGE_CURVE('',#2207,#2530,#1402,.T.);
#3221=EDGE_CURVE('',#2530,#2531,#1403,.T.);
#3222=EDGE_CURVE('',#2208,#2531,#1404,.T.);
#3223=EDGE_CURVE('',#2206,#2532,#1405,.T.);
#3224=EDGE_CURVE('',#2532,#2530,#1027,.T.);
#3225=EDGE_CURVE('',#2205,#2533,#1406,.T.);
#3226=EDGE_CURVE('',#2533,#2532,#1407,.T.);
#3227=EDGE_CURVE('',#2204,#2534,#1408,.T.);
#3228=EDGE_CURVE('',#2534,#2533,#1028,.T.);
#3229=EDGE_CURVE('',#2203,#2535,#1409,.T.);
#3230=EDGE_CURVE('',#2535,#2534,#1410,.T.);
#3231=EDGE_CURVE('',#2202,#2536,#1411,.T.);
#3232=EDGE_CURVE('',#2536,#2535,#1029,.T.);
#3233=EDGE_CURVE('',#2451,#2536,#1412,.T.);
#3234=EDGE_CURVE('',#2531,#2529,#1030,.T.);
#3235=EDGE_CURVE('',#2209,#2537,#1413,.T.);
#3236=EDGE_CURVE('',#2537,#2537,#1031,.T.);
#3237=EDGE_CURVE('',#2185,#2538,#1414,.T.);
#3238=EDGE_CURVE('',#2538,#2539,#1415,.T.);
#3239=EDGE_CURVE('',#2186,#2539,#1416,.T.);
#3240=EDGE_CURVE('',#2184,#2540,#1417,.T.);
#3241=EDGE_CURVE('',#2540,#2538,#1032,.T.);
#3242=EDGE_CURVE('',#2183,#2541,#1418,.T.);
#3243=EDGE_CURVE('',#2541,#2540,#1419,.T.);
#3244=EDGE_CURVE('',#2182,#2542,#1420,.T.);
#3245=EDGE_CURVE('',#2542,#2541,#1033,.T.);
#3246=EDGE_CURVE('',#2181,#2543,#1421,.T.);
#3247=EDGE_CURVE('',#2543,#2542,#1422,.T.);
#3248=EDGE_CURVE('',#2180,#2544,#1423,.T.);
#3249=EDGE_CURVE('',#2544,#2543,#1034,.T.);
#3250=EDGE_CURVE('',#2179,#2545,#1424,.T.);
#3251=EDGE_CURVE('',#2545,#2544,#1425,.T.);
#3252=EDGE_CURVE('',#2178,#2546,#1426,.T.);
#3253=EDGE_CURVE('',#2546,#2545,#1035,.T.);
#3254=EDGE_CURVE('',#2177,#2547,#1427,.T.);
#3255=EDGE_CURVE('',#2547,#2546,#1428,.T.);
#3256=EDGE_CURVE('',#2176,#2548,#1429,.T.);
#3257=EDGE_CURVE('',#2548,#2547,#1430,.T.);
#3258=EDGE_CURVE('',#2175,#2549,#1431,.T.);
#3259=EDGE_CURVE('',#2549,#2548,#1036,.T.);
#3260=EDGE_CURVE('',#2550,#2174,#1432,.T.);
#3261=EDGE_CURVE('',#2550,#2549,#1433,.T.);
#3262=EDGE_CURVE('',#2171,#2551,#1434,.T.);
#3263=EDGE_CURVE('',#2551,#2552,#1435,.T.);
#3264=EDGE_CURVE('',#2172,#2552,#1436,.T.);
#3265=EDGE_CURVE('',#2170,#2553,#1437,.T.);
#3266=EDGE_CURVE('',#2553,#2551,#1037,.T.);
#3267=EDGE_CURVE('',#2169,#2554,#1438,.T.);
#3268=EDGE_CURVE('',#2554,#2553,#1439,.T.);
#3269=EDGE_CURVE('',#2168,#2555,#1440,.T.);
#3270=EDGE_CURVE('',#2555,#2554,#1038,.T.);
#3271=EDGE_CURVE('',#2556,#2167,#1441,.T.);
#3272=EDGE_CURVE('',#2556,#2555,#1442,.T.);
#3273=EDGE_CURVE('',#2164,#2557,#1443,.T.);
#3274=EDGE_CURVE('',#2557,#2558,#1444,.T.);
#3275=EDGE_CURVE('',#2165,#2558,#1445,.T.);
#3276=EDGE_CURVE('',#2163,#2559,#1446,.T.);
#3277=EDGE_CURVE('',#2559,#2557,#1039,.T.);
#3278=EDGE_CURVE('',#2162,#2560,#1447,.T.);
#3279=EDGE_CURVE('',#2560,#2559,#1448,.T.);
#3280=EDGE_CURVE('',#2161,#2561,#1449,.T.);
#3281=EDGE_CURVE('',#2561,#2560,#1450,.T.);
#3282=EDGE_CURVE('',#2160,#2562,#1451,.T.);
#3283=EDGE_CURVE('',#2562,#2561,#1040,.T.);
#3284=EDGE_CURVE('',#2159,#2563,#1452,.T.);
#3285=EDGE_CURVE('',#2563,#2562,#1453,.T.);
#3286=EDGE_CURVE('',#2158,#2564,#1454,.T.);
#3287=EDGE_CURVE('',#2564,#2563,#1041,.T.);
#3288=EDGE_CURVE('',#2157,#2565,#1455,.T.);
#3289=EDGE_CURVE('',#2565,#2564,#1456,.T.);
#3290=EDGE_CURVE('',#2156,#2566,#1457,.T.);
#3291=EDGE_CURVE('',#2566,#2565,#1042,.T.);
#3292=EDGE_CURVE('',#2155,#2567,#1458,.T.);
#3293=EDGE_CURVE('',#2567,#2566,#1459,.T.);
#3294=EDGE_CURVE('',#2154,#2568,#1460,.T.);
#3295=EDGE_CURVE('',#2568,#2567,#1043,.T.);
#3296=EDGE_CURVE('',#2569,#2153,#1461,.T.);
#3297=EDGE_CURVE('',#2569,#2568,#1462,.T.);
#3298=EDGE_CURVE('',#2539,#2569,#1463,.T.);
#3299=EDGE_CURVE('',#2552,#2550,#1044,.T.);
#3300=EDGE_CURVE('',#2558,#2556,#1045,.T.);
#3301=EDGE_CURVE('',#2152,#2570,#1464,.T.);
#3302=EDGE_CURVE('',#2570,#2571,#1465,.T.);
#3303=EDGE_CURVE('',#2187,#2571,#1466,.T.);
#3304=EDGE_CURVE('',#2166,#2572,#1467,.T.);
#3305=EDGE_CURVE('',#2572,#2572,#1046,.T.);
#3306=EDGE_CURVE('',#2146,#2573,#1468,.T.);
#3307=EDGE_CURVE('',#2145,#2574,#1469,.T.);
#3308=EDGE_CURVE('',#2574,#2574,#1047,.T.);
#3309=EDGE_CURVE('',#2144,#2575,#1470,.T.);
#3310=EDGE_CURVE('',#2575,#2573,#1048,.T.);
#3311=EDGE_CURVE('',#2173,#2576,#1471,.T.);
#3312=EDGE_CURVE('',#2576,#2576,#1049,.T.);
#3313=EDGE_CURVE('',#2407,#2577,#1472,.T.);
#3314=EDGE_CURVE('',#2142,#2577,#1473,.T.);
#3315=EDGE_CURVE('',#2308,#2578,#1474,.T.);
#3316=EDGE_CURVE('',#2578,#2405,#1475,.T.);
#3317=EDGE_CURVE('',#2307,#2579,#1476,.T.);
#3318=EDGE_CURVE('',#2579,#2578,#1477,.T.);
#3319=EDGE_CURVE('',#2191,#2580,#1478,.T.);
#3320=EDGE_CURVE('',#2580,#2581,#1050,.T.);
#3321=EDGE_CURVE('',#2192,#2581,#1479,.T.);
#3322=EDGE_CURVE('',#2190,#2582,#1480,.T.);
#3323=EDGE_CURVE('',#2582,#2580,#1481,.T.);
#3324=EDGE_CURVE('',#2189,#2583,#1482,.T.);
#3325=EDGE_CURVE('',#2583,#2582,#1483,.T.);
#3326=EDGE_CURVE('',#2149,#2584,#1484,.T.);
#3327=EDGE_CURVE('',#2584,#2585,#1051,.T.);
#3328=EDGE_CURVE('',#2150,#2585,#1485,.T.);
#3329=EDGE_CURVE('',#2148,#2586,#1486,.T.);
#3330=EDGE_CURVE('',#2586,#2584,#1487,.T.);
#3331=EDGE_CURVE('',#2147,#2587,#1488,.T.);
#3332=EDGE_CURVE('',#2587,#2586,#1052,.T.);
#3333=EDGE_CURVE('',#2573,#2587,#1489,.T.);
#3334=EDGE_CURVE('',#2143,#2588,#1490,.T.);
#3335=EDGE_CURVE('',#2588,#2575,#1491,.T.);
#3336=EDGE_CURVE('',#2577,#2588,#1053,.T.);
#3337=EDGE_CURVE('',#2581,#2579,#1492,.T.);
#3338=EDGE_CURVE('',#2585,#2583,#1493,.T.);
#3339=EDGE_CURVE('',#2585,#2589,#1494,.T.);
#3340=EDGE_CURVE('',#2589,#2590,#1495,.T.);
#3341=EDGE_CURVE('',#2151,#2590,#1496,.T.);
#3342=EDGE_CURVE('',#2583,#2591,#1497,.T.);
#3343=EDGE_CURVE('',#2591,#2589,#1498,.T.);
#3344=EDGE_CURVE('',#2188,#2592,#1499,.T.);
#3345=EDGE_CURVE('',#2592,#2591,#1500,.T.);
#3346=EDGE_CURVE('',#2571,#2592,#1054,.T.);
#3347=EDGE_CURVE('',#2590,#2570,#1055,.T.);
#3348=EDGE_CURVE('',#2306,#2593,#1501,.T.);
#3349=EDGE_CURVE('',#2593,#2594,#1502,.T.);
#3350=EDGE_CURVE('',#2579,#2594,#1503,.T.);
#3351=EDGE_CURVE('',#2477,#2593,#1056,.T.);
#3352=EDGE_CURVE('',#2193,#2595,#1504,.T.);
#3353=EDGE_CURVE('',#2595,#2476,#1057,.T.);
#3354=EDGE_CURVE('',#2581,#2596,#1505,.T.);
#3355=EDGE_CURVE('',#2596,#2595,#1506,.T.);
#3356=EDGE_CURVE('',#2594,#2596,#1507,.T.);
#3357=EDGE_CURVE('',#2358,#2597,#1508,.T.);
#3358=EDGE_CURVE('',#2597,#2598,#105,.T.);
#3359=EDGE_CURVE('',#2359,#2598,#1509,.T.);
#3360=EDGE_CURVE('',#2385,#2599,#1510,.T.);
#3361=EDGE_CURVE('',#2599,#2597,#106,.T.);
#3362=EDGE_CURVE('',#2384,#2600,#1511,.T.);
#3363=EDGE_CURVE('',#2600,#2599,#107,.T.);
#3364=EDGE_CURVE('',#2383,#2601,#1512,.T.);
#3365=EDGE_CURVE('',#2601,#2600,#108,.T.);
#3366=EDGE_CURVE('',#2382,#2602,#1513,.T.);
#3367=EDGE_CURVE('',#2602,#2601,#109,.T.);
#3368=EDGE_CURVE('',#2381,#2603,#1514,.T.);
#3369=EDGE_CURVE('',#2603,#2602,#110,.T.);
#3370=EDGE_CURVE('',#2380,#2604,#1515,.T.);
#3371=EDGE_CURVE('',#2604,#2603,#111,.T.);
#3372=EDGE_CURVE('',#2379,#2605,#1516,.T.);
#3373=EDGE_CURVE('',#2605,#2604,#1517,.T.);
#3374=EDGE_CURVE('',#2378,#2606,#1518,.T.);
#3375=EDGE_CURVE('',#2606,#2605,#112,.T.);
#3376=EDGE_CURVE('',#2377,#2607,#1519,.T.);
#3377=EDGE_CURVE('',#2607,#2606,#113,.T.);
#3378=EDGE_CURVE('',#2376,#2608,#1520,.T.);
#3379=EDGE_CURVE('',#2608,#2607,#114,.T.);
#3380=EDGE_CURVE('',#2375,#2609,#1521,.T.);
#3381=EDGE_CURVE('',#2609,#2608,#115,.T.);
#3382=EDGE_CURVE('',#2374,#2610,#1522,.T.);
#3383=EDGE_CURVE('',#2610,#2609,#116,.T.);
#3384=EDGE_CURVE('',#2373,#2611,#1523,.T.);
#3385=EDGE_CURVE('',#2611,#2610,#117,.T.);
#3386=EDGE_CURVE('',#2372,#2612,#1524,.T.);
#3387=EDGE_CURVE('',#2612,#2611,#1525,.T.);
#3388=EDGE_CURVE('',#2371,#2613,#1526,.T.);
#3389=EDGE_CURVE('',#2613,#2612,#118,.T.);
#3390=EDGE_CURVE('',#2370,#2614,#1527,.T.);
#3391=EDGE_CURVE('',#2614,#2613,#119,.T.);
#3392=EDGE_CURVE('',#2369,#2615,#1528,.T.);
#3393=EDGE_CURVE('',#2615,#2614,#120,.T.);
#3394=EDGE_CURVE('',#2368,#2616,#1529,.T.);
#3395=EDGE_CURVE('',#2616,#2615,#121,.T.);
#3396=EDGE_CURVE('',#2367,#2617,#1530,.T.);
#3397=EDGE_CURVE('',#2617,#2616,#122,.T.);
#3398=EDGE_CURVE('',#2366,#2618,#1531,.T.);
#3399=EDGE_CURVE('',#2618,#2617,#123,.T.);
#3400=EDGE_CURVE('',#2365,#2619,#1532,.T.);
#3401=EDGE_CURVE('',#2619,#2618,#124,.T.);
#3402=EDGE_CURVE('',#2364,#2620,#1533,.T.);
#3403=EDGE_CURVE('',#2620,#2619,#125,.T.);
#3404=EDGE_CURVE('',#2363,#2621,#1534,.T.);
#3405=EDGE_CURVE('',#2621,#2620,#126,.T.);
#3406=EDGE_CURVE('',#2362,#2622,#1535,.T.);
#3407=EDGE_CURVE('',#2622,#2621,#127,.T.);
#3408=EDGE_CURVE('',#2361,#2623,#1536,.T.);
#3409=EDGE_CURVE('',#2623,#2622,#128,.T.);
#3410=EDGE_CURVE('',#2360,#2624,#1537,.T.);
#3411=EDGE_CURVE('',#2624,#2623,#129,.T.);
#3412=EDGE_CURVE('',#2598,#2624,#1538,.T.);
#3413=EDGE_CURVE('',#2350,#2625,#1539,.T.);
#3414=EDGE_CURVE('',#2625,#2626,#1540,.T.);
#3415=EDGE_CURVE('',#2351,#2626,#1541,.T.);
#3416=EDGE_CURVE('',#2357,#2627,#1542,.T.);
#3417=EDGE_CURVE('',#2627,#2625,#130,.T.);
#3418=EDGE_CURVE('',#2356,#2628,#1543,.T.);
#3419=EDGE_CURVE('',#2628,#2627,#1544,.T.);
#3420=EDGE_CURVE('',#2355,#2629,#1545,.T.);
#3421=EDGE_CURVE('',#2629,#2628,#131,.T.);
#3422=EDGE_CURVE('',#2354,#2630,#1546,.T.);
#3423=EDGE_CURVE('',#2630,#2629,#132,.T.);
#3424=EDGE_CURVE('',#2353,#2631,#1547,.T.);
#3425=EDGE_CURVE('',#2631,#2630,#1548,.T.);
#3426=EDGE_CURVE('',#2352,#2632,#1549,.T.);
#3427=EDGE_CURVE('',#2632,#2631,#1550,.T.);
#3428=EDGE_CURVE('',#2626,#2632,#1551,.T.);
#3429=EDGE_CURVE('',#2329,#2633,#1552,.T.);
#3430=EDGE_CURVE('',#2633,#2634,#1553,.T.);
#3431=EDGE_CURVE('',#2330,#2634,#1554,.T.);
#3432=EDGE_CURVE('',#2349,#2635,#1555,.T.);
#3433=EDGE_CURVE('',#2635,#2633,#133,.T.);
#3434=EDGE_CURVE('',#2348,#2636,#1556,.T.);
#3435=EDGE_CURVE('',#2636,#2635,#134,.T.);
#3436=EDGE_CURVE('',#2347,#2637,#1557,.T.);
#3437=EDGE_CURVE('',#2637,#2636,#135,.T.);
#3438=EDGE_CURVE('',#2346,#2638,#1558,.T.);
#3439=EDGE_CURVE('',#2638,#2637,#136,.T.);
#3440=EDGE_CURVE('',#2345,#2639,#1559,.T.);
#3441=EDGE_CURVE('',#2639,#2638,#137,.T.);
#3442=EDGE_CURVE('',#2344,#2640,#1560,.T.);
#3443=EDGE_CURVE('',#2640,#2639,#138,.T.);
#3444=EDGE_CURVE('',#2343,#2641,#1561,.T.);
#3445=EDGE_CURVE('',#2641,#2640,#139,.T.);
#3446=EDGE_CURVE('',#2342,#2642,#1562,.T.);
#3447=EDGE_CURVE('',#2642,#2641,#140,.T.);
#3448=EDGE_CURVE('',#2341,#2643,#1563,.T.);
#3449=EDGE_CURVE('',#2643,#2642,#1564,.T.);
#3450=EDGE_CURVE('',#2340,#2644,#1565,.T.);
#3451=EDGE_CURVE('',#2644,#2643,#141,.T.);
#3452=EDGE_CURVE('',#2339,#2645,#1566,.T.);
#3453=EDGE_CURVE('',#2645,#2644,#142,.T.);
#3454=EDGE_CURVE('',#2338,#2646,#1567,.T.);
#3455=EDGE_CURVE('',#2646,#2645,#143,.T.);
#3456=EDGE_CURVE('',#2337,#2647,#1568,.T.);
#3457=EDGE_CURVE('',#2647,#2646,#144,.T.);
#3458=EDGE_CURVE('',#2336,#2648,#1569,.T.);
#3459=EDGE_CURVE('',#2648,#2647,#145,.T.);
#3460=EDGE_CURVE('',#2335,#2649,#1570,.T.);
#3461=EDGE_CURVE('',#2649,#2648,#146,.T.);
#3462=EDGE_CURVE('',#2334,#2650,#1571,.T.);
#3463=EDGE_CURVE('',#2650,#2649,#147,.T.);
#3464=EDGE_CURVE('',#2333,#2651,#1572,.T.);
#3465=EDGE_CURVE('',#2651,#2650,#148,.T.);
#3466=EDGE_CURVE('',#2332,#2652,#1573,.T.);
#3467=EDGE_CURVE('',#2652,#2651,#149,.T.);
#3468=EDGE_CURVE('',#2331,#2653,#1574,.T.);
#3469=EDGE_CURVE('',#2653,#2652,#1575,.T.);
#3470=EDGE_CURVE('',#2634,#2653,#1576,.T.);
#3471=EDGE_CURVE('',#2654,#2655,#1577,.T.);
#3472=EDGE_CURVE('',#2655,#2118,#1578,.T.);
#3473=EDGE_CURVE('',#2654,#2121,#1579,.T.);
#3474=EDGE_CURVE('',#2656,#2654,#1580,.T.);
#3475=EDGE_CURVE('',#2656,#2120,#1581,.T.);
#3476=EDGE_CURVE('',#2657,#2656,#1582,.T.);
#3477=EDGE_CURVE('',#2657,#2119,#1583,.T.);
#3478=EDGE_CURVE('',#2655,#2657,#1584,.T.);
#3479=ORIENTED_EDGE('',*,*,#2658,.T.);
#3480=ORIENTED_EDGE('',*,*,#2659,.T.);
#3481=ORIENTED_EDGE('',*,*,#2660,.T.);
#3482=ORIENTED_EDGE('',*,*,#2661,.F.);
#3483=ORIENTED_EDGE('',*,*,#2660,.F.);
#3484=ORIENTED_EDGE('',*,*,#2662,.T.);
#3485=ORIENTED_EDGE('',*,*,#2663,.F.);
#3486=ORIENTED_EDGE('',*,*,#2664,.F.);
#3487=ORIENTED_EDGE('',*,*,#2665,.T.);
#3488=ORIENTED_EDGE('',*,*,#2666,.T.);
#3489=ORIENTED_EDGE('',*,*,#2667,.T.);
#3490=ORIENTED_EDGE('',*,*,#2668,.T.);
#3491=ORIENTED_EDGE('',*,*,#2664,.T.);
#3492=ORIENTED_EDGE('',*,*,#2669,.T.);
#3493=ORIENTED_EDGE('',*,*,#2670,.T.);
#3494=ORIENTED_EDGE('',*,*,#2671,.T.);
#3495=ORIENTED_EDGE('',*,*,#2672,.T.);
#3496=ORIENTED_EDGE('',*,*,#2673,.T.);
#3497=ORIENTED_EDGE('',*,*,#2674,.T.);
#3498=ORIENTED_EDGE('',*,*,#2675,.T.);
#3499=ORIENTED_EDGE('',*,*,#2676,.T.);
#3500=ORIENTED_EDGE('',*,*,#2677,.T.);
#3501=ORIENTED_EDGE('',*,*,#2678,.T.);
#3502=ORIENTED_EDGE('',*,*,#2679,.T.);
#3503=ORIENTED_EDGE('',*,*,#2680,.T.);
#3504=ORIENTED_EDGE('',*,*,#2681,.T.);
#3505=ORIENTED_EDGE('',*,*,#2682,.T.);
#3506=ORIENTED_EDGE('',*,*,#2683,.T.);
#3507=ORIENTED_EDGE('',*,*,#2684,.T.);
#3508=ORIENTED_EDGE('',*,*,#2685,.T.);
#3509=ORIENTED_EDGE('',*,*,#2686,.T.);
#3510=ORIENTED_EDGE('',*,*,#2687,.T.);
#3511=ORIENTED_EDGE('',*,*,#2688,.T.);
#3512=ORIENTED_EDGE('',*,*,#2689,.T.);
#3513=ORIENTED_EDGE('',*,*,#2690,.T.);
#3514=ORIENTED_EDGE('',*,*,#2691,.T.);
#3515=ORIENTED_EDGE('',*,*,#2692,.T.);
#3516=ORIENTED_EDGE('',*,*,#2693,.T.);
#3517=ORIENTED_EDGE('',*,*,#2694,.T.);
#3518=ORIENTED_EDGE('',*,*,#2695,.T.);
#3519=ORIENTED_EDGE('',*,*,#2696,.T.);
#3520=ORIENTED_EDGE('',*,*,#2697,.T.);
#3521=ORIENTED_EDGE('',*,*,#2698,.T.);
#3522=ORIENTED_EDGE('',*,*,#2699,.T.);
#3523=ORIENTED_EDGE('',*,*,#2700,.T.);
#3524=ORIENTED_EDGE('',*,*,#2701,.T.);
#3525=ORIENTED_EDGE('',*,*,#2702,.T.);
#3526=ORIENTED_EDGE('',*,*,#2703,.T.);
#3527=ORIENTED_EDGE('',*,*,#2704,.T.);
#3528=ORIENTED_EDGE('',*,*,#2705,.T.);
#3529=ORIENTED_EDGE('',*,*,#2706,.T.);
#3530=ORIENTED_EDGE('',*,*,#2707,.T.);
#3531=ORIENTED_EDGE('',*,*,#2708,.T.);
#3532=ORIENTED_EDGE('',*,*,#2709,.T.);
#3533=ORIENTED_EDGE('',*,*,#2710,.T.);
#3534=ORIENTED_EDGE('',*,*,#2711,.T.);
#3535=ORIENTED_EDGE('',*,*,#2712,.T.);
#3536=ORIENTED_EDGE('',*,*,#2713,.T.);
#3537=ORIENTED_EDGE('',*,*,#2714,.T.);
#3538=ORIENTED_EDGE('',*,*,#2715,.T.);
#3539=ORIENTED_EDGE('',*,*,#2716,.T.);
#3540=ORIENTED_EDGE('',*,*,#2717,.T.);
#3541=ORIENTED_EDGE('',*,*,#2718,.T.);
#3542=ORIENTED_EDGE('',*,*,#2719,.T.);
#3543=ORIENTED_EDGE('',*,*,#2720,.T.);
#3544=ORIENTED_EDGE('',*,*,#2721,.T.);
#3545=ORIENTED_EDGE('',*,*,#2722,.T.);
#3546=ORIENTED_EDGE('',*,*,#2723,.T.);
#3547=ORIENTED_EDGE('',*,*,#2724,.T.);
#3548=ORIENTED_EDGE('',*,*,#2725,.T.);
#3549=ORIENTED_EDGE('',*,*,#2726,.T.);
#3550=ORIENTED_EDGE('',*,*,#2727,.T.);
#3551=ORIENTED_EDGE('',*,*,#2728,.T.);
#3552=ORIENTED_EDGE('',*,*,#2729,.T.);
#3553=ORIENTED_EDGE('',*,*,#2730,.T.);
#3554=ORIENTED_EDGE('',*,*,#2731,.T.);
#3555=ORIENTED_EDGE('',*,*,#2732,.T.);
#3556=ORIENTED_EDGE('',*,*,#2733,.T.);
#3557=ORIENTED_EDGE('',*,*,#2734,.T.);
#3558=ORIENTED_EDGE('',*,*,#2735,.T.);
#3559=ORIENTED_EDGE('',*,*,#2736,.T.);
#3560=ORIENTED_EDGE('',*,*,#2737,.T.);
#3561=ORIENTED_EDGE('',*,*,#2738,.T.);
#3562=ORIENTED_EDGE('',*,*,#2739,.T.);
#3563=ORIENTED_EDGE('',*,*,#2740,.T.);
#3564=ORIENTED_EDGE('',*,*,#2741,.T.);
#3565=ORIENTED_EDGE('',*,*,#2742,.T.);
#3566=ORIENTED_EDGE('',*,*,#2743,.T.);
#3567=ORIENTED_EDGE('',*,*,#2744,.T.);
#3568=ORIENTED_EDGE('',*,*,#2745,.T.);
#3569=ORIENTED_EDGE('',*,*,#2746,.T.);
#3570=ORIENTED_EDGE('',*,*,#2747,.T.);
#3571=ORIENTED_EDGE('',*,*,#2748,.T.);
#3572=ORIENTED_EDGE('',*,*,#2749,.T.);
#3573=ORIENTED_EDGE('',*,*,#2750,.T.);
#3574=ORIENTED_EDGE('',*,*,#2751,.T.);
#3575=ORIENTED_EDGE('',*,*,#2752,.T.);
#3576=ORIENTED_EDGE('',*,*,#2753,.T.);
#3577=ORIENTED_EDGE('',*,*,#2754,.T.);
#3578=ORIENTED_EDGE('',*,*,#2755,.T.);
#3579=ORIENTED_EDGE('',*,*,#2756,.T.);
#3580=ORIENTED_EDGE('',*,*,#2757,.T.);
#3581=ORIENTED_EDGE('',*,*,#2758,.T.);
#3582=ORIENTED_EDGE('',*,*,#2759,.T.);
#3583=ORIENTED_EDGE('',*,*,#2760,.T.);
#3584=ORIENTED_EDGE('',*,*,#2761,.T.);
#3585=ORIENTED_EDGE('',*,*,#2762,.T.);
#3586=ORIENTED_EDGE('',*,*,#2763,.T.);
#3587=ORIENTED_EDGE('',*,*,#2764,.T.);
#3588=ORIENTED_EDGE('',*,*,#2765,.T.);
#3589=ORIENTED_EDGE('',*,*,#2766,.T.);
#3590=ORIENTED_EDGE('',*,*,#2767,.T.);
#3591=ORIENTED_EDGE('',*,*,#2768,.T.);
#3592=ORIENTED_EDGE('',*,*,#2769,.T.);
#3593=ORIENTED_EDGE('',*,*,#2770,.T.);
#3594=ORIENTED_EDGE('',*,*,#2771,.T.);
#3595=ORIENTED_EDGE('',*,*,#2772,.T.);
#3596=ORIENTED_EDGE('',*,*,#2773,.T.);
#3597=ORIENTED_EDGE('',*,*,#2774,.T.);
#3598=ORIENTED_EDGE('',*,*,#2775,.T.);
#3599=ORIENTED_EDGE('',*,*,#2776,.T.);
#3600=ORIENTED_EDGE('',*,*,#2777,.T.);
#3601=ORIENTED_EDGE('',*,*,#2778,.T.);
#3602=ORIENTED_EDGE('',*,*,#2779,.T.);
#3603=ORIENTED_EDGE('',*,*,#2780,.T.);
#3604=ORIENTED_EDGE('',*,*,#2781,.T.);
#3605=ORIENTED_EDGE('',*,*,#2782,.T.);
#3606=ORIENTED_EDGE('',*,*,#2783,.T.);
#3607=ORIENTED_EDGE('',*,*,#2784,.T.);
#3608=ORIENTED_EDGE('',*,*,#2785,.T.);
#3609=ORIENTED_EDGE('',*,*,#2786,.T.);
#3610=ORIENTED_EDGE('',*,*,#2787,.T.);
#3611=ORIENTED_EDGE('',*,*,#2788,.T.);
#3612=ORIENTED_EDGE('',*,*,#2789,.T.);
#3613=ORIENTED_EDGE('',*,*,#2790,.T.);
#3614=ORIENTED_EDGE('',*,*,#2791,.T.);
#3615=ORIENTED_EDGE('',*,*,#2792,.T.);
#3616=ORIENTED_EDGE('',*,*,#2793,.T.);
#3617=ORIENTED_EDGE('',*,*,#2794,.T.);
#3618=ORIENTED_EDGE('',*,*,#2795,.T.);
#3619=ORIENTED_EDGE('',*,*,#2796,.T.);
#3620=ORIENTED_EDGE('',*,*,#2797,.T.);
#3621=ORIENTED_EDGE('',*,*,#2798,.T.);
#3622=ORIENTED_EDGE('',*,*,#2799,.T.);
#3623=ORIENTED_EDGE('',*,*,#2800,.T.);
#3624=ORIENTED_EDGE('',*,*,#2801,.T.);
#3625=ORIENTED_EDGE('',*,*,#2802,.T.);
#3626=ORIENTED_EDGE('',*,*,#2803,.T.);
#3627=ORIENTED_EDGE('',*,*,#2804,.T.);
#3628=ORIENTED_EDGE('',*,*,#2805,.T.);
#3629=ORIENTED_EDGE('',*,*,#2806,.T.);
#3630=ORIENTED_EDGE('',*,*,#2807,.T.);
#3631=ORIENTED_EDGE('',*,*,#2808,.T.);
#3632=ORIENTED_EDGE('',*,*,#2809,.T.);
#3633=ORIENTED_EDGE('',*,*,#2810,.T.);
#3634=ORIENTED_EDGE('',*,*,#2811,.T.);
#3635=ORIENTED_EDGE('',*,*,#2812,.T.);
#3636=ORIENTED_EDGE('',*,*,#2813,.T.);
#3637=ORIENTED_EDGE('',*,*,#2814,.T.);
#3638=ORIENTED_EDGE('',*,*,#2815,.T.);
#3639=ORIENTED_EDGE('',*,*,#2816,.T.);
#3640=ORIENTED_EDGE('',*,*,#2817,.T.);
#3641=ORIENTED_EDGE('',*,*,#2818,.T.);
#3642=ORIENTED_EDGE('',*,*,#2819,.T.);
#3643=ORIENTED_EDGE('',*,*,#2820,.T.);
#3644=ORIENTED_EDGE('',*,*,#2821,.T.);
#3645=ORIENTED_EDGE('',*,*,#2822,.T.);
#3646=ORIENTED_EDGE('',*,*,#2823,.T.);
#3647=ORIENTED_EDGE('',*,*,#2824,.T.);
#3648=ORIENTED_EDGE('',*,*,#2825,.T.);
#3649=ORIENTED_EDGE('',*,*,#2826,.T.);
#3650=ORIENTED_EDGE('',*,*,#2827,.T.);
#3651=ORIENTED_EDGE('',*,*,#2828,.T.);
#3652=ORIENTED_EDGE('',*,*,#2829,.T.);
#3653=ORIENTED_EDGE('',*,*,#2830,.T.);
#3654=ORIENTED_EDGE('',*,*,#2831,.T.);
#3655=ORIENTED_EDGE('',*,*,#2832,.T.);
#3656=ORIENTED_EDGE('',*,*,#2833,.T.);
#3657=ORIENTED_EDGE('',*,*,#2834,.T.);
#3658=ORIENTED_EDGE('',*,*,#2835,.T.);
#3659=ORIENTED_EDGE('',*,*,#2836,.T.);
#3660=ORIENTED_EDGE('',*,*,#2837,.T.);
#3661=ORIENTED_EDGE('',*,*,#2838,.T.);
#3662=ORIENTED_EDGE('',*,*,#2839,.T.);
#3663=ORIENTED_EDGE('',*,*,#2840,.T.);
#3664=ORIENTED_EDGE('',*,*,#2841,.T.);
#3665=ORIENTED_EDGE('',*,*,#2842,.T.);
#3666=ORIENTED_EDGE('',*,*,#2843,.T.);
#3667=ORIENTED_EDGE('',*,*,#2844,.T.);
#3668=ORIENTED_EDGE('',*,*,#2845,.T.);
#3669=ORIENTED_EDGE('',*,*,#2846,.T.);
#3670=ORIENTED_EDGE('',*,*,#2847,.T.);
#3671=ORIENTED_EDGE('',*,*,#2848,.T.);
#3672=ORIENTED_EDGE('',*,*,#2849,.T.);
#3673=ORIENTED_EDGE('',*,*,#2850,.T.);
#3674=ORIENTED_EDGE('',*,*,#2851,.T.);
#3675=ORIENTED_EDGE('',*,*,#2852,.T.);
#3676=ORIENTED_EDGE('',*,*,#2853,.T.);
#3677=ORIENTED_EDGE('',*,*,#2854,.T.);
#3678=ORIENTED_EDGE('',*,*,#2855,.T.);
#3679=ORIENTED_EDGE('',*,*,#2856,.T.);
#3680=ORIENTED_EDGE('',*,*,#2857,.T.);
#3681=ORIENTED_EDGE('',*,*,#2858,.T.);
#3682=ORIENTED_EDGE('',*,*,#2859,.T.);
#3683=ORIENTED_EDGE('',*,*,#2860,.T.);
#3684=ORIENTED_EDGE('',*,*,#2861,.T.);
#3685=ORIENTED_EDGE('',*,*,#2862,.T.);
#3686=ORIENTED_EDGE('',*,*,#2863,.T.);
#3687=ORIENTED_EDGE('',*,*,#2864,.T.);
#3688=ORIENTED_EDGE('',*,*,#2865,.T.);
#3689=ORIENTED_EDGE('',*,*,#2866,.T.);
#3690=ORIENTED_EDGE('',*,*,#2867,.T.);
#3691=ORIENTED_EDGE('',*,*,#2868,.T.);
#3692=ORIENTED_EDGE('',*,*,#2869,.T.);
#3693=ORIENTED_EDGE('',*,*,#2870,.T.);
#3694=ORIENTED_EDGE('',*,*,#2871,.T.);
#3695=ORIENTED_EDGE('',*,*,#2872,.T.);
#3696=ORIENTED_EDGE('',*,*,#2873,.T.);
#3697=ORIENTED_EDGE('',*,*,#2874,.T.);
#3698=ORIENTED_EDGE('',*,*,#2875,.T.);
#3699=ORIENTED_EDGE('',*,*,#2876,.T.);
#3700=ORIENTED_EDGE('',*,*,#2877,.T.);
#3701=ORIENTED_EDGE('',*,*,#2878,.T.);
#3702=ORIENTED_EDGE('',*,*,#2879,.T.);
#3703=ORIENTED_EDGE('',*,*,#2880,.T.);
#3704=ORIENTED_EDGE('',*,*,#2881,.T.);
#3705=ORIENTED_EDGE('',*,*,#2882,.T.);
#3706=ORIENTED_EDGE('',*,*,#2883,.T.);
#3707=ORIENTED_EDGE('',*,*,#2884,.T.);
#3708=ORIENTED_EDGE('',*,*,#2885,.T.);
#3709=ORIENTED_EDGE('',*,*,#2886,.T.);
#3710=ORIENTED_EDGE('',*,*,#2887,.T.);
#3711=ORIENTED_EDGE('',*,*,#2888,.T.);
#3712=ORIENTED_EDGE('',*,*,#2889,.T.);
#3713=ORIENTED_EDGE('',*,*,#2890,.T.);
#3714=ORIENTED_EDGE('',*,*,#2891,.T.);
#3715=ORIENTED_EDGE('',*,*,#2892,.T.);
#3716=ORIENTED_EDGE('',*,*,#2893,.T.);
#3717=ORIENTED_EDGE('',*,*,#2894,.T.);
#3718=ORIENTED_EDGE('',*,*,#2895,.T.);
#3719=ORIENTED_EDGE('',*,*,#2896,.T.);
#3720=ORIENTED_EDGE('',*,*,#2897,.T.);
#3721=ORIENTED_EDGE('',*,*,#2898,.T.);
#3722=ORIENTED_EDGE('',*,*,#2899,.T.);
#3723=ORIENTED_EDGE('',*,*,#2900,.T.);
#3724=ORIENTED_EDGE('',*,*,#2901,.T.);
#3725=ORIENTED_EDGE('',*,*,#2902,.T.);
#3726=ORIENTED_EDGE('',*,*,#2903,.T.);
#3727=ORIENTED_EDGE('',*,*,#2904,.T.);
#3728=ORIENTED_EDGE('',*,*,#2905,.T.);
#3729=ORIENTED_EDGE('',*,*,#2906,.T.);
#3730=ORIENTED_EDGE('',*,*,#2907,.T.);
#3731=ORIENTED_EDGE('',*,*,#2908,.T.);
#3732=ORIENTED_EDGE('',*,*,#2909,.T.);
#3733=ORIENTED_EDGE('',*,*,#2910,.T.);
#3734=ORIENTED_EDGE('',*,*,#2911,.T.);
#3735=ORIENTED_EDGE('',*,*,#2912,.T.);
#3736=ORIENTED_EDGE('',*,*,#2913,.T.);
#3737=ORIENTED_EDGE('',*,*,#2914,.T.);
#3738=ORIENTED_EDGE('',*,*,#2915,.T.);
#3739=ORIENTED_EDGE('',*,*,#2916,.T.);
#3740=ORIENTED_EDGE('',*,*,#2917,.T.);
#3741=ORIENTED_EDGE('',*,*,#2918,.T.);
#3742=ORIENTED_EDGE('',*,*,#2919,.T.);
#3743=ORIENTED_EDGE('',*,*,#2920,.T.);
#3744=ORIENTED_EDGE('',*,*,#2921,.T.);
#3745=ORIENTED_EDGE('',*,*,#2922,.T.);
#3746=ORIENTED_EDGE('',*,*,#2923,.T.);
#3747=ORIENTED_EDGE('',*,*,#2924,.T.);
#3748=ORIENTED_EDGE('',*,*,#2925,.T.);
#3749=ORIENTED_EDGE('',*,*,#2926,.T.);
#3750=ORIENTED_EDGE('',*,*,#2927,.T.);
#3751=ORIENTED_EDGE('',*,*,#2928,.T.);
#3752=ORIENTED_EDGE('',*,*,#2929,.T.);
#3753=ORIENTED_EDGE('',*,*,#2930,.T.);
#3754=ORIENTED_EDGE('',*,*,#2931,.T.);
#3755=ORIENTED_EDGE('',*,*,#2932,.T.);
#3756=ORIENTED_EDGE('',*,*,#2933,.T.);
#3757=ORIENTED_EDGE('',*,*,#2876,.F.);
#3758=ORIENTED_EDGE('',*,*,#2934,.T.);
#3759=ORIENTED_EDGE('',*,*,#2935,.T.);
#3760=ORIENTED_EDGE('',*,*,#2658,.F.);
#3761=ORIENTED_EDGE('',*,*,#2875,.F.);
#3762=ORIENTED_EDGE('',*,*,#2936,.T.);
#3763=ORIENTED_EDGE('',*,*,#2937,.T.);
#3764=ORIENTED_EDGE('',*,*,#2934,.F.);
#3765=ORIENTED_EDGE('',*,*,#2874,.F.);
#3766=ORIENTED_EDGE('',*,*,#2938,.T.);
#3767=ORIENTED_EDGE('',*,*,#2939,.T.);
#3768=ORIENTED_EDGE('',*,*,#2936,.F.);
#3769=ORIENTED_EDGE('',*,*,#2873,.F.);
#3770=ORIENTED_EDGE('',*,*,#2940,.T.);
#3771=ORIENTED_EDGE('',*,*,#2941,.T.);
#3772=ORIENTED_EDGE('',*,*,#2938,.F.);
#3773=ORIENTED_EDGE('',*,*,#2872,.F.);
#3774=ORIENTED_EDGE('',*,*,#2942,.T.);
#3775=ORIENTED_EDGE('',*,*,#2943,.T.);
#3776=ORIENTED_EDGE('',*,*,#2940,.F.);
#3777=ORIENTED_EDGE('',*,*,#2871,.F.);
#3778=ORIENTED_EDGE('',*,*,#2944,.T.);
#3779=ORIENTED_EDGE('',*,*,#2945,.T.);
#3780=ORIENTED_EDGE('',*,*,#2942,.F.);
#3781=ORIENTED_EDGE('',*,*,#2870,.F.);
#3782=ORIENTED_EDGE('',*,*,#2946,.T.);
#3783=ORIENTED_EDGE('',*,*,#2947,.T.);
#3784=ORIENTED_EDGE('',*,*,#2944,.F.);
#3785=ORIENTED_EDGE('',*,*,#2869,.F.);
#3786=ORIENTED_EDGE('',*,*,#2948,.T.);
#3787=ORIENTED_EDGE('',*,*,#2949,.T.);
#3788=ORIENTED_EDGE('',*,*,#2946,.F.);
#3789=ORIENTED_EDGE('',*,*,#2868,.F.);
#3790=ORIENTED_EDGE('',*,*,#2950,.T.);
#3791=ORIENTED_EDGE('',*,*,#2951,.T.);
#3792=ORIENTED_EDGE('',*,*,#2948,.F.);
#3793=ORIENTED_EDGE('',*,*,#2867,.F.);
#3794=ORIENTED_EDGE('',*,*,#2952,.T.);
#3795=ORIENTED_EDGE('',*,*,#2953,.T.);
#3796=ORIENTED_EDGE('',*,*,#2950,.F.);
#3797=ORIENTED_EDGE('',*,*,#2866,.F.);
#3798=ORIENTED_EDGE('',*,*,#2954,.T.);
#3799=ORIENTED_EDGE('',*,*,#2955,.T.);
#3800=ORIENTED_EDGE('',*,*,#2952,.F.);
#3801=ORIENTED_EDGE('',*,*,#2865,.F.);
#3802=ORIENTED_EDGE('',*,*,#2956,.T.);
#3803=ORIENTED_EDGE('',*,*,#2957,.T.);
#3804=ORIENTED_EDGE('',*,*,#2954,.F.);
#3805=ORIENTED_EDGE('',*,*,#2864,.F.);
#3806=ORIENTED_EDGE('',*,*,#2958,.T.);
#3807=ORIENTED_EDGE('',*,*,#2959,.T.);
#3808=ORIENTED_EDGE('',*,*,#2956,.F.);
#3809=ORIENTED_EDGE('',*,*,#2863,.F.);
#3810=ORIENTED_EDGE('',*,*,#2960,.T.);
#3811=ORIENTED_EDGE('',*,*,#2961,.T.);
#3812=ORIENTED_EDGE('',*,*,#2958,.F.);
#3813=ORIENTED_EDGE('',*,*,#2862,.F.);
#3814=ORIENTED_EDGE('',*,*,#2962,.T.);
#3815=ORIENTED_EDGE('',*,*,#2963,.T.);
#3816=ORIENTED_EDGE('',*,*,#2960,.F.);
#3817=ORIENTED_EDGE('',*,*,#2861,.F.);
#3818=ORIENTED_EDGE('',*,*,#2964,.T.);
#3819=ORIENTED_EDGE('',*,*,#2965,.T.);
#3820=ORIENTED_EDGE('',*,*,#2962,.F.);
#3821=ORIENTED_EDGE('',*,*,#2860,.F.);
#3822=ORIENTED_EDGE('',*,*,#2966,.T.);
#3823=ORIENTED_EDGE('',*,*,#2967,.T.);
#3824=ORIENTED_EDGE('',*,*,#2964,.F.);
#3825=ORIENTED_EDGE('',*,*,#2859,.F.);
#3826=ORIENTED_EDGE('',*,*,#2968,.T.);
#3827=ORIENTED_EDGE('',*,*,#2969,.T.);
#3828=ORIENTED_EDGE('',*,*,#2966,.F.);
#3829=ORIENTED_EDGE('',*,*,#2858,.F.);
#3830=ORIENTED_EDGE('',*,*,#2970,.T.);
#3831=ORIENTED_EDGE('',*,*,#2971,.T.);
#3832=ORIENTED_EDGE('',*,*,#2968,.F.);
#3833=ORIENTED_EDGE('',*,*,#2857,.F.);
#3834=ORIENTED_EDGE('',*,*,#2972,.T.);
#3835=ORIENTED_EDGE('',*,*,#2973,.T.);
#3836=ORIENTED_EDGE('',*,*,#2970,.F.);
#3837=ORIENTED_EDGE('',*,*,#2688,.F.);
#3838=ORIENTED_EDGE('',*,*,#2974,.T.);
#3839=ORIENTED_EDGE('',*,*,#2975,.T.);
#3840=ORIENTED_EDGE('',*,*,#2976,.F.);
#3841=ORIENTED_EDGE('',*,*,#2687,.F.);
#3842=ORIENTED_EDGE('',*,*,#2977,.T.);
#3843=ORIENTED_EDGE('',*,*,#2978,.T.);
#3844=ORIENTED_EDGE('',*,*,#2974,.F.);
#3845=ORIENTED_EDGE('',*,*,#2686,.F.);
#3846=ORIENTED_EDGE('',*,*,#2979,.T.);
#3847=ORIENTED_EDGE('',*,*,#2980,.T.);
#3848=ORIENTED_EDGE('',*,*,#2977,.F.);
#3849=ORIENTED_EDGE('',*,*,#2685,.F.);
#3850=ORIENTED_EDGE('',*,*,#2981,.T.);
#3851=ORIENTED_EDGE('',*,*,#2982,.T.);
#3852=ORIENTED_EDGE('',*,*,#2979,.F.);
#3853=ORIENTED_EDGE('',*,*,#2684,.F.);
#3854=ORIENTED_EDGE('',*,*,#2983,.T.);
#3855=ORIENTED_EDGE('',*,*,#2984,.T.);
#3856=ORIENTED_EDGE('',*,*,#2981,.F.);
#3857=ORIENTED_EDGE('',*,*,#2683,.F.);
#3858=ORIENTED_EDGE('',*,*,#2985,.T.);
#3859=ORIENTED_EDGE('',*,*,#2986,.T.);
#3860=ORIENTED_EDGE('',*,*,#2983,.F.);
#3861=ORIENTED_EDGE('',*,*,#2682,.F.);
#3862=ORIENTED_EDGE('',*,*,#2987,.T.);
#3863=ORIENTED_EDGE('',*,*,#2988,.T.);
#3864=ORIENTED_EDGE('',*,*,#2985,.F.);
#3865=ORIENTED_EDGE('',*,*,#2681,.F.);
#3866=ORIENTED_EDGE('',*,*,#2989,.T.);
#3867=ORIENTED_EDGE('',*,*,#2990,.T.);
#3868=ORIENTED_EDGE('',*,*,#2987,.F.);
#3869=ORIENTED_EDGE('',*,*,#2680,.F.);
#3870=ORIENTED_EDGE('',*,*,#2991,.T.);
#3871=ORIENTED_EDGE('',*,*,#2992,.T.);
#3872=ORIENTED_EDGE('',*,*,#2989,.F.);
#3873=ORIENTED_EDGE('',*,*,#2679,.F.);
#3874=ORIENTED_EDGE('',*,*,#2993,.T.);
#3875=ORIENTED_EDGE('',*,*,#2994,.T.);
#3876=ORIENTED_EDGE('',*,*,#2991,.F.);
#3877=ORIENTED_EDGE('',*,*,#2678,.F.);
#3878=ORIENTED_EDGE('',*,*,#2995,.T.);
#3879=ORIENTED_EDGE('',*,*,#2996,.T.);
#3880=ORIENTED_EDGE('',*,*,#2993,.F.);
#3881=ORIENTED_EDGE('',*,*,#2677,.F.);
#3882=ORIENTED_EDGE('',*,*,#2997,.T.);
#3883=ORIENTED_EDGE('',*,*,#2998,.T.);
#3884=ORIENTED_EDGE('',*,*,#2995,.F.);
#3885=ORIENTED_EDGE('',*,*,#2676,.F.);
#3886=ORIENTED_EDGE('',*,*,#2999,.T.);
#3887=ORIENTED_EDGE('',*,*,#3000,.T.);
#3888=ORIENTED_EDGE('',*,*,#2997,.F.);
#3889=ORIENTED_EDGE('',*,*,#2675,.F.);
#3890=ORIENTED_EDGE('',*,*,#3001,.T.);
#3891=ORIENTED_EDGE('',*,*,#3002,.T.);
#3892=ORIENTED_EDGE('',*,*,#2999,.F.);
#3893=ORIENTED_EDGE('',*,*,#2674,.F.);
#3894=ORIENTED_EDGE('',*,*,#3003,.T.);
#3895=ORIENTED_EDGE('',*,*,#3004,.T.);
#3896=ORIENTED_EDGE('',*,*,#3001,.F.);
#3897=ORIENTED_EDGE('',*,*,#2673,.F.);
#3898=ORIENTED_EDGE('',*,*,#3005,.T.);
#3899=ORIENTED_EDGE('',*,*,#3006,.T.);
#3900=ORIENTED_EDGE('',*,*,#3003,.F.);
#3901=ORIENTED_EDGE('',*,*,#2672,.F.);
#3902=ORIENTED_EDGE('',*,*,#3007,.T.);
#3903=ORIENTED_EDGE('',*,*,#3008,.T.);
#3904=ORIENTED_EDGE('',*,*,#3005,.F.);
#3905=ORIENTED_EDGE('',*,*,#2671,.F.);
#3906=ORIENTED_EDGE('',*,*,#3009,.T.);
#3907=ORIENTED_EDGE('',*,*,#3010,.T.);
#3908=ORIENTED_EDGE('',*,*,#3007,.F.);
#3909=ORIENTED_EDGE('',*,*,#2670,.F.);
#3910=ORIENTED_EDGE('',*,*,#3011,.T.);
#3911=ORIENTED_EDGE('',*,*,#3012,.T.);
#3912=ORIENTED_EDGE('',*,*,#3009,.F.);
#3913=ORIENTED_EDGE('',*,*,#2669,.F.);
#3914=ORIENTED_EDGE('',*,*,#2663,.T.);
#3915=ORIENTED_EDGE('',*,*,#3013,.T.);
#3916=ORIENTED_EDGE('',*,*,#3011,.F.);
#3917=ORIENTED_EDGE('',*,*,#2776,.F.);
#3918=ORIENTED_EDGE('',*,*,#3014,.T.);
#3919=ORIENTED_EDGE('',*,*,#3015,.T.);
#3920=ORIENTED_EDGE('',*,*,#3016,.F.);
#3921=ORIENTED_EDGE('',*,*,#2775,.F.);
#3922=ORIENTED_EDGE('',*,*,#3017,.T.);
#3923=ORIENTED_EDGE('',*,*,#3018,.T.);
#3924=ORIENTED_EDGE('',*,*,#3014,.F.);
#3925=ORIENTED_EDGE('',*,*,#2774,.F.);
#3926=ORIENTED_EDGE('',*,*,#3019,.T.);
#3927=ORIENTED_EDGE('',*,*,#3020,.T.);
#3928=ORIENTED_EDGE('',*,*,#3017,.F.);
#3929=ORIENTED_EDGE('',*,*,#2773,.F.);
#3930=ORIENTED_EDGE('',*,*,#3021,.T.);
#3931=ORIENTED_EDGE('',*,*,#3022,.T.);
#3932=ORIENTED_EDGE('',*,*,#3019,.F.);
#3933=ORIENTED_EDGE('',*,*,#2772,.F.);
#3934=ORIENTED_EDGE('',*,*,#3023,.F.);
#3935=ORIENTED_EDGE('',*,*,#3024,.T.);
#3936=ORIENTED_EDGE('',*,*,#3021,.F.);
#3937=ORIENTED_EDGE('',*,*,#2797,.F.);
#3938=ORIENTED_EDGE('',*,*,#3025,.T.);
#3939=ORIENTED_EDGE('',*,*,#3026,.T.);
#3940=ORIENTED_EDGE('',*,*,#3027,.F.);
#3941=ORIENTED_EDGE('',*,*,#2796,.F.);
#3942=ORIENTED_EDGE('',*,*,#3028,.T.);
#3943=ORIENTED_EDGE('',*,*,#3029,.T.);
#3944=ORIENTED_EDGE('',*,*,#3025,.F.);
#3945=ORIENTED_EDGE('',*,*,#2795,.F.);
#3946=ORIENTED_EDGE('',*,*,#3030,.T.);
#3947=ORIENTED_EDGE('',*,*,#3031,.T.);
#3948=ORIENTED_EDGE('',*,*,#3028,.F.);
#3949=ORIENTED_EDGE('',*,*,#2794,.F.);
#3950=ORIENTED_EDGE('',*,*,#3032,.T.);
#3951=ORIENTED_EDGE('',*,*,#3033,.T.);
#3952=ORIENTED_EDGE('',*,*,#3030,.F.);
#3953=ORIENTED_EDGE('',*,*,#2793,.F.);
#3954=ORIENTED_EDGE('',*,*,#3034,.T.);
#3955=ORIENTED_EDGE('',*,*,#3035,.T.);
#3956=ORIENTED_EDGE('',*,*,#3032,.F.);
#3957=ORIENTED_EDGE('',*,*,#2802,.F.);
#3958=ORIENTED_EDGE('',*,*,#3036,.T.);
#3959=ORIENTED_EDGE('',*,*,#3037,.T.);
#3960=ORIENTED_EDGE('',*,*,#3038,.F.);
#3961=ORIENTED_EDGE('',*,*,#2801,.F.);
#3962=ORIENTED_EDGE('',*,*,#3039,.T.);
#3963=ORIENTED_EDGE('',*,*,#3040,.T.);
#3964=ORIENTED_EDGE('',*,*,#3036,.F.);
#3965=ORIENTED_EDGE('',*,*,#2800,.F.);
#3966=ORIENTED_EDGE('',*,*,#3041,.T.);
#3967=ORIENTED_EDGE('',*,*,#3042,.T.);
#3968=ORIENTED_EDGE('',*,*,#3039,.F.);
#3969=ORIENTED_EDGE('',*,*,#2799,.F.);
#3970=ORIENTED_EDGE('',*,*,#3043,.F.);
#3971=ORIENTED_EDGE('',*,*,#3044,.T.);
#3972=ORIENTED_EDGE('',*,*,#3041,.F.);
#3973=ORIENTED_EDGE('',*,*,#2822,.F.);
#3974=ORIENTED_EDGE('',*,*,#3045,.T.);
#3975=ORIENTED_EDGE('',*,*,#3046,.T.);
#3976=ORIENTED_EDGE('',*,*,#3047,.F.);
#3977=ORIENTED_EDGE('',*,*,#2821,.F.);
#3978=ORIENTED_EDGE('',*,*,#3048,.T.);
#3979=ORIENTED_EDGE('',*,*,#3049,.T.);
#3980=ORIENTED_EDGE('',*,*,#3045,.F.);
#3981=ORIENTED_EDGE('',*,*,#2820,.F.);
#3982=ORIENTED_EDGE('',*,*,#3050,.T.);
#3983=ORIENTED_EDGE('',*,*,#3051,.T.);
#3984=ORIENTED_EDGE('',*,*,#3048,.F.);
#3985=ORIENTED_EDGE('',*,*,#2819,.F.);
#3986=ORIENTED_EDGE('',*,*,#3052,.T.);
#3987=ORIENTED_EDGE('',*,*,#3053,.T.);
#3988=ORIENTED_EDGE('',*,*,#3050,.F.);
#3989=ORIENTED_EDGE('',*,*,#2765,.F.);
#3990=ORIENTED_EDGE('',*,*,#3054,.T.);
#3991=ORIENTED_EDGE('',*,*,#3055,.T.);
#3992=ORIENTED_EDGE('',*,*,#3056,.F.);
#3993=ORIENTED_EDGE('',*,*,#2748,.F.);
#3994=ORIENTED_EDGE('',*,*,#3057,.T.);
#3995=ORIENTED_EDGE('',*,*,#3058,.T.);
#3996=ORIENTED_EDGE('',*,*,#3059,.F.);
#3997=ORIENTED_EDGE('',*,*,#2747,.F.);
#3998=ORIENTED_EDGE('',*,*,#3060,.T.);
#3999=ORIENTED_EDGE('',*,*,#3061,.T.);
#4000=ORIENTED_EDGE('',*,*,#3057,.F.);
#4001=ORIENTED_EDGE('',*,*,#2746,.F.);
#4002=ORIENTED_EDGE('',*,*,#3062,.T.);
#4003=ORIENTED_EDGE('',*,*,#3063,.T.);
#4004=ORIENTED_EDGE('',*,*,#3060,.F.);
#4005=ORIENTED_EDGE('',*,*,#2745,.F.);
#4006=ORIENTED_EDGE('',*,*,#3064,.T.);
#4007=ORIENTED_EDGE('',*,*,#3065,.T.);
#4008=ORIENTED_EDGE('',*,*,#3062,.F.);
#4009=ORIENTED_EDGE('',*,*,#2744,.F.);
#4010=ORIENTED_EDGE('',*,*,#3066,.T.);
#4011=ORIENTED_EDGE('',*,*,#3067,.T.);
#4012=ORIENTED_EDGE('',*,*,#3064,.F.);
#4013=ORIENTED_EDGE('',*,*,#2743,.F.);
#4014=ORIENTED_EDGE('',*,*,#3068,.F.);
#4015=ORIENTED_EDGE('',*,*,#3069,.T.);
#4016=ORIENTED_EDGE('',*,*,#3066,.F.);
#4017=ORIENTED_EDGE('',*,*,#2770,.F.);
#4018=ORIENTED_EDGE('',*,*,#3070,.T.);
#4019=ORIENTED_EDGE('',*,*,#3071,.T.);
#4020=ORIENTED_EDGE('',*,*,#3072,.F.);
#4021=ORIENTED_EDGE('',*,*,#2769,.F.);
#4022=ORIENTED_EDGE('',*,*,#3073,.T.);
#4023=ORIENTED_EDGE('',*,*,#3074,.T.);
#4024=ORIENTED_EDGE('',*,*,#3070,.F.);
#4025=ORIENTED_EDGE('',*,*,#2768,.F.);
#4026=ORIENTED_EDGE('',*,*,#3075,.T.);
#4027=ORIENTED_EDGE('',*,*,#3076,.T.);
#4028=ORIENTED_EDGE('',*,*,#3073,.F.);
#4029=ORIENTED_EDGE('',*,*,#2767,.F.);
#4030=ORIENTED_EDGE('',*,*,#3077,.T.);
#4031=ORIENTED_EDGE('',*,*,#3078,.T.);
#4032=ORIENTED_EDGE('',*,*,#3075,.F.);
#4033=ORIENTED_EDGE('',*,*,#2766,.F.);
#4034=ORIENTED_EDGE('',*,*,#3056,.T.);
#4035=ORIENTED_EDGE('',*,*,#3079,.T.);
#4036=ORIENTED_EDGE('',*,*,#3077,.F.);
#4037=ORIENTED_EDGE('',*,*,#2824,.F.);
#4038=ORIENTED_EDGE('',*,*,#3080,.F.);
#4039=ORIENTED_EDGE('',*,*,#3081,.T.);
#4040=ORIENTED_EDGE('',*,*,#3082,.F.);
#4041=ORIENTED_EDGE('',*,*,#2851,.F.);
#4042=ORIENTED_EDGE('',*,*,#3083,.T.);
#4043=ORIENTED_EDGE('',*,*,#3084,.T.);
#4044=ORIENTED_EDGE('',*,*,#3085,.F.);
#4045=ORIENTED_EDGE('',*,*,#2850,.F.);
#4046=ORIENTED_EDGE('',*,*,#3086,.T.);
#4047=ORIENTED_EDGE('',*,*,#3087,.T.);
#4048=ORIENTED_EDGE('',*,*,#3083,.F.);
#4049=ORIENTED_EDGE('',*,*,#2849,.F.);
#4050=ORIENTED_EDGE('',*,*,#3088,.T.);
#4051=ORIENTED_EDGE('',*,*,#3089,.T.);
#4052=ORIENTED_EDGE('',*,*,#3086,.F.);
#4053=ORIENTED_EDGE('',*,*,#2848,.F.);
#4054=ORIENTED_EDGE('',*,*,#3090,.T.);
#4055=ORIENTED_EDGE('',*,*,#3091,.T.);
#4056=ORIENTED_EDGE('',*,*,#3088,.F.);
#4057=ORIENTED_EDGE('',*,*,#2847,.F.);
#4058=ORIENTED_EDGE('',*,*,#3092,.T.);
#4059=ORIENTED_EDGE('',*,*,#3093,.T.);
#4060=ORIENTED_EDGE('',*,*,#3090,.F.);
#4061=ORIENTED_EDGE('',*,*,#3094,.T.);
#4062=ORIENTED_EDGE('',*,*,#3095,.T.);
#4063=ORIENTED_EDGE('',*,*,#3092,.F.);
#4064=ORIENTED_EDGE('',*,*,#2846,.F.);
#4065=ORIENTED_EDGE('',*,*,#2829,.F.);
#4066=ORIENTED_EDGE('',*,*,#3096,.T.);
#4067=ORIENTED_EDGE('',*,*,#3097,.T.);
#4068=ORIENTED_EDGE('',*,*,#3098,.F.);
#4069=ORIENTED_EDGE('',*,*,#2828,.F.);
#4070=ORIENTED_EDGE('',*,*,#3099,.T.);
#4071=ORIENTED_EDGE('',*,*,#3100,.T.);
#4072=ORIENTED_EDGE('',*,*,#3096,.F.);
#4073=ORIENTED_EDGE('',*,*,#2827,.F.);
#4074=ORIENTED_EDGE('',*,*,#3101,.T.);
#4075=ORIENTED_EDGE('',*,*,#3102,.T.);
#4076=ORIENTED_EDGE('',*,*,#3099,.F.);
#4077=ORIENTED_EDGE('',*,*,#2826,.F.);
#4078=ORIENTED_EDGE('',*,*,#3103,.T.);
#4079=ORIENTED_EDGE('',*,*,#3104,.T.);
#4080=ORIENTED_EDGE('',*,*,#3101,.F.);
#4081=ORIENTED_EDGE('',*,*,#2825,.F.);
#4082=ORIENTED_EDGE('',*,*,#3082,.T.);
#4083=ORIENTED_EDGE('',*,*,#3105,.T.);
#4084=ORIENTED_EDGE('',*,*,#3103,.F.);
#4085=ORIENTED_EDGE('',*,*,#3027,.T.);
#4086=ORIENTED_EDGE('',*,*,#3106,.T.);
#4087=ORIENTED_EDGE('',*,*,#3023,.T.);
#4088=ORIENTED_EDGE('',*,*,#2771,.F.);
#4089=ORIENTED_EDGE('',*,*,#3072,.T.);
#4090=ORIENTED_EDGE('',*,*,#3107,.T.);
#4091=ORIENTED_EDGE('',*,*,#3068,.T.);
#4092=ORIENTED_EDGE('',*,*,#2742,.F.);
#4093=ORIENTED_EDGE('',*,*,#3108,.T.);
#4094=ORIENTED_EDGE('',*,*,#3109,.T.);
#4095=ORIENTED_EDGE('',*,*,#3110,.F.);
#4096=ORIENTED_EDGE('',*,*,#2852,.F.);
#4097=ORIENTED_EDGE('',*,*,#3085,.T.);
#4098=ORIENTED_EDGE('',*,*,#3111,.T.);
#4099=ORIENTED_EDGE('',*,*,#3080,.T.);
#4100=ORIENTED_EDGE('',*,*,#2823,.F.);
#4101=ORIENTED_EDGE('',*,*,#3047,.T.);
#4102=ORIENTED_EDGE('',*,*,#3112,.T.);
#4103=ORIENTED_EDGE('',*,*,#3043,.T.);
#4104=ORIENTED_EDGE('',*,*,#2798,.F.);
#4105=ORIENTED_EDGE('',*,*,#3113,.F.);
#4106=ORIENTED_EDGE('',*,*,#3114,.F.);
#4107=ORIENTED_EDGE('',*,*,#3115,.F.);
#4108=ORIENTED_EDGE('',*,*,#3116,.F.);
#4109=ORIENTED_EDGE('',*,*,#3117,.F.);
#4110=ORIENTED_EDGE('',*,*,#3118,.F.);
#4111=ORIENTED_EDGE('',*,*,#3119,.F.);
#4112=ORIENTED_EDGE('',*,*,#3120,.F.);
#4113=ORIENTED_EDGE('',*,*,#3121,.F.);
#4114=ORIENTED_EDGE('',*,*,#3122,.F.);
#4115=ORIENTED_EDGE('',*,*,#3123,.F.);
#4116=ORIENTED_EDGE('',*,*,#3124,.F.);
#4117=ORIENTED_EDGE('',*,*,#3125,.F.);
#4118=ORIENTED_EDGE('',*,*,#3126,.F.);
#4119=ORIENTED_EDGE('',*,*,#3127,.F.);
#4120=ORIENTED_EDGE('',*,*,#3097,.F.);
#4121=ORIENTED_EDGE('',*,*,#3100,.F.);
#4122=ORIENTED_EDGE('',*,*,#3102,.F.);
#4123=ORIENTED_EDGE('',*,*,#3104,.F.);
#4124=ORIENTED_EDGE('',*,*,#3105,.F.);
#4125=ORIENTED_EDGE('',*,*,#3081,.F.);
#4126=ORIENTED_EDGE('',*,*,#3111,.F.);
#4127=ORIENTED_EDGE('',*,*,#3084,.F.);
#4128=ORIENTED_EDGE('',*,*,#3087,.F.);
#4129=ORIENTED_EDGE('',*,*,#3089,.F.);
#4130=ORIENTED_EDGE('',*,*,#3091,.F.);
#4131=ORIENTED_EDGE('',*,*,#3093,.F.);
#4132=ORIENTED_EDGE('',*,*,#3095,.F.);
#4133=ORIENTED_EDGE('',*,*,#2845,.F.);
#4134=ORIENTED_EDGE('',*,*,#3128,.T.);
#4135=ORIENTED_EDGE('',*,*,#3113,.T.);
#4136=ORIENTED_EDGE('',*,*,#3094,.F.);
#4137=ORIENTED_EDGE('',*,*,#2844,.F.);
#4138=ORIENTED_EDGE('',*,*,#3129,.T.);
#4139=ORIENTED_EDGE('',*,*,#3114,.T.);
#4140=ORIENTED_EDGE('',*,*,#3128,.F.);
#4141=ORIENTED_EDGE('',*,*,#2843,.F.);
#4142=ORIENTED_EDGE('',*,*,#3130,.T.);
#4143=ORIENTED_EDGE('',*,*,#3115,.T.);
#4144=ORIENTED_EDGE('',*,*,#3129,.F.);
#4145=ORIENTED_EDGE('',*,*,#2842,.F.);
#4146=ORIENTED_EDGE('',*,*,#3131,.T.);
#4147=ORIENTED_EDGE('',*,*,#3116,.T.);
#4148=ORIENTED_EDGE('',*,*,#3130,.F.);
#4149=ORIENTED_EDGE('',*,*,#2841,.F.);
#4150=ORIENTED_EDGE('',*,*,#3132,.T.);
#4151=ORIENTED_EDGE('',*,*,#3117,.T.);
#4152=ORIENTED_EDGE('',*,*,#3131,.F.);
#4153=ORIENTED_EDGE('',*,*,#2840,.F.);
#4154=ORIENTED_EDGE('',*,*,#3133,.T.);
#4155=ORIENTED_EDGE('',*,*,#3118,.T.);
#4156=ORIENTED_EDGE('',*,*,#3132,.F.);
#4157=ORIENTED_EDGE('',*,*,#2839,.F.);
#4158=ORIENTED_EDGE('',*,*,#3134,.F.);
#4159=ORIENTED_EDGE('',*,*,#3119,.T.);
#4160=ORIENTED_EDGE('',*,*,#3133,.F.);
#4161=ORIENTED_EDGE('',*,*,#2836,.F.);
#4162=ORIENTED_EDGE('',*,*,#3135,.T.);
#4163=ORIENTED_EDGE('',*,*,#3121,.T.);
#4164=ORIENTED_EDGE('',*,*,#3136,.F.);
#4165=ORIENTED_EDGE('',*,*,#2835,.F.);
#4166=ORIENTED_EDGE('',*,*,#3137,.T.);
#4167=ORIENTED_EDGE('',*,*,#3122,.T.);
#4168=ORIENTED_EDGE('',*,*,#3135,.F.);
#4169=ORIENTED_EDGE('',*,*,#2834,.F.);
#4170=ORIENTED_EDGE('',*,*,#3138,.T.);
#4171=ORIENTED_EDGE('',*,*,#3123,.T.);
#4172=ORIENTED_EDGE('',*,*,#3137,.F.);
#4173=ORIENTED_EDGE('',*,*,#2833,.F.);
#4174=ORIENTED_EDGE('',*,*,#3139,.T.);
#4175=ORIENTED_EDGE('',*,*,#3124,.T.);
#4176=ORIENTED_EDGE('',*,*,#3138,.F.);
#4177=ORIENTED_EDGE('',*,*,#2832,.F.);
#4178=ORIENTED_EDGE('',*,*,#3140,.T.);
#4179=ORIENTED_EDGE('',*,*,#3125,.T.);
#4180=ORIENTED_EDGE('',*,*,#3139,.F.);
#4181=ORIENTED_EDGE('',*,*,#2831,.F.);
#4182=ORIENTED_EDGE('',*,*,#3141,.T.);
#4183=ORIENTED_EDGE('',*,*,#3126,.T.);
#4184=ORIENTED_EDGE('',*,*,#3140,.F.);
#4185=ORIENTED_EDGE('',*,*,#3127,.T.);
#4186=ORIENTED_EDGE('',*,*,#3141,.F.);
#4187=ORIENTED_EDGE('',*,*,#2830,.F.);
#4188=ORIENTED_EDGE('',*,*,#3098,.T.);
#4189=ORIENTED_EDGE('',*,*,#3136,.T.);
#4190=ORIENTED_EDGE('',*,*,#3120,.T.);
#4191=ORIENTED_EDGE('',*,*,#3134,.T.);
#4192=ORIENTED_EDGE('',*,*,#2838,.F.);
#4193=ORIENTED_EDGE('',*,*,#3142,.T.);
#4194=ORIENTED_EDGE('',*,*,#3143,.F.);
#4195=ORIENTED_EDGE('',*,*,#3142,.F.);
#4196=ORIENTED_EDGE('',*,*,#2837,.F.);
#4197=ORIENTED_EDGE('',*,*,#2818,.F.);
#4198=ORIENTED_EDGE('',*,*,#3144,.T.);
#4199=ORIENTED_EDGE('',*,*,#3145,.T.);
#4200=ORIENTED_EDGE('',*,*,#3052,.F.);
#4201=ORIENTED_EDGE('',*,*,#2817,.F.);
#4202=ORIENTED_EDGE('',*,*,#3146,.T.);
#4203=ORIENTED_EDGE('',*,*,#3147,.T.);
#4204=ORIENTED_EDGE('',*,*,#3144,.F.);
#4205=ORIENTED_EDGE('',*,*,#2816,.F.);
#4206=ORIENTED_EDGE('',*,*,#3148,.T.);
#4207=ORIENTED_EDGE('',*,*,#3149,.T.);
#4208=ORIENTED_EDGE('',*,*,#3146,.F.);
#4209=ORIENTED_EDGE('',*,*,#2815,.F.);
#4210=ORIENTED_EDGE('',*,*,#3150,.T.);
#4211=ORIENTED_EDGE('',*,*,#3151,.T.);
#4212=ORIENTED_EDGE('',*,*,#3148,.F.);
#4213=ORIENTED_EDGE('',*,*,#2814,.F.);
#4214=ORIENTED_EDGE('',*,*,#3152,.T.);
#4215=ORIENTED_EDGE('',*,*,#3153,.T.);
#4216=ORIENTED_EDGE('',*,*,#3150,.F.);
#4217=ORIENTED_EDGE('',*,*,#2813,.F.);
#4218=ORIENTED_EDGE('',*,*,#3154,.T.);
#4219=ORIENTED_EDGE('',*,*,#3155,.T.);
#4220=ORIENTED_EDGE('',*,*,#3152,.F.);
#4221=ORIENTED_EDGE('',*,*,#2812,.F.);
#4222=ORIENTED_EDGE('',*,*,#3156,.F.);
#4223=ORIENTED_EDGE('',*,*,#3157,.T.);
#4224=ORIENTED_EDGE('',*,*,#3154,.F.);
#4225=ORIENTED_EDGE('',*,*,#2809,.F.);
#4226=ORIENTED_EDGE('',*,*,#3158,.T.);
#4227=ORIENTED_EDGE('',*,*,#3159,.T.);
#4228=ORIENTED_EDGE('',*,*,#3160,.F.);
#4229=ORIENTED_EDGE('',*,*,#2808,.F.);
#4230=ORIENTED_EDGE('',*,*,#3161,.T.);
#4231=ORIENTED_EDGE('',*,*,#3162,.T.);
#4232=ORIENTED_EDGE('',*,*,#3158,.F.);
#4233=ORIENTED_EDGE('',*,*,#2807,.F.);
#4234=ORIENTED_EDGE('',*,*,#3163,.T.);
#4235=ORIENTED_EDGE('',*,*,#3164,.T.);
#4236=ORIENTED_EDGE('',*,*,#3161,.F.);
#4237=ORIENTED_EDGE('',*,*,#2806,.F.);
#4238=ORIENTED_EDGE('',*,*,#3165,.T.);
#4239=ORIENTED_EDGE('',*,*,#3166,.T.);
#4240=ORIENTED_EDGE('',*,*,#3163,.F.);
#4241=ORIENTED_EDGE('',*,*,#2805,.F.);
#4242=ORIENTED_EDGE('',*,*,#3167,.T.);
#4243=ORIENTED_EDGE('',*,*,#3168,.T.);
#4244=ORIENTED_EDGE('',*,*,#3165,.F.);
#4245=ORIENTED_EDGE('',*,*,#2804,.F.);
#4246=ORIENTED_EDGE('',*,*,#3169,.T.);
#4247=ORIENTED_EDGE('',*,*,#3170,.T.);
#4248=ORIENTED_EDGE('',*,*,#3167,.F.);
#4249=ORIENTED_EDGE('',*,*,#2803,.F.);
#4250=ORIENTED_EDGE('',*,*,#3038,.T.);
#4251=ORIENTED_EDGE('',*,*,#3171,.T.);
#4252=ORIENTED_EDGE('',*,*,#3169,.F.);
#4253=ORIENTED_EDGE('',*,*,#3171,.F.);
#4254=ORIENTED_EDGE('',*,*,#3037,.F.);
#4255=ORIENTED_EDGE('',*,*,#3040,.F.);
#4256=ORIENTED_EDGE('',*,*,#3042,.F.);
#4257=ORIENTED_EDGE('',*,*,#3044,.F.);
#4258=ORIENTED_EDGE('',*,*,#3112,.F.);
#4259=ORIENTED_EDGE('',*,*,#3046,.F.);
#4260=ORIENTED_EDGE('',*,*,#3049,.F.);
#4261=ORIENTED_EDGE('',*,*,#3051,.F.);
#4262=ORIENTED_EDGE('',*,*,#3053,.F.);
#4263=ORIENTED_EDGE('',*,*,#3145,.F.);
#4264=ORIENTED_EDGE('',*,*,#3147,.F.);
#4265=ORIENTED_EDGE('',*,*,#3149,.F.);
#4266=ORIENTED_EDGE('',*,*,#3151,.F.);
#4267=ORIENTED_EDGE('',*,*,#3153,.F.);
#4268=ORIENTED_EDGE('',*,*,#3155,.F.);
#4269=ORIENTED_EDGE('',*,*,#3157,.F.);
#4270=ORIENTED_EDGE('',*,*,#3172,.F.);
#4271=ORIENTED_EDGE('',*,*,#3159,.F.);
#4272=ORIENTED_EDGE('',*,*,#3162,.F.);
#4273=ORIENTED_EDGE('',*,*,#3164,.F.);
#4274=ORIENTED_EDGE('',*,*,#3166,.F.);
#4275=ORIENTED_EDGE('',*,*,#3168,.F.);
#4276=ORIENTED_EDGE('',*,*,#3170,.F.);
#4277=ORIENTED_EDGE('',*,*,#3160,.T.);
#4278=ORIENTED_EDGE('',*,*,#3172,.T.);
#4279=ORIENTED_EDGE('',*,*,#3156,.T.);
#4280=ORIENTED_EDGE('',*,*,#2811,.F.);
#4281=ORIENTED_EDGE('',*,*,#3173,.T.);
#4282=ORIENTED_EDGE('',*,*,#3174,.F.);
#4283=ORIENTED_EDGE('',*,*,#3173,.F.);
#4284=ORIENTED_EDGE('',*,*,#2810,.F.);
#4285=ORIENTED_EDGE('',*,*,#2792,.F.);
#4286=ORIENTED_EDGE('',*,*,#3175,.T.);
#4287=ORIENTED_EDGE('',*,*,#3176,.T.);
#4288=ORIENTED_EDGE('',*,*,#3034,.F.);
#4289=ORIENTED_EDGE('',*,*,#2791,.F.);
#4290=ORIENTED_EDGE('',*,*,#3177,.T.);
#4291=ORIENTED_EDGE('',*,*,#3178,.T.);
#4292=ORIENTED_EDGE('',*,*,#3175,.F.);
#4293=ORIENTED_EDGE('',*,*,#2790,.F.);
#4294=ORIENTED_EDGE('',*,*,#3179,.T.);
#4295=ORIENTED_EDGE('',*,*,#3180,.T.);
#4296=ORIENTED_EDGE('',*,*,#3177,.F.);
#4297=ORIENTED_EDGE('',*,*,#2789,.F.);
#4298=ORIENTED_EDGE('',*,*,#3181,.T.);
#4299=ORIENTED_EDGE('',*,*,#3182,.T.);
#4300=ORIENTED_EDGE('',*,*,#3179,.F.);
#4301=ORIENTED_EDGE('',*,*,#2788,.F.);
#4302=ORIENTED_EDGE('',*,*,#3183,.T.);
#4303=ORIENTED_EDGE('',*,*,#3184,.T.);
#4304=ORIENTED_EDGE('',*,*,#3181,.F.);
#4305=ORIENTED_EDGE('',*,*,#2787,.F.);
#4306=ORIENTED_EDGE('',*,*,#3185,.T.);
#4307=ORIENTED_EDGE('',*,*,#3186,.T.);
#4308=ORIENTED_EDGE('',*,*,#3183,.F.);
#4309=ORIENTED_EDGE('',*,*,#2786,.F.);
#4310=ORIENTED_EDGE('',*,*,#3187,.F.);
#4311=ORIENTED_EDGE('',*,*,#3188,.T.);
#4312=ORIENTED_EDGE('',*,*,#3185,.F.);
#4313=ORIENTED_EDGE('',*,*,#2783,.F.);
#4314=ORIENTED_EDGE('',*,*,#3189,.T.);
#4315=ORIENTED_EDGE('',*,*,#3190,.T.);
#4316=ORIENTED_EDGE('',*,*,#3191,.F.);
#4317=ORIENTED_EDGE('',*,*,#2782,.F.);
#4318=ORIENTED_EDGE('',*,*,#3192,.T.);
#4319=ORIENTED_EDGE('',*,*,#3193,.T.);
#4320=ORIENTED_EDGE('',*,*,#3189,.F.);
#4321=ORIENTED_EDGE('',*,*,#2781,.F.);
#4322=ORIENTED_EDGE('',*,*,#3194,.T.);
#4323=ORIENTED_EDGE('',*,*,#3195,.T.);
#4324=ORIENTED_EDGE('',*,*,#3192,.F.);
#4325=ORIENTED_EDGE('',*,*,#2780,.F.);
#4326=ORIENTED_EDGE('',*,*,#3196,.T.);
#4327=ORIENTED_EDGE('',*,*,#3197,.T.);
#4328=ORIENTED_EDGE('',*,*,#3194,.F.);
#4329=ORIENTED_EDGE('',*,*,#2779,.F.);
#4330=ORIENTED_EDGE('',*,*,#3198,.T.);
#4331=ORIENTED_EDGE('',*,*,#3199,.T.);
#4332=ORIENTED_EDGE('',*,*,#3196,.F.);
#4333=ORIENTED_EDGE('',*,*,#2778,.F.);
#4334=ORIENTED_EDGE('',*,*,#3200,.T.);
#4335=ORIENTED_EDGE('',*,*,#3201,.T.);
#4336=ORIENTED_EDGE('',*,*,#3198,.F.);
#4337=ORIENTED_EDGE('',*,*,#2777,.F.);
#4338=ORIENTED_EDGE('',*,*,#3016,.T.);
#4339=ORIENTED_EDGE('',*,*,#3202,.T.);
#4340=ORIENTED_EDGE('',*,*,#3200,.F.);
#4341=ORIENTED_EDGE('',*,*,#3202,.F.);
#4342=ORIENTED_EDGE('',*,*,#3015,.F.);
#4343=ORIENTED_EDGE('',*,*,#3018,.F.);
#4344=ORIENTED_EDGE('',*,*,#3020,.F.);
#4345=ORIENTED_EDGE('',*,*,#3022,.F.);
#4346=ORIENTED_EDGE('',*,*,#3024,.F.);
#4347=ORIENTED_EDGE('',*,*,#3106,.F.);
#4348=ORIENTED_EDGE('',*,*,#3026,.F.);
#4349=ORIENTED_EDGE('',*,*,#3029,.F.);
#4350=ORIENTED_EDGE('',*,*,#3031,.F.);
#4351=ORIENTED_EDGE('',*,*,#3033,.F.);
#4352=ORIENTED_EDGE('',*,*,#3035,.F.);
#4353=ORIENTED_EDGE('',*,*,#3176,.F.);
#4354=ORIENTED_EDGE('',*,*,#3178,.F.);
#4355=ORIENTED_EDGE('',*,*,#3180,.F.);
#4356=ORIENTED_EDGE('',*,*,#3182,.F.);
#4357=ORIENTED_EDGE('',*,*,#3184,.F.);
#4358=ORIENTED_EDGE('',*,*,#3186,.F.);
#4359=ORIENTED_EDGE('',*,*,#3188,.F.);
#4360=ORIENTED_EDGE('',*,*,#3203,.F.);
#4361=ORIENTED_EDGE('',*,*,#3190,.F.);
#4362=ORIENTED_EDGE('',*,*,#3193,.F.);
#4363=ORIENTED_EDGE('',*,*,#3195,.F.);
#4364=ORIENTED_EDGE('',*,*,#3197,.F.);
#4365=ORIENTED_EDGE('',*,*,#3199,.F.);
#4366=ORIENTED_EDGE('',*,*,#3201,.F.);
#4367=ORIENTED_EDGE('',*,*,#3191,.T.);
#4368=ORIENTED_EDGE('',*,*,#3203,.T.);
#4369=ORIENTED_EDGE('',*,*,#3187,.T.);
#4370=ORIENTED_EDGE('',*,*,#2785,.F.);
#4371=ORIENTED_EDGE('',*,*,#3204,.T.);
#4372=ORIENTED_EDGE('',*,*,#3205,.F.);
#4373=ORIENTED_EDGE('',*,*,#3204,.F.);
#4374=ORIENTED_EDGE('',*,*,#2784,.F.);
#4375=ORIENTED_EDGE('',*,*,#2764,.F.);
#4376=ORIENTED_EDGE('',*,*,#3206,.T.);
#4377=ORIENTED_EDGE('',*,*,#3207,.T.);
#4378=ORIENTED_EDGE('',*,*,#3054,.F.);
#4379=ORIENTED_EDGE('',*,*,#2763,.F.);
#4380=ORIENTED_EDGE('',*,*,#3208,.T.);
#4381=ORIENTED_EDGE('',*,*,#3209,.T.);
#4382=ORIENTED_EDGE('',*,*,#3206,.F.);
#4383=ORIENTED_EDGE('',*,*,#2762,.F.);
#4384=ORIENTED_EDGE('',*,*,#3210,.T.);
#4385=ORIENTED_EDGE('',*,*,#3211,.T.);
#4386=ORIENTED_EDGE('',*,*,#3208,.F.);
#4387=ORIENTED_EDGE('',*,*,#2761,.F.);
#4388=ORIENTED_EDGE('',*,*,#3212,.T.);
#4389=ORIENTED_EDGE('',*,*,#3213,.T.);
#4390=ORIENTED_EDGE('',*,*,#3210,.F.);
#4391=ORIENTED_EDGE('',*,*,#2760,.F.);
#4392=ORIENTED_EDGE('',*,*,#3214,.T.);
#4393=ORIENTED_EDGE('',*,*,#3215,.T.);
#4394=ORIENTED_EDGE('',*,*,#3212,.F.);
#4395=ORIENTED_EDGE('',*,*,#2759,.F.);
#4396=ORIENTED_EDGE('',*,*,#3216,.T.);
#4397=ORIENTED_EDGE('',*,*,#3217,.T.);
#4398=ORIENTED_EDGE('',*,*,#3214,.F.);
#4399=ORIENTED_EDGE('',*,*,#2758,.F.);
#4400=ORIENTED_EDGE('',*,*,#3218,.F.);
#4401=ORIENTED_EDGE('',*,*,#3219,.T.);
#4402=ORIENTED_EDGE('',*,*,#3216,.F.);
#4403=ORIENTED_EDGE('',*,*,#2755,.F.);
#4404=ORIENTED_EDGE('',*,*,#3220,.T.);
#4405=ORIENTED_EDGE('',*,*,#3221,.T.);
#4406=ORIENTED_EDGE('',*,*,#3222,.F.);
#4407=ORIENTED_EDGE('',*,*,#2754,.F.);
#4408=ORIENTED_EDGE('',*,*,#3223,.T.);
#4409=ORIENTED_EDGE('',*,*,#3224,.T.);
#4410=ORIENTED_EDGE('',*,*,#3220,.F.);
#4411=ORIENTED_EDGE('',*,*,#2753,.F.);
#4412=ORIENTED_EDGE('',*,*,#3225,.T.);
#4413=ORIENTED_EDGE('',*,*,#3226,.T.);
#4414=ORIENTED_EDGE('',*,*,#3223,.F.);
#4415=ORIENTED_EDGE('',*,*,#2752,.F.);
#4416=ORIENTED_EDGE('',*,*,#3227,.T.);
#4417=ORIENTED_EDGE('',*,*,#3228,.T.);
#4418=ORIENTED_EDGE('',*,*,#3225,.F.);
#4419=ORIENTED_EDGE('',*,*,#2751,.F.);
#4420=ORIENTED_EDGE('',*,*,#3229,.T.);
#4421=ORIENTED_EDGE('',*,*,#3230,.T.);
#4422=ORIENTED_EDGE('',*,*,#3227,.F.);
#4423=ORIENTED_EDGE('',*,*,#2750,.F.);
#4424=ORIENTED_EDGE('',*,*,#3231,.T.);
#4425=ORIENTED_EDGE('',*,*,#3232,.T.);
#4426=ORIENTED_EDGE('',*,*,#3229,.F.);
#4427=ORIENTED_EDGE('',*,*,#2749,.F.);
#4428=ORIENTED_EDGE('',*,*,#3059,.T.);
#4429=ORIENTED_EDGE('',*,*,#3233,.T.);
#4430=ORIENTED_EDGE('',*,*,#3231,.F.);
#4431=ORIENTED_EDGE('',*,*,#3233,.F.);
#4432=ORIENTED_EDGE('',*,*,#3058,.F.);
#4433=ORIENTED_EDGE('',*,*,#3061,.F.);
#4434=ORIENTED_EDGE('',*,*,#3063,.F.);
#4435=ORIENTED_EDGE('',*,*,#3065,.F.);
#4436=ORIENTED_EDGE('',*,*,#3067,.F.);
#4437=ORIENTED_EDGE('',*,*,#3069,.F.);
#4438=ORIENTED_EDGE('',*,*,#3107,.F.);
#4439=ORIENTED_EDGE('',*,*,#3071,.F.);
#4440=ORIENTED_EDGE('',*,*,#3074,.F.);
#4441=ORIENTED_EDGE('',*,*,#3076,.F.);
#4442=ORIENTED_EDGE('',*,*,#3078,.F.);
#4443=ORIENTED_EDGE('',*,*,#3079,.F.);
#4444=ORIENTED_EDGE('',*,*,#3055,.F.);
#4445=ORIENTED_EDGE('',*,*,#3207,.F.);
#4446=ORIENTED_EDGE('',*,*,#3209,.F.);
#4447=ORIENTED_EDGE('',*,*,#3211,.F.);
#4448=ORIENTED_EDGE('',*,*,#3213,.F.);
#4449=ORIENTED_EDGE('',*,*,#3215,.F.);
#4450=ORIENTED_EDGE('',*,*,#3217,.F.);
#4451=ORIENTED_EDGE('',*,*,#3219,.F.);
#4452=ORIENTED_EDGE('',*,*,#3234,.F.);
#4453=ORIENTED_EDGE('',*,*,#3221,.F.);
#4454=ORIENTED_EDGE('',*,*,#3224,.F.);
#4455=ORIENTED_EDGE('',*,*,#3226,.F.);
#4456=ORIENTED_EDGE('',*,*,#3228,.F.);
#4457=ORIENTED_EDGE('',*,*,#3230,.F.);
#4458=ORIENTED_EDGE('',*,*,#3232,.F.);
#4459=ORIENTED_EDGE('',*,*,#3222,.T.);
#4460=ORIENTED_EDGE('',*,*,#3234,.T.);
#4461=ORIENTED_EDGE('',*,*,#3218,.T.);
#4462=ORIENTED_EDGE('',*,*,#2757,.F.);
#4463=ORIENTED_EDGE('',*,*,#3235,.T.);
#4464=ORIENTED_EDGE('',*,*,#3236,.F.);
#4465=ORIENTED_EDGE('',*,*,#3235,.F.);
#4466=ORIENTED_EDGE('',*,*,#2756,.F.);
#4467=ORIENTED_EDGE('',*,*,#2733,.F.);
#4468=ORIENTED_EDGE('',*,*,#3237,.T.);
#4469=ORIENTED_EDGE('',*,*,#3238,.T.);
#4470=ORIENTED_EDGE('',*,*,#3239,.F.);
#4471=ORIENTED_EDGE('',*,*,#2732,.F.);
#4472=ORIENTED_EDGE('',*,*,#3240,.T.);
#4473=ORIENTED_EDGE('',*,*,#3241,.T.);
#4474=ORIENTED_EDGE('',*,*,#3237,.F.);
#4475=ORIENTED_EDGE('',*,*,#2731,.F.);
#4476=ORIENTED_EDGE('',*,*,#3242,.T.);
#4477=ORIENTED_EDGE('',*,*,#3243,.T.);
#4478=ORIENTED_EDGE('',*,*,#3240,.F.);
#4479=ORIENTED_EDGE('',*,*,#2730,.F.);
#4480=ORIENTED_EDGE('',*,*,#3244,.T.);
#4481=ORIENTED_EDGE('',*,*,#3245,.T.);
#4482=ORIENTED_EDGE('',*,*,#3242,.F.);
#4483=ORIENTED_EDGE('',*,*,#2729,.F.);
#4484=ORIENTED_EDGE('',*,*,#3246,.T.);
#4485=ORIENTED_EDGE('',*,*,#3247,.T.);
#4486=ORIENTED_EDGE('',*,*,#3244,.F.);
#4487=ORIENTED_EDGE('',*,*,#2728,.F.);
#4488=ORIENTED_EDGE('',*,*,#3248,.T.);
#4489=ORIENTED_EDGE('',*,*,#3249,.T.);
#4490=ORIENTED_EDGE('',*,*,#3246,.F.);
#4491=ORIENTED_EDGE('',*,*,#2727,.F.);
#4492=ORIENTED_EDGE('',*,*,#3250,.T.);
#4493=ORIENTED_EDGE('',*,*,#3251,.T.);
#4494=ORIENTED_EDGE('',*,*,#3248,.F.);
#4495=ORIENTED_EDGE('',*,*,#2726,.F.);
#4496=ORIENTED_EDGE('',*,*,#3252,.T.);
#4497=ORIENTED_EDGE('',*,*,#3253,.T.);
#4498=ORIENTED_EDGE('',*,*,#3250,.F.);
#4499=ORIENTED_EDGE('',*,*,#2725,.F.);
#4500=ORIENTED_EDGE('',*,*,#3254,.T.);
#4501=ORIENTED_EDGE('',*,*,#3255,.T.);
#4502=ORIENTED_EDGE('',*,*,#3252,.F.);
#4503=ORIENTED_EDGE('',*,*,#2724,.F.);
#4504=ORIENTED_EDGE('',*,*,#3256,.T.);
#4505=ORIENTED_EDGE('',*,*,#3257,.T.);
#4506=ORIENTED_EDGE('',*,*,#3254,.F.);
#4507=ORIENTED_EDGE('',*,*,#2723,.F.);
#4508=ORIENTED_EDGE('',*,*,#3258,.T.);
#4509=ORIENTED_EDGE('',*,*,#3259,.T.);
#4510=ORIENTED_EDGE('',*,*,#3256,.F.);
#4511=ORIENTED_EDGE('',*,*,#2722,.F.);
#4512=ORIENTED_EDGE('',*,*,#3260,.F.);
#4513=ORIENTED_EDGE('',*,*,#3261,.T.);
#4514=ORIENTED_EDGE('',*,*,#3258,.F.);
#4515=ORIENTED_EDGE('',*,*,#2719,.F.);
#4516=ORIENTED_EDGE('',*,*,#3262,.T.);
#4517=ORIENTED_EDGE('',*,*,#3263,.T.);
#4518=ORIENTED_EDGE('',*,*,#3264,.F.);
#4519=ORIENTED_EDGE('',*,*,#2718,.F.);
#4520=ORIENTED_EDGE('',*,*,#3265,.T.);
#4521=ORIENTED_EDGE('',*,*,#3266,.T.);
#4522=ORIENTED_EDGE('',*,*,#3262,.F.);
#4523=ORIENTED_EDGE('',*,*,#2717,.F.);
#4524=ORIENTED_EDGE('',*,*,#3267,.T.);
#4525=ORIENTED_EDGE('',*,*,#3268,.T.);
#4526=ORIENTED_EDGE('',*,*,#3265,.F.);
#4527=ORIENTED_EDGE('',*,*,#2716,.F.);
#4528=ORIENTED_EDGE('',*,*,#3269,.T.);
#4529=ORIENTED_EDGE('',*,*,#3270,.T.);
#4530=ORIENTED_EDGE('',*,*,#3267,.F.);
#4531=ORIENTED_EDGE('',*,*,#2715,.F.);
#4532=ORIENTED_EDGE('',*,*,#3271,.F.);
#4533=ORIENTED_EDGE('',*,*,#3272,.T.);
#4534=ORIENTED_EDGE('',*,*,#3269,.F.);
#4535=ORIENTED_EDGE('',*,*,#2712,.F.);
#4536=ORIENTED_EDGE('',*,*,#3273,.T.);
#4537=ORIENTED_EDGE('',*,*,#3274,.T.);
#4538=ORIENTED_EDGE('',*,*,#3275,.F.);
#4539=ORIENTED_EDGE('',*,*,#2711,.F.);
#4540=ORIENTED_EDGE('',*,*,#3276,.T.);
#4541=ORIENTED_EDGE('',*,*,#3277,.T.);
#4542=ORIENTED_EDGE('',*,*,#3273,.F.);
#4543=ORIENTED_EDGE('',*,*,#2710,.F.);
#4544=ORIENTED_EDGE('',*,*,#3278,.T.);
#4545=ORIENTED_EDGE('',*,*,#3279,.T.);
#4546=ORIENTED_EDGE('',*,*,#3276,.F.);
#4547=ORIENTED_EDGE('',*,*,#2709,.F.);
#4548=ORIENTED_EDGE('',*,*,#3280,.T.);
#4549=ORIENTED_EDGE('',*,*,#3281,.T.);
#4550=ORIENTED_EDGE('',*,*,#3278,.F.);
#4551=ORIENTED_EDGE('',*,*,#2708,.F.);
#4552=ORIENTED_EDGE('',*,*,#3282,.T.);
#4553=ORIENTED_EDGE('',*,*,#3283,.T.);
#4554=ORIENTED_EDGE('',*,*,#3280,.F.);
#4555=ORIENTED_EDGE('',*,*,#2707,.F.);
#4556=ORIENTED_EDGE('',*,*,#3284,.T.);
#4557=ORIENTED_EDGE('',*,*,#3285,.T.);
#4558=ORIENTED_EDGE('',*,*,#3282,.F.);
#4559=ORIENTED_EDGE('',*,*,#2706,.F.);
#4560=ORIENTED_EDGE('',*,*,#3286,.T.);
#4561=ORIENTED_EDGE('',*,*,#3287,.T.);
#4562=ORIENTED_EDGE('',*,*,#3284,.F.);
#4563=ORIENTED_EDGE('',*,*,#2705,.F.);
#4564=ORIENTED_EDGE('',*,*,#3288,.T.);
#4565=ORIENTED_EDGE('',*,*,#3289,.T.);
#4566=ORIENTED_EDGE('',*,*,#3286,.F.);
#4567=ORIENTED_EDGE('',*,*,#2704,.F.);
#4568=ORIENTED_EDGE('',*,*,#3290,.T.);
#4569=ORIENTED_EDGE('',*,*,#3291,.T.);
#4570=ORIENTED_EDGE('',*,*,#3288,.F.);
#4571=ORIENTED_EDGE('',*,*,#2703,.F.);
#4572=ORIENTED_EDGE('',*,*,#3292,.T.);
#4573=ORIENTED_EDGE('',*,*,#3293,.T.);
#4574=ORIENTED_EDGE('',*,*,#3290,.F.);
#4575=ORIENTED_EDGE('',*,*,#2702,.F.);
#4576=ORIENTED_EDGE('',*,*,#3294,.T.);
#4577=ORIENTED_EDGE('',*,*,#3295,.T.);
#4578=ORIENTED_EDGE('',*,*,#3292,.F.);
#4579=ORIENTED_EDGE('',*,*,#2701,.F.);
#4580=ORIENTED_EDGE('',*,*,#3296,.F.);
#4581=ORIENTED_EDGE('',*,*,#3297,.T.);
#4582=ORIENTED_EDGE('',*,*,#3294,.F.);
#4583=ORIENTED_EDGE('',*,*,#3297,.F.);
#4584=ORIENTED_EDGE('',*,*,#3298,.F.);
#4585=ORIENTED_EDGE('',*,*,#3238,.F.);
#4586=ORIENTED_EDGE('',*,*,#3241,.F.);
#4587=ORIENTED_EDGE('',*,*,#3243,.F.);
#4588=ORIENTED_EDGE('',*,*,#3245,.F.);
#4589=ORIENTED_EDGE('',*,*,#3247,.F.);
#4590=ORIENTED_EDGE('',*,*,#3249,.F.);
#4591=ORIENTED_EDGE('',*,*,#3251,.F.);
#4592=ORIENTED_EDGE('',*,*,#3253,.F.);
#4593=ORIENTED_EDGE('',*,*,#3255,.F.);
#4594=ORIENTED_EDGE('',*,*,#3257,.F.);
#4595=ORIENTED_EDGE('',*,*,#3259,.F.);
#4596=ORIENTED_EDGE('',*,*,#3261,.F.);
#4597=ORIENTED_EDGE('',*,*,#3299,.F.);
#4598=ORIENTED_EDGE('',*,*,#3263,.F.);
#4599=ORIENTED_EDGE('',*,*,#3266,.F.);
#4600=ORIENTED_EDGE('',*,*,#3268,.F.);
#4601=ORIENTED_EDGE('',*,*,#3270,.F.);
#4602=ORIENTED_EDGE('',*,*,#3272,.F.);
#4603=ORIENTED_EDGE('',*,*,#3300,.F.);
#4604=ORIENTED_EDGE('',*,*,#3274,.F.);
#4605=ORIENTED_EDGE('',*,*,#3277,.F.);
#4606=ORIENTED_EDGE('',*,*,#3279,.F.);
#4607=ORIENTED_EDGE('',*,*,#3281,.F.);
#4608=ORIENTED_EDGE('',*,*,#3283,.F.);
#4609=ORIENTED_EDGE('',*,*,#3285,.F.);
#4610=ORIENTED_EDGE('',*,*,#3287,.F.);
#4611=ORIENTED_EDGE('',*,*,#3289,.F.);
#4612=ORIENTED_EDGE('',*,*,#3291,.F.);
#4613=ORIENTED_EDGE('',*,*,#3293,.F.);
#4614=ORIENTED_EDGE('',*,*,#3295,.F.);
#4615=ORIENTED_EDGE('',*,*,#3239,.T.);
#4616=ORIENTED_EDGE('',*,*,#3298,.T.);
#4617=ORIENTED_EDGE('',*,*,#3296,.T.);
#4618=ORIENTED_EDGE('',*,*,#2700,.F.);
#4619=ORIENTED_EDGE('',*,*,#3301,.T.);
#4620=ORIENTED_EDGE('',*,*,#3302,.T.);
#4621=ORIENTED_EDGE('',*,*,#3303,.F.);
#4622=ORIENTED_EDGE('',*,*,#2734,.F.);
#4623=ORIENTED_EDGE('',*,*,#3275,.T.);
#4624=ORIENTED_EDGE('',*,*,#3300,.T.);
#4625=ORIENTED_EDGE('',*,*,#3271,.T.);
#4626=ORIENTED_EDGE('',*,*,#2714,.F.);
#4627=ORIENTED_EDGE('',*,*,#3304,.T.);
#4628=ORIENTED_EDGE('',*,*,#3305,.F.);
#4629=ORIENTED_EDGE('',*,*,#3304,.F.);
#4630=ORIENTED_EDGE('',*,*,#2713,.F.);
#4631=ORIENTED_EDGE('',*,*,#3306,.F.);
#4632=ORIENTED_EDGE('',*,*,#2693,.F.);
#4633=ORIENTED_EDGE('',*,*,#3307,.T.);
#4634=ORIENTED_EDGE('',*,*,#3308,.F.);
#4635=ORIENTED_EDGE('',*,*,#3307,.F.);
#4636=ORIENTED_EDGE('',*,*,#2692,.F.);
#4637=ORIENTED_EDGE('',*,*,#3309,.T.);
#4638=ORIENTED_EDGE('',*,*,#3310,.T.);
#4639=ORIENTED_EDGE('',*,*,#3260,.T.);
#4640=ORIENTED_EDGE('',*,*,#2721,.F.);
#4641=ORIENTED_EDGE('',*,*,#3311,.T.);
#4642=ORIENTED_EDGE('',*,*,#3312,.F.);
#4643=ORIENTED_EDGE('',*,*,#3311,.F.);
#4644=ORIENTED_EDGE('',*,*,#2720,.F.);
#4645=ORIENTED_EDGE('',*,*,#3264,.T.);
#4646=ORIENTED_EDGE('',*,*,#3299,.T.);
#4647=ORIENTED_EDGE('',*,*,#2689,.F.);
#4648=ORIENTED_EDGE('',*,*,#2976,.T.);
#4649=ORIENTED_EDGE('',*,*,#3313,.T.);
#4650=ORIENTED_EDGE('',*,*,#3314,.F.);
#4651=ORIENTED_EDGE('',*,*,#2856,.F.);
#4652=ORIENTED_EDGE('',*,*,#3315,.T.);
#4653=ORIENTED_EDGE('',*,*,#3316,.T.);
#4654=ORIENTED_EDGE('',*,*,#2972,.F.);
#4655=ORIENTED_EDGE('',*,*,#2855,.F.);
#4656=ORIENTED_EDGE('',*,*,#3317,.T.);
#4657=ORIENTED_EDGE('',*,*,#3318,.T.);
#4658=ORIENTED_EDGE('',*,*,#3315,.F.);
#4659=ORIENTED_EDGE('',*,*,#2739,.F.);
#4660=ORIENTED_EDGE('',*,*,#3319,.T.);
#4661=ORIENTED_EDGE('',*,*,#3320,.T.);
#4662=ORIENTED_EDGE('',*,*,#3321,.F.);
#4663=ORIENTED_EDGE('',*,*,#2738,.F.);
#4664=ORIENTED_EDGE('',*,*,#3322,.T.);
#4665=ORIENTED_EDGE('',*,*,#3323,.T.);
#4666=ORIENTED_EDGE('',*,*,#3319,.F.);
#4667=ORIENTED_EDGE('',*,*,#2737,.F.);
#4668=ORIENTED_EDGE('',*,*,#3324,.T.);
#4669=ORIENTED_EDGE('',*,*,#3325,.T.);
#4670=ORIENTED_EDGE('',*,*,#3322,.F.);
#4671=ORIENTED_EDGE('',*,*,#2697,.F.);
#4672=ORIENTED_EDGE('',*,*,#3326,.T.);
#4673=ORIENTED_EDGE('',*,*,#3327,.T.);
#4674=ORIENTED_EDGE('',*,*,#3328,.F.);
#4675=ORIENTED_EDGE('',*,*,#2696,.F.);
#4676=ORIENTED_EDGE('',*,*,#3329,.T.);
#4677=ORIENTED_EDGE('',*,*,#3330,.T.);
#4678=ORIENTED_EDGE('',*,*,#3326,.F.);
#4679=ORIENTED_EDGE('',*,*,#2695,.F.);
#4680=ORIENTED_EDGE('',*,*,#3331,.T.);
#4681=ORIENTED_EDGE('',*,*,#3332,.T.);
#4682=ORIENTED_EDGE('',*,*,#3329,.F.);
#4683=ORIENTED_EDGE('',*,*,#2694,.F.);
#4684=ORIENTED_EDGE('',*,*,#3306,.T.);
#4685=ORIENTED_EDGE('',*,*,#3333,.T.);
#4686=ORIENTED_EDGE('',*,*,#3331,.F.);
#4687=ORIENTED_EDGE('',*,*,#2691,.F.);
#4688=ORIENTED_EDGE('',*,*,#3334,.T.);
#4689=ORIENTED_EDGE('',*,*,#3335,.T.);
#4690=ORIENTED_EDGE('',*,*,#3309,.F.);
#4691=ORIENTED_EDGE('',*,*,#2690,.F.);
#4692=ORIENTED_EDGE('',*,*,#3314,.T.);
#4693=ORIENTED_EDGE('',*,*,#3336,.T.);
#4694=ORIENTED_EDGE('',*,*,#3334,.F.);
#4695=ORIENTED_EDGE('',*,*,#3336,.F.);
#4696=ORIENTED_EDGE('',*,*,#3313,.F.);
#4697=ORIENTED_EDGE('',*,*,#2975,.F.);
#4698=ORIENTED_EDGE('',*,*,#2978,.F.);
#4699=ORIENTED_EDGE('',*,*,#2980,.F.);
#4700=ORIENTED_EDGE('',*,*,#2982,.F.);
#4701=ORIENTED_EDGE('',*,*,#2984,.F.);
#4702=ORIENTED_EDGE('',*,*,#2986,.F.);
#4703=ORIENTED_EDGE('',*,*,#2988,.F.);
#4704=ORIENTED_EDGE('',*,*,#2990,.F.);
#4705=ORIENTED_EDGE('',*,*,#2992,.F.);
#4706=ORIENTED_EDGE('',*,*,#2994,.F.);
#4707=ORIENTED_EDGE('',*,*,#2996,.F.);
#4708=ORIENTED_EDGE('',*,*,#2998,.F.);
#4709=ORIENTED_EDGE('',*,*,#3000,.F.);
#4710=ORIENTED_EDGE('',*,*,#3002,.F.);
#4711=ORIENTED_EDGE('',*,*,#3004,.F.);
#4712=ORIENTED_EDGE('',*,*,#3006,.F.);
#4713=ORIENTED_EDGE('',*,*,#3008,.F.);
#4714=ORIENTED_EDGE('',*,*,#3010,.F.);
#4715=ORIENTED_EDGE('',*,*,#3012,.F.);
#4716=ORIENTED_EDGE('',*,*,#3013,.F.);
#4717=ORIENTED_EDGE('',*,*,#2662,.F.);
#4718=ORIENTED_EDGE('',*,*,#2659,.F.);
#4719=ORIENTED_EDGE('',*,*,#2935,.F.);
#4720=ORIENTED_EDGE('',*,*,#2937,.F.);
#4721=ORIENTED_EDGE('',*,*,#2939,.F.);
#4722=ORIENTED_EDGE('',*,*,#2941,.F.);
#4723=ORIENTED_EDGE('',*,*,#2943,.F.);
#4724=ORIENTED_EDGE('',*,*,#2945,.F.);
#4725=ORIENTED_EDGE('',*,*,#2947,.F.);
#4726=ORIENTED_EDGE('',*,*,#2949,.F.);
#4727=ORIENTED_EDGE('',*,*,#2951,.F.);
#4728=ORIENTED_EDGE('',*,*,#2953,.F.);
#4729=ORIENTED_EDGE('',*,*,#2955,.F.);
#4730=ORIENTED_EDGE('',*,*,#2957,.F.);
#4731=ORIENTED_EDGE('',*,*,#2959,.F.);
#4732=ORIENTED_EDGE('',*,*,#2961,.F.);
#4733=ORIENTED_EDGE('',*,*,#2963,.F.);
#4734=ORIENTED_EDGE('',*,*,#2965,.F.);
#4735=ORIENTED_EDGE('',*,*,#2967,.F.);
#4736=ORIENTED_EDGE('',*,*,#2969,.F.);
#4737=ORIENTED_EDGE('',*,*,#2971,.F.);
#4738=ORIENTED_EDGE('',*,*,#2973,.F.);
#4739=ORIENTED_EDGE('',*,*,#3316,.F.);
#4740=ORIENTED_EDGE('',*,*,#3318,.F.);
#4741=ORIENTED_EDGE('',*,*,#3337,.F.);
#4742=ORIENTED_EDGE('',*,*,#3320,.F.);
#4743=ORIENTED_EDGE('',*,*,#3323,.F.);
#4744=ORIENTED_EDGE('',*,*,#3325,.F.);
#4745=ORIENTED_EDGE('',*,*,#3338,.F.);
#4746=ORIENTED_EDGE('',*,*,#3327,.F.);
#4747=ORIENTED_EDGE('',*,*,#3330,.F.);
#4748=ORIENTED_EDGE('',*,*,#3332,.F.);
#4749=ORIENTED_EDGE('',*,*,#3333,.F.);
#4750=ORIENTED_EDGE('',*,*,#3310,.F.);
#4751=ORIENTED_EDGE('',*,*,#3335,.F.);
#4752=ORIENTED_EDGE('',*,*,#2698,.F.);
#4753=ORIENTED_EDGE('',*,*,#3328,.T.);
#4754=ORIENTED_EDGE('',*,*,#3339,.T.);
#4755=ORIENTED_EDGE('',*,*,#3340,.T.);
#4756=ORIENTED_EDGE('',*,*,#3341,.F.);
#4757=ORIENTED_EDGE('',*,*,#3338,.T.);
#4758=ORIENTED_EDGE('',*,*,#3342,.T.);
#4759=ORIENTED_EDGE('',*,*,#3343,.T.);
#4760=ORIENTED_EDGE('',*,*,#3339,.F.);
#4761=ORIENTED_EDGE('',*,*,#2736,.F.);
#4762=ORIENTED_EDGE('',*,*,#3344,.T.);
#4763=ORIENTED_EDGE('',*,*,#3345,.T.);
#4764=ORIENTED_EDGE('',*,*,#3342,.F.);
#4765=ORIENTED_EDGE('',*,*,#3324,.F.);
#4766=ORIENTED_EDGE('',*,*,#2735,.F.);
#4767=ORIENTED_EDGE('',*,*,#3303,.T.);
#4768=ORIENTED_EDGE('',*,*,#3346,.T.);
#4769=ORIENTED_EDGE('',*,*,#3344,.F.);
#4770=ORIENTED_EDGE('',*,*,#2699,.F.);
#4771=ORIENTED_EDGE('',*,*,#3341,.T.);
#4772=ORIENTED_EDGE('',*,*,#3347,.T.);
#4773=ORIENTED_EDGE('',*,*,#3301,.F.);
#4774=ORIENTED_EDGE('',*,*,#3347,.F.);
#4775=ORIENTED_EDGE('',*,*,#3340,.F.);
#4776=ORIENTED_EDGE('',*,*,#3343,.F.);
#4777=ORIENTED_EDGE('',*,*,#3345,.F.);
#4778=ORIENTED_EDGE('',*,*,#3346,.F.);
#4779=ORIENTED_EDGE('',*,*,#3302,.F.);
#4780=ORIENTED_EDGE('',*,*,#2854,.F.);
#4781=ORIENTED_EDGE('',*,*,#3348,.T.);
#4782=ORIENTED_EDGE('',*,*,#3349,.T.);
#4783=ORIENTED_EDGE('',*,*,#3350,.F.);
#4784=ORIENTED_EDGE('',*,*,#3317,.F.);
#4785=ORIENTED_EDGE('',*,*,#2853,.F.);
#4786=ORIENTED_EDGE('',*,*,#3110,.T.);
#4787=ORIENTED_EDGE('',*,*,#3351,.T.);
#4788=ORIENTED_EDGE('',*,*,#3348,.F.);
#4789=ORIENTED_EDGE('',*,*,#2741,.F.);
#4790=ORIENTED_EDGE('',*,*,#3352,.T.);
#4791=ORIENTED_EDGE('',*,*,#3353,.T.);
#4792=ORIENTED_EDGE('',*,*,#3108,.F.);
#4793=ORIENTED_EDGE('',*,*,#2740,.F.);
#4794=ORIENTED_EDGE('',*,*,#3321,.T.);
#4795=ORIENTED_EDGE('',*,*,#3354,.T.);
#4796=ORIENTED_EDGE('',*,*,#3355,.T.);
#4797=ORIENTED_EDGE('',*,*,#3352,.F.);
#4798=ORIENTED_EDGE('',*,*,#3337,.T.);
#4799=ORIENTED_EDGE('',*,*,#3350,.T.);
#4800=ORIENTED_EDGE('',*,*,#3356,.T.);
#4801=ORIENTED_EDGE('',*,*,#3354,.F.);
#4802=ORIENTED_EDGE('',*,*,#3356,.F.);
#4803=ORIENTED_EDGE('',*,*,#3349,.F.);
#4804=ORIENTED_EDGE('',*,*,#3351,.F.);
#4805=ORIENTED_EDGE('',*,*,#3109,.F.);
#4806=ORIENTED_EDGE('',*,*,#3353,.F.);
#4807=ORIENTED_EDGE('',*,*,#3355,.F.);
#4808=ORIENTED_EDGE('',*,*,#2906,.F.);
#4809=ORIENTED_EDGE('',*,*,#3357,.T.);
#4810=ORIENTED_EDGE('',*,*,#3358,.T.);
#4811=ORIENTED_EDGE('',*,*,#3359,.F.);
#4812=ORIENTED_EDGE('',*,*,#2933,.F.);
#4813=ORIENTED_EDGE('',*,*,#3360,.T.);
#4814=ORIENTED_EDGE('',*,*,#3361,.T.);
#4815=ORIENTED_EDGE('',*,*,#3357,.F.);
#4816=ORIENTED_EDGE('',*,*,#2932,.F.);
#4817=ORIENTED_EDGE('',*,*,#3362,.T.);
#4818=ORIENTED_EDGE('',*,*,#3363,.T.);
#4819=ORIENTED_EDGE('',*,*,#3360,.F.);
#4820=ORIENTED_EDGE('',*,*,#2931,.F.);
#4821=ORIENTED_EDGE('',*,*,#3364,.T.);
#4822=ORIENTED_EDGE('',*,*,#3365,.T.);
#4823=ORIENTED_EDGE('',*,*,#3362,.F.);
#4824=ORIENTED_EDGE('',*,*,#2930,.F.);
#4825=ORIENTED_EDGE('',*,*,#3366,.T.);
#4826=ORIENTED_EDGE('',*,*,#3367,.T.);
#4827=ORIENTED_EDGE('',*,*,#3364,.F.);
#4828=ORIENTED_EDGE('',*,*,#2929,.F.);
#4829=ORIENTED_EDGE('',*,*,#3368,.T.);
#4830=ORIENTED_EDGE('',*,*,#3369,.T.);
#4831=ORIENTED_EDGE('',*,*,#3366,.F.);
#4832=ORIENTED_EDGE('',*,*,#2928,.F.);
#4833=ORIENTED_EDGE('',*,*,#3370,.T.);
#4834=ORIENTED_EDGE('',*,*,#3371,.T.);
#4835=ORIENTED_EDGE('',*,*,#3368,.F.);
#4836=ORIENTED_EDGE('',*,*,#2927,.F.);
#4837=ORIENTED_EDGE('',*,*,#3372,.T.);
#4838=ORIENTED_EDGE('',*,*,#3373,.T.);
#4839=ORIENTED_EDGE('',*,*,#3370,.F.);
#4840=ORIENTED_EDGE('',*,*,#2926,.F.);
#4841=ORIENTED_EDGE('',*,*,#3374,.T.);
#4842=ORIENTED_EDGE('',*,*,#3375,.T.);
#4843=ORIENTED_EDGE('',*,*,#3372,.F.);
#4844=ORIENTED_EDGE('',*,*,#2925,.F.);
#4845=ORIENTED_EDGE('',*,*,#3376,.T.);
#4846=ORIENTED_EDGE('',*,*,#3377,.T.);
#4847=ORIENTED_EDGE('',*,*,#3374,.F.);
#4848=ORIENTED_EDGE('',*,*,#2924,.F.);
#4849=ORIENTED_EDGE('',*,*,#3378,.T.);
#4850=ORIENTED_EDGE('',*,*,#3379,.T.);
#4851=ORIENTED_EDGE('',*,*,#3376,.F.);
#4852=ORIENTED_EDGE('',*,*,#2923,.F.);
#4853=ORIENTED_EDGE('',*,*,#3380,.T.);
#4854=ORIENTED_EDGE('',*,*,#3381,.T.);
#4855=ORIENTED_EDGE('',*,*,#3378,.F.);
#4856=ORIENTED_EDGE('',*,*,#2922,.F.);
#4857=ORIENTED_EDGE('',*,*,#3382,.T.);
#4858=ORIENTED_EDGE('',*,*,#3383,.T.);
#4859=ORIENTED_EDGE('',*,*,#3380,.F.);
#4860=ORIENTED_EDGE('',*,*,#2921,.F.);
#4861=ORIENTED_EDGE('',*,*,#3384,.T.);
#4862=ORIENTED_EDGE('',*,*,#3385,.T.);
#4863=ORIENTED_EDGE('',*,*,#3382,.F.);
#4864=ORIENTED_EDGE('',*,*,#2920,.F.);
#4865=ORIENTED_EDGE('',*,*,#3386,.T.);
#4866=ORIENTED_EDGE('',*,*,#3387,.T.);
#4867=ORIENTED_EDGE('',*,*,#3384,.F.);
#4868=ORIENTED_EDGE('',*,*,#2919,.F.);
#4869=ORIENTED_EDGE('',*,*,#3388,.T.);
#4870=ORIENTED_EDGE('',*,*,#3389,.T.);
#4871=ORIENTED_EDGE('',*,*,#3386,.F.);
#4872=ORIENTED_EDGE('',*,*,#2918,.F.);
#4873=ORIENTED_EDGE('',*,*,#3390,.T.);
#4874=ORIENTED_EDGE('',*,*,#3391,.T.);
#4875=ORIENTED_EDGE('',*,*,#3388,.F.);
#4876=ORIENTED_EDGE('',*,*,#2917,.F.);
#4877=ORIENTED_EDGE('',*,*,#3392,.T.);
#4878=ORIENTED_EDGE('',*,*,#3393,.T.);
#4879=ORIENTED_EDGE('',*,*,#3390,.F.);
#4880=ORIENTED_EDGE('',*,*,#2916,.F.);
#4881=ORIENTED_EDGE('',*,*,#3394,.T.);
#4882=ORIENTED_EDGE('',*,*,#3395,.T.);
#4883=ORIENTED_EDGE('',*,*,#3392,.F.);
#4884=ORIENTED_EDGE('',*,*,#2915,.F.);
#4885=ORIENTED_EDGE('',*,*,#3396,.T.);
#4886=ORIENTED_EDGE('',*,*,#3397,.T.);
#4887=ORIENTED_EDGE('',*,*,#3394,.F.);
#4888=ORIENTED_EDGE('',*,*,#2914,.F.);
#4889=ORIENTED_EDGE('',*,*,#3398,.T.);
#4890=ORIENTED_EDGE('',*,*,#3399,.T.);
#4891=ORIENTED_EDGE('',*,*,#3396,.F.);
#4892=ORIENTED_EDGE('',*,*,#2913,.F.);
#4893=ORIENTED_EDGE('',*,*,#3400,.T.);
#4894=ORIENTED_EDGE('',*,*,#3401,.T.);
#4895=ORIENTED_EDGE('',*,*,#3398,.F.);
#4896=ORIENTED_EDGE('',*,*,#2912,.F.);
#4897=ORIENTED_EDGE('',*,*,#3402,.T.);
#4898=ORIENTED_EDGE('',*,*,#3403,.T.);
#4899=ORIENTED_EDGE('',*,*,#3400,.F.);
#4900=ORIENTED_EDGE('',*,*,#2911,.F.);
#4901=ORIENTED_EDGE('',*,*,#3404,.T.);
#4902=ORIENTED_EDGE('',*,*,#3405,.T.);
#4903=ORIENTED_EDGE('',*,*,#3402,.F.);
#4904=ORIENTED_EDGE('',*,*,#2910,.F.);
#4905=ORIENTED_EDGE('',*,*,#3406,.T.);
#4906=ORIENTED_EDGE('',*,*,#3407,.T.);
#4907=ORIENTED_EDGE('',*,*,#3404,.F.);
#4908=ORIENTED_EDGE('',*,*,#2909,.F.);
#4909=ORIENTED_EDGE('',*,*,#3408,.T.);
#4910=ORIENTED_EDGE('',*,*,#3409,.T.);
#4911=ORIENTED_EDGE('',*,*,#3406,.F.);
#4912=ORIENTED_EDGE('',*,*,#2908,.F.);
#4913=ORIENTED_EDGE('',*,*,#3410,.T.);
#4914=ORIENTED_EDGE('',*,*,#3411,.T.);
#4915=ORIENTED_EDGE('',*,*,#3408,.F.);
#4916=ORIENTED_EDGE('',*,*,#2907,.F.);
#4917=ORIENTED_EDGE('',*,*,#3359,.T.);
#4918=ORIENTED_EDGE('',*,*,#3412,.T.);
#4919=ORIENTED_EDGE('',*,*,#3410,.F.);
#4920=ORIENTED_EDGE('',*,*,#3412,.F.);
#4921=ORIENTED_EDGE('',*,*,#3358,.F.);
#4922=ORIENTED_EDGE('',*,*,#3361,.F.);
#4923=ORIENTED_EDGE('',*,*,#3363,.F.);
#4924=ORIENTED_EDGE('',*,*,#3365,.F.);
#4925=ORIENTED_EDGE('',*,*,#3367,.F.);
#4926=ORIENTED_EDGE('',*,*,#3369,.F.);
#4927=ORIENTED_EDGE('',*,*,#3371,.F.);
#4928=ORIENTED_EDGE('',*,*,#3373,.F.);
#4929=ORIENTED_EDGE('',*,*,#3375,.F.);
#4930=ORIENTED_EDGE('',*,*,#3377,.F.);
#4931=ORIENTED_EDGE('',*,*,#3379,.F.);
#4932=ORIENTED_EDGE('',*,*,#3381,.F.);
#4933=ORIENTED_EDGE('',*,*,#3383,.F.);
#4934=ORIENTED_EDGE('',*,*,#3385,.F.);
#4935=ORIENTED_EDGE('',*,*,#3387,.F.);
#4936=ORIENTED_EDGE('',*,*,#3389,.F.);
#4937=ORIENTED_EDGE('',*,*,#3391,.F.);
#4938=ORIENTED_EDGE('',*,*,#3393,.F.);
#4939=ORIENTED_EDGE('',*,*,#3395,.F.);
#4940=ORIENTED_EDGE('',*,*,#3397,.F.);
#4941=ORIENTED_EDGE('',*,*,#3399,.F.);
#4942=ORIENTED_EDGE('',*,*,#3401,.F.);
#4943=ORIENTED_EDGE('',*,*,#3403,.F.);
#4944=ORIENTED_EDGE('',*,*,#3405,.F.);
#4945=ORIENTED_EDGE('',*,*,#3407,.F.);
#4946=ORIENTED_EDGE('',*,*,#3409,.F.);
#4947=ORIENTED_EDGE('',*,*,#3411,.F.);
#4948=ORIENTED_EDGE('',*,*,#2898,.F.);
#4949=ORIENTED_EDGE('',*,*,#3413,.T.);
#4950=ORIENTED_EDGE('',*,*,#3414,.T.);
#4951=ORIENTED_EDGE('',*,*,#3415,.F.);
#4952=ORIENTED_EDGE('',*,*,#2905,.F.);
#4953=ORIENTED_EDGE('',*,*,#3416,.T.);
#4954=ORIENTED_EDGE('',*,*,#3417,.T.);
#4955=ORIENTED_EDGE('',*,*,#3413,.F.);
#4956=ORIENTED_EDGE('',*,*,#2904,.F.);
#4957=ORIENTED_EDGE('',*,*,#3418,.T.);
#4958=ORIENTED_EDGE('',*,*,#3419,.T.);
#4959=ORIENTED_EDGE('',*,*,#3416,.F.);
#4960=ORIENTED_EDGE('',*,*,#2903,.F.);
#4961=ORIENTED_EDGE('',*,*,#3420,.T.);
#4962=ORIENTED_EDGE('',*,*,#3421,.T.);
#4963=ORIENTED_EDGE('',*,*,#3418,.F.);
#4964=ORIENTED_EDGE('',*,*,#2902,.F.);
#4965=ORIENTED_EDGE('',*,*,#3422,.T.);
#4966=ORIENTED_EDGE('',*,*,#3423,.T.);
#4967=ORIENTED_EDGE('',*,*,#3420,.F.);
#4968=ORIENTED_EDGE('',*,*,#2901,.F.);
#4969=ORIENTED_EDGE('',*,*,#3424,.T.);
#4970=ORIENTED_EDGE('',*,*,#3425,.T.);
#4971=ORIENTED_EDGE('',*,*,#3422,.F.);
#4972=ORIENTED_EDGE('',*,*,#2900,.F.);
#4973=ORIENTED_EDGE('',*,*,#3426,.T.);
#4974=ORIENTED_EDGE('',*,*,#3427,.T.);
#4975=ORIENTED_EDGE('',*,*,#3424,.F.);
#4976=ORIENTED_EDGE('',*,*,#2899,.F.);
#4977=ORIENTED_EDGE('',*,*,#3415,.T.);
#4978=ORIENTED_EDGE('',*,*,#3428,.T.);
#4979=ORIENTED_EDGE('',*,*,#3426,.F.);
#4980=ORIENTED_EDGE('',*,*,#3428,.F.);
#4981=ORIENTED_EDGE('',*,*,#3414,.F.);
#4982=ORIENTED_EDGE('',*,*,#3417,.F.);
#4983=ORIENTED_EDGE('',*,*,#3419,.F.);
#4984=ORIENTED_EDGE('',*,*,#3421,.F.);
#4985=ORIENTED_EDGE('',*,*,#3423,.F.);
#4986=ORIENTED_EDGE('',*,*,#3425,.F.);
#4987=ORIENTED_EDGE('',*,*,#3427,.F.);
#4988=ORIENTED_EDGE('',*,*,#2877,.F.);
#4989=ORIENTED_EDGE('',*,*,#3429,.T.);
#4990=ORIENTED_EDGE('',*,*,#3430,.T.);
#4991=ORIENTED_EDGE('',*,*,#3431,.F.);
#4992=ORIENTED_EDGE('',*,*,#2897,.F.);
#4993=ORIENTED_EDGE('',*,*,#3432,.T.);
#4994=ORIENTED_EDGE('',*,*,#3433,.T.);
#4995=ORIENTED_EDGE('',*,*,#3429,.F.);
#4996=ORIENTED_EDGE('',*,*,#2896,.F.);
#4997=ORIENTED_EDGE('',*,*,#3434,.T.);
#4998=ORIENTED_EDGE('',*,*,#3435,.T.);
#4999=ORIENTED_EDGE('',*,*,#3432,.F.);
#5000=ORIENTED_EDGE('',*,*,#2895,.F.);
#5001=ORIENTED_EDGE('',*,*,#3436,.T.);
#5002=ORIENTED_EDGE('',*,*,#3437,.T.);
#5003=ORIENTED_EDGE('',*,*,#3434,.F.);
#5004=ORIENTED_EDGE('',*,*,#2894,.F.);
#5005=ORIENTED_EDGE('',*,*,#3438,.T.);
#5006=ORIENTED_EDGE('',*,*,#3439,.T.);
#5007=ORIENTED_EDGE('',*,*,#3436,.F.);
#5008=ORIENTED_EDGE('',*,*,#2893,.F.);
#5009=ORIENTED_EDGE('',*,*,#3440,.T.);
#5010=ORIENTED_EDGE('',*,*,#3441,.T.);
#5011=ORIENTED_EDGE('',*,*,#3438,.F.);
#5012=ORIENTED_EDGE('',*,*,#2892,.F.);
#5013=ORIENTED_EDGE('',*,*,#3442,.T.);
#5014=ORIENTED_EDGE('',*,*,#3443,.T.);
#5015=ORIENTED_EDGE('',*,*,#3440,.F.);
#5016=ORIENTED_EDGE('',*,*,#2891,.F.);
#5017=ORIENTED_EDGE('',*,*,#3444,.T.);
#5018=ORIENTED_EDGE('',*,*,#3445,.T.);
#5019=ORIENTED_EDGE('',*,*,#3442,.F.);
#5020=ORIENTED_EDGE('',*,*,#2890,.F.);
#5021=ORIENTED_EDGE('',*,*,#3446,.T.);
#5022=ORIENTED_EDGE('',*,*,#3447,.T.);
#5023=ORIENTED_EDGE('',*,*,#3444,.F.);
#5024=ORIENTED_EDGE('',*,*,#2889,.F.);
#5025=ORIENTED_EDGE('',*,*,#3448,.T.);
#5026=ORIENTED_EDGE('',*,*,#3449,.T.);
#5027=ORIENTED_EDGE('',*,*,#3446,.F.);
#5028=ORIENTED_EDGE('',*,*,#2888,.F.);
#5029=ORIENTED_EDGE('',*,*,#3450,.T.);
#5030=ORIENTED_EDGE('',*,*,#3451,.T.);
#5031=ORIENTED_EDGE('',*,*,#3448,.F.);
#5032=ORIENTED_EDGE('',*,*,#2887,.F.);
#5033=ORIENTED_EDGE('',*,*,#3452,.T.);
#5034=ORIENTED_EDGE('',*,*,#3453,.T.);
#5035=ORIENTED_EDGE('',*,*,#3450,.F.);
#5036=ORIENTED_EDGE('',*,*,#2886,.F.);
#5037=ORIENTED_EDGE('',*,*,#3454,.T.);
#5038=ORIENTED_EDGE('',*,*,#3455,.T.);
#5039=ORIENTED_EDGE('',*,*,#3452,.F.);
#5040=ORIENTED_EDGE('',*,*,#2885,.F.);
#5041=ORIENTED_EDGE('',*,*,#3456,.T.);
#5042=ORIENTED_EDGE('',*,*,#3457,.T.);
#5043=ORIENTED_EDGE('',*,*,#3454,.F.);
#5044=ORIENTED_EDGE('',*,*,#2884,.F.);
#5045=ORIENTED_EDGE('',*,*,#3458,.T.);
#5046=ORIENTED_EDGE('',*,*,#3459,.T.);
#5047=ORIENTED_EDGE('',*,*,#3456,.F.);
#5048=ORIENTED_EDGE('',*,*,#2883,.F.);
#5049=ORIENTED_EDGE('',*,*,#3460,.T.);
#5050=ORIENTED_EDGE('',*,*,#3461,.T.);
#5051=ORIENTED_EDGE('',*,*,#3458,.F.);
#5052=ORIENTED_EDGE('',*,*,#2882,.F.);
#5053=ORIENTED_EDGE('',*,*,#3462,.T.);
#5054=ORIENTED_EDGE('',*,*,#3463,.T.);
#5055=ORIENTED_EDGE('',*,*,#3460,.F.);
#5056=ORIENTED_EDGE('',*,*,#2881,.F.);
#5057=ORIENTED_EDGE('',*,*,#3464,.T.);
#5058=ORIENTED_EDGE('',*,*,#3465,.T.);
#5059=ORIENTED_EDGE('',*,*,#3462,.F.);
#5060=ORIENTED_EDGE('',*,*,#2880,.F.);
#5061=ORIENTED_EDGE('',*,*,#3466,.T.);
#5062=ORIENTED_EDGE('',*,*,#3467,.T.);
#5063=ORIENTED_EDGE('',*,*,#3464,.F.);
#5064=ORIENTED_EDGE('',*,*,#2879,.F.);
#5065=ORIENTED_EDGE('',*,*,#3468,.T.);
#5066=ORIENTED_EDGE('',*,*,#3469,.T.);
#5067=ORIENTED_EDGE('',*,*,#3466,.F.);
#5068=ORIENTED_EDGE('',*,*,#2878,.F.);
#5069=ORIENTED_EDGE('',*,*,#3431,.T.);
#5070=ORIENTED_EDGE('',*,*,#3470,.T.);
#5071=ORIENTED_EDGE('',*,*,#3468,.F.);
#5072=ORIENTED_EDGE('',*,*,#3470,.F.);
#5073=ORIENTED_EDGE('',*,*,#3430,.F.);
#5074=ORIENTED_EDGE('',*,*,#3433,.F.);
#5075=ORIENTED_EDGE('',*,*,#3435,.F.);
#5076=ORIENTED_EDGE('',*,*,#3437,.F.);
#5077=ORIENTED_EDGE('',*,*,#3439,.F.);
#5078=ORIENTED_EDGE('',*,*,#3441,.F.);
#5079=ORIENTED_EDGE('',*,*,#3443,.F.);
#5080=ORIENTED_EDGE('',*,*,#3445,.F.);
#5081=ORIENTED_EDGE('',*,*,#3447,.F.);
#5082=ORIENTED_EDGE('',*,*,#3449,.F.);
#5083=ORIENTED_EDGE('',*,*,#3451,.F.);
#5084=ORIENTED_EDGE('',*,*,#3453,.F.);
#5085=ORIENTED_EDGE('',*,*,#3455,.F.);
#5086=ORIENTED_EDGE('',*,*,#3457,.F.);
#5087=ORIENTED_EDGE('',*,*,#3459,.F.);
#5088=ORIENTED_EDGE('',*,*,#3461,.F.);
#5089=ORIENTED_EDGE('',*,*,#3463,.F.);
#5090=ORIENTED_EDGE('',*,*,#3465,.F.);
#5091=ORIENTED_EDGE('',*,*,#3467,.F.);
#5092=ORIENTED_EDGE('',*,*,#3469,.F.);
#5093=ORIENTED_EDGE('',*,*,#3471,.T.);
#5094=ORIENTED_EDGE('',*,*,#3472,.T.);
#5095=ORIENTED_EDGE('',*,*,#2668,.F.);
#5096=ORIENTED_EDGE('',*,*,#3473,.F.);
#5097=ORIENTED_EDGE('',*,*,#3474,.T.);
#5098=ORIENTED_EDGE('',*,*,#3473,.T.);
#5099=ORIENTED_EDGE('',*,*,#2667,.F.);
#5100=ORIENTED_EDGE('',*,*,#3475,.F.);
#5101=ORIENTED_EDGE('',*,*,#3476,.T.);
#5102=ORIENTED_EDGE('',*,*,#3475,.T.);
#5103=ORIENTED_EDGE('',*,*,#2666,.F.);
#5104=ORIENTED_EDGE('',*,*,#3477,.F.);
#5105=ORIENTED_EDGE('',*,*,#3478,.T.);
#5106=ORIENTED_EDGE('',*,*,#3477,.T.);
#5107=ORIENTED_EDGE('',*,*,#2665,.F.);
#5108=ORIENTED_EDGE('',*,*,#3472,.F.);
#5109=ORIENTED_EDGE('',*,*,#3478,.F.);
#5110=ORIENTED_EDGE('',*,*,#3471,.F.);
#5111=ORIENTED_EDGE('',*,*,#3474,.F.);
#5112=ORIENTED_EDGE('',*,*,#3476,.F.);
#5113=ORIENTED_EDGE('',*,*,#2661,.T.);
#5114=ORIENTED_EDGE('',*,*,#3205,.T.);
#5115=ORIENTED_EDGE('',*,*,#3308,.T.);
#5116=ORIENTED_EDGE('',*,*,#3236,.T.);
#5117=ORIENTED_EDGE('',*,*,#3174,.T.);
#5118=ORIENTED_EDGE('',*,*,#3305,.T.);
#5119=ORIENTED_EDGE('',*,*,#3312,.T.);
#5120=ORIENTED_EDGE('',*,*,#3143,.T.);
#5121=CYLINDRICAL_SURFACE('',#5502,1.75);
#5122=CYLINDRICAL_SURFACE('',#5609,0.125);
#5123=CYLINDRICAL_SURFACE('',#5612,0.374999999999996);
#5124=CYLINDRICAL_SURFACE('',#5615,0.125);
#5125=CYLINDRICAL_SURFACE('',#5618,0.374999999999996);
#5126=CYLINDRICAL_SURFACE('',#5621,0.125);
#5127=CYLINDRICAL_SURFACE('',#5624,0.374999999999996);
#5128=CYLINDRICAL_SURFACE('',#5627,0.125);
#5129=CYLINDRICAL_SURFACE('',#5630,0.374999999999996);
#5130=CYLINDRICAL_SURFACE('',#5633,0.125);
#5131=CYLINDRICAL_SURFACE('',#5636,0.374999999999996);
#5132=CYLINDRICAL_SURFACE('',#5638,0.124999999999993);
#5133=CYLINDRICAL_SURFACE('',#5641,0.375);
#5134=CYLINDRICAL_SURFACE('',#5644,0.124999999999993);
#5135=CYLINDRICAL_SURFACE('',#5647,0.375);
#5136=CYLINDRICAL_SURFACE('',#5650,0.124999999999993);
#5137=CYLINDRICAL_SURFACE('',#5653,0.375);
#5138=CYLINDRICAL_SURFACE('',#5656,0.124999999999993);
#5139=CYLINDRICAL_SURFACE('',#5659,0.375);
#5140=CYLINDRICAL_SURFACE('',#5662,0.124999999999993);
#5141=CYLINDRICAL_SURFACE('',#5665,0.375);
#5142=CYLINDRICAL_SURFACE('',#5668,0.150000000000001);
#5143=CYLINDRICAL_SURFACE('',#5670,0.249999999999999);
#5144=CYLINDRICAL_SURFACE('',#5673,0.150000000000001);
#5145=CYLINDRICAL_SURFACE('',#5677,0.249999999999999);
#5146=CYLINDRICAL_SURFACE('',#5680,0.150000000000001);
#5147=CYLINDRICAL_SURFACE('',#5682,0.249999999999999);
#5148=CYLINDRICAL_SURFACE('',#5684,0.150000000000001);
#5149=CYLINDRICAL_SURFACE('',#5687,0.249999999999999);
#5150=CYLINDRICAL_SURFACE('',#5691,0.150000000000001);
#5151=CYLINDRICAL_SURFACE('',#5694,0.249999999999999);
#5152=CYLINDRICAL_SURFACE('',#5696,0.249999999999999);
#5153=CYLINDRICAL_SURFACE('',#5698,0.150000000000001);
#5154=CYLINDRICAL_SURFACE('',#5701,0.249999999999999);
#5155=CYLINDRICAL_SURFACE('',#5704,0.150000000000001);
#5156=CYLINDRICAL_SURFACE('',#5708,0.249999999999999);
#5157=CYLINDRICAL_SURFACE('',#5711,0.150000000000001);
#5158=CYLINDRICAL_SURFACE('',#5716,0.150000000000001);
#5159=CYLINDRICAL_SURFACE('',#5719,0.250000000000004);
#5160=CYLINDRICAL_SURFACE('',#5722,0.250000000000004);
#5161=CYLINDRICAL_SURFACE('',#5724,0.150000000000006);
#5162=CYLINDRICAL_SURFACE('',#5727,0.150000000000006);
#5163=CYLINDRICAL_SURFACE('',#5730,0.249999999999999);
#5164=CYLINDRICAL_SURFACE('',#5742,0.150000000000001);
#5165=CYLINDRICAL_SURFACE('',#5744,0.249999999999999);
#5166=CYLINDRICAL_SURFACE('',#5746,0.150000000000001);
#5167=CYLINDRICAL_SURFACE('',#5749,0.249999999999999);
#5168=CYLINDRICAL_SURFACE('',#5751,0.150000000000001);
#5169=CYLINDRICAL_SURFACE('',#5753,0.249999999999999);
#5170=CYLINDRICAL_SURFACE('',#5755,1.75);
#5171=CYLINDRICAL_SURFACE('',#5758,0.150000000000001);
#5172=CYLINDRICAL_SURFACE('',#5761,0.249999999999999);
#5173=CYLINDRICAL_SURFACE('',#5764,0.150000000000001);
#5174=CYLINDRICAL_SURFACE('',#5768,0.249999999999999);
#5175=CYLINDRICAL_SURFACE('',#5771,0.150000000000001);
#5176=CYLINDRICAL_SURFACE('',#5774,0.249999999999999);
#5177=CYLINDRICAL_SURFACE('',#5779,1.75);
#5178=CYLINDRICAL_SURFACE('',#5782,0.150000000000001);
#5179=CYLINDRICAL_SURFACE('',#5785,0.249999999999999);
#5180=CYLINDRICAL_SURFACE('',#5788,0.150000000000001);
#5181=CYLINDRICAL_SURFACE('',#5792,0.249999999999999);
#5182=CYLINDRICAL_SURFACE('',#5795,0.150000000000001);
#5183=CYLINDRICAL_SURFACE('',#5798,0.249999999999999);
#5184=CYLINDRICAL_SURFACE('',#5803,1.75);
#5185=CYLINDRICAL_SURFACE('',#5806,0.150000000000001);
#5186=CYLINDRICAL_SURFACE('',#5809,0.249999999999999);
#5187=CYLINDRICAL_SURFACE('',#5812,0.150000000000001);
#5188=CYLINDRICAL_SURFACE('',#5816,0.249999999999999);
#5189=CYLINDRICAL_SURFACE('',#5819,0.150000000000001);
#5190=CYLINDRICAL_SURFACE('',#5822,0.249999999999999);
#5191=CYLINDRICAL_SURFACE('',#5827,1.75);
#5192=CYLINDRICAL_SURFACE('',#5830,0.249999999999999);
#5193=CYLINDRICAL_SURFACE('',#5833,0.149999999999999);
#5194=CYLINDRICAL_SURFACE('',#5836,0.249999999999999);
#5195=CYLINDRICAL_SURFACE('',#5839,0.149999999999999);
#5196=CYLINDRICAL_SURFACE('',#5843,0.249999999999999);
#5197=CYLINDRICAL_SURFACE('',#5847,0.149999999999999);
#5198=CYLINDRICAL_SURFACE('',#5850,0.149999999999999);
#5199=CYLINDRICAL_SURFACE('',#5854,0.249999999999999);
#5200=CYLINDRICAL_SURFACE('',#5858,0.249999999999999);
#5201=CYLINDRICAL_SURFACE('',#5861,0.149999999999999);
#5202=CYLINDRICAL_SURFACE('',#5864,0.249999999999999);
#5203=CYLINDRICAL_SURFACE('',#5867,0.149999999999999);
#5204=CYLINDRICAL_SURFACE('',#5874,1.75);
#5205=CYLINDRICAL_SURFACE('',#5876,1.75);
#5206=CYLINDRICAL_SURFACE('',#5879,1.75);
#5207=CYLINDRICAL_SURFACE('',#5884,0.2);
#5208=CYLINDRICAL_SURFACE('',#5888,0.2);
#5209=CYLINDRICAL_SURFACE('',#5891,0.75);
#5210=CYLINDRICAL_SURFACE('',#5895,1.);
#5211=CYLINDRICAL_SURFACE('',#5901,0.175000000000001);
#5212=CYLINDRICAL_SURFACE('',#5903,0.175000000000001);
#5213=CYLINDRICAL_SURFACE('',#5907,0.175000000000001);
#5214=CYLINDRICAL_SURFACE('',#5909,0.175000000000001);
#5215=ADVANCED_FACE('',(#296),#5121,.F.);
#5216=ADVANCED_FACE('',(#297,#150,#151,#152,#153),#162,.T.);
#5217=ADVANCED_FACE('',(#298),#163,.F.);
#5218=ADVANCED_FACE('',(#299),#5122,.T.);
#5219=ADVANCED_FACE('',(#300),#164,.F.);
#5220=ADVANCED_FACE('',(#301),#5123,.F.);
#5221=ADVANCED_FACE('',(#302),#165,.F.);
#5222=ADVANCED_FACE('',(#303),#5124,.T.);
#5223=ADVANCED_FACE('',(#304),#166,.F.);
#5224=ADVANCED_FACE('',(#305),#5125,.F.);
#5225=ADVANCED_FACE('',(#306),#167,.F.);
#5226=ADVANCED_FACE('',(#307),#5126,.T.);
#5227=ADVANCED_FACE('',(#308),#168,.F.);
#5228=ADVANCED_FACE('',(#309),#5127,.F.);
#5229=ADVANCED_FACE('',(#310),#169,.F.);
#5230=ADVANCED_FACE('',(#311),#5128,.T.);
#5231=ADVANCED_FACE('',(#312),#170,.F.);
#5232=ADVANCED_FACE('',(#313),#5129,.F.);
#5233=ADVANCED_FACE('',(#314),#171,.F.);
#5234=ADVANCED_FACE('',(#315),#5130,.T.);
#5235=ADVANCED_FACE('',(#316),#172,.F.);
#5236=ADVANCED_FACE('',(#317),#5131,.F.);
#5237=ADVANCED_FACE('',(#318),#5132,.T.);
#5238=ADVANCED_FACE('',(#319),#173,.F.);
#5239=ADVANCED_FACE('',(#320),#5133,.F.);
#5240=ADVANCED_FACE('',(#321),#174,.F.);
#5241=ADVANCED_FACE('',(#322),#5134,.T.);
#5242=ADVANCED_FACE('',(#323),#175,.F.);
#5243=ADVANCED_FACE('',(#324),#5135,.F.);
#5244=ADVANCED_FACE('',(#325),#176,.F.);
#5245=ADVANCED_FACE('',(#326),#5136,.T.);
#5246=ADVANCED_FACE('',(#327),#177,.F.);
#5247=ADVANCED_FACE('',(#328),#5137,.F.);
#5248=ADVANCED_FACE('',(#329),#178,.F.);
#5249=ADVANCED_FACE('',(#330),#5138,.T.);
#5250=ADVANCED_FACE('',(#331),#179,.F.);
#5251=ADVANCED_FACE('',(#332),#5139,.F.);
#5252=ADVANCED_FACE('',(#333),#180,.F.);
#5253=ADVANCED_FACE('',(#334),#5140,.T.);
#5254=ADVANCED_FACE('',(#335),#181,.F.);
#5255=ADVANCED_FACE('',(#336),#5141,.F.);
#5256=ADVANCED_FACE('',(#337),#182,.F.);
#5257=ADVANCED_FACE('',(#338),#5142,.T.);
#5258=ADVANCED_FACE('',(#339),#5143,.F.);
#5259=ADVANCED_FACE('',(#340),#183,.F.);
#5260=ADVANCED_FACE('',(#341),#5144,.T.);
#5261=ADVANCED_FACE('',(#342),#184,.F.);
#5262=ADVANCED_FACE('',(#343),#185,.F.);
#5263=ADVANCED_FACE('',(#344),#5145,.F.);
#5264=ADVANCED_FACE('',(#345),#186,.F.);
#5265=ADVANCED_FACE('',(#346),#5146,.T.);
#5266=ADVANCED_FACE('',(#347),#5147,.F.);
#5267=ADVANCED_FACE('',(#348),#5148,.T.);
#5268=ADVANCED_FACE('',(#349),#187,.F.);
#5269=ADVANCED_FACE('',(#350),#5149,.F.);
#5270=ADVANCED_FACE('',(#351),#188,.F.);
#5271=ADVANCED_FACE('',(#352),#189,.F.);
#5272=ADVANCED_FACE('',(#353),#5150,.T.);
#5273=ADVANCED_FACE('',(#354),#190,.F.);
#5274=ADVANCED_FACE('',(#355),#5151,.F.);
#5275=ADVANCED_FACE('',(#356),#5152,.F.);
#5276=ADVANCED_FACE('',(#357),#5153,.T.);
#5277=ADVANCED_FACE('',(#358),#191,.F.);
#5278=ADVANCED_FACE('',(#359),#5154,.F.);
#5279=ADVANCED_FACE('',(#360),#192,.F.);
#5280=ADVANCED_FACE('',(#361),#5155,.T.);
#5281=ADVANCED_FACE('',(#362),#193,.F.);
#5282=ADVANCED_FACE('',(#363),#194,.F.);
#5283=ADVANCED_FACE('',(#364),#5156,.F.);
#5284=ADVANCED_FACE('',(#365),#195,.F.);
#5285=ADVANCED_FACE('',(#366),#5157,.T.);
#5286=ADVANCED_FACE('',(#367),#196,.F.);
#5287=ADVANCED_FACE('',(#368),#197,.F.);
#5288=ADVANCED_FACE('',(#369),#198,.F.);
#5289=ADVANCED_FACE('',(#370),#5158,.T.);
#5290=ADVANCED_FACE('',(#371),#199,.F.);
#5291=ADVANCED_FACE('',(#372),#5159,.F.);
#5292=ADVANCED_FACE('',(#373),#200,.F.);
#5293=ADVANCED_FACE('',(#374),#5160,.F.);
#5294=ADVANCED_FACE('',(#375),#5161,.T.);
#5295=ADVANCED_FACE('',(#376),#201,.F.);
#5296=ADVANCED_FACE('',(#377),#5162,.T.);
#5297=ADVANCED_FACE('',(#378),#202,.F.);
#5298=ADVANCED_FACE('',(#379),#5163,.F.);
#5299=ADVANCED_FACE('',(#380),#203,.F.);
#5300=ADVANCED_FACE('',(#381),#204,.T.);
#5301=ADVANCED_FACE('',(#382),#205,.F.);
#5302=ADVANCED_FACE('',(#383),#5164,.T.);
#5303=ADVANCED_FACE('',(#384),#206,.F.);
#5304=ADVANCED_FACE('',(#385),#5165,.F.);
#5305=ADVANCED_FACE('',(#386),#207,.F.);
#5306=ADVANCED_FACE('',(#387),#5166,.T.);
#5307=ADVANCED_FACE('',(#388),#208,.F.);
#5308=ADVANCED_FACE('',(#389),#209,.F.);
#5309=ADVANCED_FACE('',(#390),#5167,.F.);
#5310=ADVANCED_FACE('',(#391),#210,.F.);
#5311=ADVANCED_FACE('',(#392),#5168,.T.);
#5312=ADVANCED_FACE('',(#393),#211,.F.);
#5313=ADVANCED_FACE('',(#394),#5169,.F.);
#5314=ADVANCED_FACE('',(#395),#212,.F.);
#5315=ADVANCED_FACE('',(#396),#5170,.F.);
#5316=ADVANCED_FACE('',(#397),#213,.F.);
#5317=ADVANCED_FACE('',(#398),#5171,.T.);
#5318=ADVANCED_FACE('',(#399),#214,.F.);
#5319=ADVANCED_FACE('',(#400),#5172,.F.);
#5320=ADVANCED_FACE('',(#401),#215,.F.);
#5321=ADVANCED_FACE('',(#402),#5173,.T.);
#5322=ADVANCED_FACE('',(#403),#216,.F.);
#5323=ADVANCED_FACE('',(#404),#217,.F.);
#5324=ADVANCED_FACE('',(#405),#5174,.F.);
#5325=ADVANCED_FACE('',(#406),#218,.F.);
#5326=ADVANCED_FACE('',(#407),#5175,.T.);
#5327=ADVANCED_FACE('',(#408),#219,.F.);
#5328=ADVANCED_FACE('',(#409),#5176,.F.);
#5329=ADVANCED_FACE('',(#410),#220,.F.);
#5330=ADVANCED_FACE('',(#411),#221,.T.);
#5331=ADVANCED_FACE('',(#412),#5177,.F.);
#5332=ADVANCED_FACE('',(#413),#222,.F.);
#5333=ADVANCED_FACE('',(#414),#5178,.T.);
#5334=ADVANCED_FACE('',(#415),#223,.F.);
#5335=ADVANCED_FACE('',(#416),#5179,.F.);
#5336=ADVANCED_FACE('',(#417),#224,.F.);
#5337=ADVANCED_FACE('',(#418),#5180,.T.);
#5338=ADVANCED_FACE('',(#419),#225,.F.);
#5339=ADVANCED_FACE('',(#420),#226,.F.);
#5340=ADVANCED_FACE('',(#421),#5181,.F.);
#5341=ADVANCED_FACE('',(#422),#227,.F.);
#5342=ADVANCED_FACE('',(#423),#5182,.T.);
#5343=ADVANCED_FACE('',(#424),#228,.F.);
#5344=ADVANCED_FACE('',(#425),#5183,.F.);
#5345=ADVANCED_FACE('',(#426),#229,.F.);
#5346=ADVANCED_FACE('',(#427),#230,.T.);
#5347=ADVANCED_FACE('',(#428),#5184,.F.);
#5348=ADVANCED_FACE('',(#429),#231,.F.);
#5349=ADVANCED_FACE('',(#430),#5185,.T.);
#5350=ADVANCED_FACE('',(#431),#232,.F.);
#5351=ADVANCED_FACE('',(#432),#5186,.F.);
#5352=ADVANCED_FACE('',(#433),#233,.F.);
#5353=ADVANCED_FACE('',(#434),#5187,.T.);
#5354=ADVANCED_FACE('',(#435),#234,.F.);
#5355=ADVANCED_FACE('',(#436),#235,.F.);
#5356=ADVANCED_FACE('',(#437),#5188,.F.);
#5357=ADVANCED_FACE('',(#438),#236,.F.);
#5358=ADVANCED_FACE('',(#439),#5189,.T.);
#5359=ADVANCED_FACE('',(#440),#237,.F.);
#5360=ADVANCED_FACE('',(#441),#5190,.F.);
#5361=ADVANCED_FACE('',(#442),#238,.F.);
#5362=ADVANCED_FACE('',(#443),#239,.T.);
#5363=ADVANCED_FACE('',(#444),#5191,.F.);
#5364=ADVANCED_FACE('',(#445),#240,.F.);
#5365=ADVANCED_FACE('',(#446),#5192,.F.);
#5366=ADVANCED_FACE('',(#447),#241,.F.);
#5367=ADVANCED_FACE('',(#448),#5193,.T.);
#5368=ADVANCED_FACE('',(#449),#242,.F.);
#5369=ADVANCED_FACE('',(#450),#5194,.F.);
#5370=ADVANCED_FACE('',(#451),#243,.F.);
#5371=ADVANCED_FACE('',(#452),#5195,.T.);
#5372=ADVANCED_FACE('',(#453),#244,.F.);
#5373=ADVANCED_FACE('',(#454),#245,.F.);
#5374=ADVANCED_FACE('',(#455),#5196,.F.);
#5375=ADVANCED_FACE('',(#456),#246,.F.);
#5376=ADVANCED_FACE('',(#457),#247,.F.);
#5377=ADVANCED_FACE('',(#458),#5197,.T.);
#5378=ADVANCED_FACE('',(#459),#248,.F.);
#5379=ADVANCED_FACE('',(#460),#5198,.T.);
#5380=ADVANCED_FACE('',(#461),#249,.F.);
#5381=ADVANCED_FACE('',(#462),#250,.F.);
#5382=ADVANCED_FACE('',(#463),#5199,.F.);
#5383=ADVANCED_FACE('',(#464),#251,.F.);
#5384=ADVANCED_FACE('',(#465),#252,.F.);
#5385=ADVANCED_FACE('',(#466),#5200,.F.);
#5386=ADVANCED_FACE('',(#467),#253,.F.);
#5387=ADVANCED_FACE('',(#468),#5201,.T.);
#5388=ADVANCED_FACE('',(#469),#254,.F.);
#5389=ADVANCED_FACE('',(#470),#5202,.F.);
#5390=ADVANCED_FACE('',(#471),#255,.F.);
#5391=ADVANCED_FACE('',(#472),#5203,.T.);
#5392=ADVANCED_FACE('',(#473),#256,.F.);
#5393=ADVANCED_FACE('',(#474),#257,.T.);
#5394=ADVANCED_FACE('',(#475),#258,.F.);
#5395=ADVANCED_FACE('',(#476),#5204,.F.);
#5396=ADVANCED_FACE('',(#477),#5205,.F.);
#5397=ADVANCED_FACE('',(#478),#5206,.F.);
#5398=ADVANCED_FACE('',(#479),#259,.F.);
#5399=ADVANCED_FACE('',(#480),#260,.F.);
#5400=ADVANCED_FACE('',(#481),#261,.F.);
#5401=ADVANCED_FACE('',(#482),#5207,.T.);
#5402=ADVANCED_FACE('',(#483),#262,.F.);
#5403=ADVANCED_FACE('',(#484),#263,.F.);
#5404=ADVANCED_FACE('',(#485),#5208,.T.);
#5405=ADVANCED_FACE('',(#486),#264,.F.);
#5406=ADVANCED_FACE('',(#487),#5209,.T.);
#5407=ADVANCED_FACE('',(#488),#265,.F.);
#5408=ADVANCED_FACE('',(#489),#266,.F.);
#5409=ADVANCED_FACE('',(#490),#5210,.F.);
#5410=ADVANCED_FACE('',(#491),#267,.T.);
#5411=ADVANCED_FACE('',(#492),#268,.F.);
#5412=ADVANCED_FACE('',(#493),#269,.F.);
#5413=ADVANCED_FACE('',(#494),#270,.F.);
#5414=ADVANCED_FACE('',(#495),#5211,.F.);
#5415=ADVANCED_FACE('',(#496),#5212,.F.);
#5416=ADVANCED_FACE('',(#497),#271,.T.);
#5417=ADVANCED_FACE('',(#498),#272,.F.);
#5418=ADVANCED_FACE('',(#499),#5213,.F.);
#5419=ADVANCED_FACE('',(#500),#5214,.F.);
#5420=ADVANCED_FACE('',(#501),#273,.F.);
#5421=ADVANCED_FACE('',(#502),#274,.F.);
#5422=ADVANCED_FACE('',(#503),#275,.T.);
#5423=ADVANCED_FACE('',(#504),#15,.F.);
#5424=ADVANCED_FACE('',(#505),#16,.F.);
#5425=ADVANCED_FACE('',(#506),#17,.F.);
#5426=ADVANCED_FACE('',(#507),#18,.F.);
#5427=ADVANCED_FACE('',(#508),#19,.F.);
#5428=ADVANCED_FACE('',(#509),#20,.F.);
#5429=ADVANCED_FACE('',(#510),#21,.F.);
#5430=ADVANCED_FACE('',(#511),#276,.F.);
#5431=ADVANCED_FACE('',(#512),#22,.F.);
#5432=ADVANCED_FACE('',(#513),#23,.F.);
#5433=ADVANCED_FACE('',(#514),#24,.F.);
#5434=ADVANCED_FACE('',(#515),#25,.F.);
#5435=ADVANCED_FACE('',(#516),#26,.F.);
#5436=ADVANCED_FACE('',(#517),#27,.F.);
#5437=ADVANCED_FACE('',(#518),#277,.F.);
#5438=ADVANCED_FACE('',(#519),#28,.F.);
#5439=ADVANCED_FACE('',(#520),#29,.F.);
#5440=ADVANCED_FACE('',(#521),#30,.F.);
#5441=ADVANCED_FACE('',(#522),#31,.F.);
#5442=ADVANCED_FACE('',(#523),#32,.F.);
#5443=ADVANCED_FACE('',(#524),#33,.F.);
#5444=ADVANCED_FACE('',(#525),#34,.F.);
#5445=ADVANCED_FACE('',(#526),#35,.F.);
#5446=ADVANCED_FACE('',(#527),#36,.F.);
#5447=ADVANCED_FACE('',(#528),#37,.F.);
#5448=ADVANCED_FACE('',(#529),#38,.F.);
#5449=ADVANCED_FACE('',(#530),#39,.F.);
#5450=ADVANCED_FACE('',(#531),#278,.F.);
#5451=ADVANCED_FACE('',(#532),#279,.T.);
#5452=ADVANCED_FACE('',(#533),#280,.F.);
#5453=ADVANCED_FACE('',(#534),#40,.F.);
#5454=ADVANCED_FACE('',(#535),#281,.F.);
#5455=ADVANCED_FACE('',(#536),#41,.F.);
#5456=ADVANCED_FACE('',(#537),#42,.F.);
#5457=ADVANCED_FACE('',(#538),#282,.F.);
#5458=ADVANCED_FACE('',(#539),#283,.F.);
#5459=ADVANCED_FACE('',(#540),#284,.F.);
#5460=ADVANCED_FACE('',(#541),#285,.T.);
#5461=ADVANCED_FACE('',(#542),#286,.F.);
#5462=ADVANCED_FACE('',(#543),#43,.F.);
#5463=ADVANCED_FACE('',(#544),#44,.F.);
#5464=ADVANCED_FACE('',(#545),#45,.F.);
#5465=ADVANCED_FACE('',(#546),#46,.F.);
#5466=ADVANCED_FACE('',(#547),#47,.F.);
#5467=ADVANCED_FACE('',(#548),#48,.F.);
#5468=ADVANCED_FACE('',(#549),#49,.F.);
#5469=ADVANCED_FACE('',(#550),#50,.F.);
#5470=ADVANCED_FACE('',(#551),#287,.F.);
#5471=ADVANCED_FACE('',(#552),#51,.F.);
#5472=ADVANCED_FACE('',(#553),#52,.F.);
#5473=ADVANCED_FACE('',(#554),#53,.F.);
#5474=ADVANCED_FACE('',(#555),#54,.F.);
#5475=ADVANCED_FACE('',(#556),#55,.F.);
#5476=ADVANCED_FACE('',(#557),#56,.F.);
#5477=ADVANCED_FACE('',(#558),#57,.F.);
#5478=ADVANCED_FACE('',(#559),#58,.F.);
#5479=ADVANCED_FACE('',(#560),#59,.F.);
#5480=ADVANCED_FACE('',(#561),#288,.F.);
#5481=ADVANCED_FACE('',(#562),#289,.F.);
#5482=ADVANCED_FACE('',(#563),#290,.T.);
#5483=ADVANCED_FACE('',(#564),#291,.T.);
#5484=ADVANCED_FACE('',(#565),#292,.T.);
#5485=ADVANCED_FACE('',(#566),#293,.T.);
#5486=ADVANCED_FACE('',(#567),#294,.T.);
#5487=ADVANCED_FACE('',(#568,#154,#155,#156,#157,#158,#159,#160,#161),#295,
 .F.);
#5488=CLOSED_SHELL('',(#5215,#5216,#5217,#5218,#5219,#5220,#5221,#5222,
#5223,#5224,#5225,#5226,#5227,#5228,#5229,#5230,#5231,#5232,#5233,#5234,
#5235,#5236,#5237,#5238,#5239,#5240,#5241,#5242,#5243,#5244,#5245,#5246,
#5247,#5248,#5249,#5250,#5251,#5252,#5253,#5254,#5255,#5256,#5257,#5258,
#5259,#5260,#5261,#5262,#5263,#5264,#5265,#5266,#5267,#5268,#5269,#5270,
#5271,#5272,#5273,#5274,#5275,#5276,#5277,#5278,#5279,#5280,#5281,#5282,
#5283,#5284,#5285,#5286,#5287,#5288,#5289,#5290,#5291,#5292,#5293,#5294,
#5295,#5296,#5297,#5298,#5299,#5300,#5301,#5302,#5303,#5304,#5305,#5306,
#5307,#5308,#5309,#5310,#5311,#5312,#5313,#5314,#5315,#5316,#5317,#5318,
#5319,#5320,#5321,#5322,#5323,#5324,#5325,#5326,#5327,#5328,#5329,#5330,
#5331,#5332,#5333,#5334,#5335,#5336,#5337,#5338,#5339,#5340,#5341,#5342,
#5343,#5344,#5345,#5346,#5347,#5348,#5349,#5350,#5351,#5352,#5353,#5354,
#5355,#5356,#5357,#5358,#5359,#5360,#5361,#5362,#5363,#5364,#5365,#5366,
#5367,#5368,#5369,#5370,#5371,#5372,#5373,#5374,#5375,#5376,#5377,#5378,
#5379,#5380,#5381,#5382,#5383,#5384,#5385,#5386,#5387,#5388,#5389,#5390,
#5391,#5392,#5393,#5394,#5395,#5396,#5397,#5398,#5399,#5400,#5401,#5402,
#5403,#5404,#5405,#5406,#5407,#5408,#5409,#5410,#5411,#5412,#5413,#5414,
#5415,#5416,#5417,#5418,#5419,#5420,#5421,#5422,#5423,#5424,#5425,#5426,
#5427,#5428,#5429,#5430,#5431,#5432,#5433,#5434,#5435,#5436,#5437,#5438,
#5439,#5440,#5441,#5442,#5443,#5444,#5445,#5446,#5447,#5448,#5449,#5450,
#5451,#5452,#5453,#5454,#5455,#5456,#5457,#5458,#5459,#5460,#5461,#5462,
#5463,#5464,#5465,#5466,#5467,#5468,#5469,#5470,#5471,#5472,#5473,#5474,
#5475,#5476,#5477,#5478,#5479,#5480,#5481,#5482,#5483,#5484,#5485,#5486,
#5487));
#5489=DERIVED_UNIT_ELEMENT(#5491,1.);
#5490=DERIVED_UNIT_ELEMENT(#9738,-3.);
#5491=(
MASS_UNIT()
NAMED_UNIT(*)
SI_UNIT(.KILO.,.GRAM.)
);
#5492=DERIVED_UNIT((#5489,#5490));
#5493=MEASURE_REPRESENTATION_ITEM('density measure',
POSITIVE_RATIO_MEASURE(1190.),#5492);
#5494=PROPERTY_DEFINITION_REPRESENTATION(#5499,#5496);
#5495=PROPERTY_DEFINITION_REPRESENTATION(#5500,#5497);
#5496=REPRESENTATION('material name',(#5498),#9735);
#5497=REPRESENTATION('density',(#5493),#9735);
#5498=DESCRIPTIVE_REPRESENTATION_ITEM('Acrylic, Clear','Acrylic, Clear');
#5499=PROPERTY_DEFINITION('material property','material name',#9745);
#5500=PROPERTY_DEFINITION('material property','density of part',#9745);
#5501=AXIS2_PLACEMENT_3D('placement',#7327,#5934,#5935);
#5502=AXIS2_PLACEMENT_3D('',#7328,#5936,#5937);
#5503=AXIS2_PLACEMENT_3D('',#7333,#5939,#5940);
#5504=AXIS2_PLACEMENT_3D('',#7336,#5942,#5943);
#5505=AXIS2_PLACEMENT_3D('',#7338,#5944,#5945);
#5506=AXIS2_PLACEMENT_3D('',#7341,#5947,#5948);
#5507=AXIS2_PLACEMENT_3D('',#7342,#5949,#5950);
#5508=AXIS2_PLACEMENT_3D('',#7354,#5956,#5957);
#5509=AXIS2_PLACEMENT_3D('',#7358,#5959,#5960);
#5510=AXIS2_PLACEMENT_3D('',#7362,#5962,#5963);
#5511=AXIS2_PLACEMENT_3D('',#7366,#5965,#5966);
#5512=AXIS2_PLACEMENT_3D('',#7370,#5968,#5969);
#5513=AXIS2_PLACEMENT_3D('',#7374,#5971,#5972);
#5514=AXIS2_PLACEMENT_3D('',#7378,#5974,#5975);
#5515=AXIS2_PLACEMENT_3D('',#7382,#5977,#5978);
#5516=AXIS2_PLACEMENT_3D('',#7386,#5980,#5981);
#5517=AXIS2_PLACEMENT_3D('',#7390,#5983,#5984);
#5518=AXIS2_PLACEMENT_3D('',#7394,#5986,#5987);
#5519=AXIS2_PLACEMENT_3D('',#7398,#5989,#5990);
#5520=AXIS2_PLACEMENT_3D('',#7400,#5991,#5992);
#5521=AXIS2_PLACEMENT_3D('',#7404,#5994,#5995);
#5522=AXIS2_PLACEMENT_3D('',#7408,#5997,#5998);
#5523=AXIS2_PLACEMENT_3D('',#7412,#6000,#6001);
#5524=AXIS2_PLACEMENT_3D('',#7418,#6004,#6005);
#5525=AXIS2_PLACEMENT_3D('',#7422,#6007,#6008);
#5526=AXIS2_PLACEMENT_3D('',#7426,#6010,#6011);
#5527=AXIS2_PLACEMENT_3D('',#7430,#6013,#6014);
#5528=AXIS2_PLACEMENT_3D('',#7436,#6017,#6018);
#5529=AXIS2_PLACEMENT_3D('',#7440,#6020,#6021);
#5530=AXIS2_PLACEMENT_3D('',#7442,#6022,#6023);
#5531=AXIS2_PLACEMENT_3D('',#7446,#6025,#6026);
#5532=AXIS2_PLACEMENT_3D('',#7450,#6028,#6029);
#5533=AXIS2_PLACEMENT_3D('',#7454,#6031,#6032);
#5534=AXIS2_PLACEMENT_3D('',#7456,#6033,#6034);
#5535=AXIS2_PLACEMENT_3D('',#7460,#6036,#6037);
#5536=AXIS2_PLACEMENT_3D('',#7466,#6040,#6041);
#5537=AXIS2_PLACEMENT_3D('',#7470,#6043,#6044);
#5538=AXIS2_PLACEMENT_3D('',#7474,#6046,#6047);
#5539=AXIS2_PLACEMENT_3D('',#7478,#6049,#6050);
#5540=AXIS2_PLACEMENT_3D('',#7484,#6053,#6054);
#5541=AXIS2_PLACEMENT_3D('',#7492,#6058,#6059);
#5542=AXIS2_PLACEMENT_3D('',#7496,#6061,#6062);
#5543=AXIS2_PLACEMENT_3D('',#7502,#6065,#6066);
#5544=AXIS2_PLACEMENT_3D('',#7506,#6068,#6069);
#5545=AXIS2_PLACEMENT_3D('',#7510,#6071,#6072);
#5546=AXIS2_PLACEMENT_3D('',#7514,#6074,#6075);
#5547=AXIS2_PLACEMENT_3D('',#7518,#6077,#6078);
#5548=AXIS2_PLACEMENT_3D('',#7522,#6080,#6081);
#5549=AXIS2_PLACEMENT_3D('',#7526,#6083,#6084);
#5550=AXIS2_PLACEMENT_3D('',#7528,#6085,#6086);
#5551=AXIS2_PLACEMENT_3D('',#7532,#6088,#6089);
#5552=AXIS2_PLACEMENT_3D('',#7536,#6091,#6092);
#5553=AXIS2_PLACEMENT_3D('',#7540,#6094,#6095);
#5554=AXIS2_PLACEMENT_3D('',#7544,#6097,#6098);
#5555=AXIS2_PLACEMENT_3D('',#7548,#6100,#6101);
#5556=AXIS2_PLACEMENT_3D('',#7552,#6103,#6104);
#5557=AXIS2_PLACEMENT_3D('',#7560,#6108,#6109);
#5558=AXIS2_PLACEMENT_3D('',#7564,#6111,#6112);
#5559=AXIS2_PLACEMENT_3D('',#7566,#6113,#6114);
#5560=AXIS2_PLACEMENT_3D('',#7570,#6116,#6117);
#5561=AXIS2_PLACEMENT_3D('',#7574,#6119,#6120);
#5562=AXIS2_PLACEMENT_3D('',#7578,#6122,#6123);
#5563=AXIS2_PLACEMENT_3D('',#7582,#6125,#6126);
#5564=AXIS2_PLACEMENT_3D('',#7584,#6127,#6128);
#5565=AXIS2_PLACEMENT_3D('',#7588,#6130,#6131);
#5566=AXIS2_PLACEMENT_3D('',#7592,#6133,#6134);
#5567=AXIS2_PLACEMENT_3D('',#7596,#6136,#6137);
#5568=AXIS2_PLACEMENT_3D('',#7600,#6139,#6140);
#5569=AXIS2_PLACEMENT_3D('',#7602,#6141,#6142);
#5570=AXIS2_PLACEMENT_3D('',#7606,#6144,#6145);
#5571=AXIS2_PLACEMENT_3D('',#7614,#6149,#6150);
#5572=AXIS2_PLACEMENT_3D('',#7618,#6152,#6153);
#5573=AXIS2_PLACEMENT_3D('',#7622,#6155,#6156);
#5574=AXIS2_PLACEMENT_3D('',#7626,#6158,#6159);
#5575=AXIS2_PLACEMENT_3D('',#7630,#6161,#6162);
#5576=AXIS2_PLACEMENT_3D('',#7634,#6164,#6165);
#5577=AXIS2_PLACEMENT_3D('',#7636,#6166,#6167);
#5578=AXIS2_PLACEMENT_3D('',#7640,#6169,#6170);
#5579=AXIS2_PLACEMENT_3D('',#7644,#6172,#6173);
#5580=AXIS2_PLACEMENT_3D('',#7648,#6175,#6176);
#5581=AXIS2_PLACEMENT_3D('',#7652,#6178,#6179);
#5582=AXIS2_PLACEMENT_3D('',#7656,#6181,#6182);
#5583=AXIS2_PLACEMENT_3D('',#7664,#6186,#6187);
#5584=AXIS2_PLACEMENT_3D('',#7668,#6189,#6190);
#5585=AXIS2_PLACEMENT_3D('',#7672,#6192,#6193);
#5586=AXIS2_PLACEMENT_3D('',#7676,#6195,#6196);
#5587=AXIS2_PLACEMENT_3D('',#7680,#6198,#6199);
#5588=AXIS2_PLACEMENT_3D('',#7684,#6201,#6202);
#5589=AXIS2_PLACEMENT_3D('',#7688,#6204,#6205);
#5590=AXIS2_PLACEMENT_3D('',#7690,#6206,#6207);
#5591=AXIS2_PLACEMENT_3D('',#7694,#6209,#6210);
#5592=AXIS2_PLACEMENT_3D('',#7698,#6212,#6213);
#5593=AXIS2_PLACEMENT_3D('',#7702,#6215,#6216);
#5594=AXIS2_PLACEMENT_3D('',#7706,#6218,#6219);
#5595=AXIS2_PLACEMENT_3D('',#7710,#6221,#6222);
#5596=AXIS2_PLACEMENT_3D('',#7714,#6224,#6225);
#5597=AXIS2_PLACEMENT_3D('',#7720,#6228,#6229);
#5598=AXIS2_PLACEMENT_3D('',#7728,#6233,#6234);
#5599=AXIS2_PLACEMENT_3D('',#7732,#6236,#6237);
#5600=AXIS2_PLACEMENT_3D('',#7736,#6239,#6240);
#5601=AXIS2_PLACEMENT_3D('',#7740,#6242,#6243);
#5602=AXIS2_PLACEMENT_3D('',#7744,#6245,#6246);
#5603=AXIS2_PLACEMENT_3D('',#7748,#6248,#6249);
#5604=AXIS2_PLACEMENT_3D('',#7752,#6251,#6252);
#5605=AXIS2_PLACEMENT_3D('',#7756,#6254,#6255);
#5606=AXIS2_PLACEMENT_3D('',#7760,#6257,#6258);
#5607=AXIS2_PLACEMENT_3D('',#7764,#6260,#6261);
#5608=AXIS2_PLACEMENT_3D('',#8060,#6275,#6276);
#5609=AXIS2_PLACEMENT_3D('',#8064,#6279,#6280);
#5610=AXIS2_PLACEMENT_3D('',#8067,#6282,#6283);
#5611=AXIS2_PLACEMENT_3D('',#8068,#6284,#6285);
#5612=AXIS2_PLACEMENT_3D('',#8072,#6288,#6289);
#5613=AXIS2_PLACEMENT_3D('',#8075,#6291,#6292);
#5614=AXIS2_PLACEMENT_3D('',#8076,#6293,#6294);
#5615=AXIS2_PLACEMENT_3D('',#8080,#6297,#6298);
#5616=AXIS2_PLACEMENT_3D('',#8083,#6300,#6301);
#5617=AXIS2_PLACEMENT_3D('',#8084,#6302,#6303);
#5618=AXIS2_PLACEMENT_3D('',#8088,#6306,#6307);
#5619=AXIS2_PLACEMENT_3D('',#8091,#6309,#6310);
#5620=AXIS2_PLACEMENT_3D('',#8092,#6311,#6312);
#5621=AXIS2_PLACEMENT_3D('',#8096,#6315,#6316);
#5622=AXIS2_PLACEMENT_3D('',#8099,#6318,#6319);
#5623=AXIS2_PLACEMENT_3D('',#8100,#6320,#6321);
#5624=AXIS2_PLACEMENT_3D('',#8104,#6324,#6325);
#5625=AXIS2_PLACEMENT_3D('',#8107,#6327,#6328);
#5626=AXIS2_PLACEMENT_3D('',#8108,#6329,#6330);
#5627=AXIS2_PLACEMENT_3D('',#8112,#6333,#6334);
#5628=AXIS2_PLACEMENT_3D('',#8115,#6336,#6337);
#5629=AXIS2_PLACEMENT_3D('',#8116,#6338,#6339);
#5630=AXIS2_PLACEMENT_3D('',#8120,#6342,#6343);
#5631=AXIS2_PLACEMENT_3D('',#8123,#6345,#6346);
#5632=AXIS2_PLACEMENT_3D('',#8124,#6347,#6348);
#5633=AXIS2_PLACEMENT_3D('',#8128,#6351,#6352);
#5634=AXIS2_PLACEMENT_3D('',#8131,#6354,#6355);
#5635=AXIS2_PLACEMENT_3D('',#8132,#6356,#6357);
#5636=AXIS2_PLACEMENT_3D('',#8136,#6360,#6361);
#5637=AXIS2_PLACEMENT_3D('',#8139,#6363,#6364);
#5638=AXIS2_PLACEMENT_3D('',#8140,#6365,#6366);
#5639=AXIS2_PLACEMENT_3D('',#8144,#6368,#6369);
#5640=AXIS2_PLACEMENT_3D('',#8146,#6371,#6372);
#5641=AXIS2_PLACEMENT_3D('',#8150,#6375,#6376);
#5642=AXIS2_PLACEMENT_3D('',#8153,#6378,#6379);
#5643=AXIS2_PLACEMENT_3D('',#8154,#6380,#6381);
#5644=AXIS2_PLACEMENT_3D('',#8158,#6384,#6385);
#5645=AXIS2_PLACEMENT_3D('',#8161,#6387,#6388);
#5646=AXIS2_PLACEMENT_3D('',#8162,#6389,#6390);
#5647=AXIS2_PLACEMENT_3D('',#8166,#6393,#6394);
#5648=AXIS2_PLACEMENT_3D('',#8169,#6396,#6397);
#5649=AXIS2_PLACEMENT_3D('',#8170,#6398,#6399);
#5650=AXIS2_PLACEMENT_3D('',#8174,#6402,#6403);
#5651=AXIS2_PLACEMENT_3D('',#8177,#6405,#6406);
#5652=AXIS2_PLACEMENT_3D('',#8178,#6407,#6408);
#5653=AXIS2_PLACEMENT_3D('',#8182,#6411,#6412);
#5654=AXIS2_PLACEMENT_3D('',#8185,#6414,#6415);
#5655=AXIS2_PLACEMENT_3D('',#8186,#6416,#6417);
#5656=AXIS2_PLACEMENT_3D('',#8190,#6420,#6421);
#5657=AXIS2_PLACEMENT_3D('',#8193,#6423,#6424);
#5658=AXIS2_PLACEMENT_3D('',#8194,#6425,#6426);
#5659=AXIS2_PLACEMENT_3D('',#8198,#6429,#6430);
#5660=AXIS2_PLACEMENT_3D('',#8201,#6432,#6433);
#5661=AXIS2_PLACEMENT_3D('',#8202,#6434,#6435);
#5662=AXIS2_PLACEMENT_3D('',#8206,#6438,#6439);
#5663=AXIS2_PLACEMENT_3D('',#8209,#6441,#6442);
#5664=AXIS2_PLACEMENT_3D('',#8210,#6443,#6444);
#5665=AXIS2_PLACEMENT_3D('',#8214,#6447,#6448);
#5666=AXIS2_PLACEMENT_3D('',#8217,#6450,#6451);
#5667=AXIS2_PLACEMENT_3D('',#8218,#6452,#6453);
#5668=AXIS2_PLACEMENT_3D('',#8220,#6455,#6456);
#5669=AXIS2_PLACEMENT_3D('',#8224,#6458,#6459);
#5670=AXIS2_PLACEMENT_3D('',#8226,#6461,#6462);
#5671=AXIS2_PLACEMENT_3D('',#8229,#6464,#6465);
#5672=AXIS2_PLACEMENT_3D('',#8230,#6466,#6467);
#5673=AXIS2_PLACEMENT_3D('',#8234,#6470,#6471);
#5674=AXIS2_PLACEMENT_3D('',#8237,#6473,#6474);
#5675=AXIS2_PLACEMENT_3D('',#8238,#6475,#6476);
#5676=AXIS2_PLACEMENT_3D('',#8242,#6479,#6480);
#5677=AXIS2_PLACEMENT_3D('',#8248,#6484,#6485);
#5678=AXIS2_PLACEMENT_3D('',#8251,#6487,#6488);
#5679=AXIS2_PLACEMENT_3D('',#8252,#6489,#6490);
#5680=AXIS2_PLACEMENT_3D('',#8256,#6493,#6494);
#5681=AXIS2_PLACEMENT_3D('',#8259,#6496,#6497);
#5682=AXIS2_PLACEMENT_3D('',#8260,#6498,#6499);
#5683=AXIS2_PLACEMENT_3D('',#8263,#6501,#6502);
#5684=AXIS2_PLACEMENT_3D('',#8264,#6503,#6504);
#5685=AXIS2_PLACEMENT_3D('',#8268,#6506,#6507);
#5686=AXIS2_PLACEMENT_3D('',#8270,#6509,#6510);
#5687=AXIS2_PLACEMENT_3D('',#8274,#6513,#6514);
#5688=AXIS2_PLACEMENT_3D('',#8277,#6516,#6517);
#5689=AXIS2_PLACEMENT_3D('',#8278,#6518,#6519);
#5690=AXIS2_PLACEMENT_3D('',#8282,#6522,#6523);
#5691=AXIS2_PLACEMENT_3D('',#8288,#6527,#6528);
#5692=AXIS2_PLACEMENT_3D('',#8291,#6530,#6531);
#5693=AXIS2_PLACEMENT_3D('',#8292,#6532,#6533);
#5694=AXIS2_PLACEMENT_3D('',#8296,#6536,#6537);
#5695=AXIS2_PLACEMENT_3D('',#8299,#6539,#6540);
#5696=AXIS2_PLACEMENT_3D('',#8300,#6541,#6542);
#5697=AXIS2_PLACEMENT_3D('',#8304,#6544,#6545);
#5698=AXIS2_PLACEMENT_3D('',#8306,#6547,#6548);
#5699=AXIS2_PLACEMENT_3D('',#8310,#6550,#6551);
#5700=AXIS2_PLACEMENT_3D('',#8312,#6553,#6554);
#5701=AXIS2_PLACEMENT_3D('',#8316,#6557,#6558);
#5702=AXIS2_PLACEMENT_3D('',#8319,#6560,#6561);
#5703=AXIS2_PLACEMENT_3D('',#8320,#6562,#6563);
#5704=AXIS2_PLACEMENT_3D('',#8324,#6566,#6567);
#5705=AXIS2_PLACEMENT_3D('',#8327,#6569,#6570);
#5706=AXIS2_PLACEMENT_3D('',#8328,#6571,#6572);
#5707=AXIS2_PLACEMENT_3D('',#8332,#6575,#6576);
#5708=AXIS2_PLACEMENT_3D('',#8338,#6580,#6581);
#5709=AXIS2_PLACEMENT_3D('',#8341,#6583,#6584);
#5710=AXIS2_PLACEMENT_3D('',#8342,#6585,#6586);
#5711=AXIS2_PLACEMENT_3D('',#8346,#6589,#6590);
#5712=AXIS2_PLACEMENT_3D('',#8349,#6592,#6593);
#5713=AXIS2_PLACEMENT_3D('',#8350,#6594,#6595);
#5714=AXIS2_PLACEMENT_3D('',#8352,#6597,#6598);
#5715=AXIS2_PLACEMENT_3D('',#8358,#6602,#6603);
#5716=AXIS2_PLACEMENT_3D('',#8364,#6607,#6608);
#5717=AXIS2_PLACEMENT_3D('',#8367,#6610,#6611);
#5718=AXIS2_PLACEMENT_3D('',#8368,#6612,#6613);
#5719=AXIS2_PLACEMENT_3D('',#8372,#6616,#6617);
#5720=AXIS2_PLACEMENT_3D('',#8375,#6619,#6620);
#5721=AXIS2_PLACEMENT_3D('',#8376,#6621,#6622);
#5722=AXIS2_PLACEMENT_3D('',#8380,#6625,#6626);
#5723=AXIS2_PLACEMENT_3D('',#8383,#6628,#6629);
#5724=AXIS2_PLACEMENT_3D('',#8384,#6630,#6631);
#5725=AXIS2_PLACEMENT_3D('',#8388,#6633,#6634);
#5726=AXIS2_PLACEMENT_3D('',#8390,#6636,#6637);
#5727=AXIS2_PLACEMENT_3D('',#8394,#6640,#6641);
#5728=AXIS2_PLACEMENT_3D('',#8397,#6643,#6644);
#5729=AXIS2_PLACEMENT_3D('',#8398,#6645,#6646);
#5730=AXIS2_PLACEMENT_3D('',#8402,#6649,#6650);
#5731=AXIS2_PLACEMENT_3D('',#8403,#6651,#6652);
#5732=AXIS2_PLACEMENT_3D('',#8404,#6653,#6654);
#5733=AXIS2_PLACEMENT_3D('',#8414,#6662,#6663);
#5734=AXIS2_PLACEMENT_3D('',#8418,#6665,#6666);
#5735=AXIS2_PLACEMENT_3D('',#8422,#6668,#6669);
#5736=AXIS2_PLACEMENT_3D('',#8426,#6671,#6672);
#5737=AXIS2_PLACEMENT_3D('',#8430,#6674,#6675);
#5738=AXIS2_PLACEMENT_3D('',#8434,#6677,#6678);
#5739=AXIS2_PLACEMENT_3D('',#8438,#6680,#6681);
#5740=AXIS2_PLACEMENT_3D('',#8442,#6683,#6684);
#5741=AXIS2_PLACEMENT_3D('',#8444,#6686,#6687);
#5742=AXIS2_PLACEMENT_3D('',#8446,#6689,#6690);
#5743=AXIS2_PLACEMENT_3D('',#8448,#6692,#6693);
#5744=AXIS2_PLACEMENT_3D('',#8450,#6695,#6696);
#5745=AXIS2_PLACEMENT_3D('',#8452,#6698,#6699);
#5746=AXIS2_PLACEMENT_3D('',#8454,#6701,#6702);
#5747=AXIS2_PLACEMENT_3D('',#8456,#6704,#6705);
#5748=AXIS2_PLACEMENT_3D('',#8458,#6707,#6708);
#5749=AXIS2_PLACEMENT_3D('',#8461,#6711,#6712);
#5750=AXIS2_PLACEMENT_3D('',#8463,#6714,#6715);
#5751=AXIS2_PLACEMENT_3D('',#8465,#6717,#6718);
#5752=AXIS2_PLACEMENT_3D('',#8467,#6720,#6721);
#5753=AXIS2_PLACEMENT_3D('',#8469,#6723,#6724);
#5754=AXIS2_PLACEMENT_3D('',#8471,#6726,#6727);
#5755=AXIS2_PLACEMENT_3D('',#8472,#6728,#6729);
#5756=AXIS2_PLACEMENT_3D('',#8475,#6731,#6732);
#5757=AXIS2_PLACEMENT_3D('',#8476,#6733,#6734);
#5758=AXIS2_PLACEMENT_3D('',#8480,#6737,#6738);
#5759=AXIS2_PLACEMENT_3D('',#8483,#6740,#6741);
#5760=AXIS2_PLACEMENT_3D('',#8484,#6742,#6743);
#5761=AXIS2_PLACEMENT_3D('',#8488,#6746,#6747);
#5762=AXIS2_PLACEMENT_3D('',#8491,#6749,#6750);
#5763=AXIS2_PLACEMENT_3D('',#8492,#6751,#6752);
#5764=AXIS2_PLACEMENT_3D('',#8496,#6755,#6756);
#5765=AXIS2_PLACEMENT_3D('',#8499,#6758,#6759);
#5766=AXIS2_PLACEMENT_3D('',#8500,#6760,#6761);
#5767=AXIS2_PLACEMENT_3D('',#8504,#6764,#6765);
#5768=AXIS2_PLACEMENT_3D('',#8510,#6769,#6770);
#5769=AXIS2_PLACEMENT_3D('',#8513,#6772,#6773);
#5770=AXIS2_PLACEMENT_3D('',#8514,#6774,#6775);
#5771=AXIS2_PLACEMENT_3D('',#8518,#6778,#6779);
#5772=AXIS2_PLACEMENT_3D('',#8521,#6781,#6782);
#5773=AXIS2_PLACEMENT_3D('',#8522,#6783,#6784);
#5774=AXIS2_PLACEMENT_3D('',#8526,#6787,#6788);
#5775=AXIS2_PLACEMENT_3D('',#8529,#6790,#6791);
#5776=AXIS2_PLACEMENT_3D('',#8530,#6792,#6793);
#5777=AXIS2_PLACEMENT_3D('',#8532,#6795,#6796);
#5778=AXIS2_PLACEMENT_3D('',#8533,#6797,#6798);
#5779=AXIS2_PLACEMENT_3D('',#8534,#6799,#6800);
#5780=AXIS2_PLACEMENT_3D('',#8537,#6802,#6803);
#5781=AXIS2_PLACEMENT_3D('',#8538,#6804,#6805);
#5782=AXIS2_PLACEMENT_3D('',#8542,#6808,#6809);
#5783=AXIS2_PLACEMENT_3D('',#8545,#6811,#6812);
#5784=AXIS2_PLACEMENT_3D('',#8546,#6813,#6814);
#5785=AXIS2_PLACEMENT_3D('',#8550,#6817,#6818);
#5786=AXIS2_PLACEMENT_3D('',#8553,#6820,#6821);
#5787=AXIS2_PLACEMENT_3D('',#8554,#6822,#6823);
#5788=AXIS2_PLACEMENT_3D('',#8558,#6826,#6827);
#5789=AXIS2_PLACEMENT_3D('',#8561,#6829,#6830);
#5790=AXIS2_PLACEMENT_3D('',#8562,#6831,#6832);
#5791=AXIS2_PLACEMENT_3D('',#8566,#6835,#6836);
#5792=AXIS2_PLACEMENT_3D('',#8572,#6840,#6841);
#5793=AXIS2_PLACEMENT_3D('',#8575,#6843,#6844);
#5794=AXIS2_PLACEMENT_3D('',#8576,#6845,#6846);
#5795=AXIS2_PLACEMENT_3D('',#8580,#6849,#6850);
#5796=AXIS2_PLACEMENT_3D('',#8583,#6852,#6853);
#5797=AXIS2_PLACEMENT_3D('',#8584,#6854,#6855);
#5798=AXIS2_PLACEMENT_3D('',#8588,#6858,#6859);
#5799=AXIS2_PLACEMENT_3D('',#8591,#6861,#6862);
#5800=AXIS2_PLACEMENT_3D('',#8592,#6863,#6864);
#5801=AXIS2_PLACEMENT_3D('',#8594,#6866,#6867);
#5802=AXIS2_PLACEMENT_3D('',#8595,#6868,#6869);
#5803=AXIS2_PLACEMENT_3D('',#8596,#6870,#6871);
#5804=AXIS2_PLACEMENT_3D('',#8599,#6873,#6874);
#5805=AXIS2_PLACEMENT_3D('',#8600,#6875,#6876);
#5806=AXIS2_PLACEMENT_3D('',#8604,#6879,#6880);
#5807=AXIS2_PLACEMENT_3D('',#8607,#6882,#6883);
#5808=AXIS2_PLACEMENT_3D('',#8608,#6884,#6885);
#5809=AXIS2_PLACEMENT_3D('',#8612,#6888,#6889);
#5810=AXIS2_PLACEMENT_3D('',#8615,#6891,#6892);
#5811=AXIS2_PLACEMENT_3D('',#8616,#6893,#6894);
#5812=AXIS2_PLACEMENT_3D('',#8620,#6897,#6898);
#5813=AXIS2_PLACEMENT_3D('',#8623,#6900,#6901);
#5814=AXIS2_PLACEMENT_3D('',#8624,#6902,#6903);
#5815=AXIS2_PLACEMENT_3D('',#8628,#6906,#6907);
#5816=AXIS2_PLACEMENT_3D('',#8634,#6911,#6912);
#5817=AXIS2_PLACEMENT_3D('',#8637,#6914,#6915);
#5818=AXIS2_PLACEMENT_3D('',#8638,#6916,#6917);
#5819=AXIS2_PLACEMENT_3D('',#8642,#6920,#6921);
#5820=AXIS2_PLACEMENT_3D('',#8645,#6923,#6924);
#5821=AXIS2_PLACEMENT_3D('',#8646,#6925,#6926);
#5822=AXIS2_PLACEMENT_3D('',#8650,#6929,#6930);
#5823=AXIS2_PLACEMENT_3D('',#8653,#6932,#6933);
#5824=AXIS2_PLACEMENT_3D('',#8654,#6934,#6935);
#5825=AXIS2_PLACEMENT_3D('',#8656,#6937,#6938);
#5826=AXIS2_PLACEMENT_3D('',#8657,#6939,#6940);
#5827=AXIS2_PLACEMENT_3D('',#8658,#6941,#6942);
#5828=AXIS2_PLACEMENT_3D('',#8661,#6944,#6945);
#5829=AXIS2_PLACEMENT_3D('',#8662,#6946,#6947);
#5830=AXIS2_PLACEMENT_3D('',#8668,#6951,#6952);
#5831=AXIS2_PLACEMENT_3D('',#8671,#6954,#6955);
#5832=AXIS2_PLACEMENT_3D('',#8672,#6956,#6957);
#5833=AXIS2_PLACEMENT_3D('',#8676,#6960,#6961);
#5834=AXIS2_PLACEMENT_3D('',#8679,#6963,#6964);
#5835=AXIS2_PLACEMENT_3D('',#8680,#6965,#6966);
#5836=AXIS2_PLACEMENT_3D('',#8684,#6969,#6970);
#5837=AXIS2_PLACEMENT_3D('',#8687,#6972,#6973);
#5838=AXIS2_PLACEMENT_3D('',#8688,#6974,#6975);
#5839=AXIS2_PLACEMENT_3D('',#8692,#6978,#6979);
#5840=AXIS2_PLACEMENT_3D('',#8695,#6981,#6982);
#5841=AXIS2_PLACEMENT_3D('',#8696,#6983,#6984);
#5842=AXIS2_PLACEMENT_3D('',#8700,#6987,#6988);
#5843=AXIS2_PLACEMENT_3D('',#8704,#6991,#6992);
#5844=AXIS2_PLACEMENT_3D('',#8707,#6994,#6995);
#5845=AXIS2_PLACEMENT_3D('',#8708,#6996,#6997);
#5846=AXIS2_PLACEMENT_3D('',#8712,#7000,#7001);
#5847=AXIS2_PLACEMENT_3D('',#8718,#7005,#7006);
#5848=AXIS2_PLACEMENT_3D('',#8721,#7008,#7009);
#5849=AXIS2_PLACEMENT_3D('',#8722,#7010,#7011);
#5850=AXIS2_PLACEMENT_3D('',#8726,#7014,#7015);
#5851=AXIS2_PLACEMENT_3D('',#8729,#7017,#7018);
#5852=AXIS2_PLACEMENT_3D('',#8730,#7019,#7020);
#5853=AXIS2_PLACEMENT_3D('',#8734,#7023,#7024);
#5854=AXIS2_PLACEMENT_3D('',#8740,#7028,#7029);
#5855=AXIS2_PLACEMENT_3D('',#8743,#7031,#7032);
#5856=AXIS2_PLACEMENT_3D('',#8744,#7033,#7034);
#5857=AXIS2_PLACEMENT_3D('',#8748,#7037,#7038);
#5858=AXIS2_PLACEMENT_3D('',#8752,#7041,#7042);
#5859=AXIS2_PLACEMENT_3D('',#8755,#7044,#7045);
#5860=AXIS2_PLACEMENT_3D('',#8756,#7046,#7047);
#5861=AXIS2_PLACEMENT_3D('',#8760,#7050,#7051);
#5862=AXIS2_PLACEMENT_3D('',#8763,#7053,#7054);
#5863=AXIS2_PLACEMENT_3D('',#8764,#7055,#7056);
#5864=AXIS2_PLACEMENT_3D('',#8768,#7059,#7060);
#5865=AXIS2_PLACEMENT_3D('',#8771,#7062,#7063);
#5866=AXIS2_PLACEMENT_3D('',#8772,#7064,#7065);
#5867=AXIS2_PLACEMENT_3D('',#8776,#7068,#7069);
#5868=AXIS2_PLACEMENT_3D('',#8779,#7071,#7072);
#5869=AXIS2_PLACEMENT_3D('',#8780,#7073,#7074);
#5870=AXIS2_PLACEMENT_3D('',#8784,#7077,#7078);
#5871=AXIS2_PLACEMENT_3D('',#8786,#7080,#7081);
#5872=AXIS2_PLACEMENT_3D('',#8787,#7082,#7083);
#5873=AXIS2_PLACEMENT_3D('',#8788,#7084,#7085);
#5874=AXIS2_PLACEMENT_3D('',#8794,#7089,#7090);
#5875=AXIS2_PLACEMENT_3D('',#8797,#7092,#7093);
#5876=AXIS2_PLACEMENT_3D('',#8798,#7094,#7095);
#5877=AXIS2_PLACEMENT_3D('',#8803,#7098,#7099);
#5878=AXIS2_PLACEMENT_3D('',#8806,#7101,#7102);
#5879=AXIS2_PLACEMENT_3D('',#8807,#7103,#7104);
#5880=AXIS2_PLACEMENT_3D('',#8810,#7106,#7107);
#5881=AXIS2_PLACEMENT_3D('',#8811,#7108,#7109);
#5882=AXIS2_PLACEMENT_3D('',#8815,#7112,#7113);
#5883=AXIS2_PLACEMENT_3D('',#8819,#7116,#7117);
#5884=AXIS2_PLACEMENT_3D('',#8823,#7120,#7121);
#5885=AXIS2_PLACEMENT_3D('',#8827,#7123,#7124);
#5886=AXIS2_PLACEMENT_3D('',#8829,#7126,#7127);
#5887=AXIS2_PLACEMENT_3D('',#8833,#7130,#7131);
#5888=AXIS2_PLACEMENT_3D('',#8837,#7134,#7135);
#5889=AXIS2_PLACEMENT_3D('',#8841,#7137,#7138);
#5890=AXIS2_PLACEMENT_3D('',#8843,#7140,#7141);
#5891=AXIS2_PLACEMENT_3D('',#8847,#7144,#7145);
#5892=AXIS2_PLACEMENT_3D('',#8850,#7147,#7148);
#5893=AXIS2_PLACEMENT_3D('',#8851,#7149,#7150);
#5894=AXIS2_PLACEMENT_3D('',#8853,#7152,#7153);
#5895=AXIS2_PLACEMENT_3D('',#8857,#7156,#7157);
#5896=AXIS2_PLACEMENT_3D('',#8858,#7158,#7159);
#5897=AXIS2_PLACEMENT_3D('',#8859,#7160,#7161);
#5898=AXIS2_PLACEMENT_3D('',#8862,#7164,#7165);
#5899=AXIS2_PLACEMENT_3D('',#8868,#7169,#7170);
#5900=AXIS2_PLACEMENT_3D('',#8872,#7173,#7174);
#5901=AXIS2_PLACEMENT_3D('',#8876,#7177,#7178);
#5902=AXIS2_PLACEMENT_3D('',#8877,#7179,#7180);
#5903=AXIS2_PLACEMENT_3D('',#8878,#7181,#7182);
#5904=AXIS2_PLACEMENT_3D('',#8879,#7183,#7184);
#5905=AXIS2_PLACEMENT_3D('',#8880,#7185,#7186);
#5906=AXIS2_PLACEMENT_3D('',#8881,#7187,#7188);
#5907=AXIS2_PLACEMENT_3D('',#8887,#7192,#7193);
#5908=AXIS2_PLACEMENT_3D('',#8888,#7194,#7195);
#5909=AXIS2_PLACEMENT_3D('',#8889,#7196,#7197);
#5910=AXIS2_PLACEMENT_3D('',#8892,#7199,#7200);
#5911=AXIS2_PLACEMENT_3D('',#8893,#7201,#7202);
#5912=AXIS2_PLACEMENT_3D('',#8897,#7205,#7206);
#5913=AXIS2_PLACEMENT_3D('',#8899,#7208,#7209);
#5914=AXIS2_PLACEMENT_3D('',#9021,#7218,#7219);
#5915=AXIS2_PLACEMENT_3D('',#9127,#7228,#7229);
#5916=AXIS2_PLACEMENT_3D('',#9335,#7244,#7245);
#5917=AXIS2_PLACEMENT_3D('',#9337,#7247,#7248);
#5918=AXIS2_PLACEMENT_3D('',#9338,#7249,#7250);
#5919=AXIS2_PLACEMENT_3D('',#9361,#7255,#7256);
#5920=AXIS2_PLACEMENT_3D('',#9399,#7261,#7262);
#5921=AXIS2_PLACEMENT_3D('',#9403,#7265,#7266);
#5922=AXIS2_PLACEMENT_3D('',#9407,#7269,#7270);
#5923=AXIS2_PLACEMENT_3D('',#9409,#7272,#7273);
#5924=AXIS2_PLACEMENT_3D('',#9410,#7274,#7275);
#5925=AXIS2_PLACEMENT_3D('',#9552,#7287,#7288);
#5926=AXIS2_PLACEMENT_3D('',#9709,#7300,#7301);
#5927=AXIS2_PLACEMENT_3D('',#9713,#7304,#7305);
#5928=AXIS2_PLACEMENT_3D('',#9715,#7307,#7308);
#5929=AXIS2_PLACEMENT_3D('',#9716,#7309,#7310);
#5930=AXIS2_PLACEMENT_3D('',#9722,#7314,#7315);
#5931=AXIS2_PLACEMENT_3D('',#9726,#7318,#7319);
#5932=AXIS2_PLACEMENT_3D('',#9730,#7322,#7323);
#5933=AXIS2_PLACEMENT_3D('',#9732,#7325,#7326);
#5934=DIRECTION('axis',(0.,0.,1.));
#5935=DIRECTION('refdir',(1.,0.,0.));
#5936=DIRECTION('center_axis',(0.,0.,-1.));
#5937=DIRECTION('ref_axis',(1.,0.,0.));
#5938=DIRECTION('',(0.,0.,-1.));
#5939=DIRECTION('center_axis',(0.,0.,1.));
#5940=DIRECTION('ref_axis',(1.,0.,0.));
#5941=DIRECTION('',(0.,0.,-1.));
#5942=DIRECTION('center_axis',(0.,0.,1.));
#5943=DIRECTION('ref_axis',(1.,0.,0.));
#5944=DIRECTION('center_axis',(0.,0.,1.));
#5945=DIRECTION('ref_axis',(1.,0.,0.));
#5946=DIRECTION('',(0.,0.,-1.));
#5947=DIRECTION('center_axis',(0.,0.,-1.));
#5948=DIRECTION('ref_axis',(1.,0.,0.));
#5949=DIRECTION('center_axis',(0.,0.,1.));
#5950=DIRECTION('ref_axis',(1.,0.,0.));
#5951=DIRECTION('',(0.,-1.,0.));
#5952=DIRECTION('',(1.,-6.16297582203915E-33,0.));
#5953=DIRECTION('',(0.,1.,0.));
#5954=DIRECTION('',(-1.,0.,0.));
#5955=DIRECTION('',(-1.,0.,0.));
#5956=DIRECTION('center_axis',(0.,0.,-1.));
#5957=DIRECTION('ref_axis',(1.,0.,0.));
#5958=DIRECTION('',(1.,0.,0.));
#5959=DIRECTION('center_axis',(0.,0.,1.));
#5960=DIRECTION('ref_axis',(1.,0.,0.));
#5961=DIRECTION('',(-1.,0.,0.));
#5962=DIRECTION('center_axis',(0.,0.,-1.));
#5963=DIRECTION('ref_axis',(1.,0.,0.));
#5964=DIRECTION('',(1.,0.,0.));
#5965=DIRECTION('center_axis',(0.,0.,1.));
#5966=DIRECTION('ref_axis',(1.,0.,0.));
#5967=DIRECTION('',(-1.,0.,0.));
#5968=DIRECTION('center_axis',(0.,0.,-1.));
#5969=DIRECTION('ref_axis',(1.,0.,0.));
#5970=DIRECTION('',(1.,0.,0.));
#5971=DIRECTION('center_axis',(0.,0.,1.));
#5972=DIRECTION('ref_axis',(1.,0.,0.));
#5973=DIRECTION('',(-1.,0.,0.));
#5974=DIRECTION('center_axis',(0.,0.,-1.));
#5975=DIRECTION('ref_axis',(1.,0.,0.));
#5976=DIRECTION('',(1.,0.,0.));
#5977=DIRECTION('center_axis',(0.,0.,1.));
#5978=DIRECTION('ref_axis',(1.,0.,0.));
#5979=DIRECTION('',(-1.,0.,0.));
#5980=DIRECTION('center_axis',(0.,0.,-1.));
#5981=DIRECTION('ref_axis',(1.,0.,0.));
#5982=DIRECTION('',(1.,0.,0.));
#5983=DIRECTION('center_axis',(0.,0.,1.));
#5984=DIRECTION('ref_axis',(1.,0.,0.));
#5985=DIRECTION('',(-1.,0.,0.));
#5986=DIRECTION('center_axis',(0.,0.,-1.));
#5987=DIRECTION('ref_axis',(1.,0.,0.));
#5988=DIRECTION('',(0.,1.,0.));
#5989=DIRECTION('center_axis',(0.,0.,-1.));
#5990=DIRECTION('ref_axis',(1.,0.,0.));
#5991=DIRECTION('center_axis',(0.,0.,-1.));
#5992=DIRECTION('ref_axis',(1.,0.,0.));
#5993=DIRECTION('',(0.,-1.,0.));
#5994=DIRECTION('center_axis',(0.,0.,1.));
#5995=DIRECTION('ref_axis',(1.,0.,0.));
#5996=DIRECTION('',(1.,0.,0.));
#5997=DIRECTION('center_axis',(0.,0.,1.));
#5998=DIRECTION('ref_axis',(1.,0.,0.));
#5999=DIRECTION('',(-0.70710678118654,-0.707106781186555,0.));
#6000=DIRECTION('center_axis',(0.,0.,-1.));
#6001=DIRECTION('ref_axis',(1.,0.,0.));
#6002=DIRECTION('',(1.,0.,0.));
#6003=DIRECTION('',(0.,1.,0.));
#6004=DIRECTION('center_axis',(0.,0.,1.));
#6005=DIRECTION('ref_axis',(1.,0.,0.));
#6006=DIRECTION('',(-1.,0.,0.));
#6007=DIRECTION('center_axis',(0.,0.,-1.));
#6008=DIRECTION('ref_axis',(1.,0.,0.));
#6009=DIRECTION('',(1.,0.,0.));
#6010=DIRECTION('center_axis',(0.,0.,1.));
#6011=DIRECTION('ref_axis',(1.,0.,0.));
#6012=DIRECTION('',(-1.,0.,0.));
#6013=DIRECTION('center_axis',(0.,0.,-1.));
#6014=DIRECTION('ref_axis',(1.,0.,0.));
#6015=DIRECTION('',(0.,1.,0.));
#6016=DIRECTION('',(-1.,-3.64007549057426E-16,0.));
#6017=DIRECTION('center_axis',(0.,0.,-1.));
#6018=DIRECTION('ref_axis',(1.,0.,0.));
#6019=DIRECTION('',(-5.86948828725321E-15,1.,0.));
#6020=DIRECTION('center_axis',(0.,0.,-1.));
#6021=DIRECTION('ref_axis',(1.,0.,0.));
#6022=DIRECTION('center_axis',(0.,0.,-1.));
#6023=DIRECTION('ref_axis',(1.,0.,0.));
#6024=DIRECTION('',(5.86948828725321E-15,-1.,0.));
#6025=DIRECTION('center_axis',(0.,0.,1.));
#6026=DIRECTION('ref_axis',(1.,0.,0.));
#6027=DIRECTION('',(1.,3.64007549057427E-16,0.));
#6028=DIRECTION('center_axis',(0.,0.,1.));
#6029=DIRECTION('ref_axis',(1.,0.,0.));
#6030=DIRECTION('',(5.86948828725322E-15,1.,0.));
#6031=DIRECTION('center_axis',(0.,0.,-1.));
#6032=DIRECTION('ref_axis',(1.,0.,0.));
#6033=DIRECTION('center_axis',(0.,0.,-1.));
#6034=DIRECTION('ref_axis',(1.,0.,0.));
#6035=DIRECTION('',(-4.61174079712753E-15,-1.,0.));
#6036=DIRECTION('center_axis',(0.,0.,-1.));
#6037=DIRECTION('ref_axis',(1.,0.,0.));
#6038=DIRECTION('',(-1.,-3.64007549057426E-16,0.));
#6039=DIRECTION('',(0.,-1.,0.));
#6040=DIRECTION('center_axis',(0.,0.,1.));
#6041=DIRECTION('ref_axis',(1.,0.,0.));
#6042=DIRECTION('',(1.,0.,0.));
#6043=DIRECTION('center_axis',(0.,0.,-1.));
#6044=DIRECTION('ref_axis',(1.,0.,0.));
#6045=DIRECTION('',(-1.,0.,0.));
#6046=DIRECTION('center_axis',(0.,0.,1.));
#6047=DIRECTION('ref_axis',(1.,0.,0.));
#6048=DIRECTION('',(1.,0.,0.));
#6049=DIRECTION('center_axis',(0.,0.,-1.));
#6050=DIRECTION('ref_axis',(1.,0.,0.));
#6051=DIRECTION('',(0.,-1.,0.));
#6052=DIRECTION('',(1.,0.,0.));
#6053=DIRECTION('center_axis',(0.,0.,-1.));
#6054=DIRECTION('ref_axis',(1.,0.,0.));
#6055=DIRECTION('',(-0.70710678118654,0.707106781186555,0.));
#6056=DIRECTION('',(0.,-1.,0.));
#6057=DIRECTION('',(1.,0.,0.));
#6058=DIRECTION('center_axis',(0.,0.,1.));
#6059=DIRECTION('ref_axis',(1.,0.,0.));
#6060=DIRECTION('',(-0.707106781186532,-0.707106781186563,0.));
#6061=DIRECTION('center_axis',(0.,0.,-1.));
#6062=DIRECTION('ref_axis',(1.,0.,0.));
#6063=DIRECTION('',(1.,0.,0.));
#6064=DIRECTION('',(0.,1.,0.));
#6065=DIRECTION('center_axis',(0.,0.,1.));
#6066=DIRECTION('ref_axis',(1.,0.,0.));
#6067=DIRECTION('',(-1.,0.,0.));
#6068=DIRECTION('center_axis',(0.,0.,-1.));
#6069=DIRECTION('ref_axis',(1.,0.,0.));
#6070=DIRECTION('',(0.,1.,0.));
#6071=DIRECTION('center_axis',(0.,0.,1.));
#6072=DIRECTION('ref_axis',(1.,0.,0.));
#6073=DIRECTION('',(-1.,0.,0.));
#6074=DIRECTION('center_axis',(0.,0.,-1.));
#6075=DIRECTION('ref_axis',(1.,0.,0.));
#6076=DIRECTION('',(1.,-1.66533453693774E-15,0.));
#6077=DIRECTION('center_axis',(0.,0.,1.));
#6078=DIRECTION('ref_axis',(1.,0.,0.));
#6079=DIRECTION('',(-1.,-1.11022302462516E-15,0.));
#6080=DIRECTION('center_axis',(0.,0.,-1.));
#6081=DIRECTION('ref_axis',(1.,0.,0.));
#6082=DIRECTION('',(0.,1.,0.));
#6083=DIRECTION('center_axis',(0.,0.,-1.));
#6084=DIRECTION('ref_axis',(1.,0.,0.));
#6085=DIRECTION('center_axis',(0.,0.,-1.));
#6086=DIRECTION('ref_axis',(1.,0.,0.));
#6087=DIRECTION('',(-1.77635683940033E-14,-1.,0.));
#6088=DIRECTION('center_axis',(0.,0.,1.));
#6089=DIRECTION('ref_axis',(1.,0.,0.));
#6090=DIRECTION('',(1.,4.44089209850065E-15,0.));
#6091=DIRECTION('center_axis',(0.,0.,-1.));
#6092=DIRECTION('ref_axis',(1.,0.,0.));
#6093=DIRECTION('',(-1.,0.,0.));
#6094=DIRECTION('center_axis',(0.,0.,1.));
#6095=DIRECTION('ref_axis',(1.,0.,0.));
#6096=DIRECTION('',(1.,0.,0.));
#6097=DIRECTION('center_axis',(0.,0.,-1.));
#6098=DIRECTION('ref_axis',(1.,0.,0.));
#6099=DIRECTION('',(0.,-1.,0.));
#6100=DIRECTION('center_axis',(0.,0.,1.));
#6101=DIRECTION('ref_axis',(1.,0.,0.));
#6102=DIRECTION('',(1.,0.,0.));
#6103=DIRECTION('center_axis',(0.,0.,-1.));
#6104=DIRECTION('ref_axis',(1.,0.,0.));
#6105=DIRECTION('',(0.,-1.,0.));
#6106=DIRECTION('',(1.,0.,0.));
#6107=DIRECTION('',(0.,1.,0.));
#6108=DIRECTION('center_axis',(0.,0.,1.));
#6109=DIRECTION('ref_axis',(1.,0.,0.));
#6110=DIRECTION('',(-1.,0.,0.));
#6111=DIRECTION('center_axis',(0.,0.,-1.));
#6112=DIRECTION('ref_axis',(1.,0.,0.));
#6113=DIRECTION('center_axis',(0.,0.,1.));
#6114=DIRECTION('ref_axis',(1.,0.,0.));
#6115=DIRECTION('',(-1.,0.,0.));
#6116=DIRECTION('center_axis',(0.,0.,-1.));
#6117=DIRECTION('ref_axis',(1.,0.,0.));
#6118=DIRECTION('',(1.,-1.66533453693774E-15,0.));
#6119=DIRECTION('center_axis',(0.,0.,1.));
#6120=DIRECTION('ref_axis',(1.,0.,0.));
#6121=DIRECTION('',(-1.,-1.11022302462516E-15,0.));
#6122=DIRECTION('center_axis',(0.,0.,-1.));
#6123=DIRECTION('ref_axis',(1.,0.,0.));
#6124=DIRECTION('',(0.,1.,0.));
#6125=DIRECTION('center_axis',(0.,0.,-1.));
#6126=DIRECTION('ref_axis',(1.,0.,0.));
#6127=DIRECTION('center_axis',(0.,0.,-1.));
#6128=DIRECTION('ref_axis',(1.,0.,0.));
#6129=DIRECTION('',(-1.77635683940033E-14,-1.,0.));
#6130=DIRECTION('center_axis',(0.,0.,1.));
#6131=DIRECTION('ref_axis',(1.,0.,0.));
#6132=DIRECTION('',(1.,4.44089209850065E-15,0.));
#6133=DIRECTION('center_axis',(0.,0.,-1.));
#6134=DIRECTION('ref_axis',(1.,0.,0.));
#6135=DIRECTION('',(-1.,0.,0.));
#6136=DIRECTION('center_axis',(0.,0.,1.));
#6137=DIRECTION('ref_axis',(1.,0.,0.));
#6138=DIRECTION('',(1.,0.,0.));
#6139=DIRECTION('center_axis',(0.,0.,-1.));
#6140=DIRECTION('ref_axis',(1.,0.,0.));
#6141=DIRECTION('center_axis',(0.,0.,1.));
#6142=DIRECTION('ref_axis',(1.,0.,0.));
#6143=DIRECTION('',(1.,0.,0.));
#6144=DIRECTION('center_axis',(0.,0.,-1.));
#6145=DIRECTION('ref_axis',(1.,0.,0.));
#6146=DIRECTION('',(0.,-1.,0.));
#6147=DIRECTION('',(1.,0.,0.));
#6148=DIRECTION('',(0.,1.,0.));
#6149=DIRECTION('center_axis',(0.,0.,-1.));
#6150=DIRECTION('ref_axis',(1.,0.,0.));
#6151=DIRECTION('',(1.,0.,0.));
#6152=DIRECTION('center_axis',(0.,0.,1.));
#6153=DIRECTION('ref_axis',(1.,0.,0.));
#6154=DIRECTION('',(-1.,0.,0.));
#6155=DIRECTION('center_axis',(0.,0.,-1.));
#6156=DIRECTION('ref_axis',(1.,0.,0.));
#6157=DIRECTION('',(1.,-1.66533453693774E-15,0.));
#6158=DIRECTION('center_axis',(0.,0.,1.));
#6159=DIRECTION('ref_axis',(1.,0.,0.));
#6160=DIRECTION('',(-1.,-1.11022302462516E-15,0.));
#6161=DIRECTION('center_axis',(0.,0.,-1.));
#6162=DIRECTION('ref_axis',(1.,0.,0.));
#6163=DIRECTION('',(0.,1.,0.));
#6164=DIRECTION('center_axis',(0.,0.,-1.));
#6165=DIRECTION('ref_axis',(1.,0.,0.));
#6166=DIRECTION('center_axis',(0.,0.,-1.));
#6167=DIRECTION('ref_axis',(1.,0.,0.));
#6168=DIRECTION('',(-1.77635683940033E-14,-1.,0.));
#6169=DIRECTION('center_axis',(0.,0.,1.));
#6170=DIRECTION('ref_axis',(1.,0.,0.));
#6171=DIRECTION('',(1.,4.44089209850065E-15,0.));
#6172=DIRECTION('center_axis',(0.,0.,-1.));
#6173=DIRECTION('ref_axis',(1.,0.,0.));
#6174=DIRECTION('',(-1.,0.,0.));
#6175=DIRECTION('center_axis',(0.,0.,1.));
#6176=DIRECTION('ref_axis',(1.,0.,0.));
#6177=DIRECTION('',(1.,0.,0.));
#6178=DIRECTION('center_axis',(0.,0.,-1.));
#6179=DIRECTION('ref_axis',(1.,0.,0.));
#6180=DIRECTION('',(-1.,0.,0.));
#6181=DIRECTION('center_axis',(0.,0.,1.));
#6182=DIRECTION('ref_axis',(1.,0.,0.));
#6183=DIRECTION('',(0.,-1.,0.));
#6184=DIRECTION('',(1.,0.,0.));
#6185=DIRECTION('',(0.,1.,0.));
#6186=DIRECTION('center_axis',(0.,0.,-1.));
#6187=DIRECTION('ref_axis',(1.,0.,0.));
#6188=DIRECTION('',(1.,0.,0.));
#6189=DIRECTION('center_axis',(0.,0.,1.));
#6190=DIRECTION('ref_axis',(1.,0.,0.));
#6191=DIRECTION('',(0.,1.,0.));
#6192=DIRECTION('center_axis',(0.,0.,1.));
#6193=DIRECTION('ref_axis',(1.,0.,0.));
#6194=DIRECTION('',(-1.,0.,0.));
#6195=DIRECTION('center_axis',(0.,0.,-1.));
#6196=DIRECTION('ref_axis',(1.,0.,0.));
#6197=DIRECTION('',(1.,-1.66533453693774E-15,0.));
#6198=DIRECTION('center_axis',(0.,0.,1.));
#6199=DIRECTION('ref_axis',(1.,0.,0.));
#6200=DIRECTION('',(-1.,-1.11022302462516E-15,0.));
#6201=DIRECTION('center_axis',(0.,0.,-1.));
#6202=DIRECTION('ref_axis',(1.,0.,0.));
#6203=DIRECTION('',(0.,1.,0.));
#6204=DIRECTION('center_axis',(0.,0.,-1.));
#6205=DIRECTION('ref_axis',(1.,0.,0.));
#6206=DIRECTION('center_axis',(0.,0.,-1.));
#6207=DIRECTION('ref_axis',(1.,0.,0.));
#6208=DIRECTION('',(-1.77635683940033E-14,-1.,0.));
#6209=DIRECTION('center_axis',(0.,0.,1.));
#6210=DIRECTION('ref_axis',(1.,0.,0.));
#6211=DIRECTION('',(1.,4.44089209850065E-15,0.));
#6212=DIRECTION('center_axis',(0.,0.,-1.));
#6213=DIRECTION('ref_axis',(1.,0.,0.));
#6214=DIRECTION('',(-1.,0.,0.));
#6215=DIRECTION('center_axis',(0.,0.,1.));
#6216=DIRECTION('ref_axis',(1.,0.,0.));
#6217=DIRECTION('',(1.,0.,0.));
#6218=DIRECTION('center_axis',(0.,0.,-1.));
#6219=DIRECTION('ref_axis',(1.,0.,0.));
#6220=DIRECTION('',(0.,-1.,0.));
#6221=DIRECTION('center_axis',(0.,0.,-1.));
#6222=DIRECTION('ref_axis',(1.,0.,0.));
#6223=DIRECTION('',(-1.,0.,0.));
#6224=DIRECTION('center_axis',(0.,0.,1.));
#6225=DIRECTION('ref_axis',(1.,0.,0.));
#6226=DIRECTION('',(0.,-1.,0.));
#6227=DIRECTION('',(1.,0.,0.));
#6228=DIRECTION('center_axis',(0.,0.,-1.));
#6229=DIRECTION('ref_axis',(1.,0.,0.));
#6230=DIRECTION('',(-0.707106781186548,0.707106781186548,0.));
#6231=DIRECTION('',(0.,-1.,0.));
#6232=DIRECTION('',(1.,0.,0.));
#6233=DIRECTION('center_axis',(0.,0.,-1.));
#6234=DIRECTION('ref_axis',(1.,0.,0.));
#6235=DIRECTION('',(-1.,0.,0.));
#6236=DIRECTION('center_axis',(0.,0.,1.));
#6237=DIRECTION('ref_axis',(1.,0.,0.));
#6238=DIRECTION('',(1.,0.,0.));
#6239=DIRECTION('center_axis',(0.,0.,-1.));
#6240=DIRECTION('ref_axis',(1.,0.,0.));
#6241=DIRECTION('',(-1.,0.,0.));
#6242=DIRECTION('center_axis',(0.,0.,1.));
#6243=DIRECTION('ref_axis',(1.,0.,0.));
#6244=DIRECTION('',(1.,0.,0.));
#6245=DIRECTION('center_axis',(0.,0.,-1.));
#6246=DIRECTION('ref_axis',(1.,0.,0.));
#6247=DIRECTION('',(-1.,0.,0.));
#6248=DIRECTION('center_axis',(0.,0.,1.));
#6249=DIRECTION('ref_axis',(1.,0.,0.));
#6250=DIRECTION('',(1.,0.,0.));
#6251=DIRECTION('center_axis',(0.,0.,-1.));
#6252=DIRECTION('ref_axis',(1.,0.,0.));
#6253=DIRECTION('',(-1.,0.,0.));
#6254=DIRECTION('center_axis',(0.,0.,1.));
#6255=DIRECTION('ref_axis',(1.,0.,0.));
#6256=DIRECTION('',(1.,0.,0.));
#6257=DIRECTION('center_axis',(0.,0.,-1.));
#6258=DIRECTION('ref_axis',(1.,0.,0.));
#6259=DIRECTION('',(-1.,0.,0.));
#6260=DIRECTION('center_axis',(0.,0.,1.));
#6261=DIRECTION('ref_axis',(1.,0.,0.));
#6262=DIRECTION('',(1.,0.,0.));
#6263=DIRECTION('',(-1.,0.,0.));
#6264=DIRECTION('',(0.,1.,0.));
#6265=DIRECTION('',(1.,0.,0.));
#6266=DIRECTION('',(-0.995037162023573,-0.0995040008847599,0.));
#6267=DIRECTION('',(0.,-1.,0.));
#6268=DIRECTION('',(-1.,0.,0.));
#6269=DIRECTION('',(0.,1.,0.));
#6270=DIRECTION('',(1.,0.,0.));
#6271=DIRECTION('',(0.,-1.,0.));
#6272=DIRECTION('',(0.992720574392798,-0.120440280542819,0.));
#6273=DIRECTION('',(-0.985874686892993,-0.167484631365515,0.));
#6274=DIRECTION('',(0.13414741152396,-0.990961387734871,0.));
#6275=DIRECTION('center_axis',(0.,1.,0.));
#6276=DIRECTION('ref_axis',(1.,0.,0.));
#6277=DIRECTION('',(0.,0.,-1.));
#6278=DIRECTION('',(1.,0.,0.));
#6279=DIRECTION('center_axis',(0.,0.,-1.));
#6280=DIRECTION('ref_axis',(-1.,-1.22464679914735E-16,0.));
#6281=DIRECTION('',(0.,0.,-1.));
#6282=DIRECTION('center_axis',(0.,0.,1.));
#6283=DIRECTION('ref_axis',(1.,0.,0.));
#6284=DIRECTION('center_axis',(0.,-1.,0.));
#6285=DIRECTION('ref_axis',(-1.,0.,0.));
#6286=DIRECTION('',(0.,0.,-1.));
#6287=DIRECTION('',(-1.,0.,0.));
#6288=DIRECTION('center_axis',(0.,0.,-1.));
#6289=DIRECTION('ref_axis',(1.,0.,0.));
#6290=DIRECTION('',(0.,0.,-1.));
#6291=DIRECTION('center_axis',(0.,0.,-1.));
#6292=DIRECTION('ref_axis',(1.,0.,0.));
#6293=DIRECTION('center_axis',(0.,1.,0.));
#6294=DIRECTION('ref_axis',(1.,0.,0.));
#6295=DIRECTION('',(0.,0.,-1.));
#6296=DIRECTION('',(1.,0.,0.));
#6297=DIRECTION('center_axis',(0.,0.,-1.));
#6298=DIRECTION('ref_axis',(-1.,-1.22464679914735E-16,0.));
#6299=DIRECTION('',(0.,0.,-1.));
#6300=DIRECTION('center_axis',(0.,0.,1.));
#6301=DIRECTION('ref_axis',(1.,0.,0.));
#6302=DIRECTION('center_axis',(0.,-1.,0.));
#6303=DIRECTION('ref_axis',(-1.,0.,0.));
#6304=DIRECTION('',(0.,0.,-1.));
#6305=DIRECTION('',(-1.,0.,0.));
#6306=DIRECTION('center_axis',(0.,0.,-1.));
#6307=DIRECTION('ref_axis',(1.,0.,0.));
#6308=DIRECTION('',(0.,0.,-1.));
#6309=DIRECTION('center_axis',(0.,0.,-1.));
#6310=DIRECTION('ref_axis',(1.,0.,0.));
#6311=DIRECTION('center_axis',(0.,1.,0.));
#6312=DIRECTION('ref_axis',(1.,0.,0.));
#6313=DIRECTION('',(0.,0.,-1.));
#6314=DIRECTION('',(1.,0.,0.));
#6315=DIRECTION('center_axis',(0.,0.,-1.));
#6316=DIRECTION('ref_axis',(-1.,-1.22464679914735E-16,0.));
#6317=DIRECTION('',(0.,0.,-1.));
#6318=DIRECTION('center_axis',(0.,0.,1.));
#6319=DIRECTION('ref_axis',(1.,0.,0.));
#6320=DIRECTION('center_axis',(0.,-1.,0.));
#6321=DIRECTION('ref_axis',(-1.,0.,0.));
#6322=DIRECTION('',(0.,0.,-1.));
#6323=DIRECTION('',(-1.,0.,0.));
#6324=DIRECTION('center_axis',(0.,0.,-1.));
#6325=DIRECTION('ref_axis',(1.,0.,0.));
#6326=DIRECTION('',(0.,0.,-1.));
#6327=DIRECTION('center_axis',(0.,0.,-1.));
#6328=DIRECTION('ref_axis',(1.,0.,0.));
#6329=DIRECTION('center_axis',(0.,1.,0.));
#6330=DIRECTION('ref_axis',(1.,0.,0.));
#6331=DIRECTION('',(0.,0.,-1.));
#6332=DIRECTION('',(1.,0.,0.));
#6333=DIRECTION('center_axis',(0.,0.,-1.));
#6334=DIRECTION('ref_axis',(-1.,-1.22464679914735E-16,0.));
#6335=DIRECTION('',(0.,0.,-1.));
#6336=DIRECTION('center_axis',(0.,0.,1.));
#6337=DIRECTION('ref_axis',(1.,0.,0.));
#6338=DIRECTION('center_axis',(0.,-1.,0.));
#6339=DIRECTION('ref_axis',(-1.,0.,0.));
#6340=DIRECTION('',(0.,0.,-1.));
#6341=DIRECTION('',(-1.,0.,0.));
#6342=DIRECTION('center_axis',(0.,0.,-1.));
#6343=DIRECTION('ref_axis',(1.,0.,0.));
#6344=DIRECTION('',(0.,0.,-1.));
#6345=DIRECTION('center_axis',(0.,0.,-1.));
#6346=DIRECTION('ref_axis',(1.,0.,0.));
#6347=DIRECTION('center_axis',(0.,1.,0.));
#6348=DIRECTION('ref_axis',(1.,0.,0.));
#6349=DIRECTION('',(0.,0.,-1.));
#6350=DIRECTION('',(1.,0.,0.));
#6351=DIRECTION('center_axis',(0.,0.,-1.));
#6352=DIRECTION('ref_axis',(-1.,-1.22464679914735E-16,0.));
#6353=DIRECTION('',(0.,0.,-1.));
#6354=DIRECTION('center_axis',(0.,0.,1.));
#6355=DIRECTION('ref_axis',(1.,0.,0.));
#6356=DIRECTION('center_axis',(0.,-1.,0.));
#6357=DIRECTION('ref_axis',(-1.,0.,0.));
#6358=DIRECTION('',(0.,0.,-1.));
#6359=DIRECTION('',(-1.,0.,0.));
#6360=DIRECTION('center_axis',(0.,0.,-1.));
#6361=DIRECTION('ref_axis',(1.,0.,0.));
#6362=DIRECTION('',(0.,0.,-1.));
#6363=DIRECTION('center_axis',(0.,0.,-1.));
#6364=DIRECTION('ref_axis',(1.,0.,0.));
#6365=DIRECTION('center_axis',(0.,0.,-1.));
#6366=DIRECTION('ref_axis',(1.,0.,0.));
#6367=DIRECTION('',(0.,0.,-1.));
#6368=DIRECTION('center_axis',(0.,0.,1.));
#6369=DIRECTION('ref_axis',(1.,0.,0.));
#6370=DIRECTION('',(0.,0.,-1.));
#6371=DIRECTION('center_axis',(0.,1.,0.));
#6372=DIRECTION('ref_axis',(1.,0.,0.));
#6373=DIRECTION('',(0.,0.,-1.));
#6374=DIRECTION('',(1.,0.,0.));
#6375=DIRECTION('center_axis',(0.,0.,-1.));
#6376=DIRECTION('ref_axis',(-1.,-1.22464679914735E-16,0.));
#6377=DIRECTION('',(0.,0.,-1.));
#6378=DIRECTION('center_axis',(0.,0.,-1.));
#6379=DIRECTION('ref_axis',(1.,0.,0.));
#6380=DIRECTION('center_axis',(0.,-1.,0.));
#6381=DIRECTION('ref_axis',(-1.,0.,0.));
#6382=DIRECTION('',(0.,0.,-1.));
#6383=DIRECTION('',(-1.,0.,0.));
#6384=DIRECTION('center_axis',(0.,0.,-1.));
#6385=DIRECTION('ref_axis',(1.,0.,0.));
#6386=DIRECTION('',(0.,0.,-1.));
#6387=DIRECTION('center_axis',(0.,0.,1.));
#6388=DIRECTION('ref_axis',(1.,0.,0.));
#6389=DIRECTION('center_axis',(0.,1.,0.));
#6390=DIRECTION('ref_axis',(1.,0.,0.));
#6391=DIRECTION('',(0.,0.,-1.));
#6392=DIRECTION('',(1.,0.,0.));
#6393=DIRECTION('center_axis',(0.,0.,-1.));
#6394=DIRECTION('ref_axis',(-1.,-1.22464679914735E-16,0.));
#6395=DIRECTION('',(0.,0.,-1.));
#6396=DIRECTION('center_axis',(0.,0.,-1.));
#6397=DIRECTION('ref_axis',(1.,0.,0.));
#6398=DIRECTION('center_axis',(0.,-1.,0.));
#6399=DIRECTION('ref_axis',(-1.,0.,0.));
#6400=DIRECTION('',(0.,0.,-1.));
#6401=DIRECTION('',(-1.,0.,0.));
#6402=DIRECTION('center_axis',(0.,0.,-1.));
#6403=DIRECTION('ref_axis',(1.,0.,0.));
#6404=DIRECTION('',(0.,0.,-1.));
#6405=DIRECTION('center_axis',(0.,0.,1.));
#6406=DIRECTION('ref_axis',(1.,0.,0.));
#6407=DIRECTION('center_axis',(0.,1.,0.));
#6408=DIRECTION('ref_axis',(1.,0.,0.));
#6409=DIRECTION('',(0.,0.,-1.));
#6410=DIRECTION('',(1.,0.,0.));
#6411=DIRECTION('center_axis',(0.,0.,-1.));
#6412=DIRECTION('ref_axis',(-1.,-1.22464679914735E-16,0.));
#6413=DIRECTION('',(0.,0.,-1.));
#6414=DIRECTION('center_axis',(0.,0.,-1.));
#6415=DIRECTION('ref_axis',(1.,0.,0.));
#6416=DIRECTION('center_axis',(0.,-1.,0.));
#6417=DIRECTION('ref_axis',(-1.,0.,0.));
#6418=DIRECTION('',(0.,0.,-1.));
#6419=DIRECTION('',(-1.,0.,0.));
#6420=DIRECTION('center_axis',(0.,0.,-1.));
#6421=DIRECTION('ref_axis',(1.,0.,0.));
#6422=DIRECTION('',(0.,0.,-1.));
#6423=DIRECTION('center_axis',(0.,0.,1.));
#6424=DIRECTION('ref_axis',(1.,0.,0.));
#6425=DIRECTION('center_axis',(0.,1.,0.));
#6426=DIRECTION('ref_axis',(1.,0.,0.));
#6427=DIRECTION('',(0.,0.,-1.));
#6428=DIRECTION('',(1.,0.,0.));
#6429=DIRECTION('center_axis',(0.,0.,-1.));
#6430=DIRECTION('ref_axis',(-1.,-1.22464679914735E-16,0.));
#6431=DIRECTION('',(0.,0.,-1.));
#6432=DIRECTION('center_axis',(0.,0.,-1.));
#6433=DIRECTION('ref_axis',(1.,0.,0.));
#6434=DIRECTION('center_axis',(0.,-1.,0.));
#6435=DIRECTION('ref_axis',(-1.,0.,0.));
#6436=DIRECTION('',(0.,0.,-1.));
#6437=DIRECTION('',(-1.,0.,0.));
#6438=DIRECTION('center_axis',(0.,0.,-1.));
#6439=DIRECTION('ref_axis',(1.,0.,0.));
#6440=DIRECTION('',(0.,0.,-1.));
#6441=DIRECTION('center_axis',(0.,0.,1.));
#6442=DIRECTION('ref_axis',(1.,0.,0.));
#6443=DIRECTION('center_axis',(0.,1.,0.));
#6444=DIRECTION('ref_axis',(1.,0.,0.));
#6445=DIRECTION('',(0.,0.,-1.));
#6446=DIRECTION('',(1.,0.,0.));
#6447=DIRECTION('center_axis',(0.,0.,-1.));
#6448=DIRECTION('ref_axis',(-1.,-1.22464679914735E-16,0.));
#6449=DIRECTION('',(0.,0.,-1.));
#6450=DIRECTION('center_axis',(0.,0.,-1.));
#6451=DIRECTION('ref_axis',(1.,0.,0.));
#6452=DIRECTION('center_axis',(0.,-1.,0.));
#6453=DIRECTION('ref_axis',(-1.,0.,0.));
#6454=DIRECTION('',(-1.,0.,0.));
#6455=DIRECTION('center_axis',(0.,0.,-1.));
#6456=DIRECTION('ref_axis',(1.,0.,0.));
#6457=DIRECTION('',(0.,0.,-1.));
#6458=DIRECTION('center_axis',(0.,0.,1.));
#6459=DIRECTION('ref_axis',(1.,0.,0.));
#6460=DIRECTION('',(0.,0.,-1.));
#6461=DIRECTION('center_axis',(0.,0.,-1.));
#6462=DIRECTION('ref_axis',(1.,0.,0.));
#6463=DIRECTION('',(0.,0.,-1.));
#6464=DIRECTION('center_axis',(0.,0.,-1.));
#6465=DIRECTION('ref_axis',(1.,0.,0.));
#6466=DIRECTION('center_axis',(0.,-1.,0.));
#6467=DIRECTION('ref_axis',(-1.,0.,0.));
#6468=DIRECTION('',(0.,0.,-1.));
#6469=DIRECTION('',(-1.,0.,0.));
#6470=DIRECTION('center_axis',(0.,0.,-1.));
#6471=DIRECTION('ref_axis',(1.,0.,0.));
#6472=DIRECTION('',(0.,0.,-1.));
#6473=DIRECTION('center_axis',(0.,0.,1.));
#6474=DIRECTION('ref_axis',(1.,0.,0.));
#6475=DIRECTION('center_axis',(-1.,0.,0.));
#6476=DIRECTION('ref_axis',(0.,1.,0.));
#6477=DIRECTION('',(0.,0.,1.));
#6478=DIRECTION('',(0.,1.,0.));
#6479=DIRECTION('center_axis',(1.,0.,0.));
#6480=DIRECTION('ref_axis',(0.,-1.,0.));
#6481=DIRECTION('',(0.,0.,-1.));
#6482=DIRECTION('',(0.,-1.,0.));
#6483=DIRECTION('',(0.,0.,-1.));
#6484=DIRECTION('center_axis',(0.,0.,-1.));
#6485=DIRECTION('ref_axis',(1.,0.,0.));
#6486=DIRECTION('',(0.,0.,-1.));
#6487=DIRECTION('center_axis',(0.,0.,-1.));
#6488=DIRECTION('ref_axis',(1.,0.,0.));
#6489=DIRECTION('center_axis',(0.,1.,0.));
#6490=DIRECTION('ref_axis',(1.,0.,0.));
#6491=DIRECTION('',(0.,0.,-1.));
#6492=DIRECTION('',(1.,0.,0.));
#6493=DIRECTION('center_axis',(0.,0.,-1.));
#6494=DIRECTION('ref_axis',(1.,0.,0.));
#6495=DIRECTION('',(0.,0.,-1.));
#6496=DIRECTION('center_axis',(0.,0.,1.));
#6497=DIRECTION('ref_axis',(1.,0.,0.));
#6498=DIRECTION('center_axis',(0.,0.,-1.));
#6499=DIRECTION('ref_axis',(1.,0.,0.));
#6500=DIRECTION('',(0.,0.,-1.));
#6501=DIRECTION('center_axis',(0.,0.,-1.));
#6502=DIRECTION('ref_axis',(1.,0.,0.));
#6503=DIRECTION('center_axis',(0.,0.,-1.));
#6504=DIRECTION('ref_axis',(1.,0.,0.));
#6505=DIRECTION('',(0.,0.,-1.));
#6506=DIRECTION('center_axis',(0.,0.,1.));
#6507=DIRECTION('ref_axis',(1.,0.,0.));
#6508=DIRECTION('',(0.,0.,-1.));
#6509=DIRECTION('center_axis',(0.,1.,0.));
#6510=DIRECTION('ref_axis',(1.,0.,0.));
#6511=DIRECTION('',(0.,0.,-1.));
#6512=DIRECTION('',(1.,0.,0.));
#6513=DIRECTION('center_axis',(0.,0.,-1.));
#6514=DIRECTION('ref_axis',(1.,0.,0.));
#6515=DIRECTION('',(0.,0.,-1.));
#6516=DIRECTION('center_axis',(0.,0.,-1.));
#6517=DIRECTION('ref_axis',(1.,0.,0.));
#6518=DIRECTION('center_axis',(-1.,0.,0.));
#6519=DIRECTION('ref_axis',(0.,1.,0.));
#6520=DIRECTION('',(0.,0.,1.));
#6521=DIRECTION('',(0.,1.,0.));
#6522=DIRECTION('center_axis',(1.,0.,0.));
#6523=DIRECTION('ref_axis',(0.,-1.,0.));
#6524=DIRECTION('',(0.,0.,-1.));
#6525=DIRECTION('',(0.,-1.,0.));
#6526=DIRECTION('',(0.,0.,-1.));
#6527=DIRECTION('center_axis',(0.,0.,-1.));
#6528=DIRECTION('ref_axis',(1.,0.,0.));
#6529=DIRECTION('',(0.,0.,-1.));
#6530=DIRECTION('center_axis',(0.,0.,1.));
#6531=DIRECTION('ref_axis',(1.,0.,0.));
#6532=DIRECTION('center_axis',(0.,-1.,0.));
#6533=DIRECTION('ref_axis',(-1.,0.,0.));
#6534=DIRECTION('',(0.,0.,-1.));
#6535=DIRECTION('',(-1.,0.,0.));
#6536=DIRECTION('center_axis',(0.,0.,-1.));
#6537=DIRECTION('ref_axis',(1.,0.,0.));
#6538=DIRECTION('',(0.,0.,-1.));
#6539=DIRECTION('center_axis',(0.,0.,-1.));
#6540=DIRECTION('ref_axis',(1.,0.,0.));
#6541=DIRECTION('center_axis',(0.,0.,-1.));
#6542=DIRECTION('ref_axis',(1.,0.,0.));
#6543=DIRECTION('',(0.,0.,-1.));
#6544=DIRECTION('center_axis',(0.,0.,-1.));
#6545=DIRECTION('ref_axis',(1.,0.,0.));
#6546=DIRECTION('',(0.,0.,-1.));
#6547=DIRECTION('center_axis',(0.,0.,-1.));
#6548=DIRECTION('ref_axis',(1.,0.,0.));
#6549=DIRECTION('',(0.,0.,-1.));
#6550=DIRECTION('center_axis',(0.,0.,1.));
#6551=DIRECTION('ref_axis',(1.,0.,0.));
#6552=DIRECTION('',(0.,0.,-1.));
#6553=DIRECTION('center_axis',(-1.,0.,0.));
#6554=DIRECTION('ref_axis',(0.,1.,0.));
#6555=DIRECTION('',(0.,0.,-1.));
#6556=DIRECTION('',(0.,1.,0.));
#6557=DIRECTION('center_axis',(0.,0.,-1.));
#6558=DIRECTION('ref_axis',(1.,0.,0.));
#6559=DIRECTION('',(0.,0.,-1.));
#6560=DIRECTION('center_axis',(0.,0.,-1.));
#6561=DIRECTION('ref_axis',(1.,0.,0.));
#6562=DIRECTION('center_axis',(0.,-1.,0.));
#6563=DIRECTION('ref_axis',(-1.,0.,0.));
#6564=DIRECTION('',(0.,0.,-1.));
#6565=DIRECTION('',(-1.,0.,0.));
#6566=DIRECTION('center_axis',(0.,0.,-1.));
#6567=DIRECTION('ref_axis',(1.,0.,0.));
#6568=DIRECTION('',(0.,0.,-1.));
#6569=DIRECTION('center_axis',(0.,0.,1.));
#6570=DIRECTION('ref_axis',(1.,0.,0.));
#6571=DIRECTION('center_axis',(-1.,0.,0.));
#6572=DIRECTION('ref_axis',(0.,1.,0.));
#6573=DIRECTION('',(0.,0.,1.));
#6574=DIRECTION('',(0.,1.,0.));
#6575=DIRECTION('center_axis',(1.,0.,0.));
#6576=DIRECTION('ref_axis',(0.,-1.,0.));
#6577=DIRECTION('',(0.,0.,-1.));
#6578=DIRECTION('',(0.,-1.,0.));
#6579=DIRECTION('',(0.,0.,-1.));
#6580=DIRECTION('center_axis',(0.,0.,-1.));
#6581=DIRECTION('ref_axis',(1.,0.,0.));
#6582=DIRECTION('',(0.,0.,-1.));
#6583=DIRECTION('center_axis',(0.,0.,-1.));
#6584=DIRECTION('ref_axis',(1.,0.,0.));
#6585=DIRECTION('center_axis',(0.,1.,0.));
#6586=DIRECTION('ref_axis',(1.,0.,0.));
#6587=DIRECTION('',(0.,0.,-1.));
#6588=DIRECTION('',(1.,0.,0.));
#6589=DIRECTION('center_axis',(0.,0.,-1.));
#6590=DIRECTION('ref_axis',(1.,0.,0.));
#6591=DIRECTION('',(0.,0.,-1.));
#6592=DIRECTION('center_axis',(0.,0.,1.));
#6593=DIRECTION('ref_axis',(1.,0.,0.));
#6594=DIRECTION('center_axis',(1.,0.,0.));
#6595=DIRECTION('ref_axis',(0.,-1.,0.));
#6596=DIRECTION('',(0.,-1.,0.));
#6597=DIRECTION('center_axis',(-1.,0.,0.));
#6598=DIRECTION('ref_axis',(0.,1.,0.));
#6599=DIRECTION('',(0.,0.,1.));
#6600=DIRECTION('',(0.,1.,0.));
#6601=DIRECTION('',(0.,0.,-1.));
#6602=DIRECTION('center_axis',(1.,0.,0.));
#6603=DIRECTION('ref_axis',(0.,-1.,0.));
#6604=DIRECTION('',(0.,0.,-1.));
#6605=DIRECTION('',(0.,-1.,0.));
#6606=DIRECTION('',(0.,0.,-1.));
#6607=DIRECTION('center_axis',(0.,0.,-1.));
#6608=DIRECTION('ref_axis',(1.,0.,0.));
#6609=DIRECTION('',(0.,0.,-1.));
#6610=DIRECTION('center_axis',(0.,0.,1.));
#6611=DIRECTION('ref_axis',(1.,0.,0.));
#6612=DIRECTION('center_axis',(0.,-1.,0.));
#6613=DIRECTION('ref_axis',(-1.,0.,0.));
#6614=DIRECTION('',(0.,0.,-1.));
#6615=DIRECTION('',(-1.,0.,0.));
#6616=DIRECTION('center_axis',(0.,0.,-1.));
#6617=DIRECTION('ref_axis',(1.,0.,0.));
#6618=DIRECTION('',(0.,0.,-1.));
#6619=DIRECTION('center_axis',(0.,0.,-1.));
#6620=DIRECTION('ref_axis',(1.,0.,0.));
#6621=DIRECTION('center_axis',(1.,0.,0.));
#6622=DIRECTION('ref_axis',(0.,-1.,0.));
#6623=DIRECTION('',(0.,0.,-1.));
#6624=DIRECTION('',(0.,-1.,0.));
#6625=DIRECTION('center_axis',(0.,0.,-1.));
#6626=DIRECTION('ref_axis',(1.,0.,0.));
#6627=DIRECTION('',(0.,0.,-1.));
#6628=DIRECTION('center_axis',(0.,0.,-1.));
#6629=DIRECTION('ref_axis',(1.,0.,0.));
#6630=DIRECTION('center_axis',(0.,0.,-1.));
#6631=DIRECTION('ref_axis',(1.,0.,0.));
#6632=DIRECTION('',(0.,0.,-1.));
#6633=DIRECTION('center_axis',(0.,0.,1.));
#6634=DIRECTION('ref_axis',(1.,0.,0.));
#6635=DIRECTION('',(0.,0.,-1.));
#6636=DIRECTION('center_axis',(-1.,0.,0.));
#6637=DIRECTION('ref_axis',(0.,1.,0.));
#6638=DIRECTION('',(0.,0.,-1.));
#6639=DIRECTION('',(0.,1.,0.));
#6640=DIRECTION('center_axis',(0.,0.,-1.));
#6641=DIRECTION('ref_axis',(1.,0.,0.));
#6642=DIRECTION('',(0.,0.,-1.));
#6643=DIRECTION('center_axis',(0.,0.,1.));
#6644=DIRECTION('ref_axis',(1.,0.,0.));
#6645=DIRECTION('center_axis',(0.,1.,0.));
#6646=DIRECTION('ref_axis',(1.,0.,0.));
#6647=DIRECTION('',(0.,0.,-1.));
#6648=DIRECTION('',(1.,0.,0.));
#6649=DIRECTION('center_axis',(0.,0.,-1.));
#6650=DIRECTION('ref_axis',(1.,0.,0.));
#6651=DIRECTION('center_axis',(0.,0.,-1.));
#6652=DIRECTION('ref_axis',(1.,0.,0.));
#6653=DIRECTION('center_axis',(0.,1.,0.));
#6654=DIRECTION('ref_axis',(1.,0.,0.));
#6655=DIRECTION('',(-1.,0.,0.));
#6656=DIRECTION('',(-1.,0.,0.));
#6657=DIRECTION('',(0.,0.,-1.));
#6658=DIRECTION('',(1.,0.,0.));
#6659=DIRECTION('',(0.,0.,-1.));
#6660=DIRECTION('',(-1.,0.,0.));
#6661=DIRECTION('',(-1.,0.,0.));
#6662=DIRECTION('center_axis',(0.,0.,1.));
#6663=DIRECTION('ref_axis',(1.,0.,0.));
#6664=DIRECTION('',(1.,0.,0.));
#6665=DIRECTION('center_axis',(0.,0.,1.));
#6666=DIRECTION('ref_axis',(1.,0.,0.));
#6667=DIRECTION('',(-1.,0.,0.));
#6668=DIRECTION('center_axis',(0.,0.,-1.));
#6669=DIRECTION('ref_axis',(1.,0.,0.));
#6670=DIRECTION('',(1.,4.44089209850065E-15,0.));
#6671=DIRECTION('center_axis',(0.,0.,1.));
#6672=DIRECTION('ref_axis',(1.,0.,0.));
#6673=DIRECTION('',(-1.77635683940033E-14,-1.,0.));
#6674=DIRECTION('center_axis',(0.,0.,1.));
#6675=DIRECTION('ref_axis',(1.,0.,0.));
#6676=DIRECTION('',(0.,1.,0.));
#6677=DIRECTION('center_axis',(0.,0.,-1.));
#6678=DIRECTION('ref_axis',(1.,0.,0.));
#6679=DIRECTION('',(-1.,-1.11022302462516E-15,0.));
#6680=DIRECTION('center_axis',(0.,0.,1.));
#6681=DIRECTION('ref_axis',(1.,0.,0.));
#6682=DIRECTION('',(1.,-1.66533453693774E-15,0.));
#6683=DIRECTION('center_axis',(0.,0.,-1.));
#6684=DIRECTION('ref_axis',(1.,0.,0.));
#6685=DIRECTION('',(-1.,0.,0.));
#6686=DIRECTION('center_axis',(0.,1.,0.));
#6687=DIRECTION('ref_axis',(1.,0.,0.));
#6688=DIRECTION('',(0.,0.,-1.));
#6689=DIRECTION('center_axis',(0.,0.,-1.));
#6690=DIRECTION('ref_axis',(-1.,-2.98764417398689E-14,0.));
#6691=DIRECTION('',(0.,0.,-1.));
#6692=DIRECTION('center_axis',(0.,-1.,0.));
#6693=DIRECTION('ref_axis',(-1.,0.,0.));
#6694=DIRECTION('',(0.,0.,-1.));
#6695=DIRECTION('center_axis',(0.,0.,-1.));
#6696=DIRECTION('ref_axis',(1.,0.,0.));
#6697=DIRECTION('',(0.,0.,-1.));
#6698=DIRECTION('center_axis',(-4.44089209850065E-15,1.,0.));
#6699=DIRECTION('ref_axis',(1.,4.44089209850065E-15,0.));
#6700=DIRECTION('',(0.,0.,-1.));
#6701=DIRECTION('center_axis',(0.,0.,-1.));
#6702=DIRECTION('ref_axis',(1.,0.,0.));
#6703=DIRECTION('',(0.,0.,-1.));
#6704=DIRECTION('center_axis',(1.,-1.77635683940033E-14,0.));
#6705=DIRECTION('ref_axis',(-1.77635683940033E-14,-1.,0.));
#6706=DIRECTION('',(0.,0.,1.));
#6707=DIRECTION('center_axis',(-1.,0.,0.));
#6708=DIRECTION('ref_axis',(0.,1.,0.));
#6709=DIRECTION('',(0.,0.,-1.));
#6710=DIRECTION('',(0.,0.,-1.));
#6711=DIRECTION('center_axis',(0.,0.,-1.));
#6712=DIRECTION('ref_axis',(1.,0.,0.));
#6713=DIRECTION('',(0.,0.,-1.));
#6714=DIRECTION('center_axis',(1.11022302462516E-15,-1.,0.));
#6715=DIRECTION('ref_axis',(-1.,-1.11022302462516E-15,0.));
#6716=DIRECTION('',(0.,0.,-1.));
#6717=DIRECTION('center_axis',(0.,0.,-1.));
#6718=DIRECTION('ref_axis',(1.,0.,0.));
#6719=DIRECTION('',(0.,0.,-1.));
#6720=DIRECTION('center_axis',(1.66533453693774E-15,1.,0.));
#6721=DIRECTION('ref_axis',(1.,-1.66533453693774E-15,0.));
#6722=DIRECTION('',(0.,0.,-1.));
#6723=DIRECTION('center_axis',(0.,0.,-1.));
#6724=DIRECTION('ref_axis',(-0.999999999999999,3.32622461681682E-8,0.));
#6725=DIRECTION('',(0.,0.,-1.));
#6726=DIRECTION('center_axis',(0.,-1.,0.));
#6727=DIRECTION('ref_axis',(-1.,0.,0.));
#6728=DIRECTION('center_axis',(0.,0.,-1.));
#6729=DIRECTION('ref_axis',(1.,0.,0.));
#6730=DIRECTION('',(0.,0.,-1.));
#6731=DIRECTION('center_axis',(0.,0.,1.));
#6732=DIRECTION('ref_axis',(1.,0.,0.));
#6733=DIRECTION('center_axis',(0.,1.,0.));
#6734=DIRECTION('ref_axis',(1.,0.,0.));
#6735=DIRECTION('',(0.,0.,-1.));
#6736=DIRECTION('',(1.,0.,0.));
#6737=DIRECTION('center_axis',(0.,0.,-1.));
#6738=DIRECTION('ref_axis',(-1.,-2.98764417398689E-14,0.));
#6739=DIRECTION('',(0.,0.,-1.));
#6740=DIRECTION('center_axis',(0.,0.,1.));
#6741=DIRECTION('ref_axis',(1.,0.,0.));
#6742=DIRECTION('center_axis',(0.,-1.,0.));
#6743=DIRECTION('ref_axis',(-1.,0.,0.));
#6744=DIRECTION('',(0.,0.,-1.));
#6745=DIRECTION('',(-1.,0.,0.));
#6746=DIRECTION('center_axis',(0.,0.,-1.));
#6747=DIRECTION('ref_axis',(1.,0.,0.));
#6748=DIRECTION('',(0.,0.,-1.));
#6749=DIRECTION('center_axis',(0.,0.,-1.));
#6750=DIRECTION('ref_axis',(1.,0.,0.));
#6751=DIRECTION('center_axis',(-4.44089209850065E-15,1.,0.));
#6752=DIRECTION('ref_axis',(1.,4.44089209850065E-15,0.));
#6753=DIRECTION('',(0.,0.,-1.));
#6754=DIRECTION('',(1.,4.44089209850065E-15,0.));
#6755=DIRECTION('center_axis',(0.,0.,-1.));
#6756=DIRECTION('ref_axis',(1.,0.,0.));
#6757=DIRECTION('',(0.,0.,-1.));
#6758=DIRECTION('center_axis',(0.,0.,1.));
#6759=DIRECTION('ref_axis',(1.,0.,0.));
#6760=DIRECTION('center_axis',(1.,-1.77635683940033E-14,0.));
#6761=DIRECTION('ref_axis',(-1.77635683940033E-14,-1.,0.));
#6762=DIRECTION('',(0.,0.,1.));
#6763=DIRECTION('',(-1.77635683940033E-14,-1.,0.));
#6764=DIRECTION('center_axis',(-1.,0.,0.));
#6765=DIRECTION('ref_axis',(0.,1.,0.));
#6766=DIRECTION('',(0.,0.,-1.));
#6767=DIRECTION('',(0.,1.,0.));
#6768=DIRECTION('',(0.,0.,-1.));
#6769=DIRECTION('center_axis',(0.,0.,-1.));
#6770=DIRECTION('ref_axis',(1.,0.,0.));
#6771=DIRECTION('',(0.,0.,-1.));
#6772=DIRECTION('center_axis',(0.,0.,-1.));
#6773=DIRECTION('ref_axis',(1.,0.,0.));
#6774=DIRECTION('center_axis',(1.11022302462516E-15,-1.,0.));
#6775=DIRECTION('ref_axis',(-1.,-1.11022302462516E-15,0.));
#6776=DIRECTION('',(0.,0.,-1.));
#6777=DIRECTION('',(-1.,-1.11022302462516E-15,0.));
#6778=DIRECTION('center_axis',(0.,0.,-1.));
#6779=DIRECTION('ref_axis',(1.,0.,0.));
#6780=DIRECTION('',(0.,0.,-1.));
#6781=DIRECTION('center_axis',(0.,0.,1.));
#6782=DIRECTION('ref_axis',(1.,0.,0.));
#6783=DIRECTION('center_axis',(1.66533453693774E-15,1.,0.));
#6784=DIRECTION('ref_axis',(1.,-1.66533453693774E-15,0.));
#6785=DIRECTION('',(0.,0.,-1.));
#6786=DIRECTION('',(1.,-1.66533453693774E-15,0.));
#6787=DIRECTION('center_axis',(0.,0.,-1.));
#6788=DIRECTION('ref_axis',(-0.999999999999999,3.32622550499524E-8,0.));
#6789=DIRECTION('',(0.,0.,-1.));
#6790=DIRECTION('center_axis',(0.,0.,-1.));
#6791=DIRECTION('ref_axis',(1.,0.,0.));
#6792=DIRECTION('center_axis',(0.,-1.,0.));
#6793=DIRECTION('ref_axis',(-1.,0.,0.));
#6794=DIRECTION('',(-1.,0.,0.));
#6795=DIRECTION('center_axis',(0.,0.,1.));
#6796=DIRECTION('ref_axis',(1.,0.,0.));
#6797=DIRECTION('center_axis',(0.,0.,1.));
#6798=DIRECTION('ref_axis',(1.,0.,0.));
#6799=DIRECTION('center_axis',(0.,0.,-1.));
#6800=DIRECTION('ref_axis',(1.,0.,0.));
#6801=DIRECTION('',(0.,0.,-1.));
#6802=DIRECTION('center_axis',(0.,0.,1.));
#6803=DIRECTION('ref_axis',(1.,0.,0.));
#6804=DIRECTION('center_axis',(0.,1.,0.));
#6805=DIRECTION('ref_axis',(1.,0.,0.));
#6806=DIRECTION('',(0.,0.,-1.));
#6807=DIRECTION('',(1.,0.,0.));
#6808=DIRECTION('center_axis',(0.,0.,-1.));
#6809=DIRECTION('ref_axis',(-1.,-2.98764417398689E-14,0.));
#6810=DIRECTION('',(0.,0.,-1.));
#6811=DIRECTION('center_axis',(0.,0.,1.));
#6812=DIRECTION('ref_axis',(1.,0.,0.));
#6813=DIRECTION('center_axis',(0.,-1.,0.));
#6814=DIRECTION('ref_axis',(-1.,0.,0.));
#6815=DIRECTION('',(0.,0.,-1.));
#6816=DIRECTION('',(-1.,0.,0.));
#6817=DIRECTION('center_axis',(0.,0.,-1.));
#6818=DIRECTION('ref_axis',(1.,0.,0.));
#6819=DIRECTION('',(0.,0.,-1.));
#6820=DIRECTION('center_axis',(0.,0.,-1.));
#6821=DIRECTION('ref_axis',(1.,0.,0.));
#6822=DIRECTION('center_axis',(-4.44089209850065E-15,1.,0.));
#6823=DIRECTION('ref_axis',(1.,4.44089209850065E-15,0.));
#6824=DIRECTION('',(0.,0.,-1.));
#6825=DIRECTION('',(1.,4.44089209850065E-15,0.));
#6826=DIRECTION('center_axis',(0.,0.,-1.));
#6827=DIRECTION('ref_axis',(1.,0.,0.));
#6828=DIRECTION('',(0.,0.,-1.));
#6829=DIRECTION('center_axis',(0.,0.,1.));
#6830=DIRECTION('ref_axis',(1.,0.,0.));
#6831=DIRECTION('center_axis',(1.,-1.77635683940033E-14,0.));
#6832=DIRECTION('ref_axis',(-1.77635683940033E-14,-1.,0.));
#6833=DIRECTION('',(0.,0.,1.));
#6834=DIRECTION('',(-1.77635683940033E-14,-1.,0.));
#6835=DIRECTION('center_axis',(-1.,0.,0.));
#6836=DIRECTION('ref_axis',(0.,1.,0.));
#6837=DIRECTION('',(0.,0.,-1.));
#6838=DIRECTION('',(0.,1.,0.));
#6839=DIRECTION('',(0.,0.,-1.));
#6840=DIRECTION('center_axis',(0.,0.,-1.));
#6841=DIRECTION('ref_axis',(1.,0.,0.));
#6842=DIRECTION('',(0.,0.,-1.));
#6843=DIRECTION('center_axis',(0.,0.,-1.));
#6844=DIRECTION('ref_axis',(1.,0.,0.));
#6845=DIRECTION('center_axis',(1.11022302462516E-15,-1.,0.));
#6846=DIRECTION('ref_axis',(-1.,-1.11022302462516E-15,0.));
#6847=DIRECTION('',(0.,0.,-1.));
#6848=DIRECTION('',(-1.,-1.11022302462516E-15,0.));
#6849=DIRECTION('center_axis',(0.,0.,-1.));
#6850=DIRECTION('ref_axis',(1.,0.,0.));
#6851=DIRECTION('',(0.,0.,-1.));
#6852=DIRECTION('center_axis',(0.,0.,1.));
#6853=DIRECTION('ref_axis',(1.,0.,0.));
#6854=DIRECTION('center_axis',(1.66533453693774E-15,1.,0.));
#6855=DIRECTION('ref_axis',(1.,-1.66533453693774E-15,0.));
#6856=DIRECTION('',(0.,0.,-1.));
#6857=DIRECTION('',(1.,-1.66533453693774E-15,0.));
#6858=DIRECTION('center_axis',(0.,0.,-1.));
#6859=DIRECTION('ref_axis',(-0.999999999999999,3.32622550499524E-8,0.));
#6860=DIRECTION('',(0.,0.,-1.));
#6861=DIRECTION('center_axis',(0.,0.,-1.));
#6862=DIRECTION('ref_axis',(1.,0.,0.));
#6863=DIRECTION('center_axis',(0.,-1.,0.));
#6864=DIRECTION('ref_axis',(-1.,0.,0.));
#6865=DIRECTION('',(-1.,0.,0.));
#6866=DIRECTION('center_axis',(0.,0.,1.));
#6867=DIRECTION('ref_axis',(1.,0.,0.));
#6868=DIRECTION('center_axis',(0.,0.,1.));
#6869=DIRECTION('ref_axis',(1.,0.,0.));
#6870=DIRECTION('center_axis',(0.,0.,-1.));
#6871=DIRECTION('ref_axis',(1.,0.,0.));
#6872=DIRECTION('',(0.,0.,-1.));
#6873=DIRECTION('center_axis',(0.,0.,1.));
#6874=DIRECTION('ref_axis',(1.,0.,0.));
#6875=DIRECTION('center_axis',(0.,1.,0.));
#6876=DIRECTION('ref_axis',(1.,0.,0.));
#6877=DIRECTION('',(0.,0.,-1.));
#6878=DIRECTION('',(1.,0.,0.));
#6879=DIRECTION('center_axis',(0.,0.,-1.));
#6880=DIRECTION('ref_axis',(-1.,-2.98764417398689E-14,0.));
#6881=DIRECTION('',(0.,0.,-1.));
#6882=DIRECTION('center_axis',(0.,0.,1.));
#6883=DIRECTION('ref_axis',(1.,0.,0.));
#6884=DIRECTION('center_axis',(0.,-1.,0.));
#6885=DIRECTION('ref_axis',(-1.,0.,0.));
#6886=DIRECTION('',(0.,0.,-1.));
#6887=DIRECTION('',(-1.,0.,0.));
#6888=DIRECTION('center_axis',(0.,0.,-1.));
#6889=DIRECTION('ref_axis',(1.,0.,0.));
#6890=DIRECTION('',(0.,0.,-1.));
#6891=DIRECTION('center_axis',(0.,0.,-1.));
#6892=DIRECTION('ref_axis',(1.,0.,0.));
#6893=DIRECTION('center_axis',(-4.44089209850065E-15,1.,0.));
#6894=DIRECTION('ref_axis',(1.,4.44089209850065E-15,0.));
#6895=DIRECTION('',(0.,0.,-1.));
#6896=DIRECTION('',(1.,4.44089209850065E-15,0.));
#6897=DIRECTION('center_axis',(0.,0.,-1.));
#6898=DIRECTION('ref_axis',(1.,0.,0.));
#6899=DIRECTION('',(0.,0.,-1.));
#6900=DIRECTION('center_axis',(0.,0.,1.));
#6901=DIRECTION('ref_axis',(1.,0.,0.));
#6902=DIRECTION('center_axis',(1.,-1.77635683940033E-14,0.));
#6903=DIRECTION('ref_axis',(-1.77635683940033E-14,-1.,0.));
#6904=DIRECTION('',(0.,0.,1.));
#6905=DIRECTION('',(-1.77635683940033E-14,-1.,0.));
#6906=DIRECTION('center_axis',(-1.,0.,0.));
#6907=DIRECTION('ref_axis',(0.,1.,0.));
#6908=DIRECTION('',(0.,0.,-1.));
#6909=DIRECTION('',(0.,1.,0.));
#6910=DIRECTION('',(0.,0.,-1.));
#6911=DIRECTION('center_axis',(0.,0.,-1.));
#6912=DIRECTION('ref_axis',(1.,0.,0.));
#6913=DIRECTION('',(0.,0.,-1.));
#6914=DIRECTION('center_axis',(0.,0.,-1.));
#6915=DIRECTION('ref_axis',(1.,0.,0.));
#6916=DIRECTION('center_axis',(1.11022302462516E-15,-1.,0.));
#6917=DIRECTION('ref_axis',(-1.,-1.11022302462516E-15,0.));
#6918=DIRECTION('',(0.,0.,-1.));
#6919=DIRECTION('',(-1.,-1.11022302462516E-15,0.));
#6920=DIRECTION('center_axis',(0.,0.,-1.));
#6921=DIRECTION('ref_axis',(1.,0.,0.));
#6922=DIRECTION('',(0.,0.,-1.));
#6923=DIRECTION('center_axis',(0.,0.,1.));
#6924=DIRECTION('ref_axis',(1.,0.,0.));
#6925=DIRECTION('center_axis',(1.66533453693774E-15,1.,0.));
#6926=DIRECTION('ref_axis',(1.,-1.66533453693774E-15,0.));
#6927=DIRECTION('',(0.,0.,-1.));
#6928=DIRECTION('',(1.,-1.66533453693774E-15,0.));
#6929=DIRECTION('center_axis',(0.,0.,-1.));
#6930=DIRECTION('ref_axis',(-0.999999999999999,3.32622550499524E-8,0.));
#6931=DIRECTION('',(0.,0.,-1.));
#6932=DIRECTION('center_axis',(0.,0.,-1.));
#6933=DIRECTION('ref_axis',(1.,0.,0.));
#6934=DIRECTION('center_axis',(0.,-1.,0.));
#6935=DIRECTION('ref_axis',(-1.,0.,0.));
#6936=DIRECTION('',(-1.,0.,0.));
#6937=DIRECTION('center_axis',(0.,0.,1.));
#6938=DIRECTION('ref_axis',(1.,0.,0.));
#6939=DIRECTION('center_axis',(0.,0.,1.));
#6940=DIRECTION('ref_axis',(1.,0.,0.));
#6941=DIRECTION('center_axis',(0.,0.,-1.));
#6942=DIRECTION('ref_axis',(1.,0.,0.));
#6943=DIRECTION('',(0.,0.,-1.));
#6944=DIRECTION('center_axis',(0.,0.,1.));
#6945=DIRECTION('ref_axis',(1.,0.,0.));
#6946=DIRECTION('center_axis',(1.,0.,0.));
#6947=DIRECTION('ref_axis',(0.,-1.,0.));
#6948=DIRECTION('',(0.,0.,-1.));
#6949=DIRECTION('',(0.,-1.,0.));
#6950=DIRECTION('',(0.,0.,-1.));
#6951=DIRECTION('center_axis',(0.,0.,-1.));
#6952=DIRECTION('ref_axis',(1.,0.,0.));
#6953=DIRECTION('',(0.,0.,-1.));
#6954=DIRECTION('center_axis',(0.,0.,-1.));
#6955=DIRECTION('ref_axis',(1.,0.,0.));
#6956=DIRECTION('center_axis',(0.,1.,0.));
#6957=DIRECTION('ref_axis',(1.,0.,0.));
#6958=DIRECTION('',(0.,0.,-1.));
#6959=DIRECTION('',(1.,0.,0.));
#6960=DIRECTION('center_axis',(0.,0.,-1.));
#6961=DIRECTION('ref_axis',(-1.,-1.22464679914735E-16,0.));
#6962=DIRECTION('',(0.,0.,-1.));
#6963=DIRECTION('center_axis',(0.,0.,1.));
#6964=DIRECTION('ref_axis',(1.,0.,0.));
#6965=DIRECTION('center_axis',(0.,-1.,0.));
#6966=DIRECTION('ref_axis',(-1.,0.,0.));
#6967=DIRECTION('',(0.,0.,-1.));
#6968=DIRECTION('',(-1.,0.,0.));
#6969=DIRECTION('center_axis',(0.,0.,-1.));
#6970=DIRECTION('ref_axis',(1.,0.,0.));
#6971=DIRECTION('',(0.,0.,-1.));
#6972=DIRECTION('center_axis',(0.,0.,-1.));
#6973=DIRECTION('ref_axis',(1.,0.,0.));
#6974=DIRECTION('center_axis',(0.,1.,0.));
#6975=DIRECTION('ref_axis',(1.,0.,0.));
#6976=DIRECTION('',(0.,0.,-1.));
#6977=DIRECTION('',(1.,0.,0.));
#6978=DIRECTION('center_axis',(0.,0.,-1.));
#6979=DIRECTION('ref_axis',(1.,0.,0.));
#6980=DIRECTION('',(0.,0.,-1.));
#6981=DIRECTION('center_axis',(0.,0.,1.));
#6982=DIRECTION('ref_axis',(1.,0.,0.));
#6983=DIRECTION('center_axis',(1.,0.,0.));
#6984=DIRECTION('ref_axis',(0.,-1.,0.));
#6985=DIRECTION('',(0.,0.,-1.));
#6986=DIRECTION('',(0.,-1.,0.));
#6987=DIRECTION('center_axis',(3.64007549057426E-16,-1.,0.));
#6988=DIRECTION('ref_axis',(-1.,-3.64007549057426E-16,0.));
#6989=DIRECTION('',(0.,0.,-1.));
#6990=DIRECTION('',(-1.,-3.64007549057426E-16,0.));
#6991=DIRECTION('center_axis',(0.,0.,-1.));
#6992=DIRECTION('ref_axis',(1.,0.,0.));
#6993=DIRECTION('',(0.,0.,-1.));
#6994=DIRECTION('center_axis',(0.,0.,-1.));
#6995=DIRECTION('ref_axis',(1.,0.,0.));
#6996=DIRECTION('center_axis',(1.,-4.61174079712753E-15,0.));
#6997=DIRECTION('ref_axis',(-4.61174079712753E-15,-1.,0.));
#6998=DIRECTION('',(0.,0.,1.));
#6999=DIRECTION('',(-4.61174079712753E-15,-1.,0.));
#7000=DIRECTION('center_axis',(-1.,5.86948828725322E-15,0.));
#7001=DIRECTION('ref_axis',(5.86948828725322E-15,1.,0.));
#7002=DIRECTION('',(0.,0.,-1.));
#7003=DIRECTION('',(5.86948828725322E-15,1.,0.));
#7004=DIRECTION('',(0.,0.,-1.));
#7005=DIRECTION('center_axis',(0.,0.,-1.));
#7006=DIRECTION('ref_axis',(1.,0.,0.));
#7007=DIRECTION('',(0.,0.,-1.));
#7008=DIRECTION('center_axis',(0.,0.,1.));
#7009=DIRECTION('ref_axis',(1.,0.,0.));
#7010=DIRECTION('center_axis',(-3.64007549057427E-16,1.,0.));
#7011=DIRECTION('ref_axis',(1.,3.64007549057427E-16,0.));
#7012=DIRECTION('',(0.,0.,-1.));
#7013=DIRECTION('',(1.,3.64007549057427E-16,0.));
#7014=DIRECTION('center_axis',(0.,0.,-1.));
#7015=DIRECTION('ref_axis',(1.,0.,0.));
#7016=DIRECTION('',(0.,0.,-1.));
#7017=DIRECTION('center_axis',(0.,0.,1.));
#7018=DIRECTION('ref_axis',(1.,0.,0.));
#7019=DIRECTION('center_axis',(1.,5.86948828725321E-15,0.));
#7020=DIRECTION('ref_axis',(5.86948828725321E-15,-1.,0.));
#7021=DIRECTION('',(0.,0.,1.));
#7022=DIRECTION('',(5.86948828725321E-15,-1.,0.));
#7023=DIRECTION('center_axis',(-1.,-5.86948828725321E-15,0.));
#7024=DIRECTION('ref_axis',(-5.86948828725321E-15,1.,0.));
#7025=DIRECTION('',(0.,0.,-1.));
#7026=DIRECTION('',(-5.86948828725321E-15,1.,0.));
#7027=DIRECTION('',(0.,0.,-1.));
#7028=DIRECTION('center_axis',(0.,0.,-1.));
#7029=DIRECTION('ref_axis',(1.,0.,0.));
#7030=DIRECTION('',(0.,0.,-1.));
#7031=DIRECTION('center_axis',(0.,0.,-1.));
#7032=DIRECTION('ref_axis',(1.,0.,0.));
#7033=DIRECTION('center_axis',(3.64007549057426E-16,-1.,0.));
#7034=DIRECTION('ref_axis',(-1.,-3.64007549057426E-16,0.));
#7035=DIRECTION('',(0.,0.,-1.));
#7036=DIRECTION('',(-1.,-3.64007549057426E-16,0.));
#7037=DIRECTION('center_axis',(-1.,0.,0.));
#7038=DIRECTION('ref_axis',(0.,1.,0.));
#7039=DIRECTION('',(0.,0.,-1.));
#7040=DIRECTION('',(0.,1.,0.));
#7041=DIRECTION('center_axis',(0.,0.,-1.));
#7042=DIRECTION('ref_axis',(1.,0.,0.));
#7043=DIRECTION('',(0.,0.,-1.));
#7044=DIRECTION('center_axis',(0.,0.,-1.));
#7045=DIRECTION('ref_axis',(1.,0.,0.));
#7046=DIRECTION('center_axis',(0.,-1.,0.));
#7047=DIRECTION('ref_axis',(-1.,0.,0.));
#7048=DIRECTION('',(0.,0.,-1.));
#7049=DIRECTION('',(-1.,0.,0.));
#7050=DIRECTION('center_axis',(0.,0.,-1.));
#7051=DIRECTION('ref_axis',(1.,0.,0.));
#7052=DIRECTION('',(0.,0.,-1.));
#7053=DIRECTION('center_axis',(0.,0.,1.));
#7054=DIRECTION('ref_axis',(1.,0.,0.));
#7055=DIRECTION('center_axis',(0.,1.,0.));
#7056=DIRECTION('ref_axis',(1.,0.,0.));
#7057=DIRECTION('',(0.,0.,-1.));
#7058=DIRECTION('',(1.,0.,0.));
#7059=DIRECTION('center_axis',(0.,0.,-1.));
#7060=DIRECTION('ref_axis',(-1.,-1.22464679914735E-16,0.));
#7061=DIRECTION('',(0.,0.,-1.));
#7062=DIRECTION('center_axis',(0.,0.,-1.));
#7063=DIRECTION('ref_axis',(1.,0.,0.));
#7064=DIRECTION('center_axis',(0.,-1.,0.));
#7065=DIRECTION('ref_axis',(-1.,0.,0.));
#7066=DIRECTION('',(0.,0.,-1.));
#7067=DIRECTION('',(-1.,0.,0.));
#7068=DIRECTION('center_axis',(0.,0.,-1.));
#7069=DIRECTION('ref_axis',(1.,0.,0.));
#7070=DIRECTION('',(0.,0.,-1.));
#7071=DIRECTION('center_axis',(0.,0.,1.));
#7072=DIRECTION('ref_axis',(1.,0.,0.));
#7073=DIRECTION('center_axis',(-1.,0.,0.));
#7074=DIRECTION('ref_axis',(0.,1.,0.));
#7075=DIRECTION('',(0.,0.,1.));
#7076=DIRECTION('',(0.,1.,0.));
#7077=DIRECTION('center_axis',(0.,0.,1.));
#7078=DIRECTION('ref_axis',(1.,0.,0.));
#7079=DIRECTION('',(-1.,0.,0.));
#7080=DIRECTION('center_axis',(0.,0.,1.));
#7081=DIRECTION('ref_axis',(1.,0.,0.));
#7082=DIRECTION('center_axis',(0.,0.,1.));
#7083=DIRECTION('ref_axis',(1.,0.,0.));
#7084=DIRECTION('center_axis',(0.,1.,0.));
#7085=DIRECTION('ref_axis',(1.,0.,0.));
#7086=DIRECTION('',(0.,0.,-1.));
#7087=DIRECTION('',(1.,0.,0.));
#7088=DIRECTION('',(0.,0.,-1.));
#7089=DIRECTION('center_axis',(0.,0.,-1.));
#7090=DIRECTION('ref_axis',(1.,0.,0.));
#7091=DIRECTION('',(0.,0.,-1.));
#7092=DIRECTION('center_axis',(0.,0.,1.));
#7093=DIRECTION('ref_axis',(1.,0.,0.));
#7094=DIRECTION('center_axis',(0.,0.,-1.));
#7095=DIRECTION('ref_axis',(1.,0.,0.));
#7096=DIRECTION('',(0.,0.,-1.));
#7097=DIRECTION('',(0.,0.,-1.));
#7098=DIRECTION('center_axis',(0.,0.,1.));
#7099=DIRECTION('ref_axis',(1.,0.,0.));
#7100=DIRECTION('',(0.,0.,-1.));
#7101=DIRECTION('center_axis',(0.,0.,1.));
#7102=DIRECTION('ref_axis',(1.,0.,0.));
#7103=DIRECTION('center_axis',(0.,0.,-1.));
#7104=DIRECTION('ref_axis',(1.,0.,0.));
#7105=DIRECTION('',(0.,0.,-1.));
#7106=DIRECTION('center_axis',(0.,0.,1.));
#7107=DIRECTION('ref_axis',(1.,0.,0.));
#7108=DIRECTION('center_axis',(0.,-1.,0.));
#7109=DIRECTION('ref_axis',(-1.,0.,0.));
#7110=DIRECTION('',(-1.,0.,0.));
#7111=DIRECTION('',(0.,0.,-1.));
#7112=DIRECTION('center_axis',(0.,1.,0.));
#7113=DIRECTION('ref_axis',(1.,0.,0.));
#7114=DIRECTION('',(0.,0.,-1.));
#7115=DIRECTION('',(1.,0.,0.));
#7116=DIRECTION('center_axis',(1.,0.,0.));
#7117=DIRECTION('ref_axis',(0.,-1.,0.));
#7118=DIRECTION('',(0.,0.,-1.));
#7119=DIRECTION('',(0.,-1.,0.));
#7120=DIRECTION('center_axis',(0.,0.,-1.));
#7121=DIRECTION('ref_axis',(1.,0.,0.));
#7122=DIRECTION('',(0.,0.,-1.));
#7123=DIRECTION('center_axis',(0.,0.,1.));
#7124=DIRECTION('ref_axis',(1.,0.,0.));
#7125=DIRECTION('',(0.,0.,-1.));
#7126=DIRECTION('center_axis',(0.,1.,0.));
#7127=DIRECTION('ref_axis',(1.,0.,0.));
#7128=DIRECTION('',(0.,0.,-1.));
#7129=DIRECTION('',(1.,0.,0.));
#7130=DIRECTION('center_axis',(1.,0.,0.));
#7131=DIRECTION('ref_axis',(0.,-1.,0.));
#7132=DIRECTION('',(0.,0.,-1.));
#7133=DIRECTION('',(0.,-1.,0.));
#7134=DIRECTION('center_axis',(0.,0.,-1.));
#7135=DIRECTION('ref_axis',(1.,0.,0.));
#7136=DIRECTION('',(0.,0.,-1.));
#7137=DIRECTION('center_axis',(0.,0.,1.));
#7138=DIRECTION('ref_axis',(1.,0.,0.));
#7139=DIRECTION('',(0.,0.,-1.));
#7140=DIRECTION('center_axis',(0.,1.,0.));
#7141=DIRECTION('ref_axis',(1.,0.,0.));
#7142=DIRECTION('',(0.,0.,-1.));
#7143=DIRECTION('',(1.,0.,0.));
#7144=DIRECTION('center_axis',(0.,0.,-1.));
#7145=DIRECTION('ref_axis',(1.,0.,0.));
#7146=DIRECTION('',(0.,0.,-1.));
#7147=DIRECTION('center_axis',(0.,0.,1.));
#7148=DIRECTION('ref_axis',(1.,0.,0.));
#7149=DIRECTION('center_axis',(1.,0.,0.));
#7150=DIRECTION('ref_axis',(0.,-1.,0.));
#7151=DIRECTION('',(0.,-1.,0.));
#7152=DIRECTION('center_axis',(-1.,0.,0.));
#7153=DIRECTION('ref_axis',(0.,1.,0.));
#7154=DIRECTION('',(0.,0.,-1.));
#7155=DIRECTION('',(0.,1.,0.));
#7156=DIRECTION('center_axis',(0.,0.,-1.));
#7157=DIRECTION('ref_axis',(1.,0.,0.));
#7158=DIRECTION('center_axis',(0.,0.,-1.));
#7159=DIRECTION('ref_axis',(1.,0.,0.));
#7160=DIRECTION('center_axis',(0.,0.,1.));
#7161=DIRECTION('ref_axis',(1.,0.,0.));
#7162=DIRECTION('',(1.,0.,0.));
#7163=DIRECTION('',(1.,0.,0.));
#7164=DIRECTION('center_axis',(0.707106781186555,-0.70710678118654,0.));
#7165=DIRECTION('ref_axis',(-0.70710678118654,-0.707106781186555,0.));
#7166=DIRECTION('',(0.,0.,-1.));
#7167=DIRECTION('',(-0.70710678118654,-0.707106781186555,0.));
#7168=DIRECTION('',(0.,0.,-1.));
#7169=DIRECTION('center_axis',(0.,-1.,0.));
#7170=DIRECTION('ref_axis',(-1.,0.,0.));
#7171=DIRECTION('',(0.,0.,-1.));
#7172=DIRECTION('',(-1.,0.,0.));
#7173=DIRECTION('center_axis',(-0.707106781186555,-0.70710678118654,0.));
#7174=DIRECTION('ref_axis',(-0.70710678118654,0.707106781186555,0.));
#7175=DIRECTION('',(0.,0.,-1.));
#7176=DIRECTION('',(-0.70710678118654,0.707106781186555,0.));
#7177=DIRECTION('center_axis',(0.,0.,-1.));
#7178=DIRECTION('ref_axis',(1.,0.,0.));
#7179=DIRECTION('center_axis',(0.,0.,-1.));
#7180=DIRECTION('ref_axis',(1.,0.,0.));
#7181=DIRECTION('center_axis',(0.,0.,-1.));
#7182=DIRECTION('ref_axis',(-1.,-1.22464679914735E-16,0.));
#7183=DIRECTION('center_axis',(0.,0.,-1.));
#7184=DIRECTION('ref_axis',(1.,0.,0.));
#7185=DIRECTION('center_axis',(0.,0.,1.));
#7186=DIRECTION('ref_axis',(1.,0.,0.));
#7187=DIRECTION('center_axis',(-0.707106781186548,-0.707106781186548,0.));
#7188=DIRECTION('ref_axis',(-0.707106781186548,0.707106781186548,0.));
#7189=DIRECTION('',(0.,0.,-1.));
#7190=DIRECTION('',(-0.707106781186548,0.707106781186548,0.));
#7191=DIRECTION('',(0.,0.,-1.));
#7192=DIRECTION('center_axis',(0.,0.,-1.));
#7193=DIRECTION('ref_axis',(1.,0.,0.));
#7194=DIRECTION('center_axis',(0.,0.,-1.));
#7195=DIRECTION('ref_axis',(1.,0.,0.));
#7196=DIRECTION('center_axis',(0.,0.,-1.));
#7197=DIRECTION('ref_axis',(-1.,-1.22464679914735E-16,0.));
#7198=DIRECTION('',(0.,0.,-1.));
#7199=DIRECTION('center_axis',(0.,0.,-1.));
#7200=DIRECTION('ref_axis',(1.,0.,0.));
#7201=DIRECTION('center_axis',(0.707106781186563,-0.707106781186532,0.));
#7202=DIRECTION('ref_axis',(-0.707106781186532,-0.707106781186563,0.));
#7203=DIRECTION('',(0.,0.,-1.));
#7204=DIRECTION('',(-0.707106781186532,-0.707106781186563,0.));
#7205=DIRECTION('center_axis',(0.,-1.,0.));
#7206=DIRECTION('ref_axis',(-1.,0.,0.));
#7207=DIRECTION('',(-1.,0.,0.));
#7208=DIRECTION('center_axis',(0.,0.,1.));
#7209=DIRECTION('ref_axis',(1.,0.,0.));
#7210=DIRECTION('',(0.,0.,-1.));
#7211=DIRECTION('',(0.,0.,-1.));
#7212=DIRECTION('',(0.,0.,-1.));
#7213=DIRECTION('',(0.,0.,-1.));
#7214=DIRECTION('',(0.,0.,-1.));
#7215=DIRECTION('',(0.,0.,-1.));
#7216=DIRECTION('',(0.,0.,-1.));
#7217=DIRECTION('',(0.,0.,-1.));
#7218=DIRECTION('center_axis',(0.990961387734871,0.13414741152396,0.));
#7219=DIRECTION('ref_axis',(0.13414741152396,-0.990961387734871,0.));
#7220=DIRECTION('',(0.,0.,-1.));
#7221=DIRECTION('',(0.13414741152396,-0.990961387734871,0.));
#7222=DIRECTION('',(0.,0.,-1.));
#7223=DIRECTION('',(0.,0.,-1.));
#7224=DIRECTION('',(0.,0.,-1.));
#7225=DIRECTION('',(0.,0.,-1.));
#7226=DIRECTION('',(0.,0.,-1.));
#7227=DIRECTION('',(0.,0.,-1.));
#7228=DIRECTION('center_axis',(0.167484631365515,-0.985874686892993,0.));
#7229=DIRECTION('ref_axis',(-0.985874686892993,-0.167484631365515,0.));
#7230=DIRECTION('',(0.,0.,-1.));
#7231=DIRECTION('',(-0.985874686892993,-0.167484631365515,0.));
#7232=DIRECTION('',(0.,0.,-1.));
#7233=DIRECTION('',(0.,0.,-1.));
#7234=DIRECTION('',(0.,0.,-1.));
#7235=DIRECTION('',(0.,0.,-1.));
#7236=DIRECTION('',(0.,0.,-1.));
#7237=DIRECTION('',(0.,0.,-1.));
#7238=DIRECTION('',(0.,0.,-1.));
#7239=DIRECTION('',(0.,0.,-1.));
#7240=DIRECTION('',(0.,0.,-1.));
#7241=DIRECTION('',(0.,0.,-1.));
#7242=DIRECTION('',(0.,0.,-1.));
#7243=DIRECTION('',(0.,0.,-1.));
#7244=DIRECTION('center_axis',(0.120440280542819,0.992720574392798,0.));
#7245=DIRECTION('ref_axis',(0.992720574392798,-0.120440280542819,0.));
#7246=DIRECTION('',(0.992720574392798,-0.120440280542819,0.));
#7247=DIRECTION('center_axis',(0.,0.,1.));
#7248=DIRECTION('ref_axis',(1.,0.,0.));
#7249=DIRECTION('center_axis',(1.,0.,0.));
#7250=DIRECTION('ref_axis',(0.,-1.,0.));
#7251=DIRECTION('',(0.,0.,-1.));
#7252=DIRECTION('',(0.,-1.,0.));
#7253=DIRECTION('',(0.,0.,-1.));
#7254=DIRECTION('',(0.,0.,-1.));
#7255=DIRECTION('center_axis',(1.,0.,0.));
#7256=DIRECTION('ref_axis',(0.,-1.,0.));
#7257=DIRECTION('',(0.,0.,-1.));
#7258=DIRECTION('',(0.,-1.,0.));
#7259=DIRECTION('',(0.,0.,-1.));
#7260=DIRECTION('',(0.,0.,-1.));
#7261=DIRECTION('center_axis',(0.,1.,0.));
#7262=DIRECTION('ref_axis',(1.,0.,0.));
#7263=DIRECTION('',(0.,0.,-1.));
#7264=DIRECTION('',(1.,0.,0.));
#7265=DIRECTION('center_axis',(-1.,0.,0.));
#7266=DIRECTION('ref_axis',(0.,1.,0.));
#7267=DIRECTION('',(0.,0.,-1.));
#7268=DIRECTION('',(0.,1.,0.));
#7269=DIRECTION('center_axis',(0.,-1.,0.));
#7270=DIRECTION('ref_axis',(-1.,0.,0.));
#7271=DIRECTION('',(-1.,0.,0.));
#7272=DIRECTION('center_axis',(0.,0.,1.));
#7273=DIRECTION('ref_axis',(1.,0.,0.));
#7274=DIRECTION('center_axis',(0.,-1.,0.));
#7275=DIRECTION('ref_axis',(-1.,0.,0.));
#7276=DIRECTION('',(0.,0.,-1.));
#7277=DIRECTION('',(-1.,0.,0.));
#7278=DIRECTION('',(0.,0.,-1.));
#7279=DIRECTION('',(0.,0.,-1.));
#7280=DIRECTION('',(0.,0.,-1.));
#7281=DIRECTION('',(0.,0.,-1.));
#7282=DIRECTION('',(0.,0.,-1.));
#7283=DIRECTION('',(0.,0.,-1.));
#7284=DIRECTION('',(0.,0.,-1.));
#7285=DIRECTION('',(0.,0.,-1.));
#7286=DIRECTION('',(0.,0.,-1.));
#7287=DIRECTION('center_axis',(0.0995040008847599,-0.995037162023573,0.));
#7288=DIRECTION('ref_axis',(-0.995037162023573,-0.0995040008847599,0.));
#7289=DIRECTION('',(0.,0.,-1.));
#7290=DIRECTION('',(-0.995037162023573,-0.0995040008847599,0.));
#7291=DIRECTION('',(0.,0.,-1.));
#7292=DIRECTION('',(0.,0.,-1.));
#7293=DIRECTION('',(0.,0.,-1.));
#7294=DIRECTION('',(0.,0.,-1.));
#7295=DIRECTION('',(0.,0.,-1.));
#7296=DIRECTION('',(0.,0.,-1.));
#7297=DIRECTION('',(0.,0.,-1.));
#7298=DIRECTION('',(0.,0.,-1.));
#7299=DIRECTION('',(0.,0.,-1.));
#7300=DIRECTION('center_axis',(0.,1.,0.));
#7301=DIRECTION('ref_axis',(1.,0.,0.));
#7302=DIRECTION('',(0.,0.,-1.));
#7303=DIRECTION('',(1.,0.,0.));
#7304=DIRECTION('center_axis',(-1.,0.,0.));
#7305=DIRECTION('ref_axis',(0.,1.,0.));
#7306=DIRECTION('',(0.,1.,0.));
#7307=DIRECTION('center_axis',(0.,0.,1.));
#7308=DIRECTION('ref_axis',(1.,0.,0.));
#7309=DIRECTION('center_axis',(0.,1.,0.));
#7310=DIRECTION('ref_axis',(-1.,0.,0.));
#7311=DIRECTION('',(-1.,0.,0.));
#7312=DIRECTION('',(0.,0.,1.));
#7313=DIRECTION('',(0.,0.,1.));
#7314=DIRECTION('center_axis',(1.,0.,0.));
#7315=DIRECTION('ref_axis',(0.,1.,0.));
#7316=DIRECTION('',(0.,1.,0.));
#7317=DIRECTION('',(0.,0.,1.));
#7318=DIRECTION('center_axis',(-6.16297582203915E-33,-1.,0.));
#7319=DIRECTION('ref_axis',(1.,-6.16297582203915E-33,0.));
#7320=DIRECTION('',(1.,-6.16297582203915E-33,0.));
#7321=DIRECTION('',(0.,0.,1.));
#7322=DIRECTION('center_axis',(-1.,0.,0.));
#7323=DIRECTION('ref_axis',(0.,-1.,0.));
#7324=DIRECTION('',(0.,-1.,0.));
#7325=DIRECTION('center_axis',(0.,0.,1.));
#7326=DIRECTION('ref_axis',(1.,0.,0.));
#7327=CARTESIAN_POINT('',(0.,0.,0.));
#7328=CARTESIAN_POINT('Origin',(55.6205300054711,7.3794699945289,3.75));
#7329=CARTESIAN_POINT('',(53.875,7.50446999452888,3.75));
#7330=CARTESIAN_POINT('',(53.875,7.50446999452888,3.55));
#7331=CARTESIAN_POINT('',(53.875,7.50446999452888,3.75));
#7332=CARTESIAN_POINT('',(53.8705300054711,7.3794699945289,3.55));
#7333=CARTESIAN_POINT('Origin',(55.6205300054711,7.3794699945289,3.55));
#7334=CARTESIAN_POINT('',(53.8705300054711,7.3794699945289,0.));
#7335=CARTESIAN_POINT('',(53.8705300054711,7.3794699945289,3.75));
#7336=CARTESIAN_POINT('Origin',(55.6205300054711,7.3794699945289,0.));
#7337=CARTESIAN_POINT('',(53.875,7.25446999452888,3.55));
#7338=CARTESIAN_POINT('Origin',(55.6205300054711,7.3794699945289,3.55));
#7339=CARTESIAN_POINT('',(53.875,7.25446999452888,3.75));
#7340=CARTESIAN_POINT('',(53.875,7.25446999452888,3.75));
#7341=CARTESIAN_POINT('Origin',(55.6205300054711,7.3794699945289,3.75));
#7342=CARTESIAN_POINT('Origin',(30.,15.,3.75));
#7343=CARTESIAN_POINT('',(0.,30.,3.75));
#7344=CARTESIAN_POINT('',(0.,0.,3.75));
#7345=CARTESIAN_POINT('',(0.,30.,3.75));
#7346=CARTESIAN_POINT('',(60.,0.,3.75));
#7347=CARTESIAN_POINT('',(0.,0.,3.75));
#7348=CARTESIAN_POINT('',(60.,30.,3.75));
#7349=CARTESIAN_POINT('',(60.,-3.69778549322349E-31,3.75));
#7350=CARTESIAN_POINT('',(60.,30.,3.75));
#7351=CARTESIAN_POINT('',(6.87500000000001,7.25446999452888,3.75));
#7352=CARTESIAN_POINT('',(41.9375,7.25446999452888,3.75));
#7353=CARTESIAN_POINT('',(6.87500000000001,8.00446999452888,3.75));
#7354=CARTESIAN_POINT('Origin',(6.87500000000001,7.62946999452888,3.75));
#7355=CARTESIAN_POINT('',(51.875,8.00446999452888,3.75));
#7356=CARTESIAN_POINT('',(18.4375,8.00446999452888,3.75));
#7357=CARTESIAN_POINT('',(51.875,8.25446999452887,3.75));
#7358=CARTESIAN_POINT('Origin',(51.875,8.12946999452888,3.75));
#7359=CARTESIAN_POINT('',(6.87500000000001,8.25446999452888,3.75));
#7360=CARTESIAN_POINT('',(40.9375,8.25446999452888,3.75));
#7361=CARTESIAN_POINT('',(6.87500000000001,9.00446999452888,3.75));
#7362=CARTESIAN_POINT('Origin',(6.87500000000001,8.62946999452888,3.75));
#7363=CARTESIAN_POINT('',(51.875,9.00446999452888,3.75));
#7364=CARTESIAN_POINT('',(18.4375,9.00446999452888,3.75));
#7365=CARTESIAN_POINT('',(51.875,9.25446999452887,3.75));
#7366=CARTESIAN_POINT('Origin',(51.875,9.12946999452888,3.75));
#7367=CARTESIAN_POINT('',(6.87500000000001,9.25446999452888,3.75));
#7368=CARTESIAN_POINT('',(40.9375,9.25446999452888,3.75));
#7369=CARTESIAN_POINT('',(6.87500000000001,10.0044699945289,3.75));
#7370=CARTESIAN_POINT('Origin',(6.87500000000001,9.62946999452888,3.75));
#7371=CARTESIAN_POINT('',(51.875,10.0044699945289,3.75));
#7372=CARTESIAN_POINT('',(18.4375,10.0044699945289,3.75));
#7373=CARTESIAN_POINT('',(51.875,10.2544699945289,3.75));
#7374=CARTESIAN_POINT('Origin',(51.875,10.1294699945289,3.75));
#7375=CARTESIAN_POINT('',(6.87500000000001,10.2544699945289,3.75));
#7376=CARTESIAN_POINT('',(40.9375,10.2544699945289,3.75));
#7377=CARTESIAN_POINT('',(6.87500000000001,11.0044699945289,3.75));
#7378=CARTESIAN_POINT('Origin',(6.87500000000001,10.6294699945289,3.75));
#7379=CARTESIAN_POINT('',(51.875,11.0044699945289,3.75));
#7380=CARTESIAN_POINT('',(18.4375,11.0044699945289,3.75));
#7381=CARTESIAN_POINT('',(51.875,11.2544699945289,3.75));
#7382=CARTESIAN_POINT('Origin',(51.875,11.1294699945289,3.75));
#7383=CARTESIAN_POINT('',(6.87500000000001,11.2544699945289,3.75));
#7384=CARTESIAN_POINT('',(40.9375,11.2544699945289,3.75));
#7385=CARTESIAN_POINT('',(6.87500000000001,12.0044699945289,3.75));
#7386=CARTESIAN_POINT('Origin',(6.87500000000001,11.6294699945289,3.75));
#7387=CARTESIAN_POINT('',(51.875,12.0044699945289,3.75));
#7388=CARTESIAN_POINT('',(18.4375,12.0044699945289,3.75));
#7389=CARTESIAN_POINT('',(51.875,12.2544699945289,3.75));
#7390=CARTESIAN_POINT('Origin',(51.875,12.1294699945289,3.75));
#7391=CARTESIAN_POINT('',(6.87500000000001,12.2544699945289,3.75));
#7392=CARTESIAN_POINT('',(33.4375,12.2544699945289,3.75));
#7393=CARTESIAN_POINT('',(5.87500000000001,13.2544699945289,3.75));
#7394=CARTESIAN_POINT('Origin',(6.87500000000001,13.2544699945289,3.75));
#7395=CARTESIAN_POINT('',(5.87500000000001,23.2544699945289,3.75));
#7396=CARTESIAN_POINT('',(5.87500000000001,14.1272349972644,3.75));
#7397=CARTESIAN_POINT('',(4.25,25.,3.75));
#7398=CARTESIAN_POINT('Origin',(6.,25.,3.75));
#7399=CARTESIAN_POINT('',(6.12500000000001,23.2544699945289,3.75));
#7400=CARTESIAN_POINT('Origin',(6.,25.,3.75));
#7401=CARTESIAN_POINT('',(6.12500000000001,13.2544699945289,3.75));
#7402=CARTESIAN_POINT('',(6.12500000000001,19.1272349972644,3.75));
#7403=CARTESIAN_POINT('',(6.87500000000001,12.5044699945289,3.75));
#7404=CARTESIAN_POINT('Origin',(6.87500000000001,13.2544699945289,3.75));
#7405=CARTESIAN_POINT('',(14.4,12.5044699945289,3.75));
#7406=CARTESIAN_POINT('',(18.4375,12.5044699945289,3.75));
#7407=CARTESIAN_POINT('',(14.6,12.7044699945289,3.75));
#7408=CARTESIAN_POINT('Origin',(14.4,12.7044699945289,3.75));
#7409=CARTESIAN_POINT('',(14.5,12.6044699945289,3.75));
#7410=CARTESIAN_POINT('',(19.0238825013677,17.1283524958967,3.75));
#7411=CARTESIAN_POINT('',(14.5,12.9544699945289,3.75));
#7412=CARTESIAN_POINT('Origin',(14.5,12.7794699945289,3.75));
#7413=CARTESIAN_POINT('',(14.95,12.9544699945289,3.75));
#7414=CARTESIAN_POINT('',(22.25,12.9544699945289,3.75));
#7415=CARTESIAN_POINT('',(14.95,15.7544699945289,3.75));
#7416=CARTESIAN_POINT('',(14.95,13.9772349972644,3.75));
#7417=CARTESIAN_POINT('',(14.8,15.9044699945289,3.75));
#7418=CARTESIAN_POINT('Origin',(14.8,15.7544699945289,3.75));
#7419=CARTESIAN_POINT('',(12.95,15.9044699945289,3.75));
#7420=CARTESIAN_POINT('',(22.4,15.9044699945289,3.75));
#7421=CARTESIAN_POINT('',(12.95,16.4044699945289,3.75));
#7422=CARTESIAN_POINT('Origin',(12.95,16.1544699945289,3.75));
#7423=CARTESIAN_POINT('',(17.2,16.4044699945289,3.75));
#7424=CARTESIAN_POINT('',(21.475,16.4044699945289,3.75));
#7425=CARTESIAN_POINT('',(17.2,16.7044699945289,3.75));
#7426=CARTESIAN_POINT('Origin',(17.2,16.5544699945289,3.75));
#7427=CARTESIAN_POINT('',(15.2,16.7044699945289,3.75));
#7428=CARTESIAN_POINT('',(23.6,16.7044699945289,3.75));
#7429=CARTESIAN_POINT('',(14.95,16.9544699945289,3.75));
#7430=CARTESIAN_POINT('Origin',(15.2,16.9544699945289,3.75));
#7431=CARTESIAN_POINT('',(14.95,17.9544699945289,3.75));
#7432=CARTESIAN_POINT('',(14.95,15.9772349972644,3.75));
#7433=CARTESIAN_POINT('',(12.2,17.9544699945289,3.75));
#7434=CARTESIAN_POINT('',(22.475,17.9544699945289,3.75));
#7435=CARTESIAN_POINT('',(11.95,18.2044699945289,3.75));
#7436=CARTESIAN_POINT('Origin',(12.2,18.2044699945289,3.75));
#7437=CARTESIAN_POINT('',(11.95,23.2507144315464,3.75));
#7438=CARTESIAN_POINT('',(11.9500000000001,16.6022349972644,3.75));
#7439=CARTESIAN_POINT('',(10.25,25.,3.75));
#7440=CARTESIAN_POINT('Origin',(12.,25.,3.75));
#7441=CARTESIAN_POINT('',(12.05,23.2507144315464,3.75));
#7442=CARTESIAN_POINT('Origin',(12.,25.,3.75));
#7443=CARTESIAN_POINT('',(12.05,18.2044699945289,3.75));
#7444=CARTESIAN_POINT('',(12.0500000000001,19.1253572157732,3.75));
#7445=CARTESIAN_POINT('',(12.2000000047067,18.0544699945289,3.75));
#7446=CARTESIAN_POINT('Origin',(12.2,18.2044699945289,3.75));
#7447=CARTESIAN_POINT('',(17.8000000089335,18.0544699945289,3.75));
#7448=CARTESIAN_POINT('',(21.1000000023534,18.0544699945289,3.75));
#7449=CARTESIAN_POINT('',(17.9500000000001,18.2044699945289,3.75));
#7450=CARTESIAN_POINT('Origin',(17.8000000000001,18.2044699945289,3.75));
#7451=CARTESIAN_POINT('',(17.9500000000001,23.2507144315464,3.75));
#7452=CARTESIAN_POINT('',(17.9500000000001,16.6022349972645,3.75));
#7453=CARTESIAN_POINT('',(16.25,25.,3.75));
#7454=CARTESIAN_POINT('Origin',(18.,25.,3.75));
#7455=CARTESIAN_POINT('',(18.0500000000001,23.2507144315464,3.75));
#7456=CARTESIAN_POINT('Origin',(18.,25.,3.75));
#7457=CARTESIAN_POINT('',(18.0500000000001,18.2044699430469,3.75));
#7458=CARTESIAN_POINT('',(18.0500000000001,19.1253572157732,3.75));
#7459=CARTESIAN_POINT('',(17.7999999907328,17.9544699945289,3.75));
#7460=CARTESIAN_POINT('Origin',(17.8000000000001,18.2044699945289,3.75));
#7461=CARTESIAN_POINT('',(15.05,17.9544699945289,3.75));
#7462=CARTESIAN_POINT('',(23.8999999953664,17.9544699945289,3.75));
#7463=CARTESIAN_POINT('',(15.05,16.9544699945289,3.75));
#7464=CARTESIAN_POINT('',(15.05,16.4772349972644,3.75));
#7465=CARTESIAN_POINT('',(15.2,16.8044699945289,3.75));
#7466=CARTESIAN_POINT('Origin',(15.2,16.9544699945289,3.75));
#7467=CARTESIAN_POINT('',(17.2,16.8044699945289,3.75));
#7468=CARTESIAN_POINT('',(22.6,16.8044699945289,3.75));
#7469=CARTESIAN_POINT('',(17.2,16.3044699945289,3.75));
#7470=CARTESIAN_POINT('Origin',(17.2,16.5544699945289,3.75));
#7471=CARTESIAN_POINT('',(12.95,16.3044699945289,3.75));
#7472=CARTESIAN_POINT('',(23.6,16.3044699945289,3.75));
#7473=CARTESIAN_POINT('',(12.95,16.0044699945289,3.75));
#7474=CARTESIAN_POINT('Origin',(12.95,16.1544699945289,3.75));
#7475=CARTESIAN_POINT('',(14.8,16.0044699945289,3.75));
#7476=CARTESIAN_POINT('',(21.475,16.0044699945289,3.75));
#7477=CARTESIAN_POINT('',(15.05,15.7544699945289,3.75));
#7478=CARTESIAN_POINT('Origin',(14.8,15.7544699945289,3.75));
#7479=CARTESIAN_POINT('',(15.05,12.9544699945289,3.75));
#7480=CARTESIAN_POINT('',(15.05,15.3772349972644,3.75));
#7481=CARTESIAN_POINT('',(15.5,12.9544699945289,3.75));
#7482=CARTESIAN_POINT('',(22.25,12.9544699945289,3.75));
#7483=CARTESIAN_POINT('',(15.5,12.6044699945289,3.75));
#7484=CARTESIAN_POINT('Origin',(15.5,12.7794699945289,3.75));
#7485=CARTESIAN_POINT('',(15.4,12.7044699945289,3.75));
#7486=CARTESIAN_POINT('',(18.5261174986321,9.57835249589668,3.75));
#7487=CARTESIAN_POINT('',(15.4,12.5044699945289,3.75));
#7488=CARTESIAN_POINT('',(15.4,13.8522349972644,3.75));
#7489=CARTESIAN_POINT('',(32.4,12.5044699945289,3.75));
#7490=CARTESIAN_POINT('',(22.7,12.5044699945289,3.75));
#7491=CARTESIAN_POINT('',(32.6,12.7044699945289,3.75));
#7492=CARTESIAN_POINT('Origin',(32.4,12.7044699945289,3.75));
#7493=CARTESIAN_POINT('',(32.5,12.6044699945289,3.75));
#7494=CARTESIAN_POINT('',(32.5238825013678,12.6283524958967,3.75));
#7495=CARTESIAN_POINT('',(32.5,12.9544699945289,3.75));
#7496=CARTESIAN_POINT('Origin',(32.5,12.7794699945289,3.75));
#7497=CARTESIAN_POINT('',(32.55,12.9544699945289,3.75));
#7498=CARTESIAN_POINT('',(31.25,12.9544699945289,3.75));
#7499=CARTESIAN_POINT('',(32.55,13.2544699945289,3.75));
#7500=CARTESIAN_POINT('',(32.55,13.9772349972644,3.75));
#7501=CARTESIAN_POINT('',(32.4,13.4044699945289,3.75));
#7502=CARTESIAN_POINT('Origin',(32.4,13.2544699945289,3.75));
#7503=CARTESIAN_POINT('',(24.5999999999999,13.4044699945289,3.75));
#7504=CARTESIAN_POINT('',(31.2,13.4044699945289,3.75));
#7505=CARTESIAN_POINT('',(24.3499999999999,13.6544699945289,3.75));
#7506=CARTESIAN_POINT('Origin',(24.5999999999999,13.6544699945289,3.75));
#7507=CARTESIAN_POINT('',(24.3499999999999,16.5507144315464,3.75));
#7508=CARTESIAN_POINT('',(24.35,14.3272349972644,3.75));
#7509=CARTESIAN_POINT('',(24.1999999999999,16.7007144315465,3.75));
#7510=CARTESIAN_POINT('Origin',(24.1999999999999,16.5507144315464,3.75));
#7511=CARTESIAN_POINT('',(22.2,16.7007144315465,3.75));
#7512=CARTESIAN_POINT('',(27.1,16.7007144315465,3.75));
#7513=CARTESIAN_POINT('',(22.2000000166311,17.2007144315464,3.75));
#7514=CARTESIAN_POINT('Origin',(22.2,16.9507144315464,3.75));
#7515=CARTESIAN_POINT('',(26.1999999999999,17.2007144315464,3.75));
#7516=CARTESIAN_POINT('',(26.1000000083155,17.2007144315464,3.75));
#7517=CARTESIAN_POINT('',(26.1999999999999,17.5007144315464,3.75));
#7518=CARTESIAN_POINT('Origin',(26.1999999999999,17.3507144315464,3.75));
#7519=CARTESIAN_POINT('',(24.1999999999999,17.5007144315464,3.75));
#7520=CARTESIAN_POINT('',(28.1,17.5007144315464,3.75));
#7521=CARTESIAN_POINT('',(23.9499999999999,17.7507144315464,3.75));
#7522=CARTESIAN_POINT('Origin',(24.1999999999999,17.7507144315464,3.75));
#7523=CARTESIAN_POINT('',(23.9500000000001,23.2507144315464,3.75));
#7524=CARTESIAN_POINT('',(23.9499999999999,16.3753572157732,3.75));
#7525=CARTESIAN_POINT('',(22.25,25.,3.75));
#7526=CARTESIAN_POINT('Origin',(24.,25.,3.75));
#7527=CARTESIAN_POINT('',(24.0500000000001,23.2507144315464,3.75));
#7528=CARTESIAN_POINT('Origin',(24.,25.,3.75));
#7529=CARTESIAN_POINT('',(24.0500000000001,17.7507144315464,3.75));
#7530=CARTESIAN_POINT('',(24.0500000000002,19.1253572157733,3.75));
#7531=CARTESIAN_POINT('',(24.2,17.6007144315464,3.75));
#7532=CARTESIAN_POINT('Origin',(24.1999999999999,17.7507144315464,3.75));
#7533=CARTESIAN_POINT('',(26.1999999999999,17.6007144315464,3.75));
#7534=CARTESIAN_POINT('',(27.1,17.6007144315464,3.75));
#7535=CARTESIAN_POINT('',(26.2,17.1007144315464,3.75));
#7536=CARTESIAN_POINT('Origin',(26.1999999999999,17.3507144315464,3.75));
#7537=CARTESIAN_POINT('',(22.1999999999999,17.1007144315464,3.75));
#7538=CARTESIAN_POINT('',(28.1,17.1007144315464,3.75));
#7539=CARTESIAN_POINT('',(22.2,16.8007144315464,3.75));
#7540=CARTESIAN_POINT('Origin',(22.2,16.9507144315464,3.75));
#7541=CARTESIAN_POINT('',(24.1999999999999,16.8007144315464,3.75));
#7542=CARTESIAN_POINT('',(26.1,16.8007144315464,3.75));
#7543=CARTESIAN_POINT('',(24.4499999999999,16.5507144315464,3.75));
#7544=CARTESIAN_POINT('Origin',(24.1999999999999,16.5507144315464,3.75));
#7545=CARTESIAN_POINT('',(24.4499999999999,13.6544699945289,3.75));
#7546=CARTESIAN_POINT('',(24.4499999999999,15.7753572157732,3.75));
#7547=CARTESIAN_POINT('',(24.5999999999999,13.5044699945289,3.75));
#7548=CARTESIAN_POINT('Origin',(24.5999999999999,13.6544699945289,3.75));
#7549=CARTESIAN_POINT('',(32.4,13.5044699945289,3.75));
#7550=CARTESIAN_POINT('',(27.3,13.5044699945289,3.75));
#7551=CARTESIAN_POINT('',(32.65,13.2544699945289,3.75));
#7552=CARTESIAN_POINT('Origin',(32.4,13.2544699945289,3.75));
#7553=CARTESIAN_POINT('',(32.65,12.9544699945289,3.75));
#7554=CARTESIAN_POINT('',(32.65,14.1272349972644,3.75));
#7555=CARTESIAN_POINT('',(32.8,12.9544699945289,3.75));
#7556=CARTESIAN_POINT('',(31.25,12.9544699945289,3.75));
#7557=CARTESIAN_POINT('',(32.8,16.1507144315464,3.75));
#7558=CARTESIAN_POINT('',(32.8,13.9772349972644,3.75));
#7559=CARTESIAN_POINT('',(32.65,16.3007144315464,3.75));
#7560=CARTESIAN_POINT('Origin',(32.65,16.1507144315464,3.75));
#7561=CARTESIAN_POINT('',(30.6000000000001,16.3007144315464,3.75));
#7562=CARTESIAN_POINT('',(31.325,16.3007144315464,3.75));
#7563=CARTESIAN_POINT('',(30.3500000000001,16.5507144315464,3.75));
#7564=CARTESIAN_POINT('Origin',(30.6000000000001,16.5507144315464,3.75));
#7565=CARTESIAN_POINT('',(30.1999999999999,16.7007144315465,3.75));
#7566=CARTESIAN_POINT('Origin',(30.2,16.5507144315464,3.75));
#7567=CARTESIAN_POINT('',(28.2,16.7007144315465,3.75));
#7568=CARTESIAN_POINT('',(30.1,16.7007144315465,3.75));
#7569=CARTESIAN_POINT('',(28.2000000166311,17.2007144315464,3.75));
#7570=CARTESIAN_POINT('Origin',(28.2,16.9507144315464,3.75));
#7571=CARTESIAN_POINT('',(32.1999999999999,17.2007144315464,3.75));
#7572=CARTESIAN_POINT('',(29.1000000083155,17.2007144315464,3.75));
#7573=CARTESIAN_POINT('',(32.1999999999999,17.5007144315464,3.75));
#7574=CARTESIAN_POINT('Origin',(32.1999999999999,17.3507144315464,3.75));
#7575=CARTESIAN_POINT('',(30.2,17.5007144315464,3.75));
#7576=CARTESIAN_POINT('',(31.1,17.5007144315464,3.75));
#7577=CARTESIAN_POINT('',(29.9499999999999,17.7507144315464,3.75));
#7578=CARTESIAN_POINT('Origin',(30.1999999999999,17.7507144315464,3.75));
#7579=CARTESIAN_POINT('',(29.9500000000001,23.2507144315464,3.75));
#7580=CARTESIAN_POINT('',(29.9499999999999,16.3753572157732,3.75));
#7581=CARTESIAN_POINT('',(28.25,25.,3.75));
#7582=CARTESIAN_POINT('Origin',(30.,25.,3.75));
#7583=CARTESIAN_POINT('',(30.0500000000001,23.2507144315464,3.75));
#7584=CARTESIAN_POINT('Origin',(30.,25.,3.75));
#7585=CARTESIAN_POINT('',(30.0500000000001,17.7507144315464,3.75));
#7586=CARTESIAN_POINT('',(30.0500000000001,19.1253572157732,3.75));
#7587=CARTESIAN_POINT('',(30.2,17.6007144315464,3.75));
#7588=CARTESIAN_POINT('Origin',(30.1999999999999,17.7507144315464,3.75));
#7589=CARTESIAN_POINT('',(32.1999999999999,17.6007144315464,3.75));
#7590=CARTESIAN_POINT('',(30.1,17.6007144315464,3.75));
#7591=CARTESIAN_POINT('',(32.2,17.1007144315464,3.75));
#7592=CARTESIAN_POINT('Origin',(32.1999999999999,17.3507144315464,3.75));
#7593=CARTESIAN_POINT('',(28.1999999999999,17.1007144315464,3.75));
#7594=CARTESIAN_POINT('',(31.1,17.1007144315464,3.75));
#7595=CARTESIAN_POINT('',(28.2,16.8007144315464,3.75));
#7596=CARTESIAN_POINT('Origin',(28.2,16.9507144315464,3.75));
#7597=CARTESIAN_POINT('',(30.1999999999999,16.8007144315464,3.75));
#7598=CARTESIAN_POINT('',(29.1,16.8007144315464,3.75));
#7599=CARTESIAN_POINT('',(30.45,16.5507144315464,3.75));
#7600=CARTESIAN_POINT('Origin',(30.2000000000001,16.5507144315464,3.75));
#7601=CARTESIAN_POINT('',(30.6000000000001,16.4007144315464,3.75));
#7602=CARTESIAN_POINT('Origin',(30.6000000000001,16.5507144315464,3.75));
#7603=CARTESIAN_POINT('',(32.65,16.4007144315464,3.75));
#7604=CARTESIAN_POINT('',(30.3,16.4007144315464,3.75));
#7605=CARTESIAN_POINT('',(32.9,16.1507144315464,3.75));
#7606=CARTESIAN_POINT('Origin',(32.65,16.1507144315464,3.75));
#7607=CARTESIAN_POINT('',(32.9,12.9544699945289,3.75));
#7608=CARTESIAN_POINT('',(32.9,15.5753572157732,3.75));
#7609=CARTESIAN_POINT('',(33.05,12.9544699945289,3.75));
#7610=CARTESIAN_POINT('',(31.25,12.9544699945289,3.75));
#7611=CARTESIAN_POINT('',(33.05,16.1507144315464,3.75));
#7612=CARTESIAN_POINT('',(33.05,13.9772349972644,3.75));
#7613=CARTESIAN_POINT('',(33.3,16.4007144315464,3.75));
#7614=CARTESIAN_POINT('Origin',(33.3,16.1507144315464,3.75));
#7615=CARTESIAN_POINT('',(36.1999999999999,16.4007144315464,3.75));
#7616=CARTESIAN_POINT('',(31.65,16.4007144315464,3.75));
#7617=CARTESIAN_POINT('',(36.1999999999999,16.7007144315465,3.75));
#7618=CARTESIAN_POINT('Origin',(36.1999999999999,16.5507144315464,3.75));
#7619=CARTESIAN_POINT('',(34.2,16.7007144315465,3.75));
#7620=CARTESIAN_POINT('',(33.1,16.7007144315465,3.75));
#7621=CARTESIAN_POINT('',(34.2000000166311,17.2007144315464,3.75));
#7622=CARTESIAN_POINT('Origin',(34.2,16.9507144315464,3.75));
#7623=CARTESIAN_POINT('',(38.1999999999999,17.2007144315464,3.75));
#7624=CARTESIAN_POINT('',(32.1000000083155,17.2007144315464,3.75));
#7625=CARTESIAN_POINT('',(38.1999999999999,17.5007144315464,3.75));
#7626=CARTESIAN_POINT('Origin',(38.1999999999999,17.3507144315464,3.75));
#7627=CARTESIAN_POINT('',(36.2,17.5007144315464,3.75));
#7628=CARTESIAN_POINT('',(34.1,17.5007144315464,3.75));
#7629=CARTESIAN_POINT('',(35.9499999999999,17.7507144315464,3.75));
#7630=CARTESIAN_POINT('Origin',(36.1999999999999,17.7507144315464,3.75));
#7631=CARTESIAN_POINT('',(35.9500000000001,23.2507144315464,3.75));
#7632=CARTESIAN_POINT('',(35.9499999999999,16.3753572157732,3.75));
#7633=CARTESIAN_POINT('',(34.25,25.,3.75));
#7634=CARTESIAN_POINT('Origin',(36.,25.,3.75));
#7635=CARTESIAN_POINT('',(36.0500000000001,23.2507144315464,3.75));
#7636=CARTESIAN_POINT('Origin',(36.,25.,3.75));
#7637=CARTESIAN_POINT('',(36.0500000000001,17.7507144315464,3.75));
#7638=CARTESIAN_POINT('',(36.0500000000002,19.1253572157731,3.75));
#7639=CARTESIAN_POINT('',(36.2,17.6007144315464,3.75));
#7640=CARTESIAN_POINT('Origin',(36.1999999999999,17.7507144315464,3.75));
#7641=CARTESIAN_POINT('',(38.1999999999999,17.6007144315464,3.75));
#7642=CARTESIAN_POINT('',(33.1,17.6007144315464,3.75));
#7643=CARTESIAN_POINT('',(38.2,17.1007144315464,3.75));
#7644=CARTESIAN_POINT('Origin',(38.1999999999999,17.3507144315464,3.75));
#7645=CARTESIAN_POINT('',(34.2,17.1007144315464,3.75));
#7646=CARTESIAN_POINT('',(34.1,17.1007144315464,3.75));
#7647=CARTESIAN_POINT('',(34.2,16.8007144315464,3.75));
#7648=CARTESIAN_POINT('Origin',(34.2,16.9507144315464,3.75));
#7649=CARTESIAN_POINT('',(36.1999999999999,16.8007144315464,3.75));
#7650=CARTESIAN_POINT('',(32.1,16.8007144315464,3.75));
#7651=CARTESIAN_POINT('',(36.1999999999999,16.3007144315464,3.75));
#7652=CARTESIAN_POINT('Origin',(36.1999999999999,16.5507144315464,3.75));
#7653=CARTESIAN_POINT('',(33.3,16.3007144315464,3.75));
#7654=CARTESIAN_POINT('',(33.1,16.3007144315464,3.75));
#7655=CARTESIAN_POINT('',(33.15,16.1507144315464,3.75));
#7656=CARTESIAN_POINT('Origin',(33.3,16.1507144315464,3.75));
#7657=CARTESIAN_POINT('',(33.15,12.9544699945289,3.75));
#7658=CARTESIAN_POINT('',(33.15,15.5753572157732,3.75));
#7659=CARTESIAN_POINT('',(33.3,12.9544699945289,3.75));
#7660=CARTESIAN_POINT('',(31.25,12.9544699945289,3.75));
#7661=CARTESIAN_POINT('',(33.3,13.2544699945289,3.75));
#7662=CARTESIAN_POINT('',(33.3,13.9772349972644,3.75));
#7663=CARTESIAN_POINT('',(33.55,13.5044699945289,3.75));
#7664=CARTESIAN_POINT('Origin',(33.55,13.2544699945289,3.75));
#7665=CARTESIAN_POINT('',(42.2,13.5044699945289,3.75));
#7666=CARTESIAN_POINT('',(31.775,13.5044699945289,3.75));
#7667=CARTESIAN_POINT('',(42.35,13.6544699945289,3.75));
#7668=CARTESIAN_POINT('Origin',(42.2,13.6544699945289,3.75));
#7669=CARTESIAN_POINT('',(42.35,16.5507144315464,3.75));
#7670=CARTESIAN_POINT('',(42.35,14.3272349972644,3.75));
#7671=CARTESIAN_POINT('',(42.2,16.7007144315465,3.75));
#7672=CARTESIAN_POINT('Origin',(42.2,16.5507144315464,3.75));
#7673=CARTESIAN_POINT('',(40.2,16.7007144315465,3.75));
#7674=CARTESIAN_POINT('',(36.1,16.7007144315465,3.75));
#7675=CARTESIAN_POINT('',(40.2000000166311,17.2007144315464,3.75));
#7676=CARTESIAN_POINT('Origin',(40.2,16.9507144315464,3.75));
#7677=CARTESIAN_POINT('',(44.1999999999999,17.2007144315464,3.75));
#7678=CARTESIAN_POINT('',(35.1000000083155,17.2007144315464,3.75));
#7679=CARTESIAN_POINT('',(44.1999999999999,17.5007144315464,3.75));
#7680=CARTESIAN_POINT('Origin',(44.1999999999999,17.3507144315464,3.75));
#7681=CARTESIAN_POINT('',(42.2,17.5007144315464,3.75));
#7682=CARTESIAN_POINT('',(37.1,17.5007144315464,3.75));
#7683=CARTESIAN_POINT('',(41.9499999999999,17.7507144315464,3.75));
#7684=CARTESIAN_POINT('Origin',(42.1999999999999,17.7507144315464,3.75));
#7685=CARTESIAN_POINT('',(41.9500000000001,23.2507144315464,3.75));
#7686=CARTESIAN_POINT('',(41.9499999999999,16.3753572157732,3.75));
#7687=CARTESIAN_POINT('',(40.25,25.,3.75));
#7688=CARTESIAN_POINT('Origin',(42.,25.,3.75));
#7689=CARTESIAN_POINT('',(42.0500000000001,23.2507144315464,3.75));
#7690=CARTESIAN_POINT('Origin',(42.,25.,3.75));
#7691=CARTESIAN_POINT('',(42.0500000000001,17.7507144315464,3.75));
#7692=CARTESIAN_POINT('',(42.0500000000002,19.1253572157731,3.75));
#7693=CARTESIAN_POINT('',(42.2,17.6007144315464,3.75));
#7694=CARTESIAN_POINT('Origin',(42.1999999999999,17.7507144315464,3.75));
#7695=CARTESIAN_POINT('',(44.1999999999999,17.6007144315464,3.75));
#7696=CARTESIAN_POINT('',(36.1,17.6007144315464,3.75));
#7697=CARTESIAN_POINT('',(44.2,17.1007144315464,3.75));
#7698=CARTESIAN_POINT('Origin',(44.1999999999999,17.3507144315464,3.75));
#7699=CARTESIAN_POINT('',(40.2,17.1007144315464,3.75));
#7700=CARTESIAN_POINT('',(37.1,17.1007144315464,3.75));
#7701=CARTESIAN_POINT('',(40.2,16.8007144315464,3.75));
#7702=CARTESIAN_POINT('Origin',(40.2,16.9507144315464,3.75));
#7703=CARTESIAN_POINT('',(42.2,16.8007144315464,3.75));
#7704=CARTESIAN_POINT('',(35.1,16.8007144315464,3.75));
#7705=CARTESIAN_POINT('',(42.45,16.5507144315464,3.75));
#7706=CARTESIAN_POINT('Origin',(42.2,16.5507144315464,3.75));
#7707=CARTESIAN_POINT('',(42.45,13.6544699945289,3.75));
#7708=CARTESIAN_POINT('',(42.45,15.7753572157732,3.75));
#7709=CARTESIAN_POINT('',(42.2,13.4044699945289,3.75));
#7710=CARTESIAN_POINT('Origin',(42.2,13.6544699945289,3.75));
#7711=CARTESIAN_POINT('',(33.55,13.4044699945289,3.75));
#7712=CARTESIAN_POINT('',(36.1,13.4044699945289,3.75));
#7713=CARTESIAN_POINT('',(33.4,13.2544699945289,3.75));
#7714=CARTESIAN_POINT('Origin',(33.55,13.2544699945289,3.75));
#7715=CARTESIAN_POINT('',(33.4,12.9544699945289,3.75));
#7716=CARTESIAN_POINT('',(33.4,14.1272349972644,3.75));
#7717=CARTESIAN_POINT('',(33.5,12.9544699945289,3.75));
#7718=CARTESIAN_POINT('',(31.25,12.9544699945289,3.75));
#7719=CARTESIAN_POINT('',(33.5,12.6044699945289,3.75));
#7720=CARTESIAN_POINT('Origin',(33.5,12.7794699945289,3.75));
#7721=CARTESIAN_POINT('',(33.4,12.7044699945289,3.75));
#7722=CARTESIAN_POINT('',(32.0261174986322,14.0783524958967,3.75));
#7723=CARTESIAN_POINT('',(33.4,12.5044699945289,3.75));
#7724=CARTESIAN_POINT('',(33.4,13.8522349972644,3.75));
#7725=CARTESIAN_POINT('',(51.875,12.5044699945289,3.75));
#7726=CARTESIAN_POINT('',(33.4375,12.5044699945289,3.75));
#7727=CARTESIAN_POINT('',(51.875,11.7544699945289,3.75));
#7728=CARTESIAN_POINT('Origin',(51.875,12.1294699945289,3.75));
#7729=CARTESIAN_POINT('',(6.87500000000001,11.7544699945289,3.75));
#7730=CARTESIAN_POINT('',(40.9375,11.7544699945289,3.75));
#7731=CARTESIAN_POINT('',(6.87500000000001,11.5044699945289,3.75));
#7732=CARTESIAN_POINT('Origin',(6.87500000000001,11.6294699945289,3.75));
#7733=CARTESIAN_POINT('',(51.875,11.5044699945289,3.75));
#7734=CARTESIAN_POINT('',(18.4375,11.5044699945289,3.75));
#7735=CARTESIAN_POINT('',(51.875,10.7544699945289,3.75));
#7736=CARTESIAN_POINT('Origin',(51.875,11.1294699945289,3.75));
#7737=CARTESIAN_POINT('',(6.87500000000001,10.7544699945289,3.75));
#7738=CARTESIAN_POINT('',(40.9375,10.7544699945289,3.75));
#7739=CARTESIAN_POINT('',(6.87500000000001,10.5044699945289,3.75));
#7740=CARTESIAN_POINT('Origin',(6.87500000000001,10.6294699945289,3.75));
#7741=CARTESIAN_POINT('',(51.875,10.5044699945289,3.75));
#7742=CARTESIAN_POINT('',(18.4375,10.5044699945289,3.75));
#7743=CARTESIAN_POINT('',(51.875,9.75446999452888,3.75));
#7744=CARTESIAN_POINT('Origin',(51.875,10.1294699945289,3.75));
#7745=CARTESIAN_POINT('',(6.87500000000001,9.75446999452888,3.75));
#7746=CARTESIAN_POINT('',(40.9375,9.75446999452888,3.75));
#7747=CARTESIAN_POINT('',(6.87500000000001,9.50446999452888,3.75));
#7748=CARTESIAN_POINT('Origin',(6.87500000000001,9.62946999452888,3.75));
#7749=CARTESIAN_POINT('',(51.875,9.50446999452888,3.75));
#7750=CARTESIAN_POINT('',(18.4375,9.50446999452888,3.75));
#7751=CARTESIAN_POINT('',(51.875,8.75446999452888,3.75));
#7752=CARTESIAN_POINT('Origin',(51.875,9.12946999452888,3.75));
#7753=CARTESIAN_POINT('',(6.87500000000001,8.75446999452888,3.75));
#7754=CARTESIAN_POINT('',(40.9375,8.75446999452888,3.75));
#7755=CARTESIAN_POINT('',(6.87500000000001,8.50446999452888,3.75));
#7756=CARTESIAN_POINT('Origin',(6.87500000000001,8.62946999452888,3.75));
#7757=CARTESIAN_POINT('',(51.875,8.50446999452888,3.75));
#7758=CARTESIAN_POINT('',(18.4375,8.50446999452888,3.75));
#7759=CARTESIAN_POINT('',(51.875,7.75446999452888,3.75));
#7760=CARTESIAN_POINT('Origin',(51.875,8.12946999452888,3.75));
#7761=CARTESIAN_POINT('',(6.87500000000001,7.75446999452888,3.75));
#7762=CARTESIAN_POINT('',(40.9375,7.75446999452888,3.75));
#7763=CARTESIAN_POINT('',(6.87500000000001,7.50446999452888,3.75));
#7764=CARTESIAN_POINT('Origin',(6.87500000000001,7.62946999452888,3.75));
#7765=CARTESIAN_POINT('',(18.4375,7.50446999452888,3.75));
#7766=CARTESIAN_POINT('',(58.0253164594971,1.6546470251389,3.75));
#7767=CARTESIAN_POINT('',(56.5824454262831,1.6546470251389,3.75));
#7768=CARTESIAN_POINT('',(44.0126582297486,1.6546470251389,3.75));
#7769=CARTESIAN_POINT('',(56.5824454262831,2.03697118428426,3.75));
#7770=CARTESIAN_POINT('',(56.5824454262831,8.32732351256945,3.75));
#7771=CARTESIAN_POINT('',(57.3998281344749,2.03697118428426,3.75));
#7772=CARTESIAN_POINT('',(43.2912227131415,2.03697118428426,3.75));
#7773=CARTESIAN_POINT('',(57.3155996188499,2.15122911599354,3.75));
#7774=CARTESIAN_POINT('Ctrl Pts',(57.3998281344749,2.03697118428426,3.75));
#7775=CARTESIAN_POINT('Ctrl Pts',(57.387869463274,2.05608646511002,3.75));
#7776=CARTESIAN_POINT('Ctrl Pts',(57.3627061622729,2.09630862332972,3.75));
#7777=CARTESIAN_POINT('Ctrl Pts',(57.3318117119724,2.13232778983586,3.75));
#7778=CARTESIAN_POINT('Ctrl Pts',(57.3155996188499,2.15122911599354,3.75));
#7779=CARTESIAN_POINT('',(57.0687734320738,2.38853368428426,3.75));
#7780=CARTESIAN_POINT('Ctrl Pts',(57.3155996188499,2.15122911599354,3.75));
#7781=CARTESIAN_POINT('Ctrl Pts',(57.2865698491061,2.18098220869592,3.75));
#7782=CARTESIAN_POINT('Ctrl Pts',(57.206837682459,2.26270102929104,3.75));
#7783=CARTESIAN_POINT('Ctrl Pts',(57.1224416334358,2.33962013680728,3.75));
#7784=CARTESIAN_POINT('Ctrl Pts',(57.0687734320738,2.38853368428426,3.75));
#7785=CARTESIAN_POINT('',(56.7992422714807,2.66245964434819,3.75));
#7786=CARTESIAN_POINT('Ctrl Pts',(57.0687734320738,2.38853368428426,3.75));
#7787=CARTESIAN_POINT('Ctrl Pts',(57.0126611082973,2.44000002407584,3.75));
#7788=CARTESIAN_POINT('Ctrl Pts',(56.9181009773805,2.52673077234928,3.75));
#7789=CARTESIAN_POINT('Ctrl Pts',(56.8336000449199,2.62322531314805,3.75));
#7790=CARTESIAN_POINT('Ctrl Pts',(56.7992422714807,2.66245964434819,3.75));
#7791=CARTESIAN_POINT('',(56.6344473496057,2.93711784747319,3.75));
#7792=CARTESIAN_POINT('Ctrl Pts',(56.7992422714807,2.66245964434819,3.75));
#7793=CARTESIAN_POINT('Ctrl Pts',(56.7648439640975,2.70816547839945,3.75));
#7794=CARTESIAN_POINT('Ctrl Pts',(56.7002557048602,2.79398540626584,3.75));
#7795=CARTESIAN_POINT('Ctrl Pts',(56.6554094573924,2.89152549603459,3.75));
#7796=CARTESIAN_POINT('Ctrl Pts',(56.6344473496057,2.93711784747319,3.75));
#7797=CARTESIAN_POINT('',(56.5824454262831,3.21324083474354,3.75));
#7798=CARTESIAN_POINT('Ctrl Pts',(56.6344473496057,2.93711784747319,3.75));
#7799=CARTESIAN_POINT('Ctrl Pts',(56.6192803601081,2.9815691377342,3.75));
#7800=CARTESIAN_POINT('Ctrl Pts',(56.5887281152775,3.07111141000243,3.75));
#7801=CARTESIAN_POINT('Ctrl Pts',(56.5845496063976,3.16563925690018,3.75));
#7802=CARTESIAN_POINT('Ctrl Pts',(56.5824454262831,3.21324083474354,3.75));
#7803=CARTESIAN_POINT('',(56.7640859618761,3.63951045540051,3.75));
#7804=CARTESIAN_POINT('Ctrl Pts',(56.5824454262831,3.21324083474354,3.75));
#7805=CARTESIAN_POINT('Ctrl Pts',(56.5898371692098,3.29455546611118,3.75));
#7806=CARTESIAN_POINT('Ctrl Pts',(56.6045356559415,3.45624967573155,3.75));
#7807=CARTESIAN_POINT('Ctrl Pts',(56.7111079570545,3.57865948797656,3.75));
#7808=CARTESIAN_POINT('Ctrl Pts',(56.7640859618761,3.63951045540051,3.75));
#7809=CARTESIAN_POINT('',(57.2635976955273,3.81089705494122,3.75));
#7810=CARTESIAN_POINT('Ctrl Pts',(56.7640859618761,3.63951045540051,3.75));
#7811=CARTESIAN_POINT('Ctrl Pts',(56.8334514671235,3.68943850946676,3.75));
#7812=CARTESIAN_POINT('Ctrl Pts',(56.9821097707844,3.79644010624181,3.75));
#7813=CARTESIAN_POINT('Ctrl Pts',(57.1656821115737,3.80586820485686,3.75));
#7814=CARTESIAN_POINT('Ctrl Pts',(57.2635976955273,3.81089705494122,3.75));
#7815=CARTESIAN_POINT('',(57.7469961330273,3.66294789579587,3.75));
#7816=CARTESIAN_POINT('Ctrl Pts',(57.2635976955273,3.81089705494122,3.75));
#7817=CARTESIAN_POINT('Ctrl Pts',(57.3545554841838,3.80598496323285,3.75));
#7818=CARTESIAN_POINT('Ctrl Pts',(57.5282593644785,3.79660424496,3.75));
#7819=CARTESIAN_POINT('Ctrl Pts',(57.6764185753127,3.70607342407183,3.75));
#7820=CARTESIAN_POINT('Ctrl Pts',(57.7469961330273,3.66294789579587,3.75));
#7821=CARTESIAN_POINT('',(57.9769766129531,3.17515495684819,3.75));
#7822=CARTESIAN_POINT('Ctrl Pts',(57.7469961330273,3.66294789579587,3.75));
#7823=CARTESIAN_POINT('Ctrl Pts',(57.8052897598403,3.6010634086602,3.75));
#7824=CARTESIAN_POINT('Ctrl Pts',(57.9340925425946,3.46432643434284,3.75));
#7825=CARTESIAN_POINT('Ctrl Pts',(57.9618058227632,3.27745307774292,3.75));
#7826=CARTESIAN_POINT('Ctrl Pts',(57.9769766129531,3.17515495684819,3.75));
#7827=CARTESIAN_POINT('',(57.5668203443267,3.1341392126389,3.75));
#7828=CARTESIAN_POINT('',(44.7123789854739,1.84869139906862,3.75));
#7829=CARTESIAN_POINT('',(57.4789297193267,3.39195180204587,3.75));
#7830=CARTESIAN_POINT('Ctrl Pts',(57.5668203443267,3.1341392126389,3.75));
#7831=CARTESIAN_POINT('Ctrl Pts',(57.5623807445816,3.18743235654926,3.75));
#7832=CARTESIAN_POINT('Ctrl Pts',(57.5545635170857,3.28127068744533,3.75));
#7833=CARTESIAN_POINT('Ctrl Pts',(57.5017493814468,3.35855792638313,3.75));
#7834=CARTESIAN_POINT('Ctrl Pts',(57.4789297193267,3.39195180204587,3.75));
#7835=CARTESIAN_POINT('',(57.2738515570738,3.46958849099354,3.75));
#7836=CARTESIAN_POINT('Ctrl Pts',(57.4789297193267,3.39195180204587,3.75));
#7837=CARTESIAN_POINT('Ctrl Pts',(57.4504006632482,3.4145817633081,3.75));
#7838=CARTESIAN_POINT('Ctrl Pts',(57.390484044029,3.46210912517266,3.75));
#7839=CARTESIAN_POINT('Ctrl Pts',(57.3139462105053,3.46701731560061,3.75));
#7840=CARTESIAN_POINT('Ctrl Pts',(57.2738515570738,3.46958849099354,3.75));
#7841=CARTESIAN_POINT('',(57.0695058241465,3.39561391142087,3.75));
#7842=CARTESIAN_POINT('Ctrl Pts',(57.2738515570738,3.46958849099354,3.75));
#7843=CARTESIAN_POINT('Ctrl Pts',(57.2336208943497,3.46733892892347,3.75));
#7844=CARTESIAN_POINT('Ctrl Pts',(57.1578210585604,3.46310045945855,3.75));
#7845=CARTESIAN_POINT('Ctrl Pts',(57.0977120539538,3.41716784937375,3.75));
#7846=CARTESIAN_POINT('Ctrl Pts',(57.0695058241465,3.39561391142087,3.75));
#7847=CARTESIAN_POINT('',(56.9955312445738,3.18394395974354,3.75));
#7848=CARTESIAN_POINT('Ctrl Pts',(57.0695058241465,3.39561391142087,3.75));
#7849=CARTESIAN_POINT('Ctrl Pts',(57.0479634804022,3.36676478351046,3.75));
#7850=CARTESIAN_POINT('Ctrl Pts',(57.0013071074727,3.30428338935654,3.75));
#7851=CARTESIAN_POINT('Ctrl Pts',(56.9975523449876,3.22605335105797,3.75));
#7852=CARTESIAN_POINT('Ctrl Pts',(56.9955312445738,3.18394395974354,3.75));
#7853=CARTESIAN_POINT('',(57.0804921522715,2.93199080494122,3.75));
#7854=CARTESIAN_POINT('Ctrl Pts',(56.9955312445738,3.18394395974354,3.75));
#7855=CARTESIAN_POINT('Ctrl Pts',(56.9997895888882,3.141270300327,3.75));
#7856=CARTESIAN_POINT('Ctrl Pts',(57.0088022901274,3.05095234698555,3.75));
#7857=CARTESIAN_POINT('Ctrl Pts',(57.0557345614732,2.97307333865769,3.75));
#7858=CARTESIAN_POINT('Ctrl Pts',(57.0804921522715,2.93199080494122,3.75));
#7859=CARTESIAN_POINT('',(57.4218007907249,2.58042830494122,3.75));
#7860=CARTESIAN_POINT('Ctrl Pts',(57.0804921522715,2.93199080494122,3.75));
#7861=CARTESIAN_POINT('Ctrl Pts',(57.1187761307513,2.88669037592971,3.75));
#7862=CARTESIAN_POINT('Ctrl Pts',(57.22436827373,2.76174595878428,3.75));
#7863=CARTESIAN_POINT('Ctrl Pts',(57.3449425102211,2.65101324865506,3.75));
#7864=CARTESIAN_POINT('Ctrl Pts',(57.4218007907249,2.58042830494122,3.75));
#7865=CARTESIAN_POINT('',(57.8846914492525,2.06553566721158,3.75));
#7866=CARTESIAN_POINT('Ctrl Pts',(57.4218007907249,2.58042830494122,3.75));
#7867=CARTESIAN_POINT('Ctrl Pts',(57.5218126437435,2.48741115894642,3.75));
#7868=CARTESIAN_POINT('Ctrl Pts',(57.69165826759,2.32944433088491,3.75));
#7869=CARTESIAN_POINT('Ctrl Pts',(57.828448671317,2.1424289569476,3.75));
#7870=CARTESIAN_POINT('Ctrl Pts',(57.8846914492525,2.06553566721158,3.75));
#7871=CARTESIAN_POINT('Ctrl Pts',(57.8846914492525,2.06553566721158,3.75));
#7872=CARTESIAN_POINT('Ctrl Pts',(57.9198066591464,2.00026433526289,3.75));
#7873=CARTESIAN_POINT('Ctrl Pts',(57.9893352056813,1.87102629697383,3.75));
#7874=CARTESIAN_POINT('Ctrl Pts',(58.0134036966868,1.72628641146016,3.75));
#7875=CARTESIAN_POINT('Ctrl Pts',(58.0253164594971,1.6546470251389,3.75));
#7876=CARTESIAN_POINT('',(53.9940663412191,3.20591661599354,3.75));
#7877=CARTESIAN_POINT('',(53.9940663412191,1.6546470251389,3.75));
#7878=CARTESIAN_POINT('',(53.9940663412191,9.10295830799677,3.75));
#7879=CARTESIAN_POINT('',(53.5824453070738,1.6546470251389,3.75));
#7880=CARTESIAN_POINT('',(41.9970331706096,1.6546470251389,3.75));
#7881=CARTESIAN_POINT('',(53.5824453070738,3.81089705494122,3.75));
#7882=CARTESIAN_POINT('',(53.5824453070738,8.32732351256945,3.75));
#7883=CARTESIAN_POINT('',(53.9164298012831,3.81089705494122,3.75));
#7884=CARTESIAN_POINT('',(41.7912226535369,3.81089705494122,3.75));
#7885=CARTESIAN_POINT('',(54.1757070258238,3.4673911657639,3.75));
#7886=CARTESIAN_POINT('Ctrl Pts',(53.9164298012831,3.81089705494122,3.75));
#7887=CARTESIAN_POINT('Ctrl Pts',(53.9459000291869,3.74667907783286,3.75));
#7888=CARTESIAN_POINT('Ctrl Pts',(54.0070907713209,3.61333957023099,3.75));
#7889=CARTESIAN_POINT('Ctrl Pts',(54.1181403271297,3.51721891131314,3.75));
#7890=CARTESIAN_POINT('Ctrl Pts',(54.1757070258238,3.4673911657639,3.75));
#7891=CARTESIAN_POINT('',(54.5258047416784,3.26744008329587,3.75));
#7892=CARTESIAN_POINT('Ctrl Pts',(54.1757070258238,3.4673911657639,3.75));
#7893=CARTESIAN_POINT('Ctrl Pts',(54.2347175262975,3.42323763367861,3.75));
#7894=CARTESIAN_POINT('Ctrl Pts',(54.3432472998797,3.34203220749857,3.75));
#7895=CARTESIAN_POINT('Ctrl Pts',(54.4686065996605,3.29081097889741,3.75));
#7896=CARTESIAN_POINT('Ctrl Pts',(54.5258047416784,3.26744008329587,3.75));
#7897=CARTESIAN_POINT('',(54.5258047416784,2.89390477803426,3.75));
#7898=CARTESIAN_POINT('',(54.5258047416784,9.13372004164793,3.75));
#7899=CARTESIAN_POINT('Ctrl Pts',(54.5258047416784,2.89390477803426,3.75));
#7900=CARTESIAN_POINT('Ctrl Pts',(54.4275395157648,2.93177496573612,3.75));
#7901=CARTESIAN_POINT('Ctrl Pts',(54.2331719742555,3.0066817825848,3.75));
#7902=CARTESIAN_POINT('Ctrl Pts',(54.073174739026,3.13999952212113,3.75));
#7903=CARTESIAN_POINT('Ctrl Pts',(53.9940663412191,3.20591661599354,3.75));
#7904=CARTESIAN_POINT('',(55.8177968099691,2.03990090158658,3.75));
#7905=CARTESIAN_POINT('',(55.9203358724691,2.27281111744122,3.75));
#7906=CARTESIAN_POINT('Ctrl Pts',(55.8177968099691,2.03990090158658,3.75));
#7907=CARTESIAN_POINT('Ctrl Pts',(55.8431212814506,2.07143186462982,3.75));
#7908=CARTESIAN_POINT('Ctrl Pts',(55.8979226389443,2.13966387409596,3.75));
#7909=CARTESIAN_POINT('Ctrl Pts',(55.9124966923641,2.22624196801835,3.75));
#7910=CARTESIAN_POINT('Ctrl Pts',(55.9203358724691,2.27281111744122,3.75));
#7911=CARTESIAN_POINT('',(56.3187734022715,2.22447130349354,3.75));
#7912=CARTESIAN_POINT('',(42.3873124261155,3.91468415051333,3.75));
#7913=CARTESIAN_POINT('',(56.0961171224691,1.78575042155461,3.75));
#7914=CARTESIAN_POINT('Ctrl Pts',(56.3187734022715,2.22447130349354,3.75));
#7915=CARTESIAN_POINT('Ctrl Pts',(56.3024242565798,2.13899026138111,3.75));
#7916=CARTESIAN_POINT('Ctrl Pts',(56.2703286038223,1.97117905602914,3.75));
#7917=CARTESIAN_POINT('Ctrl Pts',(56.153456137518,1.84678138908922,3.75));
#7918=CARTESIAN_POINT('Ctrl Pts',(56.0961171224691,1.78575042155461,3.75));
#7919=CARTESIAN_POINT('',(55.6127186849691,1.6180259313889,3.75));
#7920=CARTESIAN_POINT('Ctrl Pts',(56.0961171224691,1.78575042155461,3.75));
#7921=CARTESIAN_POINT('Ctrl Pts',(56.0263240190291,1.73684910211767,3.75));
#7922=CARTESIAN_POINT('Ctrl Pts',(55.8813832335204,1.63529471776945,3.75));
#7923=CARTESIAN_POINT('Ctrl Pts',(55.7044523332602,1.623922238828,3.75));
#7924=CARTESIAN_POINT('Ctrl Pts',(55.6127186849691,1.6180259313889,3.75));
#7925=CARTESIAN_POINT('',(55.0985585883238,1.81724462178426,3.75));
#7926=CARTESIAN_POINT('Ctrl Pts',(55.6127186849691,1.6180259313889,3.75));
#7927=CARTESIAN_POINT('Ctrl Pts',(55.5150888409335,1.6256633063547,3.75));
#7928=CARTESIAN_POINT('Ctrl Pts',(55.323546093332,1.64064728794213,3.75));
#7929=CARTESIAN_POINT('Ctrl Pts',(55.1725778966645,1.75914533975818,3.75));
#7930=CARTESIAN_POINT('Ctrl Pts',(55.0985585883238,1.81724462178426,3.75));
#7931=CARTESIAN_POINT('',(54.8920156791784,2.2991782751389,3.75));
#7932=CARTESIAN_POINT('Ctrl Pts',(55.0985585883238,1.81724462178426,3.75));
#7933=CARTESIAN_POINT('Ctrl Pts',(55.0383172504909,1.88692988102322,3.75));
#7934=CARTESIAN_POINT('Ctrl Pts',(54.9183399161463,2.02571583676991,3.75));
#7935=CARTESIAN_POINT('Ctrl Pts',(54.9007657508631,2.20828044810153,3.75));
#7936=CARTESIAN_POINT('Ctrl Pts',(54.8920156791784,2.2991782751389,3.75));
#7937=CARTESIAN_POINT('',(55.0026112034895,2.63169783619122,3.75));
#7938=CARTESIAN_POINT('Ctrl Pts',(54.8920156791784,2.2991782751389,3.75));
#7939=CARTESIAN_POINT('Ctrl Pts',(54.8961109365642,2.36108896860089,3.75));
#7940=CARTESIAN_POINT('Ctrl Pts',(54.904088276559,2.48168765252359,3.75));
#7941=CARTESIAN_POINT('Ctrl Pts',(54.9703605489679,2.58259325963319,3.75));
#7942=CARTESIAN_POINT('Ctrl Pts',(55.0026112034895,2.63169783619122,3.75));
#7943=CARTESIAN_POINT('',(55.2977772787191,2.80894401934819,3.75));
#7944=CARTESIAN_POINT('Ctrl Pts',(55.0026112034895,2.63169783619122,3.75));
#7945=CARTESIAN_POINT('Ctrl Pts',(55.0430991902131,2.67361962480404,3.75));
#7946=CARTESIAN_POINT('Ctrl Pts',(55.1255722438079,2.75901329830657,3.75));
#7947=CARTESIAN_POINT('Ctrl Pts',(55.2396851278878,2.79210024367483,3.75));
#7948=CARTESIAN_POINT('Ctrl Pts',(55.2977772787191,2.80894401934819,3.75));
#7949=CARTESIAN_POINT('',(54.9886950090506,3.26011586454587,3.75));
#7950=CARTESIAN_POINT('Ctrl Pts',(55.2977772787191,2.80894401934819,3.75));
#7951=CARTESIAN_POINT('Ctrl Pts',(55.2077549739504,2.86624956827183,3.75));
#7952=CARTESIAN_POINT('Ctrl Pts',(55.039129240459,2.97359174580437,3.75));
#7953=CARTESIAN_POINT('Ctrl Pts',(55.0047299439191,3.16901909447585,3.75));
#7954=CARTESIAN_POINT('Ctrl Pts',(54.9886950090506,3.26011586454587,3.75));
#7955=CARTESIAN_POINT('',(55.1395740345098,3.61753779915051,3.75));
#7956=CARTESIAN_POINT('Ctrl Pts',(54.9886950090506,3.26011586454587,3.75));
#7957=CARTESIAN_POINT('Ctrl Pts',(54.9956079716804,3.32545905167839,3.75));
#7958=CARTESIAN_POINT('Ctrl Pts',(55.0098013713894,3.45961889354247,3.75));
#7959=CARTESIAN_POINT('Ctrl Pts',(55.0955762283533,3.56399735981352,3.75));
#7960=CARTESIAN_POINT('Ctrl Pts',(55.1395740345098,3.61753779915051,3.75));
#7961=CARTESIAN_POINT('',(55.6259023383238,3.81089705494122,3.75));
#7962=CARTESIAN_POINT('Ctrl Pts',(55.1395740345098,3.61753779915051,3.75));
#7963=CARTESIAN_POINT('Ctrl Pts',(55.2073506381539,3.67391331121718,3.75));
#7964=CARTESIAN_POINT('Ctrl Pts',(55.3480685743314,3.79096027554472,3.75));
#7965=CARTESIAN_POINT('Ctrl Pts',(55.5310524163398,3.80409081964715,3.75));
#7966=CARTESIAN_POINT('Ctrl Pts',(55.6259023383238,3.81089705494122,3.75));
#7967=CARTESIAN_POINT('',(55.9459706380941,3.74424669411854,3.75));
#7968=CARTESIAN_POINT('Ctrl Pts',(55.6259023383238,3.81089705494122,3.75));
#7969=CARTESIAN_POINT('Ctrl Pts',(55.6827785613587,3.80847339078569,3.75));
#7970=CARTESIAN_POINT('Ctrl Pts',(55.7931762129272,3.80376902019489,3.75));
#7971=CARTESIAN_POINT('Ctrl Pts',(55.8960815348744,3.7636814049482,3.75));
#7972=CARTESIAN_POINT('Ctrl Pts',(55.9459706380941,3.74424669411854,3.75));
#7973=CARTESIAN_POINT('',(56.1686269178965,3.56114122536854,3.75));
#7974=CARTESIAN_POINT('Ctrl Pts',(55.9459706380941,3.74424669411854,3.75));
#7975=CARTESIAN_POINT('Ctrl Pts',(55.9905404491564,3.72054706880526,3.75));
#7976=CARTESIAN_POINT('Ctrl Pts',(56.077169963846,3.67448254687252,3.75));
#7977=CARTESIAN_POINT('Ctrl Pts',(56.1387358949162,3.598184751264,3.75));
#7978=CARTESIAN_POINT('Ctrl Pts',(56.1686269178965,3.56114122536854,3.75));
#7979=CARTESIAN_POINT('',(56.2880117431261,3.24986192849354,3.75));
#7980=CARTESIAN_POINT('Ctrl Pts',(56.1686269178965,3.56114122536854,3.75));
#7981=CARTESIAN_POINT('Ctrl Pts',(56.194019123345,3.51663331836751,3.75));
#7982=CARTESIAN_POINT('Ctrl Pts',(56.2496581917073,3.4191081748621,3.75));
#7983=CARTESIAN_POINT('Ctrl Pts',(56.2745045878239,3.30946619588068,3.75));
#7984=CARTESIAN_POINT('Ctrl Pts',(56.2880117431261,3.24986192849354,3.75));
#7985=CARTESIAN_POINT('',(55.9086171522715,3.1854087438889,3.75));
#7986=CARTESIAN_POINT('',(44.4827944104179,1.24434084204636,3.75));
#7987=CARTESIAN_POINT('',(55.8177968099691,3.39927602079587,3.75));
#7988=CARTESIAN_POINT('Ctrl Pts',(55.9086171522715,3.1854087438889,3.75));
#7989=CARTESIAN_POINT('Ctrl Pts',(55.9019678153051,3.2282601101307,3.75));
#7990=CARTESIAN_POINT('Ctrl Pts',(55.8896738822597,3.30748783315772,3.75));
#7991=CARTESIAN_POINT('Ctrl Pts',(55.8404138839562,3.37039365031537,3.75));
#7992=CARTESIAN_POINT('Ctrl Pts',(55.8177968099691,3.39927602079587,3.75));
#7993=CARTESIAN_POINT('',(55.6376210585215,3.47251820829587,3.75));
#7994=CARTESIAN_POINT('Ctrl Pts',(55.8177968099691,3.39927602079587,3.75));
#7995=CARTESIAN_POINT('Ctrl Pts',(55.7915731704116,3.42063829438787,3.75));
#7996=CARTESIAN_POINT('Ctrl Pts',(55.739007108303,3.46345960444874,3.75));
#7997=CARTESIAN_POINT('Ctrl Pts',(55.6714672814675,3.4694941282962,3.75));
#7998=CARTESIAN_POINT('Ctrl Pts',(55.6376210585215,3.47251820829587,3.75));
#7999=CARTESIAN_POINT('',(55.4662343099691,3.40806502369122,3.75));
#8000=CARTESIAN_POINT('Ctrl Pts',(55.6376210585215,3.47251820829587,3.75));
#8001=CARTESIAN_POINT('Ctrl Pts',(55.6042794470419,3.47034686963265,3.75));
#8002=CARTESIAN_POINT('Ctrl Pts',(55.5404512688706,3.46619012420508,3.75));
#8003=CARTESIAN_POINT('Ctrl Pts',(55.490224411098,3.42685354669313,3.75));
#8004=CARTESIAN_POINT('Ctrl Pts',(55.4662343099691,3.40806502369122,3.75));
#8005=CARTESIAN_POINT('',(55.4017811253645,3.23521349099354,3.75));
#8006=CARTESIAN_POINT('Ctrl Pts',(55.4662343099691,3.40806502369122,3.75));
#8007=CARTESIAN_POINT('Ctrl Pts',(55.4474474867972,3.38394598988523,3.75));
#8008=CARTESIAN_POINT('Ctrl Pts',(55.4079578882826,3.33324817084264,3.75));
#8009=CARTESIAN_POINT('Ctrl Pts',(55.4039055827807,3.26893188125865,3.75));
#8010=CARTESIAN_POINT('Ctrl Pts',(55.4017811253645,3.23521349099354,3.75));
#8011=CARTESIAN_POINT('',(55.4896717503645,3.03086775806622,3.75));
#8012=CARTESIAN_POINT('Ctrl Pts',(55.4017811253645,3.23521349099354,3.75));
#8013=CARTESIAN_POINT('Ctrl Pts',(55.4050627319378,3.19517846244456,3.75));
#8014=CARTESIAN_POINT('Ctrl Pts',(55.411465784889,3.1170623318303,3.75));
#8015=CARTESIAN_POINT('Ctrl Pts',(55.4640414553505,3.05911614475574,3.75));
#8016=CARTESIAN_POINT('Ctrl Pts',(55.4896717503645,3.03086775806622,3.75));
#8017=CARTESIAN_POINT('',(55.7445546224691,2.9583579626389,3.75));
#8018=CARTESIAN_POINT('Ctrl Pts',(55.4896717503645,3.03086775806622,3.75));
#8019=CARTESIAN_POINT('Ctrl Pts',(55.5245641064492,3.00873879243557,3.75));
#8020=CARTESIAN_POINT('Ctrl Pts',(55.6019364850228,2.95966871238534,3.75));
#8021=CARTESIAN_POINT('Ctrl Pts',(55.6940056002356,2.95882253972048,3.75));
#8022=CARTESIAN_POINT('Ctrl Pts',(55.7445546224691,2.9583579626389,3.75));
#8023=CARTESIAN_POINT('',(55.7899647191145,2.62290868428426,3.75));
#8024=CARTESIAN_POINT('',(54.7125339248009,10.5820060905774,3.75));
#8025=CARTESIAN_POINT('',(55.6009999647715,2.65367049244122,3.75));
#8026=CARTESIAN_POINT('Ctrl Pts',(55.7899647191145,2.62290868428426,3.75));
#8027=CARTESIAN_POINT('Ctrl Pts',(55.7561039771098,2.63185707488121,3.75));
#8028=CARTESIAN_POINT('Ctrl Pts',(55.6940762772496,2.64824915766846,3.75));
#8029=CARTESIAN_POINT('Ctrl Pts',(55.6300668367716,2.65197745970589,3.75));
#8030=CARTESIAN_POINT('Ctrl Pts',(55.6009999647715,2.65367049244122,3.75));
#8031=CARTESIAN_POINT('',(55.3973867729284,2.5628501501389,3.75));
#8032=CARTESIAN_POINT('Ctrl Pts',(55.6009999647715,2.65367049244122,3.75));
#8033=CARTESIAN_POINT('Ctrl Pts',(55.5623827917576,2.64977261891172,3.75));
#8034=CARTESIAN_POINT('Ctrl Pts',(55.4845571094803,2.64191718457542,3.75));
#8035=CARTESIAN_POINT('Ctrl Pts',(55.4265903663672,2.58933899507663,3.75));
#8036=CARTESIAN_POINT('Ctrl Pts',(55.3973867729284,2.5628501501389,3.75));
#8037=CARTESIAN_POINT('',(55.3138905003645,2.31675642994122,3.75));
#8038=CARTESIAN_POINT('Ctrl Pts',(55.3973867729284,2.5628501501389,3.75));
#8039=CARTESIAN_POINT('Ctrl Pts',(55.3730600866918,2.52842441901348,3.75));
#8040=CARTESIAN_POINT('Ctrl Pts',(55.3211093774076,2.45490675482362,3.75));
#8041=CARTESIAN_POINT('Ctrl Pts',(55.3163965022067,2.36471471577841,3.75));
#8042=CARTESIAN_POINT('Ctrl Pts',(55.3138905003645,2.31675642994122,3.75));
#8043=CARTESIAN_POINT('',(55.4010488823034,2.05601427224354,3.75));
#8044=CARTESIAN_POINT('Ctrl Pts',(55.3138905003645,2.31675642994122,3.75));
#8045=CARTESIAN_POINT('Ctrl Pts',(55.3165026482131,2.26606664138958,3.75));
#8046=CARTESIAN_POINT('Ctrl Pts',(55.3214141567056,2.17075682686901,3.75));
#8047=CARTESIAN_POINT('Ctrl Pts',(55.3756554171799,2.0926027207776,3.75));
#8048=CARTESIAN_POINT('Ctrl Pts',(55.4010488823034,2.05601427224354,3.75));
#8049=CARTESIAN_POINT('',(55.6156484022715,1.95933449533658,3.75));
#8050=CARTESIAN_POINT('Ctrl Pts',(55.4010488823034,2.05601427224354,3.75));
#8051=CARTESIAN_POINT('Ctrl Pts',(55.4316503395859,2.02781631822654,3.75));
#8052=CARTESIAN_POINT('Ctrl Pts',(55.4924859063469,1.97175890572187,3.75));
#8053=CARTESIAN_POINT('Ctrl Pts',(55.5747598371728,1.96345926001464,3.75));
#8054=CARTESIAN_POINT('Ctrl Pts',(55.6156484022715,1.95933449533658,3.75));
#8055=CARTESIAN_POINT('Ctrl Pts',(55.6156484022715,1.95933449533658,3.75));
#8056=CARTESIAN_POINT('Ctrl Pts',(55.6536461315645,1.96260676012219,3.75));
#8057=CARTESIAN_POINT('Ctrl Pts',(55.7291698224453,1.969110662296,3.75));
#8058=CARTESIAN_POINT('Ctrl Pts',(55.7883777639408,2.01640262678077,3.75));
#8059=CARTESIAN_POINT('Ctrl Pts',(55.8177968099691,2.03990090158658,3.75));
#8060=CARTESIAN_POINT('Origin',(6.87500000000001,7.50446999452888,3.75));
#8061=CARTESIAN_POINT('',(6.87500000000001,7.50446999452888,3.55));
#8062=CARTESIAN_POINT('',(6.87500000000001,7.50446999452888,3.75));
#8063=CARTESIAN_POINT('',(53.875,7.50446999452888,3.55));
#8064=CARTESIAN_POINT('Origin',(6.87500000000001,7.62946999452888,3.75));
#8065=CARTESIAN_POINT('',(6.87500000000001,7.75446999452888,3.55));
#8066=CARTESIAN_POINT('',(6.87500000000001,7.75446999452888,3.75));
#8067=CARTESIAN_POINT('Origin',(6.87500000000001,7.62946999452888,3.55));
#8068=CARTESIAN_POINT('Origin',(51.875,7.75446999452888,3.75));
#8069=CARTESIAN_POINT('',(51.875,7.75446999452888,3.55));
#8070=CARTESIAN_POINT('',(51.875,7.75446999452888,3.75));
#8071=CARTESIAN_POINT('',(51.875,7.75446999452888,3.55));
#8072=CARTESIAN_POINT('Origin',(51.875,8.12946999452888,3.75));
#8073=CARTESIAN_POINT('',(51.875,8.50446999452888,3.55));
#8074=CARTESIAN_POINT('',(51.875,8.50446999452888,3.75));
#8075=CARTESIAN_POINT('Origin',(51.875,8.12946999452888,3.55));
#8076=CARTESIAN_POINT('Origin',(6.87500000000001,8.50446999452888,3.75));
#8077=CARTESIAN_POINT('',(6.87500000000001,8.50446999452888,3.55));
#8078=CARTESIAN_POINT('',(6.87500000000001,8.50446999452888,3.75));
#8079=CARTESIAN_POINT('',(51.875,8.50446999452888,3.55));
#8080=CARTESIAN_POINT('Origin',(6.87500000000001,8.62946999452888,3.75));
#8081=CARTESIAN_POINT('',(6.87500000000001,8.75446999452888,3.55));
#8082=CARTESIAN_POINT('',(6.87500000000001,8.75446999452888,3.75));
#8083=CARTESIAN_POINT('Origin',(6.87500000000001,8.62946999452888,3.55));
#8084=CARTESIAN_POINT('Origin',(51.875,8.75446999452888,3.75));
#8085=CARTESIAN_POINT('',(51.875,8.75446999452888,3.55));
#8086=CARTESIAN_POINT('',(51.875,8.75446999452888,3.75));
#8087=CARTESIAN_POINT('',(51.875,8.75446999452888,3.55));
#8088=CARTESIAN_POINT('Origin',(51.875,9.12946999452888,3.75));
#8089=CARTESIAN_POINT('',(51.875,9.50446999452888,3.55));
#8090=CARTESIAN_POINT('',(51.875,9.50446999452888,3.75));
#8091=CARTESIAN_POINT('Origin',(51.875,9.12946999452888,3.55));
#8092=CARTESIAN_POINT('Origin',(6.87500000000001,9.50446999452888,3.75));
#8093=CARTESIAN_POINT('',(6.87500000000001,9.50446999452888,3.55));
#8094=CARTESIAN_POINT('',(6.87500000000001,9.50446999452888,3.75));
#8095=CARTESIAN_POINT('',(51.875,9.50446999452888,3.55));
#8096=CARTESIAN_POINT('Origin',(6.87500000000001,9.62946999452888,3.75));
#8097=CARTESIAN_POINT('',(6.87500000000001,9.75446999452888,3.55));
#8098=CARTESIAN_POINT('',(6.87500000000001,9.75446999452888,3.75));
#8099=CARTESIAN_POINT('Origin',(6.87500000000001,9.62946999452888,3.55));
#8100=CARTESIAN_POINT('Origin',(51.875,9.75446999452888,3.75));
#8101=CARTESIAN_POINT('',(51.875,9.75446999452888,3.55));
#8102=CARTESIAN_POINT('',(51.875,9.75446999452888,3.75));
#8103=CARTESIAN_POINT('',(51.875,9.75446999452888,3.55));
#8104=CARTESIAN_POINT('Origin',(51.875,10.1294699945289,3.75));
#8105=CARTESIAN_POINT('',(51.875,10.5044699945289,3.55));
#8106=CARTESIAN_POINT('',(51.875,10.5044699945289,3.75));
#8107=CARTESIAN_POINT('Origin',(51.875,10.1294699945289,3.55));
#8108=CARTESIAN_POINT('Origin',(6.87500000000001,10.5044699945289,3.75));
#8109=CARTESIAN_POINT('',(6.87500000000001,10.5044699945289,3.55));
#8110=CARTESIAN_POINT('',(6.87500000000001,10.5044699945289,3.75));
#8111=CARTESIAN_POINT('',(51.875,10.5044699945289,3.55));
#8112=CARTESIAN_POINT('Origin',(6.87500000000001,10.6294699945289,3.75));
#8113=CARTESIAN_POINT('',(6.87500000000001,10.7544699945289,3.55));
#8114=CARTESIAN_POINT('',(6.87500000000001,10.7544699945289,3.75));
#8115=CARTESIAN_POINT('Origin',(6.87500000000001,10.6294699945289,3.55));
#8116=CARTESIAN_POINT('Origin',(51.875,10.7544699945289,3.75));
#8117=CARTESIAN_POINT('',(51.875,10.7544699945289,3.55));
#8118=CARTESIAN_POINT('',(51.875,10.7544699945289,3.75));
#8119=CARTESIAN_POINT('',(51.875,10.7544699945289,3.55));
#8120=CARTESIAN_POINT('Origin',(51.875,11.1294699945289,3.75));
#8121=CARTESIAN_POINT('',(51.875,11.5044699945289,3.55));
#8122=CARTESIAN_POINT('',(51.875,11.5044699945289,3.75));
#8123=CARTESIAN_POINT('Origin',(51.875,11.1294699945289,3.55));
#8124=CARTESIAN_POINT('Origin',(6.87500000000001,11.5044699945289,3.75));
#8125=CARTESIAN_POINT('',(6.87500000000001,11.5044699945289,3.55));
#8126=CARTESIAN_POINT('',(6.87500000000001,11.5044699945289,3.75));
#8127=CARTESIAN_POINT('',(51.875,11.5044699945289,3.55));
#8128=CARTESIAN_POINT('Origin',(6.87500000000001,11.6294699945289,3.75));
#8129=CARTESIAN_POINT('',(6.87500000000001,11.7544699945289,3.55));
#8130=CARTESIAN_POINT('',(6.87500000000001,11.7544699945289,3.75));
#8131=CARTESIAN_POINT('Origin',(6.87500000000001,11.6294699945289,3.55));
#8132=CARTESIAN_POINT('Origin',(51.875,11.7544699945289,3.75));
#8133=CARTESIAN_POINT('',(51.875,11.7544699945289,3.55));
#8134=CARTESIAN_POINT('',(51.875,11.7544699945289,3.75));
#8135=CARTESIAN_POINT('',(51.875,11.7544699945289,3.55));
#8136=CARTESIAN_POINT('Origin',(51.875,12.1294699945289,3.75));
#8137=CARTESIAN_POINT('',(51.875,12.5044699945289,3.55));
#8138=CARTESIAN_POINT('',(51.875,12.5044699945289,3.75));
#8139=CARTESIAN_POINT('Origin',(51.875,12.1294699945289,3.55));
#8140=CARTESIAN_POINT('Origin',(51.875,12.1294699945289,3.75));
#8141=CARTESIAN_POINT('',(51.875,12.0044699945289,3.55));
#8142=CARTESIAN_POINT('',(51.875,12.0044699945289,3.75));
#8143=CARTESIAN_POINT('',(51.875,12.2544699945289,3.55));
#8144=CARTESIAN_POINT('Origin',(51.875,12.1294699945289,3.55));
#8145=CARTESIAN_POINT('',(51.875,12.2544699945289,3.75));
#8146=CARTESIAN_POINT('Origin',(6.87500000000001,12.0044699945289,3.75));
#8147=CARTESIAN_POINT('',(6.87500000000001,12.0044699945289,3.55));
#8148=CARTESIAN_POINT('',(6.87500000000001,12.0044699945289,3.75));
#8149=CARTESIAN_POINT('',(6.87500000000001,12.0044699945289,3.55));
#8150=CARTESIAN_POINT('Origin',(6.87500000000001,11.6294699945289,3.75));
#8151=CARTESIAN_POINT('',(6.87500000000001,11.2544699945289,3.55));
#8152=CARTESIAN_POINT('',(6.87500000000001,11.2544699945289,3.75));
#8153=CARTESIAN_POINT('Origin',(6.87500000000001,11.6294699945289,3.55));
#8154=CARTESIAN_POINT('Origin',(51.875,11.2544699945289,3.75));
#8155=CARTESIAN_POINT('',(51.875,11.2544699945289,3.55));
#8156=CARTESIAN_POINT('',(51.875,11.2544699945289,3.75));
#8157=CARTESIAN_POINT('',(6.87500000000001,11.2544699945289,3.55));
#8158=CARTESIAN_POINT('Origin',(51.875,11.1294699945289,3.75));
#8159=CARTESIAN_POINT('',(51.875,11.0044699945289,3.55));
#8160=CARTESIAN_POINT('',(51.875,11.0044699945289,3.75));
#8161=CARTESIAN_POINT('Origin',(51.875,11.1294699945289,3.55));
#8162=CARTESIAN_POINT('Origin',(6.87500000000001,11.0044699945289,3.75));
#8163=CARTESIAN_POINT('',(6.87500000000001,11.0044699945289,3.55));
#8164=CARTESIAN_POINT('',(6.87500000000001,11.0044699945289,3.75));
#8165=CARTESIAN_POINT('',(6.87500000000001,11.0044699945289,3.55));
#8166=CARTESIAN_POINT('Origin',(6.87500000000001,10.6294699945289,3.75));
#8167=CARTESIAN_POINT('',(6.87500000000001,10.2544699945289,3.55));
#8168=CARTESIAN_POINT('',(6.87500000000001,10.2544699945289,3.75));
#8169=CARTESIAN_POINT('Origin',(6.87500000000001,10.6294699945289,3.55));
#8170=CARTESIAN_POINT('Origin',(51.875,10.2544699945289,3.75));
#8171=CARTESIAN_POINT('',(51.875,10.2544699945289,3.55));
#8172=CARTESIAN_POINT('',(51.875,10.2544699945289,3.75));
#8173=CARTESIAN_POINT('',(6.87500000000001,10.2544699945289,3.55));
#8174=CARTESIAN_POINT('Origin',(51.875,10.1294699945289,3.75));
#8175=CARTESIAN_POINT('',(51.875,10.0044699945289,3.55));
#8176=CARTESIAN_POINT('',(51.875,10.0044699945289,3.75));
#8177=CARTESIAN_POINT('Origin',(51.875,10.1294699945289,3.55));
#8178=CARTESIAN_POINT('Origin',(6.87500000000001,10.0044699945289,3.75));
#8179=CARTESIAN_POINT('',(6.87500000000001,10.0044699945289,3.55));
#8180=CARTESIAN_POINT('',(6.87500000000001,10.0044699945289,3.75));
#8181=CARTESIAN_POINT('',(6.87500000000001,10.0044699945289,3.55));
#8182=CARTESIAN_POINT('Origin',(6.87500000000001,9.62946999452888,3.75));
#8183=CARTESIAN_POINT('',(6.87500000000001,9.25446999452888,3.55));
#8184=CARTESIAN_POINT('',(6.87500000000001,9.25446999452888,3.75));
#8185=CARTESIAN_POINT('Origin',(6.87500000000001,9.62946999452888,3.55));
#8186=CARTESIAN_POINT('Origin',(51.875,9.25446999452888,3.75));
#8187=CARTESIAN_POINT('',(51.875,9.25446999452887,3.55));
#8188=CARTESIAN_POINT('',(51.875,9.25446999452887,3.75));
#8189=CARTESIAN_POINT('',(6.87500000000001,9.25446999452888,3.55));
#8190=CARTESIAN_POINT('Origin',(51.875,9.12946999452888,3.75));
#8191=CARTESIAN_POINT('',(51.875,9.00446999452888,3.55));
#8192=CARTESIAN_POINT('',(51.875,9.00446999452888,3.75));
#8193=CARTESIAN_POINT('Origin',(51.875,9.12946999452888,3.55));
#8194=CARTESIAN_POINT('Origin',(6.87500000000001,9.00446999452888,3.75));
#8195=CARTESIAN_POINT('',(6.87500000000001,9.00446999452888,3.55));
#8196=CARTESIAN_POINT('',(6.87500000000001,9.00446999452888,3.75));
#8197=CARTESIAN_POINT('',(6.87500000000001,9.00446999452888,3.55));
#8198=CARTESIAN_POINT('Origin',(6.87500000000001,8.62946999452888,3.75));
#8199=CARTESIAN_POINT('',(6.87500000000001,8.25446999452888,3.55));
#8200=CARTESIAN_POINT('',(6.87500000000001,8.25446999452888,3.75));
#8201=CARTESIAN_POINT('Origin',(6.87500000000001,8.62946999452888,3.55));
#8202=CARTESIAN_POINT('Origin',(51.875,8.25446999452888,3.75));
#8203=CARTESIAN_POINT('',(51.875,8.25446999452887,3.55));
#8204=CARTESIAN_POINT('',(51.875,8.25446999452887,3.75));
#8205=CARTESIAN_POINT('',(6.87500000000001,8.25446999452888,3.55));
#8206=CARTESIAN_POINT('Origin',(51.875,8.12946999452888,3.75));
#8207=CARTESIAN_POINT('',(51.875,8.00446999452888,3.55));
#8208=CARTESIAN_POINT('',(51.875,8.00446999452888,3.75));
#8209=CARTESIAN_POINT('Origin',(51.875,8.12946999452888,3.55));
#8210=CARTESIAN_POINT('Origin',(6.87500000000001,8.00446999452888,3.75));
#8211=CARTESIAN_POINT('',(6.87500000000001,8.00446999452888,3.55));
#8212=CARTESIAN_POINT('',(6.87500000000001,8.00446999452888,3.75));
#8213=CARTESIAN_POINT('',(6.87500000000001,8.00446999452888,3.55));
#8214=CARTESIAN_POINT('Origin',(6.87500000000001,7.62946999452888,3.75));
#8215=CARTESIAN_POINT('',(6.87500000000001,7.25446999452888,3.55));
#8216=CARTESIAN_POINT('',(6.87500000000001,7.25446999452888,3.75));
#8217=CARTESIAN_POINT('Origin',(6.87500000000001,7.62946999452888,3.55));
#8218=CARTESIAN_POINT('Origin',(53.875,7.25446999452888,3.75));
#8219=CARTESIAN_POINT('',(6.87500000000001,7.25446999452888,3.55));
#8220=CARTESIAN_POINT('Origin',(30.2,16.5507144315464,3.75));
#8221=CARTESIAN_POINT('',(30.3500000000001,16.5507144315464,3.65));
#8222=CARTESIAN_POINT('',(30.3500000000001,16.5507144315464,3.75));
#8223=CARTESIAN_POINT('',(30.1999999999999,16.7007144315465,3.65));
#8224=CARTESIAN_POINT('Origin',(30.2,16.5507144315464,3.65));
#8225=CARTESIAN_POINT('',(30.1999999999999,16.7007144315465,3.75));
#8226=CARTESIAN_POINT('Origin',(30.6000000000001,16.5507144315464,3.75));
#8227=CARTESIAN_POINT('',(30.6000000000001,16.3007144315464,3.65));
#8228=CARTESIAN_POINT('',(30.6000000000001,16.3007144315464,3.75));
#8229=CARTESIAN_POINT('Origin',(30.6000000000001,16.5507144315464,3.65));
#8230=CARTESIAN_POINT('Origin',(32.65,16.3007144315464,3.75));
#8231=CARTESIAN_POINT('',(32.65,16.3007144315464,3.65));
#8232=CARTESIAN_POINT('',(32.65,16.3007144315464,3.75));
#8233=CARTESIAN_POINT('',(32.65,16.3007144315464,3.65));
#8234=CARTESIAN_POINT('Origin',(32.65,16.1507144315464,3.75));
#8235=CARTESIAN_POINT('',(32.8,16.1507144315464,3.65));
#8236=CARTESIAN_POINT('',(32.8,16.1507144315464,3.75));
#8237=CARTESIAN_POINT('Origin',(32.65,16.1507144315464,3.65));
#8238=CARTESIAN_POINT('Origin',(32.8,12.9544699945289,3.75));
#8239=CARTESIAN_POINT('',(32.8,12.9544699945289,3.65));
#8240=CARTESIAN_POINT('',(32.8,12.9544699945289,3.75));
#8241=CARTESIAN_POINT('',(32.8,16.1507144315464,3.65));
#8242=CARTESIAN_POINT('Origin',(32.9,16.1507144315464,3.75));
#8243=CARTESIAN_POINT('',(32.9,16.1507144315464,3.65));
#8244=CARTESIAN_POINT('',(32.9,16.1507144315464,3.75));
#8245=CARTESIAN_POINT('',(32.9,12.9544699945289,3.65));
#8246=CARTESIAN_POINT('',(32.9,12.9544699945289,3.65));
#8247=CARTESIAN_POINT('',(32.9,12.9544699945289,3.75));
#8248=CARTESIAN_POINT('Origin',(32.65,16.1507144315464,3.75));
#8249=CARTESIAN_POINT('',(32.65,16.4007144315464,3.65));
#8250=CARTESIAN_POINT('',(32.65,16.4007144315464,3.75));
#8251=CARTESIAN_POINT('Origin',(32.65,16.1507144315464,3.65));
#8252=CARTESIAN_POINT('Origin',(30.6000000000001,16.4007144315464,3.75));
#8253=CARTESIAN_POINT('',(30.6000000000001,16.4007144315464,3.65));
#8254=CARTESIAN_POINT('',(30.6000000000001,16.4007144315464,3.75));
#8255=CARTESIAN_POINT('',(30.6000000000001,16.4007144315464,3.65));
#8256=CARTESIAN_POINT('Origin',(30.6000000000001,16.5507144315464,3.75));
#8257=CARTESIAN_POINT('',(30.45,16.5507144315464,3.65));
#8258=CARTESIAN_POINT('',(30.45,16.5507144315464,3.75));
#8259=CARTESIAN_POINT('Origin',(30.6000000000001,16.5507144315464,3.65));
#8260=CARTESIAN_POINT('Origin',(30.2000000000001,16.5507144315464,3.75));
#8261=CARTESIAN_POINT('',(30.1999999999999,16.8007144315464,3.65));
#8262=CARTESIAN_POINT('',(30.1999999999999,16.8007144315464,3.75));
#8263=CARTESIAN_POINT('Origin',(30.2000000000001,16.5507144315464,3.65));
#8264=CARTESIAN_POINT('Origin',(36.1999999999999,16.5507144315464,3.75));
#8265=CARTESIAN_POINT('',(36.1999999999999,16.4007144315464,3.65));
#8266=CARTESIAN_POINT('',(36.1999999999999,16.4007144315464,3.75));
#8267=CARTESIAN_POINT('',(36.1999999999999,16.7007144315465,3.65));
#8268=CARTESIAN_POINT('Origin',(36.1999999999999,16.5507144315464,3.65));
#8269=CARTESIAN_POINT('',(36.1999999999999,16.7007144315465,3.75));
#8270=CARTESIAN_POINT('Origin',(33.3,16.4007144315464,3.75));
#8271=CARTESIAN_POINT('',(33.3,16.4007144315464,3.65));
#8272=CARTESIAN_POINT('',(33.3,16.4007144315464,3.75));
#8273=CARTESIAN_POINT('',(33.3,16.4007144315464,3.65));
#8274=CARTESIAN_POINT('Origin',(33.3,16.1507144315464,3.75));
#8275=CARTESIAN_POINT('',(33.05,16.1507144315464,3.65));
#8276=CARTESIAN_POINT('',(33.05,16.1507144315464,3.75));
#8277=CARTESIAN_POINT('Origin',(33.3,16.1507144315464,3.65));
#8278=CARTESIAN_POINT('Origin',(33.05,12.9544699945289,3.75));
#8279=CARTESIAN_POINT('',(33.05,12.9544699945289,3.65));
#8280=CARTESIAN_POINT('',(33.05,12.9544699945289,3.75));
#8281=CARTESIAN_POINT('',(33.05,16.1507144315464,3.65));
#8282=CARTESIAN_POINT('Origin',(33.15,16.1507144315464,3.75));
#8283=CARTESIAN_POINT('',(33.15,16.1507144315464,3.65));
#8284=CARTESIAN_POINT('',(33.15,16.1507144315464,3.75));
#8285=CARTESIAN_POINT('',(33.15,12.9544699945289,3.65));
#8286=CARTESIAN_POINT('',(33.15,12.9544699945289,3.65));
#8287=CARTESIAN_POINT('',(33.15,12.9544699945289,3.75));
#8288=CARTESIAN_POINT('Origin',(33.3,16.1507144315464,3.75));
#8289=CARTESIAN_POINT('',(33.3,16.3007144315464,3.65));
#8290=CARTESIAN_POINT('',(33.3,16.3007144315464,3.75));
#8291=CARTESIAN_POINT('Origin',(33.3,16.1507144315464,3.65));
#8292=CARTESIAN_POINT('Origin',(36.1999999999999,16.3007144315464,3.75));
#8293=CARTESIAN_POINT('',(36.1999999999999,16.3007144315464,3.65));
#8294=CARTESIAN_POINT('',(36.1999999999999,16.3007144315464,3.75));
#8295=CARTESIAN_POINT('',(36.1999999999999,16.3007144315464,3.65));
#8296=CARTESIAN_POINT('Origin',(36.1999999999999,16.5507144315464,3.75));
#8297=CARTESIAN_POINT('',(36.1999999999999,16.8007144315464,3.65));
#8298=CARTESIAN_POINT('',(36.1999999999999,16.8007144315464,3.75));
#8299=CARTESIAN_POINT('Origin',(36.1999999999999,16.5507144315464,3.65));
#8300=CARTESIAN_POINT('Origin',(24.1999999999999,16.5507144315464,3.75));
#8301=CARTESIAN_POINT('',(24.1999999999999,16.8007144315464,3.65));
#8302=CARTESIAN_POINT('',(24.1999999999999,16.8007144315464,3.75));
#8303=CARTESIAN_POINT('',(24.4499999999999,16.5507144315464,3.65));
#8304=CARTESIAN_POINT('Origin',(24.1999999999999,16.5507144315464,3.65));
#8305=CARTESIAN_POINT('',(24.4499999999999,16.5507144315464,3.75));
#8306=CARTESIAN_POINT('Origin',(24.1999999999999,16.5507144315464,3.75));
#8307=CARTESIAN_POINT('',(24.3499999999999,16.5507144315464,3.65));
#8308=CARTESIAN_POINT('',(24.3499999999999,16.5507144315464,3.75));
#8309=CARTESIAN_POINT('',(24.1999999999999,16.7007144315465,3.65));
#8310=CARTESIAN_POINT('Origin',(24.1999999999999,16.5507144315464,3.65));
#8311=CARTESIAN_POINT('',(24.1999999999999,16.7007144315465,3.75));
#8312=CARTESIAN_POINT('Origin',(24.3499999999999,13.6544699945289,3.75));
#8313=CARTESIAN_POINT('',(24.3499999999999,13.6544699945289,3.65));
#8314=CARTESIAN_POINT('',(24.3499999999999,13.6544699945289,3.75));
#8315=CARTESIAN_POINT('',(24.3499999999999,16.5507144315464,3.65));
#8316=CARTESIAN_POINT('Origin',(24.5999999999999,13.6544699945289,3.75));
#8317=CARTESIAN_POINT('',(24.5999999999999,13.4044699945289,3.65));
#8318=CARTESIAN_POINT('',(24.5999999999999,13.4044699945289,3.75));
#8319=CARTESIAN_POINT('Origin',(24.5999999999999,13.6544699945289,3.65));
#8320=CARTESIAN_POINT('Origin',(32.4,13.4044699945289,3.75));
#8321=CARTESIAN_POINT('',(32.4,13.4044699945289,3.65));
#8322=CARTESIAN_POINT('',(32.4,13.4044699945289,3.75));
#8323=CARTESIAN_POINT('',(24.5999999999999,13.4044699945289,3.65));
#8324=CARTESIAN_POINT('Origin',(32.4,13.2544699945289,3.75));
#8325=CARTESIAN_POINT('',(32.55,13.2544699945289,3.65));
#8326=CARTESIAN_POINT('',(32.55,13.2544699945289,3.75));
#8327=CARTESIAN_POINT('Origin',(32.4,13.2544699945289,3.65));
#8328=CARTESIAN_POINT('Origin',(32.55,12.9544699945289,3.75));
#8329=CARTESIAN_POINT('',(32.55,12.9544699945289,3.65));
#8330=CARTESIAN_POINT('',(32.55,12.9544699945289,3.75));
#8331=CARTESIAN_POINT('',(32.55,13.2544699945289,3.65));
#8332=CARTESIAN_POINT('Origin',(32.65,13.2544699945289,3.75));
#8333=CARTESIAN_POINT('',(32.65,13.2544699945289,3.65));
#8334=CARTESIAN_POINT('',(32.65,13.2544699945289,3.75));
#8335=CARTESIAN_POINT('',(32.65,12.9544699945289,3.65));
#8336=CARTESIAN_POINT('',(32.65,12.9544699945289,3.65));
#8337=CARTESIAN_POINT('',(32.65,12.9544699945289,3.75));
#8338=CARTESIAN_POINT('Origin',(32.4,13.2544699945289,3.75));
#8339=CARTESIAN_POINT('',(32.4,13.5044699945289,3.65));
#8340=CARTESIAN_POINT('',(32.4,13.5044699945289,3.75));
#8341=CARTESIAN_POINT('Origin',(32.4,13.2544699945289,3.65));
#8342=CARTESIAN_POINT('Origin',(24.5999999999999,13.5044699945289,3.75));
#8343=CARTESIAN_POINT('',(24.5999999999999,13.5044699945289,3.65));
#8344=CARTESIAN_POINT('',(24.5999999999999,13.5044699945289,3.75));
#8345=CARTESIAN_POINT('',(32.4,13.5044699945289,3.65));
#8346=CARTESIAN_POINT('Origin',(24.5999999999999,13.6544699945289,3.75));
#8347=CARTESIAN_POINT('',(24.4499999999999,13.6544699945289,3.65));
#8348=CARTESIAN_POINT('',(24.4499999999999,13.6544699945289,3.75));
#8349=CARTESIAN_POINT('Origin',(24.5999999999999,13.6544699945289,3.65));
#8350=CARTESIAN_POINT('Origin',(24.4499999999999,16.5507144315464,3.75));
#8351=CARTESIAN_POINT('',(24.4499999999999,13.6544699945289,3.65));
#8352=CARTESIAN_POINT('Origin',(33.3,12.9544699945289,3.75));
#8353=CARTESIAN_POINT('',(33.3,12.9544699945289,3.65));
#8354=CARTESIAN_POINT('',(33.3,12.9544699945289,3.75));
#8355=CARTESIAN_POINT('',(33.3,13.2544699945289,3.65));
#8356=CARTESIAN_POINT('',(33.3,13.2544699945289,3.65));
#8357=CARTESIAN_POINT('',(33.3,13.2544699945289,3.75));
#8358=CARTESIAN_POINT('Origin',(33.4,13.2544699945289,3.75));
#8359=CARTESIAN_POINT('',(33.4,13.2544699945289,3.65));
#8360=CARTESIAN_POINT('',(33.4,13.2544699945289,3.75));
#8361=CARTESIAN_POINT('',(33.4,12.9544699945289,3.65));
#8362=CARTESIAN_POINT('',(33.4,12.9544699945289,3.65));
#8363=CARTESIAN_POINT('',(33.4,12.9544699945289,3.75));
#8364=CARTESIAN_POINT('Origin',(33.55,13.2544699945289,3.75));
#8365=CARTESIAN_POINT('',(33.55,13.4044699945289,3.65));
#8366=CARTESIAN_POINT('',(33.55,13.4044699945289,3.75));
#8367=CARTESIAN_POINT('Origin',(33.55,13.2544699945289,3.65));
#8368=CARTESIAN_POINT('Origin',(42.2,13.4044699945289,3.75));
#8369=CARTESIAN_POINT('',(42.2,13.4044699945289,3.65));
#8370=CARTESIAN_POINT('',(42.2,13.4044699945289,3.75));
#8371=CARTESIAN_POINT('',(42.2,13.4044699945289,3.65));
#8372=CARTESIAN_POINT('Origin',(42.2,13.6544699945289,3.75));
#8373=CARTESIAN_POINT('',(42.45,13.6544699945289,3.65));
#8374=CARTESIAN_POINT('',(42.45,13.6544699945289,3.75));
#8375=CARTESIAN_POINT('Origin',(42.2,13.6544699945289,3.65));
#8376=CARTESIAN_POINT('Origin',(42.45,16.5507144315464,3.75));
#8377=CARTESIAN_POINT('',(42.45,16.5507144315464,3.65));
#8378=CARTESIAN_POINT('',(42.45,16.5507144315464,3.75));
#8379=CARTESIAN_POINT('',(42.45,16.5507144315464,3.65));
#8380=CARTESIAN_POINT('Origin',(42.2,16.5507144315464,3.75));
#8381=CARTESIAN_POINT('',(42.2,16.8007144315464,3.65));
#8382=CARTESIAN_POINT('',(42.2,16.8007144315464,3.75));
#8383=CARTESIAN_POINT('Origin',(42.2,16.5507144315464,3.65));
#8384=CARTESIAN_POINT('Origin',(42.2,16.5507144315464,3.75));
#8385=CARTESIAN_POINT('',(42.35,16.5507144315464,3.65));
#8386=CARTESIAN_POINT('',(42.35,16.5507144315464,3.75));
#8387=CARTESIAN_POINT('',(42.2,16.7007144315465,3.65));
#8388=CARTESIAN_POINT('Origin',(42.2,16.5507144315464,3.65));
#8389=CARTESIAN_POINT('',(42.2,16.7007144315465,3.75));
#8390=CARTESIAN_POINT('Origin',(42.35,13.6544699945289,3.75));
#8391=CARTESIAN_POINT('',(42.35,13.6544699945289,3.65));
#8392=CARTESIAN_POINT('',(42.35,13.6544699945289,3.75));
#8393=CARTESIAN_POINT('',(42.35,13.6544699945289,3.65));
#8394=CARTESIAN_POINT('Origin',(42.2,13.6544699945289,3.75));
#8395=CARTESIAN_POINT('',(42.2,13.5044699945289,3.65));
#8396=CARTESIAN_POINT('',(42.2,13.5044699945289,3.75));
#8397=CARTESIAN_POINT('Origin',(42.2,13.6544699945289,3.65));
#8398=CARTESIAN_POINT('Origin',(33.55,13.5044699945289,3.75));
#8399=CARTESIAN_POINT('',(33.55,13.5044699945289,3.65));
#8400=CARTESIAN_POINT('',(33.55,13.5044699945289,3.75));
#8401=CARTESIAN_POINT('',(33.55,13.5044699945289,3.65));
#8402=CARTESIAN_POINT('Origin',(33.55,13.2544699945289,3.75));
#8403=CARTESIAN_POINT('Origin',(33.55,13.2544699945289,3.65));
#8404=CARTESIAN_POINT('Origin',(32.5,12.9544699945289,3.75));
#8405=CARTESIAN_POINT('',(32.025,12.9544699945289,3.65));
#8406=CARTESIAN_POINT('',(30.4625,12.9544699945289,3.65));
#8407=CARTESIAN_POINT('',(32.5,12.9544699945289,3.25));
#8408=CARTESIAN_POINT('',(32.5,12.9544699945289,3.75));
#8409=CARTESIAN_POINT('',(33.5,12.9544699945289,3.25));
#8410=CARTESIAN_POINT('',(33.5,12.9544699945289,3.25));
#8411=CARTESIAN_POINT('',(33.5,12.9544699945289,3.75));
#8412=CARTESIAN_POINT('',(35.1875,12.9544699945289,3.65));
#8413=CARTESIAN_POINT('',(33.625,12.9544699945289,3.65));
#8414=CARTESIAN_POINT('Origin',(48.,15.,3.65));
#8415=CARTESIAN_POINT('',(40.2,16.8007144315464,3.65));
#8416=CARTESIAN_POINT('',(42.2,16.8007144315464,3.65));
#8417=CARTESIAN_POINT('',(40.2,17.1007144315464,3.65));
#8418=CARTESIAN_POINT('Origin',(40.2,16.9507144315464,3.65));
#8419=CARTESIAN_POINT('',(44.2,17.1007144315464,3.65));
#8420=CARTESIAN_POINT('',(44.2,17.1007144315464,3.65));
#8421=CARTESIAN_POINT('',(44.1999999999999,17.6007144315464,3.65));
#8422=CARTESIAN_POINT('Origin',(44.1999999999999,17.3507144315464,3.65));
#8423=CARTESIAN_POINT('',(42.2,17.6007144315464,3.65));
#8424=CARTESIAN_POINT('',(44.1999999999999,17.6007144315464,3.65));
#8425=CARTESIAN_POINT('',(42.0500000000001,17.7507144315464,3.65));
#8426=CARTESIAN_POINT('Origin',(42.1999999999999,17.7507144315464,3.65));
#8427=CARTESIAN_POINT('',(42.0500000000001,23.2507144315464,3.65));
#8428=CARTESIAN_POINT('',(42.0500000000001,17.7507144315464,3.65));
#8429=CARTESIAN_POINT('',(41.9500000000001,23.2507144315464,3.65));
#8430=CARTESIAN_POINT('Origin',(42.,25.,3.65));
#8431=CARTESIAN_POINT('',(41.9499999999999,17.7507144315464,3.65));
#8432=CARTESIAN_POINT('',(41.9499999999999,18.2507144315464,3.65));
#8433=CARTESIAN_POINT('',(42.2,17.5007144315464,3.65));
#8434=CARTESIAN_POINT('Origin',(42.1999999999999,17.7507144315464,3.65));
#8435=CARTESIAN_POINT('',(44.1999999999999,17.5007144315464,3.65));
#8436=CARTESIAN_POINT('',(42.2,17.5007144315464,3.65));
#8437=CARTESIAN_POINT('',(44.1999999999999,17.2007144315464,3.65));
#8438=CARTESIAN_POINT('Origin',(44.1999999999999,17.3507144315464,3.65));
#8439=CARTESIAN_POINT('',(40.2000000166311,17.2007144315464,3.65));
#8440=CARTESIAN_POINT('',(40.2,17.2007144315464,3.65));
#8441=CARTESIAN_POINT('',(40.2,16.7007144315465,3.65));
#8442=CARTESIAN_POINT('Origin',(40.2,16.9507144315464,3.65));
#8443=CARTESIAN_POINT('',(40.2,16.7007144315465,3.65));
#8444=CARTESIAN_POINT('Origin',(40.2,16.8007144315464,3.75));
#8445=CARTESIAN_POINT('',(40.2,16.8007144315464,3.75));
#8446=CARTESIAN_POINT('Origin',(40.2,16.9507144315464,3.75));
#8447=CARTESIAN_POINT('',(40.2,17.1007144315464,3.75));
#8448=CARTESIAN_POINT('Origin',(44.2,17.1007144315464,3.75));
#8449=CARTESIAN_POINT('',(44.2,17.1007144315464,3.75));
#8450=CARTESIAN_POINT('Origin',(44.1999999999999,17.3507144315464,3.75));
#8451=CARTESIAN_POINT('',(44.1999999999999,17.6007144315464,3.75));
#8452=CARTESIAN_POINT('Origin',(42.2,17.6007144315464,3.75));
#8453=CARTESIAN_POINT('',(42.2,17.6007144315464,3.75));
#8454=CARTESIAN_POINT('Origin',(42.1999999999999,17.7507144315464,3.75));
#8455=CARTESIAN_POINT('',(42.0500000000001,17.7507144315464,3.75));
#8456=CARTESIAN_POINT('Origin',(42.0500000000002,23.2507144315464,3.75));
#8457=CARTESIAN_POINT('',(42.0500000000002,23.2507144315464,3.75));
#8458=CARTESIAN_POINT('Origin',(41.9499999999999,17.7507144315464,3.75));
#8459=CARTESIAN_POINT('',(41.9499999999999,17.7507144315464,3.75));
#8460=CARTESIAN_POINT('',(41.9499999999999,23.2507144315464,3.75));
#8461=CARTESIAN_POINT('Origin',(42.1999999999999,17.7507144315464,3.75));
#8462=CARTESIAN_POINT('',(42.2,17.5007144315464,3.75));
#8463=CARTESIAN_POINT('Origin',(44.1999999999999,17.5007144315464,3.75));
#8464=CARTESIAN_POINT('',(44.1999999999999,17.5007144315464,3.75));
#8465=CARTESIAN_POINT('Origin',(44.1999999999999,17.3507144315464,3.75));
#8466=CARTESIAN_POINT('',(44.1999999999999,17.2007144315464,3.75));
#8467=CARTESIAN_POINT('Origin',(40.2000000166311,17.2007144315464,3.75));
#8468=CARTESIAN_POINT('',(40.2000000166311,17.2007144315464,3.75));
#8469=CARTESIAN_POINT('Origin',(40.2,16.9507144315464,3.75));
#8470=CARTESIAN_POINT('',(40.2,16.7007144315465,3.75));
#8471=CARTESIAN_POINT('Origin',(42.2,16.7007144315465,3.75));
#8472=CARTESIAN_POINT('Origin',(42.,25.,3.75));
#8473=CARTESIAN_POINT('',(40.25,25.,0.));
#8474=CARTESIAN_POINT('',(40.25,25.,3.75));
#8475=CARTESIAN_POINT('Origin',(42.,25.,0.));
#8476=CARTESIAN_POINT('Origin',(34.2,16.8007144315464,3.75));
#8477=CARTESIAN_POINT('',(34.2,16.8007144315464,3.65));
#8478=CARTESIAN_POINT('',(34.2,16.8007144315464,3.75));
#8479=CARTESIAN_POINT('',(36.1999999999999,16.8007144315464,3.65));
#8480=CARTESIAN_POINT('Origin',(34.2,16.9507144315464,3.75));
#8481=CARTESIAN_POINT('',(34.2,17.1007144315464,3.65));
#8482=CARTESIAN_POINT('',(34.2,17.1007144315464,3.75));
#8483=CARTESIAN_POINT('Origin',(34.2,16.9507144315464,3.65));
#8484=CARTESIAN_POINT('Origin',(38.2,17.1007144315464,3.75));
#8485=CARTESIAN_POINT('',(38.2,17.1007144315464,3.65));
#8486=CARTESIAN_POINT('',(38.2,17.1007144315464,3.75));
#8487=CARTESIAN_POINT('',(38.2,17.1007144315464,3.65));
#8488=CARTESIAN_POINT('Origin',(38.1999999999999,17.3507144315464,3.75));
#8489=CARTESIAN_POINT('',(38.1999999999999,17.6007144315464,3.65));
#8490=CARTESIAN_POINT('',(38.1999999999999,17.6007144315464,3.75));
#8491=CARTESIAN_POINT('Origin',(38.1999999999999,17.3507144315464,3.65));
#8492=CARTESIAN_POINT('Origin',(36.2,17.6007144315464,3.75));
#8493=CARTESIAN_POINT('',(36.2,17.6007144315464,3.65));
#8494=CARTESIAN_POINT('',(36.2,17.6007144315464,3.75));
#8495=CARTESIAN_POINT('',(38.1999999999999,17.6007144315464,3.65));
#8496=CARTESIAN_POINT('Origin',(36.1999999999999,17.7507144315464,3.75));
#8497=CARTESIAN_POINT('',(36.0500000000001,17.7507144315464,3.65));
#8498=CARTESIAN_POINT('',(36.0500000000001,17.7507144315464,3.75));
#8499=CARTESIAN_POINT('Origin',(36.1999999999999,17.7507144315464,3.65));
#8500=CARTESIAN_POINT('Origin',(36.0500000000002,23.2507144315464,3.75));
#8501=CARTESIAN_POINT('',(36.0500000000001,23.2507144315464,3.65));
#8502=CARTESIAN_POINT('',(36.0500000000002,23.2507144315464,3.75));
#8503=CARTESIAN_POINT('',(36.0500000000001,17.7507144315464,3.65));
#8504=CARTESIAN_POINT('Origin',(35.9499999999999,17.7507144315464,3.75));
#8505=CARTESIAN_POINT('',(35.9499999999999,17.7507144315464,3.65));
#8506=CARTESIAN_POINT('',(35.9499999999999,17.7507144315464,3.75));
#8507=CARTESIAN_POINT('',(35.9500000000001,23.2507144315464,3.65));
#8508=CARTESIAN_POINT('',(35.9499999999999,18.2507144315464,3.65));
#8509=CARTESIAN_POINT('',(35.9499999999999,23.2507144315464,3.75));
#8510=CARTESIAN_POINT('Origin',(36.1999999999999,17.7507144315464,3.75));
#8511=CARTESIAN_POINT('',(36.2,17.5007144315464,3.65));
#8512=CARTESIAN_POINT('',(36.2,17.5007144315464,3.75));
#8513=CARTESIAN_POINT('Origin',(36.1999999999999,17.7507144315464,3.65));
#8514=CARTESIAN_POINT('Origin',(38.1999999999999,17.5007144315464,3.75));
#8515=CARTESIAN_POINT('',(38.1999999999999,17.5007144315464,3.65));
#8516=CARTESIAN_POINT('',(38.1999999999999,17.5007144315464,3.75));
#8517=CARTESIAN_POINT('',(36.2,17.5007144315464,3.65));
#8518=CARTESIAN_POINT('Origin',(38.1999999999999,17.3507144315464,3.75));
#8519=CARTESIAN_POINT('',(38.1999999999999,17.2007144315464,3.65));
#8520=CARTESIAN_POINT('',(38.1999999999999,17.2007144315464,3.75));
#8521=CARTESIAN_POINT('Origin',(38.1999999999999,17.3507144315464,3.65));
#8522=CARTESIAN_POINT('Origin',(34.2000000166311,17.2007144315464,3.75));
#8523=CARTESIAN_POINT('',(34.2000000166311,17.2007144315464,3.65));
#8524=CARTESIAN_POINT('',(34.2000000166311,17.2007144315464,3.75));
#8525=CARTESIAN_POINT('',(34.2,17.2007144315464,3.65));
#8526=CARTESIAN_POINT('Origin',(34.2,16.9507144315464,3.75));
#8527=CARTESIAN_POINT('',(34.2,16.7007144315465,3.65));
#8528=CARTESIAN_POINT('',(34.2,16.7007144315465,3.75));
#8529=CARTESIAN_POINT('Origin',(34.2,16.9507144315464,3.65));
#8530=CARTESIAN_POINT('Origin',(36.1999999999999,16.7007144315465,3.75));
#8531=CARTESIAN_POINT('',(34.2,16.7007144315465,3.65));
#8532=CARTESIAN_POINT('Origin',(42.,15.,3.65));
#8533=CARTESIAN_POINT('Origin',(36.,25.,3.65));
#8534=CARTESIAN_POINT('Origin',(36.,25.,3.75));
#8535=CARTESIAN_POINT('',(34.25,25.,0.));
#8536=CARTESIAN_POINT('',(34.25,25.,3.75));
#8537=CARTESIAN_POINT('Origin',(36.,25.,0.));
#8538=CARTESIAN_POINT('Origin',(28.2,16.8007144315464,3.75));
#8539=CARTESIAN_POINT('',(28.2,16.8007144315464,3.65));
#8540=CARTESIAN_POINT('',(28.2,16.8007144315464,3.75));
#8541=CARTESIAN_POINT('',(30.1999999999999,16.8007144315464,3.65));
#8542=CARTESIAN_POINT('Origin',(28.2,16.9507144315464,3.75));
#8543=CARTESIAN_POINT('',(28.1999999999999,17.1007144315464,3.65));
#8544=CARTESIAN_POINT('',(28.1999999999999,17.1007144315464,3.75));
#8545=CARTESIAN_POINT('Origin',(28.2,16.9507144315464,3.65));
#8546=CARTESIAN_POINT('Origin',(32.2,17.1007144315464,3.75));
#8547=CARTESIAN_POINT('',(32.2,17.1007144315464,3.65));
#8548=CARTESIAN_POINT('',(32.2,17.1007144315464,3.75));
#8549=CARTESIAN_POINT('',(32.2,17.1007144315464,3.65));
#8550=CARTESIAN_POINT('Origin',(32.1999999999999,17.3507144315464,3.75));
#8551=CARTESIAN_POINT('',(32.1999999999999,17.6007144315464,3.65));
#8552=CARTESIAN_POINT('',(32.1999999999999,17.6007144315464,3.75));
#8553=CARTESIAN_POINT('Origin',(32.1999999999999,17.3507144315464,3.65));
#8554=CARTESIAN_POINT('Origin',(30.2,17.6007144315464,3.75));
#8555=CARTESIAN_POINT('',(30.2,17.6007144315464,3.65));
#8556=CARTESIAN_POINT('',(30.2,17.6007144315464,3.75));
#8557=CARTESIAN_POINT('',(32.1999999999999,17.6007144315464,3.65));
#8558=CARTESIAN_POINT('Origin',(30.1999999999999,17.7507144315464,3.75));
#8559=CARTESIAN_POINT('',(30.0500000000001,17.7507144315464,3.65));
#8560=CARTESIAN_POINT('',(30.0500000000001,17.7507144315464,3.75));
#8561=CARTESIAN_POINT('Origin',(30.1999999999999,17.7507144315464,3.65));
#8562=CARTESIAN_POINT('Origin',(30.0500000000002,23.2507144315464,3.75));
#8563=CARTESIAN_POINT('',(30.0500000000001,23.2507144315464,3.65));
#8564=CARTESIAN_POINT('',(30.0500000000002,23.2507144315464,3.75));
#8565=CARTESIAN_POINT('',(30.0500000000001,17.7507144315464,3.65));
#8566=CARTESIAN_POINT('Origin',(29.9499999999999,17.7507144315464,3.75));
#8567=CARTESIAN_POINT('',(29.9499999999999,17.7507144315464,3.65));
#8568=CARTESIAN_POINT('',(29.9499999999999,17.7507144315464,3.75));
#8569=CARTESIAN_POINT('',(29.9500000000001,23.2507144315464,3.65));
#8570=CARTESIAN_POINT('',(29.9499999999999,18.2507144315464,3.65));
#8571=CARTESIAN_POINT('',(29.9499999999999,23.2507144315464,3.75));
#8572=CARTESIAN_POINT('Origin',(30.1999999999999,17.7507144315464,3.75));
#8573=CARTESIAN_POINT('',(30.2,17.5007144315464,3.65));
#8574=CARTESIAN_POINT('',(30.2,17.5007144315464,3.75));
#8575=CARTESIAN_POINT('Origin',(30.1999999999999,17.7507144315464,3.65));
#8576=CARTESIAN_POINT('Origin',(32.1999999999999,17.5007144315464,3.75));
#8577=CARTESIAN_POINT('',(32.1999999999999,17.5007144315464,3.65));
#8578=CARTESIAN_POINT('',(32.1999999999999,17.5007144315464,3.75));
#8579=CARTESIAN_POINT('',(30.2,17.5007144315464,3.65));
#8580=CARTESIAN_POINT('Origin',(32.1999999999999,17.3507144315464,3.75));
#8581=CARTESIAN_POINT('',(32.1999999999999,17.2007144315464,3.65));
#8582=CARTESIAN_POINT('',(32.1999999999999,17.2007144315464,3.75));
#8583=CARTESIAN_POINT('Origin',(32.1999999999999,17.3507144315464,3.65));
#8584=CARTESIAN_POINT('Origin',(28.2000000166311,17.2007144315464,3.75));
#8585=CARTESIAN_POINT('',(28.2000000166311,17.2007144315464,3.65));
#8586=CARTESIAN_POINT('',(28.2000000166311,17.2007144315464,3.75));
#8587=CARTESIAN_POINT('',(28.2,17.2007144315464,3.65));
#8588=CARTESIAN_POINT('Origin',(28.2,16.9507144315464,3.75));
#8589=CARTESIAN_POINT('',(28.2,16.7007144315465,3.65));
#8590=CARTESIAN_POINT('',(28.2,16.7007144315465,3.75));
#8591=CARTESIAN_POINT('Origin',(28.2,16.9507144315464,3.65));
#8592=CARTESIAN_POINT('Origin',(30.1999999999999,16.7007144315465,3.75));
#8593=CARTESIAN_POINT('',(28.2,16.7007144315465,3.65));
#8594=CARTESIAN_POINT('Origin',(36.,15.,3.65));
#8595=CARTESIAN_POINT('Origin',(30.,25.,3.65));
#8596=CARTESIAN_POINT('Origin',(30.,25.,3.75));
#8597=CARTESIAN_POINT('',(28.25,25.,0.));
#8598=CARTESIAN_POINT('',(28.25,25.,3.75));
#8599=CARTESIAN_POINT('Origin',(30.,25.,0.));
#8600=CARTESIAN_POINT('Origin',(22.2,16.8007144315464,3.75));
#8601=CARTESIAN_POINT('',(22.2,16.8007144315464,3.65));
#8602=CARTESIAN_POINT('',(22.2,16.8007144315464,3.75));
#8603=CARTESIAN_POINT('',(24.1999999999999,16.8007144315464,3.65));
#8604=CARTESIAN_POINT('Origin',(22.2,16.9507144315464,3.75));
#8605=CARTESIAN_POINT('',(22.1999999999999,17.1007144315464,3.65));
#8606=CARTESIAN_POINT('',(22.1999999999999,17.1007144315464,3.75));
#8607=CARTESIAN_POINT('Origin',(22.2,16.9507144315464,3.65));
#8608=CARTESIAN_POINT('Origin',(26.2,17.1007144315464,3.75));
#8609=CARTESIAN_POINT('',(26.2,17.1007144315464,3.65));
#8610=CARTESIAN_POINT('',(26.2,17.1007144315464,3.75));
#8611=CARTESIAN_POINT('',(26.2,17.1007144315464,3.65));
#8612=CARTESIAN_POINT('Origin',(26.1999999999999,17.3507144315464,3.75));
#8613=CARTESIAN_POINT('',(26.1999999999999,17.6007144315464,3.65));
#8614=CARTESIAN_POINT('',(26.1999999999999,17.6007144315464,3.75));
#8615=CARTESIAN_POINT('Origin',(26.1999999999999,17.3507144315464,3.65));
#8616=CARTESIAN_POINT('Origin',(24.2,17.6007144315464,3.75));
#8617=CARTESIAN_POINT('',(24.2,17.6007144315464,3.65));
#8618=CARTESIAN_POINT('',(24.2,17.6007144315464,3.75));
#8619=CARTESIAN_POINT('',(26.1999999999999,17.6007144315464,3.65));
#8620=CARTESIAN_POINT('Origin',(24.1999999999999,17.7507144315464,3.75));
#8621=CARTESIAN_POINT('',(24.0500000000001,17.7507144315464,3.65));
#8622=CARTESIAN_POINT('',(24.0500000000001,17.7507144315464,3.75));
#8623=CARTESIAN_POINT('Origin',(24.1999999999999,17.7507144315464,3.65));
#8624=CARTESIAN_POINT('Origin',(24.0500000000002,23.2507144315464,3.75));
#8625=CARTESIAN_POINT('',(24.0500000000001,23.2507144315464,3.65));
#8626=CARTESIAN_POINT('',(24.0500000000002,23.2507144315464,3.75));
#8627=CARTESIAN_POINT('',(24.0500000000001,17.7507144315464,3.65));
#8628=CARTESIAN_POINT('Origin',(23.9499999999999,17.7507144315464,3.75));
#8629=CARTESIAN_POINT('',(23.9499999999999,17.7507144315464,3.65));
#8630=CARTESIAN_POINT('',(23.9499999999999,17.7507144315464,3.75));
#8631=CARTESIAN_POINT('',(23.9500000000001,23.2507144315464,3.65));
#8632=CARTESIAN_POINT('',(23.9499999999999,18.2507144315464,3.65));
#8633=CARTESIAN_POINT('',(23.9499999999999,23.2507144315464,3.75));
#8634=CARTESIAN_POINT('Origin',(24.1999999999999,17.7507144315464,3.75));
#8635=CARTESIAN_POINT('',(24.1999999999999,17.5007144315464,3.65));
#8636=CARTESIAN_POINT('',(24.1999999999999,17.5007144315464,3.75));
#8637=CARTESIAN_POINT('Origin',(24.1999999999999,17.7507144315464,3.65));
#8638=CARTESIAN_POINT('Origin',(26.1999999999999,17.5007144315464,3.75));
#8639=CARTESIAN_POINT('',(26.1999999999999,17.5007144315464,3.65));
#8640=CARTESIAN_POINT('',(26.1999999999999,17.5007144315464,3.75));
#8641=CARTESIAN_POINT('',(24.1999999999999,17.5007144315464,3.65));
#8642=CARTESIAN_POINT('Origin',(26.1999999999999,17.3507144315464,3.75));
#8643=CARTESIAN_POINT('',(26.1999999999999,17.2007144315464,3.65));
#8644=CARTESIAN_POINT('',(26.1999999999999,17.2007144315464,3.75));
#8645=CARTESIAN_POINT('Origin',(26.1999999999999,17.3507144315464,3.65));
#8646=CARTESIAN_POINT('Origin',(22.2000000166311,17.2007144315464,3.75));
#8647=CARTESIAN_POINT('',(22.2000000166311,17.2007144315464,3.65));
#8648=CARTESIAN_POINT('',(22.2000000166311,17.2007144315464,3.75));
#8649=CARTESIAN_POINT('',(22.2,17.2007144315464,3.65));
#8650=CARTESIAN_POINT('Origin',(22.2,16.9507144315464,3.75));
#8651=CARTESIAN_POINT('',(22.2,16.7007144315465,3.65));
#8652=CARTESIAN_POINT('',(22.2,16.7007144315465,3.75));
#8653=CARTESIAN_POINT('Origin',(22.2,16.9507144315464,3.65));
#8654=CARTESIAN_POINT('Origin',(24.1999999999999,16.7007144315465,3.75));
#8655=CARTESIAN_POINT('',(22.2,16.7007144315465,3.65));
#8656=CARTESIAN_POINT('Origin',(30.,15.,3.65));
#8657=CARTESIAN_POINT('Origin',(24.,25.,3.65));
#8658=CARTESIAN_POINT('Origin',(24.,25.,3.75));
#8659=CARTESIAN_POINT('',(22.25,25.,0.));
#8660=CARTESIAN_POINT('',(22.25,25.,3.75));
#8661=CARTESIAN_POINT('Origin',(24.,25.,0.));
#8662=CARTESIAN_POINT('Origin',(15.05,15.7544699945289,3.75));
#8663=CARTESIAN_POINT('',(15.05,15.7544699945289,3.65));
#8664=CARTESIAN_POINT('',(15.05,15.7544699945289,3.75));
#8665=CARTESIAN_POINT('',(15.05,12.9544699945289,3.65));
#8666=CARTESIAN_POINT('',(15.05,12.9544699945289,3.65));
#8667=CARTESIAN_POINT('',(15.05,12.9544699945289,3.75));
#8668=CARTESIAN_POINT('Origin',(14.8,15.7544699945289,3.75));
#8669=CARTESIAN_POINT('',(14.8,16.0044699945289,3.65));
#8670=CARTESIAN_POINT('',(14.8,16.0044699945289,3.75));
#8671=CARTESIAN_POINT('Origin',(14.8,15.7544699945289,3.65));
#8672=CARTESIAN_POINT('Origin',(12.95,16.0044699945289,3.75));
#8673=CARTESIAN_POINT('',(12.95,16.0044699945289,3.65));
#8674=CARTESIAN_POINT('',(12.95,16.0044699945289,3.75));
#8675=CARTESIAN_POINT('',(15.2,16.0044699945289,3.65));
#8676=CARTESIAN_POINT('Origin',(12.95,16.1544699945289,3.75));
#8677=CARTESIAN_POINT('',(12.95,16.3044699945289,3.65));
#8678=CARTESIAN_POINT('',(12.95,16.3044699945289,3.75));
#8679=CARTESIAN_POINT('Origin',(12.95,16.1544699945289,3.65));
#8680=CARTESIAN_POINT('Origin',(17.2,16.3044699945289,3.75));
#8681=CARTESIAN_POINT('',(17.2,16.3044699945289,3.65));
#8682=CARTESIAN_POINT('',(17.2,16.3044699945289,3.75));
#8683=CARTESIAN_POINT('',(17.2,16.3044699945289,3.65));
#8684=CARTESIAN_POINT('Origin',(17.2,16.5544699945289,3.75));
#8685=CARTESIAN_POINT('',(17.2,16.8044699945289,3.65));
#8686=CARTESIAN_POINT('',(17.2,16.8044699945289,3.75));
#8687=CARTESIAN_POINT('Origin',(17.2,16.5544699945289,3.65));
#8688=CARTESIAN_POINT('Origin',(15.2,16.8044699945289,3.75));
#8689=CARTESIAN_POINT('',(15.2,16.8044699945289,3.65));
#8690=CARTESIAN_POINT('',(15.2,16.8044699945289,3.75));
#8691=CARTESIAN_POINT('',(17.2,16.8044699945289,3.65));
#8692=CARTESIAN_POINT('Origin',(15.2,16.9544699945289,3.75));
#8693=CARTESIAN_POINT('',(15.05,16.9544699945289,3.65));
#8694=CARTESIAN_POINT('',(15.05,16.9544699945289,3.75));
#8695=CARTESIAN_POINT('Origin',(15.2,16.9544699945289,3.65));
#8696=CARTESIAN_POINT('Origin',(15.05,17.9544699945289,3.75));
#8697=CARTESIAN_POINT('',(15.05,17.9544699945289,3.65));
#8698=CARTESIAN_POINT('',(15.05,17.9544699945289,3.75));
#8699=CARTESIAN_POINT('',(15.05,12.9544699945289,3.65));
#8700=CARTESIAN_POINT('Origin',(17.7999999907328,17.9544699945289,3.75));
#8701=CARTESIAN_POINT('',(17.7999999907328,17.9544699945289,3.65));
#8702=CARTESIAN_POINT('',(17.7999999907328,17.9544699945289,3.75));
#8703=CARTESIAN_POINT('',(11.95,17.9544699945289,3.65));
#8704=CARTESIAN_POINT('Origin',(17.8000000000001,18.2044699945289,3.75));
#8705=CARTESIAN_POINT('',(18.0500000000001,18.2044699430469,3.65));
#8706=CARTESIAN_POINT('',(18.0500000000001,18.2044699430469,3.75));
#8707=CARTESIAN_POINT('Origin',(17.8000000000001,18.2044699945289,3.65));
#8708=CARTESIAN_POINT('Origin',(18.0500000000001,23.2507144315464,3.75));
#8709=CARTESIAN_POINT('',(18.0500000000001,23.2507144315464,3.65));
#8710=CARTESIAN_POINT('',(18.0500000000001,23.2507144315464,3.75));
#8711=CARTESIAN_POINT('',(18.0500000000001,23.2507144315464,3.65));
#8712=CARTESIAN_POINT('Origin',(17.9500000000001,18.2044699945289,3.75));
#8713=CARTESIAN_POINT('',(17.9500000000001,18.2044699945289,3.65));
#8714=CARTESIAN_POINT('',(17.9500000000001,18.2044699945289,3.75));
#8715=CARTESIAN_POINT('',(17.9500000000001,23.2507144315464,3.65));
#8716=CARTESIAN_POINT('',(17.9500000000001,17.9544699945289,3.65));
#8717=CARTESIAN_POINT('',(17.9500000000001,23.2507144315464,3.75));
#8718=CARTESIAN_POINT('Origin',(17.8000000000001,18.2044699945289,3.75));
#8719=CARTESIAN_POINT('',(17.8000000089335,18.0544699945289,3.65));
#8720=CARTESIAN_POINT('',(17.8000000089335,18.0544699945289,3.75));
#8721=CARTESIAN_POINT('Origin',(17.8000000000001,18.2044699945289,3.65));
#8722=CARTESIAN_POINT('Origin',(12.2000000047067,18.0544699945289,3.75));
#8723=CARTESIAN_POINT('',(12.2000000047067,18.0544699945289,3.65));
#8724=CARTESIAN_POINT('',(12.2000000047067,18.0544699945289,3.75));
#8725=CARTESIAN_POINT('',(18.0500000000001,18.0544699945289,3.65));
#8726=CARTESIAN_POINT('Origin',(12.2,18.2044699945289,3.75));
#8727=CARTESIAN_POINT('',(12.05,18.2044699945289,3.65));
#8728=CARTESIAN_POINT('',(12.05,18.2044699945289,3.75));
#8729=CARTESIAN_POINT('Origin',(12.2,18.2044699945289,3.65));
#8730=CARTESIAN_POINT('Origin',(12.05,23.2507144315464,3.75));
#8731=CARTESIAN_POINT('',(12.05,23.2507144315464,3.65));
#8732=CARTESIAN_POINT('',(12.0500000000001,23.2507144315464,3.75));
#8733=CARTESIAN_POINT('',(12.05,23.2507144315464,3.65));
#8734=CARTESIAN_POINT('Origin',(11.95,18.2044699945289,3.75));
#8735=CARTESIAN_POINT('',(11.95,18.2044699945289,3.65));
#8736=CARTESIAN_POINT('',(11.95,18.2044699945289,3.75));
#8737=CARTESIAN_POINT('',(11.95,23.2507144315464,3.65));
#8738=CARTESIAN_POINT('',(11.95,17.9544699945289,3.65));
#8739=CARTESIAN_POINT('',(11.95,23.2507144315464,3.75));
#8740=CARTESIAN_POINT('Origin',(12.2,18.2044699945289,3.75));
#8741=CARTESIAN_POINT('',(12.2,17.9544699945289,3.65));
#8742=CARTESIAN_POINT('',(12.2,17.9544699945289,3.75));
#8743=CARTESIAN_POINT('Origin',(12.2,18.2044699945289,3.65));
#8744=CARTESIAN_POINT('Origin',(14.95,17.9544699945289,3.75));
#8745=CARTESIAN_POINT('',(14.95,17.9544699945289,3.65));
#8746=CARTESIAN_POINT('',(14.95,17.9544699945289,3.75));
#8747=CARTESIAN_POINT('',(11.95,17.9544699945289,3.65));
#8748=CARTESIAN_POINT('Origin',(14.95,16.9544699945289,3.75));
#8749=CARTESIAN_POINT('',(14.95,16.9544699945289,3.65));
#8750=CARTESIAN_POINT('',(14.95,16.9544699945289,3.75));
#8751=CARTESIAN_POINT('',(14.95,17.9544699945289,3.65));
#8752=CARTESIAN_POINT('Origin',(15.2,16.9544699945289,3.75));
#8753=CARTESIAN_POINT('',(15.2,16.7044699945289,3.65));
#8754=CARTESIAN_POINT('',(15.2,16.7044699945289,3.75));
#8755=CARTESIAN_POINT('Origin',(15.2,16.9544699945289,3.65));
#8756=CARTESIAN_POINT('Origin',(17.2,16.7044699945289,3.75));
#8757=CARTESIAN_POINT('',(17.2,16.7044699945289,3.65));
#8758=CARTESIAN_POINT('',(17.2,16.7044699945289,3.75));
#8759=CARTESIAN_POINT('',(15.2,16.7044699945289,3.65));
#8760=CARTESIAN_POINT('Origin',(17.2,16.5544699945289,3.75));
#8761=CARTESIAN_POINT('',(17.2,16.4044699945289,3.65));
#8762=CARTESIAN_POINT('',(17.2,16.4044699945289,3.75));
#8763=CARTESIAN_POINT('Origin',(17.2,16.5544699945289,3.65));
#8764=CARTESIAN_POINT('Origin',(12.95,16.4044699945289,3.75));
#8765=CARTESIAN_POINT('',(12.95,16.4044699945289,3.65));
#8766=CARTESIAN_POINT('',(12.95,16.4044699945289,3.75));
#8767=CARTESIAN_POINT('',(12.95,16.4044699945289,3.65));
#8768=CARTESIAN_POINT('Origin',(12.95,16.1544699945289,3.75));
#8769=CARTESIAN_POINT('',(12.95,15.9044699945289,3.65));
#8770=CARTESIAN_POINT('',(12.95,15.9044699945289,3.75));
#8771=CARTESIAN_POINT('Origin',(12.95,16.1544699945289,3.65));
#8772=CARTESIAN_POINT('Origin',(14.8,15.9044699945289,3.75));
#8773=CARTESIAN_POINT('',(14.8,15.9044699945289,3.65));
#8774=CARTESIAN_POINT('',(14.8,15.9044699945289,3.75));
#8775=CARTESIAN_POINT('',(12.95,15.9044699945289,3.65));
#8776=CARTESIAN_POINT('Origin',(14.8,15.7544699945289,3.75));
#8777=CARTESIAN_POINT('',(14.95,15.7544699945289,3.65));
#8778=CARTESIAN_POINT('',(14.95,15.7544699945289,3.75));
#8779=CARTESIAN_POINT('Origin',(14.8,15.7544699945289,3.65));
#8780=CARTESIAN_POINT('Origin',(14.95,12.9544699945289,3.75));
#8781=CARTESIAN_POINT('',(14.95,12.9544699945289,3.65));
#8782=CARTESIAN_POINT('',(14.95,12.9544699945289,3.75));
#8783=CARTESIAN_POINT('',(14.95,17.9544699945289,3.65));
#8784=CARTESIAN_POINT('Origin',(15.0000000000001,18.1025922130376,3.65));
#8785=CARTESIAN_POINT('',(14.75,12.9544699945289,3.65));
#8786=CARTESIAN_POINT('Origin',(18.,25.,3.65));
#8787=CARTESIAN_POINT('Origin',(12.,25.,3.65));
#8788=CARTESIAN_POINT('Origin',(14.5,12.9544699945289,3.75));
#8789=CARTESIAN_POINT('',(14.5,12.9544699945289,3.25));
#8790=CARTESIAN_POINT('',(14.5,12.9544699945289,3.75));
#8791=CARTESIAN_POINT('',(15.5,12.9544699945289,3.25));
#8792=CARTESIAN_POINT('',(14.5,12.9544699945289,3.25));
#8793=CARTESIAN_POINT('',(15.5,12.9544699945289,3.75));
#8794=CARTESIAN_POINT('Origin',(12.,25.,3.75));
#8795=CARTESIAN_POINT('',(10.25,25.,0.));
#8796=CARTESIAN_POINT('',(10.25,25.,3.75));
#8797=CARTESIAN_POINT('Origin',(12.,25.,0.));
#8798=CARTESIAN_POINT('Origin',(6.,25.,3.75));
#8799=CARTESIAN_POINT('',(6.12500000000001,23.2544699945289,3.55));
#8800=CARTESIAN_POINT('',(6.12500000000001,23.2544699945289,3.75));
#8801=CARTESIAN_POINT('',(4.25,25.,0.));
#8802=CARTESIAN_POINT('',(4.25,25.,3.75));
#8803=CARTESIAN_POINT('Origin',(6.,25.,0.));
#8804=CARTESIAN_POINT('',(5.87500000000001,23.2544699945289,3.55));
#8805=CARTESIAN_POINT('',(5.87500000000001,23.2544699945289,3.75));
#8806=CARTESIAN_POINT('Origin',(6.,25.,3.55));
[truncated: 69,241 more chars]
