# Supplementary material for: Capillaric field effect transistors
Source: Microsyst Nanoeng. 2022 Mar 21;8:33. doi: 10.1038/s41378-022-00360-8 (PMC8934874; doi:10.1038/s41378-022-00360-8)
Supplement: Supplementary file 4 — CAD File 3 [file 41378_2022_360_MOESM4_ESM.txt]

ISO-10303-21;
HEADER;
/* Generated by software containing ST-Developer
 * from STEP Tools, Inc. (www.steptools.com) 
 */

FILE_DESCRIPTION(
/* description */ (''),
/* implementation_level */ '2;1');

FILE_NAME(
/* name */ 
'D:/STUDIUM/New Zealand/Lecturer/publications/Nature/Microsystems & Na
noengineering/revision/resubmission/supplement/CAD3.step',
/* time_stamp */ '2021-11-30T12:26:39+13:00',
/* author */ (''),
/* organization */ (''),
/* preprocessor_version */ 'ST-DEVELOPER v18.1',
/* originating_system */ 'Autodesk Translation Framework v10.10.0.1391',

/* authorisation */ '');

FILE_SCHEMA (('AUTOMOTIVE_DESIGN { 1 0 10303 214 3 1 1 }'));
ENDSEC;

DATA;
#10=MECHANICAL_DESIGN_GEOMETRIC_PRESENTATION_REPRESENTATION('',(#13),#226502);
#11=SHAPE_REPRESENTATION_RELATIONSHIP('SRR','None',#226509,#12);
#12=ADVANCED_BREP_SHAPE_REPRESENTATION('',(#14),#226501);
#13=STYLED_ITEM('',(#226518),#14);
#14=MANIFOLD_SOLID_BREP('Body1',#141844);
#15=B_SPLINE_SURFACE_WITH_KNOTS('',3,1,((#225270,#225271),(#225272,#225273),
(#225274,#225275),(#225276,#225277),(#225278,#225279)),.UNSPECIFIED.,.F.,
 .F.,.F.,(4,1,4),(2,2),(-0.0104276042449085,-0.00522986348828392,0.),(0.,
0.015),.UNSPECIFIED.);
#16=B_SPLINE_SURFACE_WITH_KNOTS('',3,1,((#225287,#225288),(#225289,#225290),
(#225291,#225292),(#225293,#225294),(#225295,#225296)),.UNSPECIFIED.,.F.,
 .F.,.F.,(4,1,4),(2,2),(-0.0187482472048682,-0.00895526475444747,0.),(0.,
0.015),.UNSPECIFIED.);
#17=B_SPLINE_SURFACE_WITH_KNOTS('',3,1,((#225304,#225305),(#225306,#225307),
(#225308,#225309),(#225310,#225311),(#225312,#225313)),.UNSPECIFIED.,.F.,
 .F.,.F.,(4,1,4),(2,2),(-0.0265167576710125,-0.0117590925712725,0.),(0.,
0.015),.UNSPECIFIED.);
#18=B_SPLINE_SURFACE_WITH_KNOTS('',3,1,((#225321,#225322),(#225323,#225324),
(#225325,#225326),(#225327,#225328),(#225329,#225330)),.UNSPECIFIED.,.F.,
 .F.,.F.,(4,1,4),(2,2),(-0.0367304570917599,-0.0218024957581638,0.),(0.,
0.015),.UNSPECIFIED.);
#19=B_SPLINE_SURFACE_WITH_KNOTS('',3,1,((#225338,#225339),(#225340,#225341),
(#225342,#225343),(#225344,#225345),(#225346,#225347)),.UNSPECIFIED.,.F.,
 .F.,.F.,(4,1,4),(2,2),(-0.0192491553642553,-0.0104740880657959,0.),(0.,
0.015),.UNSPECIFIED.);
#20=B_SPLINE_SURFACE_WITH_KNOTS('',3,1,((#225355,#225356),(#225357,#225358),
(#225359,#225360),(#225361,#225362),(#225363,#225364)),.UNSPECIFIED.,.F.,
 .F.,.F.,(4,1,4),(2,2),(-0.0164070463989226,-0.00822337133851484,0.),(0.,
0.015),.UNSPECIFIED.);
#21=B_SPLINE_SURFACE_WITH_KNOTS('',3,1,((#225372,#225373),(#225374,#225375),
(#225376,#225377),(#225378,#225379),(#225380,#225381)),.UNSPECIFIED.,.F.,
 .F.,.F.,(4,1,4),(2,2),(-0.0177484091418414,-0.00850851750742667,0.),(0.,
0.015),.UNSPECIFIED.);
#22=B_SPLINE_SURFACE_WITH_KNOTS('',3,1,((#225389,#225390),(#225391,#225392),
(#225393,#225394),(#225395,#225396),(#225397,#225398)),.UNSPECIFIED.,.F.,
 .F.,.F.,(4,1,4),(2,2),(-0.0185644618152151,-0.00970925841177273,0.),(0.,
0.015),.UNSPECIFIED.);
#23=B_SPLINE_SURFACE_WITH_KNOTS('',3,1,((#225406,#225407),(#225408,#225409),
(#225410,#225411),(#225412,#225413),(#225414,#225415)),.UNSPECIFIED.,.F.,
 .F.,.F.,(4,1,4),(2,2),(-0.0192080549257178,-0.00900430957189122,0.),(0.,
0.015),.UNSPECIFIED.);
#24=B_SPLINE_SURFACE_WITH_KNOTS('',3,1,((#225427,#225428),(#225429,#225430),
(#225431,#225432),(#225433,#225434),(#225435,#225436)),.UNSPECIFIED.,.F.,
 .F.,.F.,(4,1,4),(2,2),(-0.0289001072182464,-0.0153810186213727,0.),(0.,
0.015),.UNSPECIFIED.);
#25=B_SPLINE_SURFACE_WITH_KNOTS('',3,1,((#225444,#225445),(#225446,#225447),
(#225448,#225449),(#225450,#225451),(#225452,#225453)),.UNSPECIFIED.,.F.,
 .F.,.F.,(4,1,4),(2,2),(-0.0291561579794937,-0.0136282543225141,0.),(0.,
0.015),.UNSPECIFIED.);
#26=B_SPLINE_SURFACE_WITH_KNOTS('',3,1,((#225461,#225462),(#225463,#225464),
(#225465,#225466),(#225467,#225468),(#225469,#225470)),.UNSPECIFIED.,.F.,
 .F.,.F.,(4,1,4),(2,2),(-0.0295280783800906,-0.0156548580264346,0.),(0.,
0.015),.UNSPECIFIED.);
#27=B_SPLINE_SURFACE_WITH_KNOTS('',3,1,((#225478,#225479),(#225480,#225481),
(#225482,#225483),(#225484,#225485),(#225486,#225487)),.UNSPECIFIED.,.F.,
 .F.,.F.,(4,1,4),(2,2),(-0.0263712131671168,-0.0131150453741522,0.),(0.,
0.015),.UNSPECIFIED.);
#28=B_SPLINE_SURFACE_WITH_KNOTS('',3,1,((#225495,#225496),(#225497,#225498),
(#225499,#225500),(#225501,#225502),(#225503,#225504)),.UNSPECIFIED.,.F.,
 .F.,.F.,(4,1,4),(2,2),(-0.0145385993377393,-0.00717977760469215,0.),(0.,
0.015),.UNSPECIFIED.);
#29=B_SPLINE_SURFACE_WITH_KNOTS('',3,1,((#225512,#225513),(#225514,#225515),
(#225516,#225517),(#225518,#225519),(#225520,#225521)),.UNSPECIFIED.,.F.,
 .F.,.F.,(4,1,4),(2,2),(-0.0176740887102751,-0.00814638948060438,0.),(0.,
0.015),.UNSPECIFIED.);
#30=B_SPLINE_SURFACE_WITH_KNOTS('',3,1,((#225529,#225530),(#225531,#225532),
(#225533,#225534),(#225535,#225536),(#225537,#225538)),.UNSPECIFIED.,.F.,
 .F.,.F.,(4,1,4),(2,2),(-0.0310315603382649,-0.0128856848854162,0.),(0.,
0.015),.UNSPECIFIED.);
#31=B_SPLINE_SURFACE_WITH_KNOTS('',3,1,((#225546,#225547),(#225548,#225549),
(#225550,#225551),(#225552,#225553),(#225554,#225555)),.UNSPECIFIED.,.F.,
 .F.,.F.,(4,1,4),(2,2),(-0.0227640295895995,-0.0143453961230759,0.),(0.,
0.015),.UNSPECIFIED.);
#32=B_SPLINE_SURFACE_WITH_KNOTS('',3,1,((#225563,#225564),(#225565,#225566),
(#225567,#225568),(#225569,#225570),(#225571,#225572)),.UNSPECIFIED.,.F.,
 .F.,.F.,(4,1,4),(2,2),(-0.0101328870229557,-0.00525943636248201,0.),(0.,
0.015),.UNSPECIFIED.);
#33=B_SPLINE_SURFACE_WITH_KNOTS('',3,1,((#225587,#225588),(#225589,#225590),
(#225591,#225592),(#225593,#225594),(#225595,#225596)),.UNSPECIFIED.,.F.,
 .F.,.F.,(4,1,4),(2,2),(-0.0203100767571236,-0.0106535291589411,0.),(0.,
0.015),.UNSPECIFIED.);
#34=B_SPLINE_SURFACE_WITH_KNOTS('',3,1,((#225613,#225614),(#225615,#225616),
(#225617,#225618),(#225619,#225620),(#225621,#225622)),.UNSPECIFIED.,.F.,
 .F.,.F.,(4,1,4),(2,2),(-0.0203338212865859,-0.0096590874772972,0.),(0.,
0.015),.UNSPECIFIED.);
#35=B_SPLINE_SURFACE_WITH_KNOTS('',3,1,((#225636,#225637),(#225638,#225639),
(#225640,#225641),(#225642,#225643),(#225644,#225645)),.UNSPECIFIED.,.F.,
 .F.,.F.,(4,1,4),(2,2),(-0.0402379675652347,-0.0156205508283088,0.),(0.,
0.015),.UNSPECIFIED.);
#36=B_SPLINE_SURFACE_WITH_KNOTS('',3,1,((#225659,#225660),(#225661,#225662),
(#225663,#225664),(#225665,#225666),(#225667,#225668)),.UNSPECIFIED.,.F.,
 .F.,.F.,(4,1,4),(2,2),(-0.0403206927548909,-0.0247194922279019,0.),(0.,
0.015),.UNSPECIFIED.);
#37=B_SPLINE_SURFACE_WITH_KNOTS('',3,1,((#225682,#225683),(#225684,#225685),
(#225686,#225687),(#225688,#225689),(#225690,#225691)),.UNSPECIFIED.,.F.,
 .F.,.F.,(4,1,4),(2,2),(-0.020434972699981,-0.0106622051835319,0.),(0.,
0.015),.UNSPECIFIED.);
#38=B_SPLINE_SURFACE_WITH_KNOTS('',3,1,((#225705,#225706),(#225707,#225708),
(#225709,#225710),(#225711,#225712),(#225713,#225714)),.UNSPECIFIED.,.F.,
 .F.,.F.,(4,1,4),(2,2),(-0.0189516916215107,-0.00937642025344184,0.),(0.,
0.015),.UNSPECIFIED.);
#39=B_SPLINE_SURFACE_WITH_KNOTS('',3,1,((#225728,#225729),(#225730,#225731),
(#225732,#225733),(#225734,#225735),(#225736,#225737)),.UNSPECIFIED.,.F.,
 .F.,.F.,(4,1,4),(2,2),(-0.0416021210206472,-0.0166250105136872,0.),(0.,
0.015),.UNSPECIFIED.);
#40=B_SPLINE_SURFACE_WITH_KNOTS('',3,1,((#225751,#225752),(#225753,#225754),
(#225755,#225756),(#225757,#225758),(#225759,#225760)),.UNSPECIFIED.,.F.,
 .F.,.F.,(4,1,4),(2,2),(-0.0402793246641534,-0.0246684621246392,0.),(0.,
0.015),.UNSPECIFIED.);
#41=B_SPLINE_SURFACE_WITH_KNOTS('',3,1,((#225771,#225772),(#225773,#225774),
(#225775,#225776),(#225777,#225778),(#225779,#225780)),.UNSPECIFIED.,.F.,
 .F.,.F.,(4,1,4),(2,2),(-0.0241152359857913,-0.0127145999223288,0.),(0.,
0.015),.UNSPECIFIED.);
#42=B_SPLINE_SURFACE_WITH_KNOTS('',3,1,((#225790,#225791),(#225792,#225793),
(#225794,#225795),(#225796,#225797),(#225798,#225799)),.UNSPECIFIED.,.F.,
 .F.,.F.,(4,1,4),(2,2),(-0.0231987203910572,-0.0110886138653151,0.),(0.,
0.015),.UNSPECIFIED.);
#43=B_SPLINE_SURFACE_WITH_KNOTS('',3,1,((#225807,#225808),(#225809,#225810),
(#225811,#225812),(#225813,#225814),(#225815,#225816)),.UNSPECIFIED.,.F.,
 .F.,.F.,(4,1,4),(2,2),(-0.0175183678246582,-0.00911747211924949,0.),(0.,
0.015),.UNSPECIFIED.);
#44=B_SPLINE_SURFACE_WITH_KNOTS('',3,1,((#225824,#225825),(#225826,#225827),
(#225828,#225829),(#225830,#225831),(#225832,#225833)),.UNSPECIFIED.,.F.,
 .F.,.F.,(4,1,4),(2,2),(-0.0165846546818522,-0.00817138109422372,0.),(0.,
0.015),.UNSPECIFIED.);
#45=B_SPLINE_SURFACE_WITH_KNOTS('',3,1,((#225841,#225842),(#225843,#225844),
(#225845,#225846),(#225847,#225848),(#225849,#225850)),.UNSPECIFIED.,.F.,
 .F.,.F.,(4,1,4),(2,2),(-0.019399721145787,-0.00916219483567126,0.),(0.,
0.015),.UNSPECIFIED.);
#46=B_SPLINE_SURFACE_WITH_KNOTS('',3,1,((#225858,#225859),(#225860,#225861),
(#225862,#225863),(#225864,#225865),(#225866,#225867)),.UNSPECIFIED.,.F.,
 .F.,.F.,(4,1,4),(2,2),(-0.0285421820791887,-0.0125149963902371,0.),(0.,
0.015),.UNSPECIFIED.);
#47=B_SPLINE_SURFACE_WITH_KNOTS('',3,1,((#225875,#225876),(#225877,#225878),
(#225879,#225880),(#225881,#225882),(#225883,#225884)),.UNSPECIFIED.,.F.,
 .F.,.F.,(4,1,4),(2,2),(-0.0344721745979428,-0.0191133423146879,0.),(0.,
0.015),.UNSPECIFIED.);
#48=B_SPLINE_SURFACE_WITH_KNOTS('',3,1,((#225892,#225893),(#225894,#225895),
(#225896,#225897),(#225898,#225899),(#225900,#225901)),.UNSPECIFIED.,.F.,
 .F.,.F.,(4,1,4),(2,2),(-0.0241275742995674,-0.0127107214579661,0.),(0.,
0.015),.UNSPECIFIED.);
#49=B_SPLINE_SURFACE_WITH_KNOTS('',3,1,((#225909,#225910),(#225911,#225912),
(#225913,#225914),(#225915,#225916),(#225917,#225918)),.UNSPECIFIED.,.F.,
 .F.,.F.,(4,1,4),(2,2),(-0.0232936100402254,-0.0111212752546639,0.),(0.,
0.015),.UNSPECIFIED.);
#50=B_SPLINE_SURFACE_WITH_KNOTS('',3,1,((#225926,#225927),(#225928,#225929),
(#225930,#225931),(#225932,#225933),(#225934,#225935)),.UNSPECIFIED.,.F.,
 .F.,.F.,(4,1,4),(2,2),(-0.0308180444035378,-0.0158003241962106,0.),(0.,
0.015),.UNSPECIFIED.);
#51=B_SPLINE_SURFACE_WITH_KNOTS('',3,1,((#225943,#225944),(#225945,#225946),
(#225947,#225948),(#225949,#225950),(#225951,#225952)),.UNSPECIFIED.,.F.,
 .F.,.F.,(4,1,4),(2,2),(-0.050855793750666,-0.0216053055766868,0.),(0.,
0.015),.UNSPECIFIED.);
#52=B_SPLINE_SURFACE_WITH_KNOTS('',3,1,((#225960,#225961),(#225962,#225963),
(#225964,#225965),(#225966,#225967),(#225968,#225969)),.UNSPECIFIED.,.F.,
 .F.,.F.,(4,1,4),(2,2),(-0.0346418516376956,-0.0192364971858504,0.),(0.,
0.015),.UNSPECIFIED.);
#53=B_SPLINE_SURFACE_WITH_KNOTS('',3,1,((#225976,#225977),(#225978,#225979),
(#225980,#225981),(#225982,#225983),(#225984,#225985)),.UNSPECIFIED.,.F.,
 .F.,.F.,(4,1,4),(2,2),(-0.0203100767571236,-0.0106535291589411,0.),(0.,
0.015),.UNSPECIFIED.);
#54=B_SPLINE_SURFACE_WITH_KNOTS('',3,1,((#226002,#226003),(#226004,#226005),
(#226006,#226007),(#226008,#226009),(#226010,#226011)),.UNSPECIFIED.,.F.,
 .F.,.F.,(4,1,4),(2,2),(-0.0203338357980323,-0.00965914512351125,0.),(0.,
0.015),.UNSPECIFIED.);
#55=B_SPLINE_SURFACE_WITH_KNOTS('',3,1,((#226025,#226026),(#226027,#226028),
(#226029,#226030),(#226031,#226032),(#226033,#226034)),.UNSPECIFIED.,.F.,
 .F.,.F.,(4,1,4),(2,2),(-0.040237971751945,-0.0156205508283088,0.),(0.,
0.015),.UNSPECIFIED.);
#56=B_SPLINE_SURFACE_WITH_KNOTS('',3,1,((#226048,#226049),(#226050,#226051),
(#226052,#226053),(#226054,#226055),(#226056,#226057)),.UNSPECIFIED.,.F.,
 .F.,.F.,(4,1,4),(2,2),(-0.0403207282236763,-0.0247194880583356,0.),(0.,
0.015),.UNSPECIFIED.);
#57=B_SPLINE_SURFACE_WITH_KNOTS('',3,1,((#226071,#226072),(#226073,#226074),
(#226075,#226076),(#226077,#226078),(#226079,#226080)),.UNSPECIFIED.,.F.,
 .F.,.F.,(4,1,4),(2,2),(-0.0204350161141713,-0.0106622485977222,0.),(0.,
0.015),.UNSPECIFIED.);
#58=B_SPLINE_SURFACE_WITH_KNOTS('',3,1,((#226094,#226095),(#226096,#226097),
(#226098,#226099),(#226100,#226101),(#226102,#226103)),.UNSPECIFIED.,.F.,
 .F.,.F.,(4,1,4),(2,2),(-0.0189516475465608,-0.00937642025344184,0.),(0.,
0.015),.UNSPECIFIED.);
#59=B_SPLINE_SURFACE_WITH_KNOTS('',3,1,((#226117,#226118),(#226119,#226120),
(#226121,#226122),(#226123,#226124),(#226125,#226126)),.UNSPECIFIED.,.F.,
 .F.,.F.,(4,1,4),(2,2),(-0.0416021414901292,-0.0166250309831691,0.),(0.,
0.015),.UNSPECIFIED.);
#60=B_SPLINE_SURFACE_WITH_KNOTS('',3,1,((#226140,#226141),(#226142,#226143),
(#226144,#226145),(#226146,#226147),(#226148,#226149)),.UNSPECIFIED.,.F.,
 .F.,.F.,(4,1,4),(2,2),(-0.0402793600997802,-0.0246684579464476,0.),(0.,
0.015),.UNSPECIFIED.);
#61=B_SPLINE_SURFACE_WITH_KNOTS('',3,1,((#226160,#226161),(#226162,#226163),
(#226164,#226165),(#226166,#226167),(#226168,#226169)),.UNSPECIFIED.,.F.,
 .F.,.F.,(4,1,4),(2,2),(-0.0241152104678727,-0.0127145744044102,0.),(0.,
0.015),.UNSPECIFIED.);
#62=B_SPLINE_SURFACE_WITH_KNOTS('',3,1,((#226179,#226180),(#226181,#226182),
(#226183,#226184),(#226185,#226186),(#226187,#226188)),.UNSPECIFIED.,.F.,
 .F.,.F.,(4,1,4),(2,2),(-0.0231987793629483,-0.0110886138653151,0.),(0.,
0.015),.UNSPECIFIED.);
#63=B_SPLINE_SURFACE_WITH_KNOTS('',3,1,((#226196,#226197),(#226198,#226199),
(#226200,#226201),(#226202,#226203),(#226204,#226205)),.UNSPECIFIED.,.F.,
 .F.,.F.,(4,1,4),(2,2),(-0.0175184237232105,-0.00911747211924949,0.),(0.,
0.015),.UNSPECIFIED.);
#64=B_SPLINE_SURFACE_WITH_KNOTS('',3,1,((#226213,#226214),(#226215,#226216),
(#226217,#226218),(#226219,#226220),(#226221,#226222)),.UNSPECIFIED.,.F.,
 .F.,.F.,(4,1,4),(2,2),(-0.0165846269351828,-0.00817142960651159,0.),(0.,
0.015),.UNSPECIFIED.);
#65=B_SPLINE_SURFACE_WITH_KNOTS('',3,1,((#226230,#226231),(#226232,#226233),
(#226234,#226235),(#226236,#226237),(#226238,#226239)),.UNSPECIFIED.,.F.,
 .F.,.F.,(4,1,4),(2,2),(-0.019399721145787,-0.00916219483567126,0.),(0.,
0.015),.UNSPECIFIED.);
#66=B_SPLINE_SURFACE_WITH_KNOTS('',3,1,((#226247,#226248),(#226249,#226250),
(#226251,#226252),(#226253,#226254),(#226255,#226256)),.UNSPECIFIED.,.F.,
 .F.,.F.,(4,1,4),(2,2),(-0.0285421820791887,-0.0125149963902371,0.),(0.,
0.015),.UNSPECIFIED.);
#67=B_SPLINE_SURFACE_WITH_KNOTS('',3,1,((#226264,#226265),(#226266,#226267),
(#226268,#226269),(#226270,#226271),(#226272,#226273)),.UNSPECIFIED.,.F.,
 .F.,.F.,(4,1,4),(2,2),(-0.0344721745979428,-0.0191133423146879,0.),(0.,
0.015),.UNSPECIFIED.);
#68=B_SPLINE_SURFACE_WITH_KNOTS('',3,1,((#226281,#226282),(#226283,#226284),
(#226285,#226286),(#226287,#226288),(#226289,#226290)),.UNSPECIFIED.,.F.,
 .F.,.F.,(4,1,4),(2,2),(-0.0241275742995674,-0.0127107214579661,0.),(0.,
0.015),.UNSPECIFIED.);
#69=B_SPLINE_SURFACE_WITH_KNOTS('',3,1,((#226298,#226299),(#226300,#226301),
(#226302,#226303),(#226304,#226305),(#226306,#226307)),.UNSPECIFIED.,.F.,
 .F.,.F.,(4,1,4),(2,2),(-0.0232936100402254,-0.0111212752546639,0.),(0.,
0.015),.UNSPECIFIED.);
#70=B_SPLINE_SURFACE_WITH_KNOTS('',3,1,((#226315,#226316),(#226317,#226318),
(#226319,#226320),(#226321,#226322),(#226323,#226324)),.UNSPECIFIED.,.F.,
 .F.,.F.,(4,1,4),(2,2),(-0.0308181028417848,-0.0158003826344576,0.),(0.,
0.015),.UNSPECIFIED.);
#71=B_SPLINE_SURFACE_WITH_KNOTS('',3,1,((#226332,#226333),(#226334,#226335),
(#226336,#226337),(#226338,#226339),(#226340,#226341)),.UNSPECIFIED.,.F.,
 .F.,.F.,(4,1,4),(2,2),(-0.050855787704169,-0.0216053055766868,0.),(0.,
0.015),.UNSPECIFIED.);
#72=B_SPLINE_SURFACE_WITH_KNOTS('',3,1,((#226349,#226350),(#226351,#226352),
(#226353,#226354),(#226355,#226356),(#226357,#226358)),.UNSPECIFIED.,.F.,
 .F.,.F.,(4,1,4),(2,2),(-0.0346418516376956,-0.0192364971858504,0.),(0.,
0.015),.UNSPECIFIED.);
#73=B_SPLINE_SURFACE_WITH_KNOTS('',3,1,((#226391,#226392),(#226393,#226394),
(#226395,#226396),(#226397,#226398),(#226399,#226400)),.UNSPECIFIED.,.F.,
 .F.,.F.,(4,1,4),(2,2),(-0.0263051293381181,-0.0146686332764722,0.),(0.,
0.015),.UNSPECIFIED.);
#74=B_SPLINE_SURFACE_WITH_KNOTS('',3,1,((#226414,#226415),(#226416,#226417),
(#226418,#226419),(#226420,#226421),(#226422,#226423)),.UNSPECIFIED.,.F.,
 .F.,.F.,(4,1,4),(2,2),(-0.0238323694458646,-0.0118278341998821,0.),(0.,
0.015),.UNSPECIFIED.);
#75=B_SPLINE_CURVE_WITH_KNOTS('',3,(#186545,#186546,#186547,#186548,#186549),
 .UNSPECIFIED.,.F.,.F.,(4,1,4),(-0.0101328870229557,-0.00525943636248201,
0.),.UNSPECIFIED.);
#76=B_SPLINE_CURVE_WITH_KNOTS('',3,(#186551,#186552,#186553,#186554,#186555),
 .UNSPECIFIED.,.F.,.F.,(4,1,4),(-0.0227640295895995,-0.0143453961230759,
0.),.UNSPECIFIED.);
#77=B_SPLINE_CURVE_WITH_KNOTS('',3,(#186557,#186558,#186559,#186560,#186561),
 .UNSPECIFIED.,.F.,.F.,(4,1,4),(-0.0310315603382649,-0.0128856848854162,
0.),.UNSPECIFIED.);
#78=B_SPLINE_CURVE_WITH_KNOTS('',3,(#186563,#186564,#186565,#186566,#186567),
 .UNSPECIFIED.,.F.,.F.,(4,1,4),(-0.0176740887102751,-0.00814638948060438,
0.),.UNSPECIFIED.);
#79=B_SPLINE_CURVE_WITH_KNOTS('',3,(#186569,#186570,#186571,#186572,#186573),
 .UNSPECIFIED.,.F.,.F.,(4,1,4),(-0.0145385993377393,-0.00717977760469215,
0.),.UNSPECIFIED.);
#80=B_SPLINE_CURVE_WITH_KNOTS('',3,(#186575,#186576,#186577,#186578,#186579),
 .UNSPECIFIED.,.F.,.F.,(4,1,4),(-0.0263712131671168,-0.0131150453741522,
0.),.UNSPECIFIED.);
#81=B_SPLINE_CURVE_WITH_KNOTS('',3,(#186581,#186582,#186583,#186584,#186585),
 .UNSPECIFIED.,.F.,.F.,(4,1,4),(-0.0295280783800906,-0.0156548580264346,
0.),.UNSPECIFIED.);
#82=B_SPLINE_CURVE_WITH_KNOTS('',3,(#186587,#186588,#186589,#186590,#186591),
 .UNSPECIFIED.,.F.,.F.,(4,1,4),(-0.0291561579794937,-0.0136282543225141,
0.),.UNSPECIFIED.);
#83=B_SPLINE_CURVE_WITH_KNOTS('',3,(#186593,#186594,#186595,#186596,#186597),
 .UNSPECIFIED.,.F.,.F.,(4,1,4),(-0.0289001072182464,-0.0153810186213727,
0.),.UNSPECIFIED.);
#84=B_SPLINE_CURVE_WITH_KNOTS('',3,(#186601,#186602,#186603,#186604,#186605),
 .UNSPECIFIED.,.F.,.F.,(4,1,4),(-0.0192080549257178,-0.00900430957189122,
0.),.UNSPECIFIED.);
#85=B_SPLINE_CURVE_WITH_KNOTS('',3,(#186607,#186608,#186609,#186610,#186611),
 .UNSPECIFIED.,.F.,.F.,(4,1,4),(-0.0185644618152151,-0.00970925841177273,
0.),.UNSPECIFIED.);
#86=B_SPLINE_CURVE_WITH_KNOTS('',3,(#186613,#186614,#186615,#186616,#186617),
 .UNSPECIFIED.,.F.,.F.,(4,1,4),(-0.0177484091418414,-0.00850851750742667,
0.),.UNSPECIFIED.);
#87=B_SPLINE_CURVE_WITH_KNOTS('',3,(#186619,#186620,#186621,#186622,#186623),
 .UNSPECIFIED.,.F.,.F.,(4,1,4),(-0.0164070463989226,-0.00822337133851484,
0.),.UNSPECIFIED.);
#88=B_SPLINE_CURVE_WITH_KNOTS('',3,(#186625,#186626,#186627,#186628,#186629),
 .UNSPECIFIED.,.F.,.F.,(4,1,4),(-0.0192491553642553,-0.0104740880657959,
0.),.UNSPECIFIED.);
#89=B_SPLINE_CURVE_WITH_KNOTS('',3,(#186631,#186632,#186633,#186634,#186635),
 .UNSPECIFIED.,.F.,.F.,(4,1,4),(-0.0367304570917599,-0.0218024957581638,
0.),.UNSPECIFIED.);
#90=B_SPLINE_CURVE_WITH_KNOTS('',3,(#186637,#186638,#186639,#186640,#186641),
 .UNSPECIFIED.,.F.,.F.,(4,1,4),(-0.0265167576710125,-0.0117590925712725,
0.),.UNSPECIFIED.);
#91=B_SPLINE_CURVE_WITH_KNOTS('',3,(#186643,#186644,#186645,#186646,#186647),
 .UNSPECIFIED.,.F.,.F.,(4,1,4),(-0.0187482472048682,-0.00895526475444747,
0.),.UNSPECIFIED.);
#92=B_SPLINE_CURVE_WITH_KNOTS('',3,(#186648,#186649,#186650,#186651,#186652),
 .UNSPECIFIED.,.F.,.F.,(4,1,4),(-0.0104276042449085,-0.00522986348828392,
0.),.UNSPECIFIED.);
#93=B_SPLINE_CURVE_WITH_KNOTS('',3,(#186655,#186656,#186657,#186658,#186659),
 .UNSPECIFIED.,.F.,.F.,(4,1,4),(-0.0241152359857913,-0.0127145999223288,
0.),.UNSPECIFIED.);
#94=B_SPLINE_CURVE_WITH_KNOTS('',3,(#186661,#186662,#186663,#186664,#186665),
 .UNSPECIFIED.,.F.,.F.,(4,1,4),(-0.0346418516376956,-0.0192364971858504,
0.),.UNSPECIFIED.);
#95=B_SPLINE_CURVE_WITH_KNOTS('',3,(#186667,#186668,#186669,#186670,#186671),
 .UNSPECIFIED.,.F.,.F.,(4,1,4),(-0.050855793750666,-0.0216053055766868,
0.),.UNSPECIFIED.);
#96=B_SPLINE_CURVE_WITH_KNOTS('',3,(#186673,#186674,#186675,#186676,#186677),
 .UNSPECIFIED.,.F.,.F.,(4,1,4),(-0.0308180444035378,-0.0158003241962106,
0.),.UNSPECIFIED.);
#97=B_SPLINE_CURVE_WITH_KNOTS('',3,(#186679,#186680,#186681,#186682,#186683),
 .UNSPECIFIED.,.F.,.F.,(4,1,4),(-0.0232936100402254,-0.0111212752546639,
0.),.UNSPECIFIED.);
#98=B_SPLINE_CURVE_WITH_KNOTS('',3,(#186685,#186686,#186687,#186688,#186689),
 .UNSPECIFIED.,.F.,.F.,(4,1,4),(-0.0241275742995674,-0.0127107214579661,
0.),.UNSPECIFIED.);
#99=B_SPLINE_CURVE_WITH_KNOTS('',3,(#186691,#186692,#186693,#186694,#186695),
 .UNSPECIFIED.,.F.,.F.,(4,1,4),(-0.0344721745979428,-0.0191133423146879,
0.),.UNSPECIFIED.);
#100=B_SPLINE_CURVE_WITH_KNOTS('',3,(#186697,#186698,#186699,#186700,#186701),
 .UNSPECIFIED.,.F.,.F.,(4,1,4),(-0.0285421820791887,-0.0125149963902371,
0.),.UNSPECIFIED.);
#101=B_SPLINE_CURVE_WITH_KNOTS('',3,(#186703,#186704,#186705,#186706,#186707),
 .UNSPECIFIED.,.F.,.F.,(4,1,4),(-0.019399721145787,-0.00916219483567126,
0.),.UNSPECIFIED.);
#102=B_SPLINE_CURVE_WITH_KNOTS('',3,(#186709,#186710,#186711,#186712,#186713),
 .UNSPECIFIED.,.F.,.F.,(4,1,4),(-0.0165846546818522,-0.00817138109422372,
0.),.UNSPECIFIED.);
#103=B_SPLINE_CURVE_WITH_KNOTS('',3,(#186715,#186716,#186717,#186718,#186719),
 .UNSPECIFIED.,.F.,.F.,(4,1,4),(-0.0175183678246582,-0.00911747211924949,
0.),.UNSPECIFIED.);
#104=B_SPLINE_CURVE_WITH_KNOTS('',3,(#186720,#186721,#186722,#186723,#186724),
 .UNSPECIFIED.,.F.,.F.,(4,1,4),(-0.0231987203910572,-0.0110886138653151,
0.),.UNSPECIFIED.);
#105=B_SPLINE_CURVE_WITH_KNOTS('',3,(#186727,#186728,#186729,#186730,#186731),
 .UNSPECIFIED.,.F.,.F.,(4,1,4),(-0.0241152104678727,-0.0127145744044102,
0.),.UNSPECIFIED.);
#106=B_SPLINE_CURVE_WITH_KNOTS('',3,(#186733,#186734,#186735,#186736,#186737),
 .UNSPECIFIED.,.F.,.F.,(4,1,4),(-0.0346418516376956,-0.0192364971858504,
0.),.UNSPECIFIED.);
#107=B_SPLINE_CURVE_WITH_KNOTS('',3,(#186739,#186740,#186741,#186742,#186743),
 .UNSPECIFIED.,.F.,.F.,(4,1,4),(-0.050855787704169,-0.0216053055766868,
0.),.UNSPECIFIED.);
#108=B_SPLINE_CURVE_WITH_KNOTS('',3,(#186745,#186746,#186747,#186748,#186749),
 .UNSPECIFIED.,.F.,.F.,(4,1,4),(-0.0308181028417848,-0.0158003826344576,
0.),.UNSPECIFIED.);
#109=B_SPLINE_CURVE_WITH_KNOTS('',3,(#186751,#186752,#186753,#186754,#186755),
 .UNSPECIFIED.,.F.,.F.,(4,1,4),(-0.0232936100402254,-0.0111212752546639,
0.),.UNSPECIFIED.);
#110=B_SPLINE_CURVE_WITH_KNOTS('',3,(#186757,#186758,#186759,#186760,#186761),
 .UNSPECIFIED.,.F.,.F.,(4,1,4),(-0.0241275742995674,-0.0127107214579661,
0.),.UNSPECIFIED.);
#111=B_SPLINE_CURVE_WITH_KNOTS('',3,(#186763,#186764,#186765,#186766,#186767),
 .UNSPECIFIED.,.F.,.F.,(4,1,4),(-0.0344721745979428,-0.0191133423146879,
0.),.UNSPECIFIED.);
#112=B_SPLINE_CURVE_WITH_KNOTS('',3,(#186769,#186770,#186771,#186772,#186773),
 .UNSPECIFIED.,.F.,.F.,(4,1,4),(-0.0285421820791887,-0.0125149963902371,
0.),.UNSPECIFIED.);
#113=B_SPLINE_CURVE_WITH_KNOTS('',3,(#186775,#186776,#186777,#186778,#186779),
 .UNSPECIFIED.,.F.,.F.,(4,1,4),(-0.019399721145787,-0.00916219483567126,
0.),.UNSPECIFIED.);
#114=B_SPLINE_CURVE_WITH_KNOTS('',3,(#186781,#186782,#186783,#186784,#186785),
 .UNSPECIFIED.,.F.,.F.,(4,1,4),(-0.0165846269351828,-0.00817142960651159,
0.),.UNSPECIFIED.);
#115=B_SPLINE_CURVE_WITH_KNOTS('',3,(#186787,#186788,#186789,#186790,#186791),
 .UNSPECIFIED.,.F.,.F.,(4,1,4),(-0.0175184237232105,-0.00911747211924949,
0.),.UNSPECIFIED.);
#116=B_SPLINE_CURVE_WITH_KNOTS('',3,(#186792,#186793,#186794,#186795,#186796),
 .UNSPECIFIED.,.F.,.F.,(4,1,4),(-0.0231987793629483,-0.0110886138653151,
0.),.UNSPECIFIED.);
#117=B_SPLINE_CURVE_WITH_KNOTS('',3,(#225282,#225283,#225284,#225285,#225286),
 .UNSPECIFIED.,.F.,.F.,(4,1,4),(-0.0104276042449085,-0.00522986348828392,
0.),.UNSPECIFIED.);
#118=B_SPLINE_CURVE_WITH_KNOTS('',3,(#225299,#225300,#225301,#225302,#225303),
 .UNSPECIFIED.,.F.,.F.,(4,1,4),(-0.0187482472048682,-0.00895526475444747,
0.),.UNSPECIFIED.);
#119=B_SPLINE_CURVE_WITH_KNOTS('',3,(#225316,#225317,#225318,#225319,#225320),
 .UNSPECIFIED.,.F.,.F.,(4,1,4),(-0.0265167576710125,-0.0117590925712725,
0.),.UNSPECIFIED.);
#120=B_SPLINE_CURVE_WITH_KNOTS('',3,(#225333,#225334,#225335,#225336,#225337),
 .UNSPECIFIED.,.F.,.F.,(4,1,4),(-0.0367304570917599,-0.0218024957581638,
0.),.UNSPECIFIED.);
#121=B_SPLINE_CURVE_WITH_KNOTS('',3,(#225350,#225351,#225352,#225353,#225354),
 .UNSPECIFIED.,.F.,.F.,(4,1,4),(-0.0192491553642553,-0.0104740880657959,
0.),.UNSPECIFIED.);
#122=B_SPLINE_CURVE_WITH_KNOTS('',3,(#225367,#225368,#225369,#225370,#225371),
 .UNSPECIFIED.,.F.,.F.,(4,1,4),(-0.0164070463989226,-0.00822337133851484,
0.),.UNSPECIFIED.);
#123=B_SPLINE_CURVE_WITH_KNOTS('',3,(#225384,#225385,#225386,#225387,#225388),
 .UNSPECIFIED.,.F.,.F.,(4,1,4),(-0.0177484091418414,-0.00850851750742667,
0.),.UNSPECIFIED.);
#124=B_SPLINE_CURVE_WITH_KNOTS('',3,(#225401,#225402,#225403,#225404,#225405),
 .UNSPECIFIED.,.F.,.F.,(4,1,4),(-0.0185644618152151,-0.00970925841177273,
0.),.UNSPECIFIED.);
#125=B_SPLINE_CURVE_WITH_KNOTS('',3,(#225418,#225419,#225420,#225421,#225422),
 .UNSPECIFIED.,.F.,.F.,(4,1,4),(-0.0192080549257178,-0.00900430957189122,
0.),.UNSPECIFIED.);
#126=B_SPLINE_CURVE_WITH_KNOTS('',3,(#225439,#225440,#225441,#225442,#225443),
 .UNSPECIFIED.,.F.,.F.,(4,1,4),(-0.0289001072182464,-0.0153810186213727,
0.),.UNSPECIFIED.);
#127=B_SPLINE_CURVE_WITH_KNOTS('',3,(#225456,#225457,#225458,#225459,#225460),
 .UNSPECIFIED.,.F.,.F.,(4,1,4),(-0.0291561579794937,-0.0136282543225141,
0.),.UNSPECIFIED.);
#128=B_SPLINE_CURVE_WITH_KNOTS('',3,(#225473,#225474,#225475,#225476,#225477),
 .UNSPECIFIED.,.F.,.F.,(4,1,4),(-0.0295280783800906,-0.0156548580264346,
0.),.UNSPECIFIED.);
#129=B_SPLINE_CURVE_WITH_KNOTS('',3,(#225490,#225491,#225492,#225493,#225494),
 .UNSPECIFIED.,.F.,.F.,(4,1,4),(-0.0263712131671168,-0.0131150453741522,
0.),.UNSPECIFIED.);
#130=B_SPLINE_CURVE_WITH_KNOTS('',3,(#225507,#225508,#225509,#225510,#225511),
 .UNSPECIFIED.,.F.,.F.,(4,1,4),(-0.0145385993377393,-0.00717977760469215,
0.),.UNSPECIFIED.);
#131=B_SPLINE_CURVE_WITH_KNOTS('',3,(#225524,#225525,#225526,#225527,#225528),
 .UNSPECIFIED.,.F.,.F.,(4,1,4),(-0.0176740887102751,-0.00814638948060438,
0.),.UNSPECIFIED.);
#132=B_SPLINE_CURVE_WITH_KNOTS('',3,(#225541,#225542,#225543,#225544,#225545),
 .UNSPECIFIED.,.F.,.F.,(4,1,4),(-0.0310315603382649,-0.0128856848854162,
0.),.UNSPECIFIED.);
#133=B_SPLINE_CURVE_WITH_KNOTS('',3,(#225558,#225559,#225560,#225561,#225562),
 .UNSPECIFIED.,.F.,.F.,(4,1,4),(-0.0227640295895995,-0.0143453961230759,
0.),.UNSPECIFIED.);
#134=B_SPLINE_CURVE_WITH_KNOTS('',3,(#225575,#225576,#225577,#225578,#225579),
 .UNSPECIFIED.,.F.,.F.,(4,1,4),(-0.0101328870229557,-0.00525943636248201,
0.),.UNSPECIFIED.);
#135=B_SPLINE_CURVE_WITH_KNOTS('',3,(#225599,#225600,#225601,#225602,#225603),
 .UNSPECIFIED.,.F.,.F.,(4,1,4),(-0.0203100767571236,-0.0106535291589411,
0.),.UNSPECIFIED.);
#136=B_SPLINE_CURVE_WITH_KNOTS('',3,(#225607,#225608,#225609,#225610,#225611),
 .UNSPECIFIED.,.F.,.F.,(4,1,4),(-0.0203100767571236,-0.0106535291589411,
0.),.UNSPECIFIED.);
#137=B_SPLINE_CURVE_WITH_KNOTS('',3,(#225624,#225625,#225626,#225627,#225628),
 .UNSPECIFIED.,.F.,.F.,(4,1,4),(-0.0203338212865859,-0.0096590874772972,
0.),.UNSPECIFIED.);
#138=B_SPLINE_CURVE_WITH_KNOTS('',3,(#225631,#225632,#225633,#225634,#225635),
 .UNSPECIFIED.,.F.,.F.,(4,1,4),(-0.0203338212865859,-0.0096590874772972,
0.),.UNSPECIFIED.);
#139=B_SPLINE_CURVE_WITH_KNOTS('',3,(#225647,#225648,#225649,#225650,#225651),
 .UNSPECIFIED.,.F.,.F.,(4,1,4),(-0.0402379675652347,-0.0156205508283088,
0.),.UNSPECIFIED.);
#140=B_SPLINE_CURVE_WITH_KNOTS('',3,(#225654,#225655,#225656,#225657,#225658),
 .UNSPECIFIED.,.F.,.F.,(4,1,4),(-0.0402379675652347,-0.0156205508283088,
0.),.UNSPECIFIED.);
#141=B_SPLINE_CURVE_WITH_KNOTS('',3,(#225670,#225671,#225672,#225673,#225674),
 .UNSPECIFIED.,.F.,.F.,(4,1,4),(-0.0403206927548909,-0.0247194922279019,
0.),.UNSPECIFIED.);
#142=B_SPLINE_CURVE_WITH_KNOTS('',3,(#225677,#225678,#225679,#225680,#225681),
 .UNSPECIFIED.,.F.,.F.,(4,1,4),(-0.0403206927548909,-0.0247194922279019,
0.),.UNSPECIFIED.);
#143=B_SPLINE_CURVE_WITH_KNOTS('',3,(#225693,#225694,#225695,#225696,#225697),
 .UNSPECIFIED.,.F.,.F.,(4,1,4),(-0.020434972699981,-0.0106622051835319,
0.),.UNSPECIFIED.);
#144=B_SPLINE_CURVE_WITH_KNOTS('',3,(#225700,#225701,#225702,#225703,#225704),
 .UNSPECIFIED.,.F.,.F.,(4,1,4),(-0.020434972699981,-0.0106622051835319,
0.),.UNSPECIFIED.);
#145=B_SPLINE_CURVE_WITH_KNOTS('',3,(#225716,#225717,#225718,#225719,#225720),
 .UNSPECIFIED.,.F.,.F.,(4,1,4),(-0.0189516916215107,-0.00937642025344184,
0.),.UNSPECIFIED.);
#146=B_SPLINE_CURVE_WITH_KNOTS('',3,(#225723,#225724,#225725,#225726,#225727),
 .UNSPECIFIED.,.F.,.F.,(4,1,4),(-0.0189516916215107,-0.00937642025344184,
0.),.UNSPECIFIED.);
#147=B_SPLINE_CURVE_WITH_KNOTS('',3,(#225739,#225740,#225741,#225742,#225743),
 .UNSPECIFIED.,.F.,.F.,(4,1,4),(-0.0416021210206472,-0.0166250105136872,
0.),.UNSPECIFIED.);
#148=B_SPLINE_CURVE_WITH_KNOTS('',3,(#225746,#225747,#225748,#225749,#225750),
 .UNSPECIFIED.,.F.,.F.,(4,1,4),(-0.0416021210206472,-0.0166250105136872,
0.),.UNSPECIFIED.);
#149=B_SPLINE_CURVE_WITH_KNOTS('',3,(#225761,#225762,#225763,#225764,#225765),
 .UNSPECIFIED.,.F.,.F.,(4,1,4),(-0.0402793246641534,-0.0246684621246392,
0.),.UNSPECIFIED.);
#150=B_SPLINE_CURVE_WITH_KNOTS('',3,(#225766,#225767,#225768,#225769,#225770),
 .UNSPECIFIED.,.F.,.F.,(4,1,4),(-0.0402793246641534,-0.0246684621246392,
0.),.UNSPECIFIED.);
#151=B_SPLINE_CURVE_WITH_KNOTS('',3,(#225784,#225785,#225786,#225787,#225788),
 .UNSPECIFIED.,.F.,.F.,(4,1,4),(-0.0241152359857913,-0.0127145999223288,
0.),.UNSPECIFIED.);
#152=B_SPLINE_CURVE_WITH_KNOTS('',3,(#225802,#225803,#225804,#225805,#225806),
 .UNSPECIFIED.,.F.,.F.,(4,1,4),(-0.0231987203910572,-0.0110886138653151,
0.),.UNSPECIFIED.);
#153=B_SPLINE_CURVE_WITH_KNOTS('',3,(#225819,#225820,#225821,#225822,#225823),
 .UNSPECIFIED.,.F.,.F.,(4,1,4),(-0.0175183678246582,-0.00911747211924949,
0.),.UNSPECIFIED.);
#154=B_SPLINE_CURVE_WITH_KNOTS('',3,(#225836,#225837,#225838,#225839,#225840),
 .UNSPECIFIED.,.F.,.F.,(4,1,4),(-0.0165846546818522,-0.00817138109422372,
0.),.UNSPECIFIED.);
#155=B_SPLINE_CURVE_WITH_KNOTS('',3,(#225853,#225854,#225855,#225856,#225857),
 .UNSPECIFIED.,.F.,.F.,(4,1,4),(-0.019399721145787,-0.00916219483567126,
0.),.UNSPECIFIED.);
#156=B_SPLINE_CURVE_WITH_KNOTS('',3,(#225870,#225871,#225872,#225873,#225874),
 .UNSPECIFIED.,.F.,.F.,(4,1,4),(-0.0285421820791887,-0.0125149963902371,
0.),.UNSPECIFIED.);
#157=B_SPLINE_CURVE_WITH_KNOTS('',3,(#225887,#225888,#225889,#225890,#225891),
 .UNSPECIFIED.,.F.,.F.,(4,1,4),(-0.0344721745979428,-0.0191133423146879,
0.),.UNSPECIFIED.);
#158=B_SPLINE_CURVE_WITH_KNOTS('',3,(#225904,#225905,#225906,#225907,#225908),
 .UNSPECIFIED.,.F.,.F.,(4,1,4),(-0.0241275742995674,-0.0127107214579661,
0.),.UNSPECIFIED.);
#159=B_SPLINE_CURVE_WITH_KNOTS('',3,(#225921,#225922,#225923,#225924,#225925),
 .UNSPECIFIED.,.F.,.F.,(4,1,4),(-0.0232936100402254,-0.0111212752546639,
0.),.UNSPECIFIED.);
#160=B_SPLINE_CURVE_WITH_KNOTS('',3,(#225938,#225939,#225940,#225941,#225942),
 .UNSPECIFIED.,.F.,.F.,(4,1,4),(-0.0308180444035378,-0.0158003241962106,
0.),.UNSPECIFIED.);
#161=B_SPLINE_CURVE_WITH_KNOTS('',3,(#225955,#225956,#225957,#225958,#225959),
 .UNSPECIFIED.,.F.,.F.,(4,1,4),(-0.050855793750666,-0.0216053055766868,
0.),.UNSPECIFIED.);
#162=B_SPLINE_CURVE_WITH_KNOTS('',3,(#225970,#225971,#225972,#225973,#225974),
 .UNSPECIFIED.,.F.,.F.,(4,1,4),(-0.0346418516376956,-0.0192364971858504,
0.),.UNSPECIFIED.);
#163=B_SPLINE_CURVE_WITH_KNOTS('',3,(#225988,#225989,#225990,#225991,#225992),
 .UNSPECIFIED.,.F.,.F.,(4,1,4),(-0.0203100767571236,-0.0106535291589411,
0.),.UNSPECIFIED.);
#164=B_SPLINE_CURVE_WITH_KNOTS('',3,(#225996,#225997,#225998,#225999,#226000),
 .UNSPECIFIED.,.F.,.F.,(4,1,4),(-0.0203100767571236,-0.0106535291589411,
0.),.UNSPECIFIED.);
#165=B_SPLINE_CURVE_WITH_KNOTS('',3,(#226013,#226014,#226015,#226016,#226017),
 .UNSPECIFIED.,.F.,.F.,(4,1,4),(-0.0203338357980323,-0.00965914512351125,
0.),.UNSPECIFIED.);
#166=B_SPLINE_CURVE_WITH_KNOTS('',3,(#226020,#226021,#226022,#226023,#226024),
 .UNSPECIFIED.,.F.,.F.,(4,1,4),(-0.0203338357980323,-0.00965914512351125,
0.),.UNSPECIFIED.);
#167=B_SPLINE_CURVE_WITH_KNOTS('',3,(#226036,#226037,#226038,#226039,#226040),
 .UNSPECIFIED.,.F.,.F.,(4,1,4),(-0.040237971751945,-0.0156205508283088,
0.),.UNSPECIFIED.);
#168=B_SPLINE_CURVE_WITH_KNOTS('',3,(#226043,#226044,#226045,#226046,#226047),
 .UNSPECIFIED.,.F.,.F.,(4,1,4),(-0.040237971751945,-0.0156205508283088,
0.),.UNSPECIFIED.);
#169=B_SPLINE_CURVE_WITH_KNOTS('',3,(#226059,#226060,#226061,#226062,#226063),
 .UNSPECIFIED.,.F.,.F.,(4,1,4),(-0.0403207282236763,-0.0247194880583356,
0.),.UNSPECIFIED.);
#170=B_SPLINE_CURVE_WITH_KNOTS('',3,(#226066,#226067,#226068,#226069,#226070),
 .UNSPECIFIED.,.F.,.F.,(4,1,4),(-0.0403207282236763,-0.0247194880583356,
0.),.UNSPECIFIED.);
#171=B_SPLINE_CURVE_WITH_KNOTS('',3,(#226082,#226083,#226084,#226085,#226086),
 .UNSPECIFIED.,.F.,.F.,(4,1,4),(-0.0204350161141713,-0.0106622485977222,
0.),.UNSPECIFIED.);
#172=B_SPLINE_CURVE_WITH_KNOTS('',3,(#226089,#226090,#226091,#226092,#226093),
 .UNSPECIFIED.,.F.,.F.,(4,1,4),(-0.0204350161141713,-0.0106622485977222,
0.),.UNSPECIFIED.);
#173=B_SPLINE_CURVE_WITH_KNOTS('',3,(#226105,#226106,#226107,#226108,#226109),
 .UNSPECIFIED.,.F.,.F.,(4,1,4),(-0.0189516475465608,-0.00937642025344184,
0.),.UNSPECIFIED.);
#174=B_SPLINE_CURVE_WITH_KNOTS('',3,(#226112,#226113,#226114,#226115,#226116),
 .UNSPECIFIED.,.F.,.F.,(4,1,4),(-0.0189516475465608,-0.00937642025344184,
0.),.UNSPECIFIED.);
#175=B_SPLINE_CURVE_WITH_KNOTS('',3,(#226128,#226129,#226130,#226131,#226132),
 .UNSPECIFIED.,.F.,.F.,(4,1,4),(-0.0416021414901292,-0.0166250309831691,
0.),.UNSPECIFIED.);
#176=B_SPLINE_CURVE_WITH_KNOTS('',3,(#226135,#226136,#226137,#226138,#226139),
 .UNSPECIFIED.,.F.,.F.,(4,1,4),(-0.0416021414901292,-0.0166250309831691,
0.),.UNSPECIFIED.);
#177=B_SPLINE_CURVE_WITH_KNOTS('',3,(#226150,#226151,#226152,#226153,#226154),
 .UNSPECIFIED.,.F.,.F.,(4,1,4),(-0.0402793600997802,-0.0246684579464476,
0.),.UNSPECIFIED.);
#178=B_SPLINE_CURVE_WITH_KNOTS('',3,(#226155,#226156,#226157,#226158,#226159),
 .UNSPECIFIED.,.F.,.F.,(4,1,4),(-0.0402793600997802,-0.0246684579464476,
0.),.UNSPECIFIED.);
#179=B_SPLINE_CURVE_WITH_KNOTS('',3,(#226173,#226174,#226175,#226176,#226177),
 .UNSPECIFIED.,.F.,.F.,(4,1,4),(-0.0241152104678727,-0.0127145744044102,
0.),.UNSPECIFIED.);
#180=B_SPLINE_CURVE_WITH_KNOTS('',3,(#226191,#226192,#226193,#226194,#226195),
 .UNSPECIFIED.,.F.,.F.,(4,1,4),(-0.0231987793629483,-0.0110886138653151,
0.),.UNSPECIFIED.);
#181=B_SPLINE_CURVE_WITH_KNOTS('',3,(#226208,#226209,#226210,#226211,#226212),
 .UNSPECIFIED.,.F.,.F.,(4,1,4),(-0.0175184237232105,-0.00911747211924949,
0.),.UNSPECIFIED.);
#182=B_SPLINE_CURVE_WITH_KNOTS('',3,(#226225,#226226,#226227,#226228,#226229),
 .UNSPECIFIED.,.F.,.F.,(4,1,4),(-0.0165846269351828,-0.00817142960651159,
0.),.UNSPECIFIED.);
#183=B_SPLINE_CURVE_WITH_KNOTS('',3,(#226242,#226243,#226244,#226245,#226246),
 .UNSPECIFIED.,.F.,.F.,(4,1,4),(-0.019399721145787,-0.00916219483567126,
0.),.UNSPECIFIED.);
#184=B_SPLINE_CURVE_WITH_KNOTS('',3,(#226259,#226260,#226261,#226262,#226263),
 .UNSPECIFIED.,.F.,.F.,(4,1,4),(-0.0285421820791887,-0.0125149963902371,
0.),.UNSPECIFIED.);
#185=B_SPLINE_CURVE_WITH_KNOTS('',3,(#226276,#226277,#226278,#226279,#226280),
 .UNSPECIFIED.,.F.,.F.,(4,1,4),(-0.0344721745979428,-0.0191133423146879,
0.),.UNSPECIFIED.);
#186=B_SPLINE_CURVE_WITH_KNOTS('',3,(#226293,#226294,#226295,#226296,#226297),
 .UNSPECIFIED.,.F.,.F.,(4,1,4),(-0.0241275742995674,-0.0127107214579661,
0.),.UNSPECIFIED.);
#187=B_SPLINE_CURVE_WITH_KNOTS('',3,(#226310,#226311,#226312,#226313,#226314),
 .UNSPECIFIED.,.F.,.F.,(4,1,4),(-0.0232936100402254,-0.0111212752546639,
0.),.UNSPECIFIED.);
#188=B_SPLINE_CURVE_WITH_KNOTS('',3,(#226327,#226328,#226329,#226330,#226331),
 .UNSPECIFIED.,.F.,.F.,(4,1,4),(-0.0308181028417848,-0.0158003826344576,
0.),.UNSPECIFIED.);
#189=B_SPLINE_CURVE_WITH_KNOTS('',3,(#226344,#226345,#226346,#226347,#226348),
 .UNSPECIFIED.,.F.,.F.,(4,1,4),(-0.050855787704169,-0.0216053055766868,
0.),.UNSPECIFIED.);
#190=B_SPLINE_CURVE_WITH_KNOTS('',3,(#226359,#226360,#226361,#226362,#226363),
 .UNSPECIFIED.,.F.,.F.,(4,1,4),(-0.0346418516376956,-0.0192364971858504,
0.),.UNSPECIFIED.);
#191=B_SPLINE_CURVE_WITH_KNOTS('',3,(#226402,#226403,#226404,#226405,#226406),
 .UNSPECIFIED.,.F.,.F.,(4,1,4),(-0.0263051293381181,-0.0146686332764722,
0.),.UNSPECIFIED.);
#192=B_SPLINE_CURVE_WITH_KNOTS('',3,(#226409,#226410,#226411,#226412,#226413),
 .UNSPECIFIED.,.F.,.F.,(4,1,4),(-0.0263051293381181,-0.0146686332764722,
0.),.UNSPECIFIED.);
#193=B_SPLINE_CURVE_WITH_KNOTS('',3,(#226425,#226426,#226427,#226428,#226429),
 .UNSPECIFIED.,.F.,.F.,(4,1,4),(-0.0238323694458646,-0.0118278341998821,
0.),.UNSPECIFIED.);
#194=B_SPLINE_CURVE_WITH_KNOTS('',3,(#226432,#226433,#226434,#226435,#226436),
 .UNSPECIFIED.,.F.,.F.,(4,1,4),(-0.0238323694458646,-0.0118278341998821,
0.),.UNSPECIFIED.);
#195=FACE_BOUND('',#8669,.T.);
#196=FACE_BOUND('',#8670,.T.);
#197=FACE_BOUND('',#8671,.T.);
#198=FACE_BOUND('',#8672,.T.);
#199=FACE_BOUND('',#8673,.T.);
#200=FACE_BOUND('',#8674,.T.);
#201=FACE_BOUND('',#8675,.T.);
#202=FACE_BOUND('',#15431,.T.);
#203=FACE_BOUND('',#15453,.T.);
#204=FACE_BOUND('',#15473,.T.);
#205=FACE_BOUND('',#15482,.T.);
#206=FACE_BOUND('',#15483,.T.);
#207=FACE_BOUND('',#15484,.T.);
#208=FACE_BOUND('',#15485,.T.);
#209=FACE_BOUND('',#15486,.T.);
#210=FACE_BOUND('',#15487,.T.);
#211=FACE_BOUND('',#15488,.T.);
#212=FACE_BOUND('',#15489,.T.);
#213=FACE_BOUND('',#15490,.T.);
#214=FACE_BOUND('',#15491,.T.);
#215=FACE_BOUND('',#15492,.T.);
#216=FACE_BOUND('',#15493,.T.);
#217=FACE_BOUND('',#15494,.T.);
#218=FACE_BOUND('',#15495,.T.);
#219=FACE_BOUND('',#15496,.T.);
#220=FACE_BOUND('',#15497,.T.);
#221=FACE_BOUND('',#15498,.T.);
#222=FACE_BOUND('',#15499,.T.);
#223=CIRCLE('',#141861,0.25);
#224=CIRCLE('',#141862,0.25);
#225=CIRCLE('',#141864,0.2);
#226=CIRCLE('',#141865,0.2);
#227=CIRCLE('',#141866,0.2);
#228=CIRCLE('',#141867,0.2);
#229=CIRCLE('',#141874,0.25);
#230=CIRCLE('',#141875,0.15);
#231=CIRCLE('',#141876,0.25);
#232=CIRCLE('',#141877,0.15);
#233=CIRCLE('',#141878,0.25);
#234=CIRCLE('',#141879,0.15);
#235=CIRCLE('',#141880,0.25);
#236=CIRCLE('',#141881,0.15);
#237=CIRCLE('',#141882,0.249999999999999);
#238=CIRCLE('',#141883,0.150000000000001);
#239=CIRCLE('',#141884,0.249999999999999);
#240=CIRCLE('',#141885,0.150000000000001);
#241=CIRCLE('',#141886,0.249999999999999);
#242=CIRCLE('',#141887,0.249999999999999);
#243=CIRCLE('',#141888,0.3);
#244=CIRCLE('',#141889,0.3);
#245=CIRCLE('',#141890,0.3);
#246=CIRCLE('',#141891,0.3);
#247=CIRCLE('',#141892,0.3);
#248=CIRCLE('',#141893,0.3);
#249=CIRCLE('',#141894,0.3);
#250=CIRCLE('',#141895,0.3);
#251=CIRCLE('',#141896,0.3);
#252=CIRCLE('',#141897,0.3);
#253=CIRCLE('',#141898,0.3);
#254=CIRCLE('',#141899,0.1);
#255=CIRCLE('',#141900,0.3);
#256=CIRCLE('',#141901,1.2);
#257=CIRCLE('',#141902,1.2);
#258=CIRCLE('',#141903,0.1);
#259=CIRCLE('',#141904,0.3);
#260=CIRCLE('',#141905,0.3);
#261=CIRCLE('',#141906,0.3);
#262=CIRCLE('',#141907,0.3);
#263=CIRCLE('',#141908,0.3);
#264=CIRCLE('',#141909,0.3);
#265=CIRCLE('',#141910,0.3);
#266=CIRCLE('',#141911,0.3);
#267=CIRCLE('',#141912,0.3);
#268=CIRCLE('',#141913,0.3);
#269=CIRCLE('',#141914,0.3);
#270=CIRCLE('',#141915,0.3);
#271=CIRCLE('',#141916,0.3);
#272=CIRCLE('',#141917,1.7);
#273=CIRCLE('',#141918,1.7);
#274=CIRCLE('',#141919,1.7);
#275=CIRCLE('',#141920,0.2);
#276=CIRCLE('',#141921,0.175);
#277=CIRCLE('',#141922,0.25);
#278=CIRCLE('',#141923,0.15);
#279=CIRCLE('',#141924,0.25);
#280=CIRCLE('',#141925,0.15);
#281=CIRCLE('',#141926,0.25);
#282=CIRCLE('',#141927,0.15);
#283=CIRCLE('',#141928,0.25);
#284=CIRCLE('',#141929,0.2);
#285=CIRCLE('',#141930,0.2);
#286=CIRCLE('',#141931,0.25);
#287=CIRCLE('',#141932,0.15);
#288=CIRCLE('',#141933,0.249999999999999);
#289=CIRCLE('',#141934,0.150000000000001);
#290=CIRCLE('',#141935,0.249999999999999);
#291=CIRCLE('',#141936,0.150000000000001);
#292=CIRCLE('',#141937,0.249999999999999);
#293=CIRCLE('',#141938,0.249999999999999);
#294=CIRCLE('',#141939,0.3);
#295=CIRCLE('',#141940,0.3);
#296=CIRCLE('',#141941,0.3);
#297=CIRCLE('',#141942,0.3);
#298=CIRCLE('',#141943,0.3);
#299=CIRCLE('',#141944,0.3);
#300=CIRCLE('',#141945,0.3);
#301=CIRCLE('',#141946,0.3);
#302=CIRCLE('',#141947,0.3);
#303=CIRCLE('',#141948,0.3);
#304=CIRCLE('',#141949,0.3);
#305=CIRCLE('',#141950,0.1);
#306=CIRCLE('',#141951,0.3);
#307=CIRCLE('',#141952,1.2);
#308=CIRCLE('',#141953,1.2);
#309=CIRCLE('',#141954,0.1);
#310=CIRCLE('',#141955,0.3);
#311=CIRCLE('',#141956,0.3);
#312=CIRCLE('',#141957,0.3);
#313=CIRCLE('',#141958,0.3);
#314=CIRCLE('',#141959,0.3);
#315=CIRCLE('',#141960,0.3);
#316=CIRCLE('',#141961,0.3);
#317=CIRCLE('',#141962,0.3);
#318=CIRCLE('',#141963,0.3);
#319=CIRCLE('',#141964,0.3);
#320=CIRCLE('',#141965,0.3);
#321=CIRCLE('',#141966,0.3);
#322=CIRCLE('',#141967,0.3);
#323=CIRCLE('',#141968,1.7);
#324=CIRCLE('',#141969,1.7);
#325=CIRCLE('',#141970,1.7);
#326=CIRCLE('',#141971,0.2);
#327=CIRCLE('',#141972,0.175);
#328=CIRCLE('',#141973,0.25);
#329=CIRCLE('',#141974,0.15);
#330=CIRCLE('',#141975,0.25);
#331=CIRCLE('',#141976,0.15);
#332=CIRCLE('',#141977,0.25);
#333=CIRCLE('',#141978,0.15);
#334=CIRCLE('',#141979,0.25);
#335=CIRCLE('',#141980,0.15);
#336=CIRCLE('',#141981,0.249999999999999);
#337=CIRCLE('',#141982,0.2);
#338=CIRCLE('',#141983,0.2);
#339=CIRCLE('',#141984,0.249999999999999);
#340=CIRCLE('',#141985,0.150000000000001);
#341=CIRCLE('',#141986,0.249999999999999);
#342=CIRCLE('',#141987,0.150000000000001);
#343=CIRCLE('',#141988,0.249999999999999);
#344=CIRCLE('',#141989,0.249999999999999);
#345=CIRCLE('',#141990,0.3);
#346=CIRCLE('',#141991,0.3);
#347=CIRCLE('',#141992,0.3);
#348=CIRCLE('',#141993,0.3);
#349=CIRCLE('',#141994,0.3);
#350=CIRCLE('',#141995,0.3);
#351=CIRCLE('',#141996,0.3);
#352=CIRCLE('',#141997,0.3);
#353=CIRCLE('',#141998,0.3);
#354=CIRCLE('',#141999,0.3);
#355=CIRCLE('',#142000,0.3);
#356=CIRCLE('',#142001,0.1);
#357=CIRCLE('',#142002,0.3);
#358=CIRCLE('',#142003,1.2);
#359=CIRCLE('',#142004,1.2);
#360=CIRCLE('',#142005,0.1);
#361=CIRCLE('',#142006,0.3);
#362=CIRCLE('',#142007,0.3);
#363=CIRCLE('',#142008,0.3);
#364=CIRCLE('',#142009,0.3);
#365=CIRCLE('',#142010,0.3);
#366=CIRCLE('',#142011,0.3);
#367=CIRCLE('',#142012,0.3);
#368=CIRCLE('',#142013,0.3);
#369=CIRCLE('',#142014,0.3);
#370=CIRCLE('',#142015,0.3);
#371=CIRCLE('',#142016,0.3);
#372=CIRCLE('',#142017,0.3);
#373=CIRCLE('',#142018,0.3);
#374=CIRCLE('',#142019,1.7);
#375=CIRCLE('',#142020,1.7);
#376=CIRCLE('',#142021,1.7);
#377=CIRCLE('',#142022,0.2);
#378=CIRCLE('',#142023,0.175);
#379=CIRCLE('',#142024,0.25);
#380=CIRCLE('',#142025,0.15);
#381=CIRCLE('',#142026,0.25);
#382=CIRCLE('',#142027,0.15);
#383=CIRCLE('',#142028,0.25);
#384=CIRCLE('',#142029,0.15);
#385=CIRCLE('',#142030,0.25);
#386=CIRCLE('',#142031,0.15);
#387=CIRCLE('',#142032,0.249999999999999);
#388=CIRCLE('',#142033,0.150000000000001);
#389=CIRCLE('',#142034,0.249999999999999);
#390=CIRCLE('',#142035,0.2);
#391=CIRCLE('',#142036,0.2);
#392=CIRCLE('',#142037,0.249999999999999);
#393=CIRCLE('',#142038,0.150000000000001);
#394=CIRCLE('',#142039,0.249999999999999);
#395=CIRCLE('',#142040,0.249999999999999);
#396=CIRCLE('',#142041,0.3);
#397=CIRCLE('',#142042,0.3);
#398=CIRCLE('',#142043,0.3);
#399=CIRCLE('',#142044,0.3);
#400=CIRCLE('',#142045,0.3);
#401=CIRCLE('',#142046,0.3);
#402=CIRCLE('',#142047,0.3);
#403=CIRCLE('',#142048,0.3);
#404=CIRCLE('',#142049,0.3);
#405=CIRCLE('',#142050,0.3);
#406=CIRCLE('',#142051,0.3);
#407=CIRCLE('',#142052,0.1);
#408=CIRCLE('',#142053,0.3);
#409=CIRCLE('',#142054,1.2);
#410=CIRCLE('',#142055,1.2);
#411=CIRCLE('',#142056,0.1);
#412=CIRCLE('',#142057,0.3);
#413=CIRCLE('',#142058,0.3);
#414=CIRCLE('',#142059,0.3);
#415=CIRCLE('',#142060,0.3);
#416=CIRCLE('',#142061,0.3);
#417=CIRCLE('',#142062,0.3);
#418=CIRCLE('',#142063,0.3);
#419=CIRCLE('',#142064,0.3);
#420=CIRCLE('',#142065,0.3);
#421=CIRCLE('',#142066,0.3);
#422=CIRCLE('',#142067,0.3);
#423=CIRCLE('',#142068,0.3);
#424=CIRCLE('',#142069,0.3);
#425=CIRCLE('',#142070,1.7);
#426=CIRCLE('',#142071,1.7);
#427=CIRCLE('',#142072,1.7);
#428=CIRCLE('',#142073,0.2);
#429=CIRCLE('',#142074,0.175);
#430=CIRCLE('',#142075,0.25);
#431=CIRCLE('',#142076,0.15);
#432=CIRCLE('',#142077,0.25);
#433=CIRCLE('',#142078,0.15);
#434=CIRCLE('',#142079,0.25);
#435=CIRCLE('',#142080,0.15);
#436=CIRCLE('',#142081,0.25);
#437=CIRCLE('',#142082,0.15);
#438=CIRCLE('',#142083,0.249999999999999);
#439=CIRCLE('',#142084,0.150000000000001);
#440=CIRCLE('',#142085,0.249999999999999);
#441=CIRCLE('',#142086,0.150000000000001);
#442=CIRCLE('',#142087,0.249999999999999);
#443=CIRCLE('',#142088,0.2);
#444=CIRCLE('',#142089,0.2);
#445=CIRCLE('',#142090,0.249999999999999);
#446=CIRCLE('',#142091,0.249999999999999);
#447=CIRCLE('',#142092,0.3);
#448=CIRCLE('',#142093,0.3);
#449=CIRCLE('',#142094,0.3);
#450=CIRCLE('',#142095,0.3);
#451=CIRCLE('',#142096,0.3);
#452=CIRCLE('',#142097,0.3);
#453=CIRCLE('',#142098,0.3);
#454=CIRCLE('',#142099,0.3);
#455=CIRCLE('',#142100,0.3);
#456=CIRCLE('',#142101,0.3);
#457=CIRCLE('',#142102,0.3);
#458=CIRCLE('',#142103,0.1);
#459=CIRCLE('',#142104,0.3);
#460=CIRCLE('',#142105,1.2);
#461=CIRCLE('',#142106,1.2);
#462=CIRCLE('',#142107,0.1);
#463=CIRCLE('',#142108,0.3);
#464=CIRCLE('',#142109,0.3);
#465=CIRCLE('',#142110,0.3);
#466=CIRCLE('',#142111,0.3);
#467=CIRCLE('',#142112,0.3);
#468=CIRCLE('',#142113,0.3);
#469=CIRCLE('',#142114,0.3);
#470=CIRCLE('',#142115,0.3);
#471=CIRCLE('',#142116,0.3);
#472=CIRCLE('',#142117,0.3);
#473=CIRCLE('',#142118,0.3);
#474=CIRCLE('',#142119,0.3);
#475=CIRCLE('',#142120,0.3);
#476=CIRCLE('',#142121,1.7);
#477=CIRCLE('',#142122,1.7);
#478=CIRCLE('',#142123,1.7);
#479=CIRCLE('',#142124,0.2);
#480=CIRCLE('',#142125,0.175);
#481=CIRCLE('',#142126,0.25);
#482=CIRCLE('',#142127,0.15);
#483=CIRCLE('',#142128,0.25);
#484=CIRCLE('',#142129,0.15);
#485=CIRCLE('',#142130,0.25);
#486=CIRCLE('',#142131,0.15);
#487=CIRCLE('',#142132,0.25);
#488=CIRCLE('',#142133,0.15);
#489=CIRCLE('',#142134,0.249999999999999);
#490=CIRCLE('',#142135,0.150000000000001);
#491=CIRCLE('',#142136,0.249999999999999);
#492=CIRCLE('',#142137,0.150000000000001);
#493=CIRCLE('',#142138,0.249999999999999);
#494=CIRCLE('',#142139,0.2);
#495=CIRCLE('',#142140,0.249999999999999);
#496=CIRCLE('',#142141,0.3);
#497=CIRCLE('',#142142,0.3);
#498=CIRCLE('',#142143,0.3);
#499=CIRCLE('',#142144,0.3);
#500=CIRCLE('',#142145,0.3);
#501=CIRCLE('',#142146,0.3);
#502=CIRCLE('',#142147,0.3);
#503=CIRCLE('',#142148,0.3);
#504=CIRCLE('',#142149,0.3);
#505=CIRCLE('',#142150,0.3);
#506=CIRCLE('',#142151,0.3);
#507=CIRCLE('',#142152,0.1);
#508=CIRCLE('',#142153,0.3);
#509=CIRCLE('',#142154,1.2);
#510=CIRCLE('',#142155,1.2);
#511=CIRCLE('',#142156,0.1);
#512=CIRCLE('',#142157,0.3);
#513=CIRCLE('',#142158,0.3);
#514=CIRCLE('',#142159,0.3);
#515=CIRCLE('',#142160,0.3);
#516=CIRCLE('',#142161,0.3);
#517=CIRCLE('',#142162,0.3);
#518=CIRCLE('',#142163,0.3);
#519=CIRCLE('',#142164,0.3);
#520=CIRCLE('',#142165,0.3);
#521=CIRCLE('',#142166,0.3);
#522=CIRCLE('',#142167,0.3);
#523=CIRCLE('',#142168,0.3);
#524=CIRCLE('',#142169,0.3);
#525=CIRCLE('',#142170,1.7);
#526=CIRCLE('',#142171,1.7);
#527=CIRCLE('',#142172,1.7);
#528=CIRCLE('',#142173,0.2);
#529=CIRCLE('',#142174,0.175);
#530=CIRCLE('',#142183,0.2);
#531=CIRCLE('',#142184,0.2);
#532=CIRCLE('',#142191,0.25);
#533=CIRCLE('',#142192,0.15);
#534=CIRCLE('',#142193,0.25);
#535=CIRCLE('',#142194,0.15);
#536=CIRCLE('',#142195,0.25);
#537=CIRCLE('',#142196,0.15);
#538=CIRCLE('',#142197,0.25);
#539=CIRCLE('',#142198,0.15);
#540=CIRCLE('',#142199,0.25);
#541=CIRCLE('',#142200,0.15);
#542=CIRCLE('',#142201,0.25);
#543=CIRCLE('',#142202,0.15);
#544=CIRCLE('',#142203,0.25);
#545=CIRCLE('',#142204,0.15);
#546=CIRCLE('',#142205,0.249999999999999);
#547=CIRCLE('',#142206,0.150000000000001);
#548=CIRCLE('',#142207,0.249999999999999);
#549=CIRCLE('',#142208,0.150000000000001);
#550=CIRCLE('',#142209,0.249999999999999);
#551=CIRCLE('',#142210,0.150000000000001);
#552=CIRCLE('',#142211,0.149999999999999);
#553=CIRCLE('',#142212,0.3);
#554=CIRCLE('',#142213,0.249999999999999);
#555=CIRCLE('',#142214,0.249999999999999);
#556=CIRCLE('',#142215,0.150000000000001);
#557=CIRCLE('',#142216,0.249999999999999);
#558=CIRCLE('',#142217,0.150000000000001);
#559=CIRCLE('',#142218,0.249999999999999);
#560=CIRCLE('',#142219,0.15);
#561=CIRCLE('',#142220,0.25);
#562=CIRCLE('',#142230,0.2);
#563=CIRCLE('',#142231,0.2);
#564=CIRCLE('',#142238,0.249999999999999);
#565=CIRCLE('',#142239,0.15);
#566=CIRCLE('',#142240,0.25);
#567=CIRCLE('',#142241,0.15);
#568=CIRCLE('',#142242,0.25);
#569=CIRCLE('',#142243,0.15);
#570=CIRCLE('',#142244,0.25);
#571=CIRCLE('',#142245,0.15);
#572=CIRCLE('',#142246,0.25);
#573=CIRCLE('',#142247,0.15);
#574=CIRCLE('',#142248,0.25);
#575=CIRCLE('',#142249,0.15);
#576=CIRCLE('',#142250,0.25);
#577=CIRCLE('',#142251,0.15);
#578=CIRCLE('',#142252,0.25);
#579=CIRCLE('',#142253,0.15);
#580=CIRCLE('',#142254,0.249999999999999);
#581=CIRCLE('',#142255,0.150000000000001);
#582=CIRCLE('',#142256,0.249999999999999);
#583=CIRCLE('',#142257,0.150000000000001);
#584=CIRCLE('',#142258,0.249999999999999);
#585=CIRCLE('',#142259,0.150000000000001);
#586=CIRCLE('',#142260,0.149999999999999);
#587=CIRCLE('',#142261,0.3);
#588=CIRCLE('',#142262,0.249999999999999);
#589=CIRCLE('',#142263,0.249999999999999);
#590=CIRCLE('',#142264,0.150000000000001);
#591=CIRCLE('',#142265,0.249999999999999);
#592=CIRCLE('',#142266,0.150000000000001);
#593=CIRCLE('',#142267,0.249999999999999);
#594=CIRCLE('',#142277,0.2);
#595=CIRCLE('',#142278,0.2);
#596=CIRCLE('',#142285,0.249999999999999);
#597=CIRCLE('',#142286,0.150000000000001);
#598=CIRCLE('',#142287,0.249999999999999);
#599=CIRCLE('',#142288,0.15);
#600=CIRCLE('',#142289,0.25);
#601=CIRCLE('',#142290,0.15);
#602=CIRCLE('',#142291,0.25);
#603=CIRCLE('',#142292,0.15);
#604=CIRCLE('',#142293,0.25);
#605=CIRCLE('',#142294,0.15);
#606=CIRCLE('',#142295,0.25);
#607=CIRCLE('',#142296,0.15);
#608=CIRCLE('',#142297,0.25);
#609=CIRCLE('',#142298,0.15);
#610=CIRCLE('',#142299,0.25);
#611=CIRCLE('',#142300,0.15);
#612=CIRCLE('',#142301,0.25);
#613=CIRCLE('',#142302,0.15);
#614=CIRCLE('',#142303,0.249999999999999);
#615=CIRCLE('',#142304,0.150000000000001);
#616=CIRCLE('',#142305,0.249999999999999);
#617=CIRCLE('',#142306,0.150000000000001);
#618=CIRCLE('',#142307,0.249999999999999);
#619=CIRCLE('',#142308,0.150000000000001);
#620=CIRCLE('',#142309,0.149999999999999);
#621=CIRCLE('',#142310,0.3);
#622=CIRCLE('',#142311,0.249999999999999);
#623=CIRCLE('',#142312,0.249999999999999);
#624=CIRCLE('',#142313,0.150000000000001);
#625=CIRCLE('',#142314,0.249999999999999);
#626=CIRCLE('',#142324,0.2);
#627=CIRCLE('',#142325,0.2);
#628=CIRCLE('',#142332,0.249999999999999);
#629=CIRCLE('',#142333,0.150000000000001);
#630=CIRCLE('',#142334,0.249999999999999);
#631=CIRCLE('',#142335,0.150000000000001);
#632=CIRCLE('',#142336,0.249999999999999);
#633=CIRCLE('',#142337,0.15);
#634=CIRCLE('',#142338,0.25);
#635=CIRCLE('',#142339,0.15);
#636=CIRCLE('',#142340,0.25);
#637=CIRCLE('',#142341,0.15);
#638=CIRCLE('',#142342,0.25);
#639=CIRCLE('',#142343,0.15);
#640=CIRCLE('',#142344,0.25);
#641=CIRCLE('',#142345,0.15);
#642=CIRCLE('',#142346,0.25);
#643=CIRCLE('',#142347,0.15);
#644=CIRCLE('',#142348,0.25);
#645=CIRCLE('',#142349,0.15);
#646=CIRCLE('',#142350,0.25);
#647=CIRCLE('',#142351,0.15);
#648=CIRCLE('',#142352,0.249999999999999);
#649=CIRCLE('',#142353,0.150000000000001);
#650=CIRCLE('',#142354,0.249999999999999);
#651=CIRCLE('',#142355,0.150000000000001);
#652=CIRCLE('',#142356,0.249999999999999);
#653=CIRCLE('',#142357,0.150000000000001);
#654=CIRCLE('',#142358,0.149999999999999);
#655=CIRCLE('',#142359,0.3);
#656=CIRCLE('',#142360,0.249999999999999);
#657=CIRCLE('',#142361,0.249999999999999);
#658=CIRCLE('',#142394,0.1);
#659=CIRCLE('',#142395,0.1);
#660=CIRCLE('',#142398,0.3);
#661=CIRCLE('',#142400,0.1);
#662=CIRCLE('',#142401,0.1);
#663=CIRCLE('',#142403,0.3);
#664=CIRCLE('',#142405,0.1);
#665=CIRCLE('',#142406,0.1);
#666=CIRCLE('',#142408,0.3);
#667=CIRCLE('',#142410,0.1);
#668=CIRCLE('',#142411,0.1);
#669=CIRCLE('',#142413,0.3);
#670=CIRCLE('',#142415,0.1);
#671=CIRCLE('',#142416,0.1);
#672=CIRCLE('',#142418,0.3);
#673=CIRCLE('',#142420,0.1);
#674=CIRCLE('',#142421,0.1);
#675=CIRCLE('',#142423,0.3);
#676=CIRCLE('',#142425,0.1);
#677=CIRCLE('',#142426,0.1);
#678=CIRCLE('',#142428,0.3);
#679=CIRCLE('',#142430,0.1);
#680=CIRCLE('',#142431,0.1);
#681=CIRCLE('',#142433,0.3);
#682=CIRCLE('',#142435,0.1);
#683=CIRCLE('',#142436,0.1);
#684=CIRCLE('',#142438,0.3);
#685=CIRCLE('',#142440,0.1);
#686=CIRCLE('',#142441,0.1);
#687=CIRCLE('',#142443,0.3);
#688=CIRCLE('',#142445,0.1);
#689=CIRCLE('',#142446,0.1);
#690=CIRCLE('',#142448,0.3);
#691=CIRCLE('',#142450,0.1);
#692=CIRCLE('',#142451,0.1);
#693=CIRCLE('',#142454,0.3);
#694=CIRCLE('',#142457,0.1);
#695=CIRCLE('',#142461,0.3);
#696=CIRCLE('',#142464,0.1);
#697=CIRCLE('',#142467,0.3);
#698=CIRCLE('',#142470,0.1);
#699=CIRCLE('',#142471,0.1);
#700=CIRCLE('',#142474,0.3);
#701=CIRCLE('',#142477,0.1);
#702=CIRCLE('',#142478,0.1);
#703=CIRCLE('',#142481,0.3);
#704=CIRCLE('',#142484,0.1);
#705=CIRCLE('',#142485,0.1);
#706=CIRCLE('',#142488,0.3);
#707=CIRCLE('',#142491,0.1);
#708=CIRCLE('',#142492,0.1);
#709=CIRCLE('',#142495,0.3);
#710=CIRCLE('',#142498,0.1);
#711=CIRCLE('',#142499,0.1);
#712=CIRCLE('',#142502,0.3);
#713=CIRCLE('',#142505,0.1);
#714=CIRCLE('',#142506,0.1);
#715=CIRCLE('',#142509,0.3);
#716=CIRCLE('',#142512,0.1);
#717=CIRCLE('',#142513,0.1);
#718=CIRCLE('',#142516,0.3);
#719=CIRCLE('',#142519,0.1);
#720=CIRCLE('',#142520,0.1);
#721=CIRCLE('',#142523,0.3);
#722=CIRCLE('',#142526,0.1);
#723=CIRCLE('',#142527,0.1);
#724=CIRCLE('',#142530,0.3);
#725=CIRCLE('',#142533,0.1);
#726=CIRCLE('',#142534,0.1);
#727=CIRCLE('',#142537,0.3);
#728=CIRCLE('',#142538,0.3);
#729=CIRCLE('',#142539,0.3);
#730=CIRCLE('',#142542,0.1);
#731=CIRCLE('',#142543,0.1);
#732=CIRCLE('',#142545,0.3);
#733=CIRCLE('',#142546,0.3);
#734=CIRCLE('',#142549,0.1);
#735=CIRCLE('',#142550,0.1);
#736=CIRCLE('',#142553,0.3);
#737=CIRCLE('',#143257,0.149999999999999);
#738=CIRCLE('',#143258,0.150000000000001);
#739=CIRCLE('',#143259,0.249999999999999);
#740=CIRCLE('',#143260,0.150000000000001);
#741=CIRCLE('',#143261,0.249999999999999);
#742=CIRCLE('',#143262,0.150000000000001);
#743=CIRCLE('',#143263,0.249999999999999);
#744=CIRCLE('',#143264,0.15);
#745=CIRCLE('',#143265,0.25);
#746=CIRCLE('',#143266,0.15);
#747=CIRCLE('',#143267,0.25);
#748=CIRCLE('',#143268,0.15);
#749=CIRCLE('',#143269,0.25);
#750=CIRCLE('',#143270,0.15);
#751=CIRCLE('',#143271,0.175);
#752=CIRCLE('',#143504,0.1);
#753=CIRCLE('',#143505,0.1);
#754=CIRCLE('',#143508,0.3);
#755=CIRCLE('',#143510,0.1);
#756=CIRCLE('',#143511,0.1);
#757=CIRCLE('',#143513,0.3);
#758=CIRCLE('',#143515,0.1);
#759=CIRCLE('',#143516,0.1);
#760=CIRCLE('',#143518,0.3);
#761=CIRCLE('',#143520,0.1);
#762=CIRCLE('',#143521,0.1);
#763=CIRCLE('',#143523,0.3);
#764=CIRCLE('',#143525,0.1);
#765=CIRCLE('',#143526,0.1);
#766=CIRCLE('',#143528,0.3);
#767=CIRCLE('',#143530,0.1);
#768=CIRCLE('',#143531,0.1);
#769=CIRCLE('',#143533,0.3);
#770=CIRCLE('',#143535,0.1);
#771=CIRCLE('',#143536,0.1);
#772=CIRCLE('',#143538,0.3);
#773=CIRCLE('',#143540,0.1);
#774=CIRCLE('',#143541,0.1);
#775=CIRCLE('',#143543,0.3);
#776=CIRCLE('',#143545,0.1);
#777=CIRCLE('',#143546,0.1);
#778=CIRCLE('',#143548,0.3);
#779=CIRCLE('',#143550,0.1);
#780=CIRCLE('',#143551,0.1);
#781=CIRCLE('',#143553,0.3);
#782=CIRCLE('',#143555,0.1);
#783=CIRCLE('',#143556,0.1);
#784=CIRCLE('',#143558,0.3);
#785=CIRCLE('',#143560,0.1);
#786=CIRCLE('',#143561,0.1);
#787=CIRCLE('',#143564,0.3);
#788=CIRCLE('',#143567,0.1);
#789=CIRCLE('',#143571,0.3);
#790=CIRCLE('',#143574,0.1);
#791=CIRCLE('',#143577,0.3);
#792=CIRCLE('',#143580,0.1);
#793=CIRCLE('',#143581,0.1);
#794=CIRCLE('',#143584,0.3);
#795=CIRCLE('',#143587,0.1);
#796=CIRCLE('',#143588,0.1);
#797=CIRCLE('',#143591,0.3);
#798=CIRCLE('',#143594,0.1);
#799=CIRCLE('',#143595,0.1);
#800=CIRCLE('',#143598,0.3);
#801=CIRCLE('',#143601,0.1);
#802=CIRCLE('',#143602,0.1);
#803=CIRCLE('',#143605,0.3);
#804=CIRCLE('',#143608,0.1);
#805=CIRCLE('',#143609,0.1);
#806=CIRCLE('',#143612,0.3);
#807=CIRCLE('',#143615,0.1);
#808=CIRCLE('',#143616,0.1);
#809=CIRCLE('',#143619,0.3);
#810=CIRCLE('',#143622,0.1);
#811=CIRCLE('',#143623,0.1);
#812=CIRCLE('',#143626,0.3);
#813=CIRCLE('',#143629,0.1);
#814=CIRCLE('',#143630,0.1);
#815=CIRCLE('',#143633,0.3);
#816=CIRCLE('',#143636,0.1);
#817=CIRCLE('',#143637,0.1);
#818=CIRCLE('',#143640,0.3);
#819=CIRCLE('',#143643,0.1);
#820=CIRCLE('',#143644,0.1);
#821=CIRCLE('',#143647,0.3);
#822=CIRCLE('',#143648,0.3);
#823=CIRCLE('',#143651,0.1);
#824=CIRCLE('',#143652,0.1);
#825=CIRCLE('',#143654,0.3);
#826=CIRCLE('',#143655,0.3);
#827=CIRCLE('',#143658,0.1);
#828=CIRCLE('',#143659,0.1);
#829=CIRCLE('',#143662,0.3);
#830=CIRCLE('',#144366,0.149999999999999);
#831=CIRCLE('',#144367,0.150000000000001);
#832=CIRCLE('',#144368,0.249999999999999);
#833=CIRCLE('',#144369,0.150000000000001);
#834=CIRCLE('',#144370,0.249999999999999);
#835=CIRCLE('',#144371,0.150000000000001);
#836=CIRCLE('',#144372,0.249999999999999);
#837=CIRCLE('',#144373,0.15);
#838=CIRCLE('',#144374,0.25);
#839=CIRCLE('',#144375,0.15);
#840=CIRCLE('',#144376,0.25);
#841=CIRCLE('',#144377,0.15);
#842=CIRCLE('',#144378,0.25);
#843=CIRCLE('',#144379,0.15);
#844=CIRCLE('',#144380,0.175);
#845=CIRCLE('',#144613,0.1);
#846=CIRCLE('',#144614,0.1);
#847=CIRCLE('',#144617,0.3);
#848=CIRCLE('',#144619,0.1);
#849=CIRCLE('',#144620,0.1);
#850=CIRCLE('',#144622,0.3);
#851=CIRCLE('',#144624,0.1);
#852=CIRCLE('',#144625,0.1);
#853=CIRCLE('',#144627,0.3);
#854=CIRCLE('',#144629,0.1);
#855=CIRCLE('',#144630,0.1);
#856=CIRCLE('',#144632,0.3);
#857=CIRCLE('',#144634,0.1);
#858=CIRCLE('',#144635,0.1);
#859=CIRCLE('',#144637,0.3);
#860=CIRCLE('',#144639,0.1);
#861=CIRCLE('',#144640,0.1);
#862=CIRCLE('',#144642,0.3);
#863=CIRCLE('',#144644,0.1);
#864=CIRCLE('',#144645,0.1);
#865=CIRCLE('',#144647,0.3);
#866=CIRCLE('',#144649,0.1);
#867=CIRCLE('',#144650,0.1);
#868=CIRCLE('',#144652,0.3);
#869=CIRCLE('',#144654,0.1);
#870=CIRCLE('',#144655,0.1);
#871=CIRCLE('',#144657,0.3);
#872=CIRCLE('',#144659,0.1);
#873=CIRCLE('',#144660,0.1);
#874=CIRCLE('',#144662,0.3);
#875=CIRCLE('',#144664,0.1);
#876=CIRCLE('',#144665,0.1);
#877=CIRCLE('',#144667,0.3);
#878=CIRCLE('',#144669,0.1);
#879=CIRCLE('',#144670,0.1);
#880=CIRCLE('',#144673,0.3);
#881=CIRCLE('',#144676,0.1);
#882=CIRCLE('',#144680,0.3);
#883=CIRCLE('',#144683,0.1);
#884=CIRCLE('',#144686,0.3);
#885=CIRCLE('',#144689,0.1);
#886=CIRCLE('',#144690,0.1);
#887=CIRCLE('',#144693,0.3);
#888=CIRCLE('',#144696,0.1);
#889=CIRCLE('',#144697,0.1);
#890=CIRCLE('',#144700,0.3);
#891=CIRCLE('',#144703,0.1);
#892=CIRCLE('',#144704,0.1);
#893=CIRCLE('',#144707,0.3);
#894=CIRCLE('',#144710,0.1);
#895=CIRCLE('',#144711,0.1);
#896=CIRCLE('',#144714,0.3);
#897=CIRCLE('',#144717,0.1);
#898=CIRCLE('',#144718,0.1);
#899=CIRCLE('',#144721,0.3);
#900=CIRCLE('',#144724,0.1);
#901=CIRCLE('',#144725,0.1);
#902=CIRCLE('',#144728,0.3);
#903=CIRCLE('',#144731,0.1);
#904=CIRCLE('',#144732,0.1);
#905=CIRCLE('',#144735,0.3);
#906=CIRCLE('',#144738,0.1);
#907=CIRCLE('',#144739,0.1);
#908=CIRCLE('',#144742,0.3);
#909=CIRCLE('',#144745,0.1);
#910=CIRCLE('',#144746,0.1);
#911=CIRCLE('',#144749,0.3);
#912=CIRCLE('',#144752,0.1);
#913=CIRCLE('',#144753,0.1);
#914=CIRCLE('',#144756,0.3);
#915=CIRCLE('',#144757,0.3);
#916=CIRCLE('',#144760,0.1);
#917=CIRCLE('',#144761,0.1);
#918=CIRCLE('',#144763,0.3);
#919=CIRCLE('',#144764,0.3);
#920=CIRCLE('',#144767,0.1);
#921=CIRCLE('',#144768,0.1);
#922=CIRCLE('',#144771,0.3);
#923=CIRCLE('',#145475,0.149999999999999);
#924=CIRCLE('',#145476,0.150000000000001);
#925=CIRCLE('',#145477,0.249999999999999);
#926=CIRCLE('',#145478,0.150000000000001);
#927=CIRCLE('',#145479,0.249999999999999);
#928=CIRCLE('',#145480,0.150000000000001);
#929=CIRCLE('',#145481,0.249999999999999);
#930=CIRCLE('',#145482,0.15);
#931=CIRCLE('',#145483,0.25);
#932=CIRCLE('',#145484,0.15);
#933=CIRCLE('',#145485,0.25);
#934=CIRCLE('',#145486,0.15);
#935=CIRCLE('',#145487,0.25);
#936=CIRCLE('',#145488,0.15);
#937=CIRCLE('',#145489,0.175);
#938=CIRCLE('',#145722,0.1);
#939=CIRCLE('',#145723,0.1);
#940=CIRCLE('',#145726,0.3);
#941=CIRCLE('',#145728,0.1);
#942=CIRCLE('',#145729,0.1);
#943=CIRCLE('',#145731,0.3);
#944=CIRCLE('',#145733,0.1);
#945=CIRCLE('',#145734,0.1);
#946=CIRCLE('',#145736,0.3);
#947=CIRCLE('',#145738,0.1);
#948=CIRCLE('',#145739,0.1);
#949=CIRCLE('',#145741,0.3);
#950=CIRCLE('',#145743,0.1);
#951=CIRCLE('',#145744,0.1);
#952=CIRCLE('',#145746,0.3);
#953=CIRCLE('',#145748,0.1);
#954=CIRCLE('',#145749,0.1);
#955=CIRCLE('',#145751,0.3);
#956=CIRCLE('',#145753,0.1);
#957=CIRCLE('',#145754,0.1);
#958=CIRCLE('',#145756,0.3);
#959=CIRCLE('',#145758,0.1);
#960=CIRCLE('',#145759,0.1);
#961=CIRCLE('',#145761,0.3);
#962=CIRCLE('',#145763,0.1);
#963=CIRCLE('',#145764,0.1);
#964=CIRCLE('',#145766,0.3);
#965=CIRCLE('',#145768,0.1);
#966=CIRCLE('',#145769,0.1);
#967=CIRCLE('',#145771,0.3);
#968=CIRCLE('',#145773,0.1);
#969=CIRCLE('',#145774,0.1);
#970=CIRCLE('',#145776,0.3);
#971=CIRCLE('',#145778,0.1);
#972=CIRCLE('',#145779,0.1);
#973=CIRCLE('',#145782,0.3);
#974=CIRCLE('',#145785,0.1);
#975=CIRCLE('',#145789,0.3);
#976=CIRCLE('',#145792,0.1);
#977=CIRCLE('',#145795,0.3);
#978=CIRCLE('',#145798,0.1);
#979=CIRCLE('',#145799,0.1);
#980=CIRCLE('',#145802,0.3);
#981=CIRCLE('',#145805,0.1);
#982=CIRCLE('',#145806,0.1);
#983=CIRCLE('',#145809,0.3);
#984=CIRCLE('',#145812,0.1);
#985=CIRCLE('',#145813,0.1);
#986=CIRCLE('',#145816,0.3);
#987=CIRCLE('',#145819,0.1);
#988=CIRCLE('',#145820,0.1);
#989=CIRCLE('',#145823,0.3);
#990=CIRCLE('',#145826,0.1);
#991=CIRCLE('',#145827,0.1);
#992=CIRCLE('',#145830,0.3);
#993=CIRCLE('',#145833,0.1);
#994=CIRCLE('',#145834,0.1);
#995=CIRCLE('',#145837,0.3);
#996=CIRCLE('',#145840,0.1);
#997=CIRCLE('',#145841,0.1);
#998=CIRCLE('',#145844,0.3);
#999=CIRCLE('',#145847,0.1);
#1000=CIRCLE('',#145848,0.1);
#1001=CIRCLE('',#145851,0.3);
#1002=CIRCLE('',#145854,0.1);
#1003=CIRCLE('',#145855,0.1);
#1004=CIRCLE('',#145858,0.3);
#1005=CIRCLE('',#145861,0.1);
#1006=CIRCLE('',#145862,0.1);
#1007=CIRCLE('',#145865,0.3);
#1008=CIRCLE('',#145866,0.3);
#1009=CIRCLE('',#145869,0.1);
#1010=CIRCLE('',#145870,0.1);
#1011=CIRCLE('',#145872,0.3);
#1012=CIRCLE('',#145873,0.3);
#1013=CIRCLE('',#145876,0.1);
#1014=CIRCLE('',#145877,0.1);
#1015=CIRCLE('',#145880,0.3);
#1016=CIRCLE('',#146584,0.149999999999999);
#1017=CIRCLE('',#146585,0.150000000000001);
#1018=CIRCLE('',#146586,0.249999999999999);
#1019=CIRCLE('',#146587,0.150000000000001);
#1020=CIRCLE('',#146588,0.249999999999999);
#1021=CIRCLE('',#146589,0.150000000000001);
#1022=CIRCLE('',#146590,0.249999999999999);
#1023=CIRCLE('',#146591,0.15);
#1024=CIRCLE('',#146592,0.25);
#1025=CIRCLE('',#146593,0.15);
#1026=CIRCLE('',#146594,0.25);
#1027=CIRCLE('',#146595,0.15);
#1028=CIRCLE('',#146596,0.25);
#1029=CIRCLE('',#146597,0.15);
#1030=CIRCLE('',#146598,0.175);
#1031=CIRCLE('',#146831,0.1);
#1032=CIRCLE('',#146832,0.1);
#1033=CIRCLE('',#146835,0.3);
#1034=CIRCLE('',#146837,0.1);
#1035=CIRCLE('',#146838,0.1);
#1036=CIRCLE('',#146840,0.3);
#1037=CIRCLE('',#146842,0.1);
#1038=CIRCLE('',#146843,0.1);
#1039=CIRCLE('',#146845,0.3);
#1040=CIRCLE('',#146847,0.1);
#1041=CIRCLE('',#146848,0.1);
#1042=CIRCLE('',#146850,0.3);
#1043=CIRCLE('',#146852,0.1);
#1044=CIRCLE('',#146853,0.1);
#1045=CIRCLE('',#146855,0.3);
#1046=CIRCLE('',#146857,0.1);
#1047=CIRCLE('',#146858,0.1);
#1048=CIRCLE('',#146860,0.3);
#1049=CIRCLE('',#146862,0.1);
#1050=CIRCLE('',#146863,0.1);
#1051=CIRCLE('',#146865,0.3);
#1052=CIRCLE('',#146867,0.1);
#1053=CIRCLE('',#146868,0.1);
#1054=CIRCLE('',#146870,0.3);
#1055=CIRCLE('',#146872,0.1);
#1056=CIRCLE('',#146873,0.1);
#1057=CIRCLE('',#146875,0.3);
#1058=CIRCLE('',#146877,0.1);
#1059=CIRCLE('',#146878,0.1);
#1060=CIRCLE('',#146880,0.3);
#1061=CIRCLE('',#146882,0.1);
#1062=CIRCLE('',#146883,0.1);
#1063=CIRCLE('',#146885,0.3);
#1064=CIRCLE('',#146887,0.1);
#1065=CIRCLE('',#146888,0.1);
#1066=CIRCLE('',#146891,0.3);
#1067=CIRCLE('',#146894,0.1);
#1068=CIRCLE('',#146898,0.3);
#1069=CIRCLE('',#146901,0.1);
#1070=CIRCLE('',#146904,0.3);
#1071=CIRCLE('',#146907,0.1);
#1072=CIRCLE('',#146908,0.1);
#1073=CIRCLE('',#146911,0.3);
#1074=CIRCLE('',#146914,0.1);
#1075=CIRCLE('',#146915,0.1);
#1076=CIRCLE('',#146918,0.3);
#1077=CIRCLE('',#146921,0.1);
#1078=CIRCLE('',#146922,0.1);
#1079=CIRCLE('',#146925,0.3);
#1080=CIRCLE('',#146928,0.1);
#1081=CIRCLE('',#146929,0.1);
#1082=CIRCLE('',#146932,0.3);
#1083=CIRCLE('',#146935,0.1);
#1084=CIRCLE('',#146936,0.1);
#1085=CIRCLE('',#146939,0.3);
#1086=CIRCLE('',#146942,0.1);
#1087=CIRCLE('',#146943,0.1);
#1088=CIRCLE('',#146946,0.3);
#1089=CIRCLE('',#146949,0.1);
#1090=CIRCLE('',#146950,0.1);
#1091=CIRCLE('',#146953,0.3);
#1092=CIRCLE('',#146956,0.1);
#1093=CIRCLE('',#146957,0.1);
#1094=CIRCLE('',#146960,0.3);
#1095=CIRCLE('',#146963,0.1);
#1096=CIRCLE('',#146964,0.1);
#1097=CIRCLE('',#146967,0.3);
#1098=CIRCLE('',#146970,0.1);
#1099=CIRCLE('',#146971,0.1);
#1100=CIRCLE('',#146974,0.3);
#1101=CIRCLE('',#146975,0.3);
#1102=CIRCLE('',#146978,0.1);
#1103=CIRCLE('',#146979,0.1);
#1104=CIRCLE('',#146981,0.3);
#1105=CIRCLE('',#146982,0.3);
#1106=CIRCLE('',#146985,0.1);
#1107=CIRCLE('',#146986,0.1);
#1108=CIRCLE('',#146989,0.3);
#1109=CIRCLE('',#147622,0.149999999999999);
#1110=CIRCLE('',#147623,0.150000000000001);
#1111=CIRCLE('',#147624,0.249999999999999);
#1112=CIRCLE('',#147625,0.150000000000001);
#1113=CIRCLE('',#147626,0.249999999999999);
#1114=CIRCLE('',#147627,0.150000000000001);
#1115=CIRCLE('',#147628,0.249999999999999);
#1116=CIRCLE('',#147629,0.15);
#1117=CIRCLE('',#147630,0.25);
#1118=CIRCLE('',#147631,0.15);
#1119=CIRCLE('',#147632,0.25);
#1120=CIRCLE('',#147633,0.15);
#1121=CIRCLE('',#147634,0.25);
#1122=CIRCLE('',#147635,0.15);
#1123=CIRCLE('',#147636,0.175);
#1124=CIRCLE('',#148041,0.1);
#1125=CIRCLE('',#148046,0.1);
#1126=CIRCLE('',#148050,0.1);
#1127=CIRCLE('',#148054,0.1);
#1128=CIRCLE('',#148058,0.1);
#1129=CIRCLE('',#148062,0.1);
#1130=CIRCLE('',#148066,0.1);
#1131=CIRCLE('',#148070,0.1);
#1132=CIRCLE('',#148074,0.1);
#1133=CIRCLE('',#148078,0.1);
#1134=CIRCLE('',#148082,0.1);
#1135=CIRCLE('',#148086,0.1);
#1136=CIRCLE('',#148917,0.1);
#1137=CIRCLE('',#148919,0.1);
#1138=CIRCLE('',#148921,0.1);
#1139=CIRCLE('',#148923,0.1);
#1140=CIRCLE('',#148925,0.1);
#1141=CIRCLE('',#148927,0.1);
#1142=CIRCLE('',#148929,0.1);
#1143=CIRCLE('',#148931,0.1);
#1144=CIRCLE('',#148933,0.1);
#1145=CIRCLE('',#148935,0.1);
#1146=CIRCLE('',#148937,0.1);
#1147=CIRCLE('',#148939,0.3);
#1148=CIRCLE('',#148940,0.3);
#1149=CIRCLE('',#148941,0.3);
#1150=CIRCLE('',#148943,0.1);
#1151=CIRCLE('',#148945,0.3);
#1152=CIRCLE('',#148948,0.1);
#1153=CIRCLE('',#148950,0.3);
#1154=CIRCLE('',#148953,0.1);
#1155=CIRCLE('',#148955,0.3);
#1156=CIRCLE('',#148958,0.1);
#1157=CIRCLE('',#148960,0.3);
#1158=CIRCLE('',#148963,0.1);
#1159=CIRCLE('',#148965,0.3);
#1160=CIRCLE('',#148968,0.1);
#1161=CIRCLE('',#148970,0.3);
#1162=CIRCLE('',#148973,0.1);
#1163=CIRCLE('',#148975,0.3);
#1164=CIRCLE('',#148978,0.1);
#1165=CIRCLE('',#148980,0.3);
#1166=CIRCLE('',#148983,0.1);
#1167=CIRCLE('',#148985,0.3);
#1168=CIRCLE('',#148988,0.1);
#1169=CIRCLE('',#148990,0.3);
#1170=CIRCLE('',#148993,0.1);
#1171=CIRCLE('',#148995,0.3);
#1172=CIRCLE('',#148998,0.1);
#1173=CIRCLE('',#149000,0.3);
#1174=CIRCLE('',#149003,0.1);
#1175=CIRCLE('',#149007,0.3);
#1176=CIRCLE('',#149010,0.1);
#1177=CIRCLE('',#149013,0.3);
#1178=CIRCLE('',#149015,0.1);
#1179=CIRCLE('',#149018,0.3);
#1180=CIRCLE('',#149020,0.1);
#1181=CIRCLE('',#149023,0.3);
#1182=CIRCLE('',#149025,0.1);
#1183=CIRCLE('',#149028,0.3);
#1184=CIRCLE('',#149030,0.1);
#1185=CIRCLE('',#149033,0.3);
#1186=CIRCLE('',#149035,0.1);
#1187=CIRCLE('',#149038,0.3);
#1188=CIRCLE('',#149040,0.1);
#1189=CIRCLE('',#149043,0.3);
#1190=CIRCLE('',#149045,0.1);
#1191=CIRCLE('',#149048,0.3);
#1192=CIRCLE('',#149050,0.1);
#1193=CIRCLE('',#149053,0.3);
#1194=CIRCLE('',#149055,0.1);
#1195=CIRCLE('',#149058,0.3);
#1196=CIRCLE('',#149060,0.1);
#1197=CIRCLE('',#149063,0.1);
#1198=CIRCLE('',#149066,0.3);
#1199=CIRCLE('',#149067,0.3);
#1200=CIRCLE('',#149070,0.1);
#1201=CIRCLE('',#149071,0.1);
#1202=CIRCLE('',#149074,0.3);
#1203=CIRCLE('',#149077,0.149999999999999);
#1204=CIRCLE('',#149078,0.150000000000001);
#1205=CIRCLE('',#149079,0.249999999999999);
#1206=CIRCLE('',#149080,0.150000000000001);
#1207=CIRCLE('',#149081,0.249999999999999);
#1208=CIRCLE('',#149082,0.150000000000001);
#1209=CIRCLE('',#149083,0.249999999999999);
#1210=CIRCLE('',#149084,0.15);
#1211=CIRCLE('',#149085,0.25);
#1212=CIRCLE('',#149086,0.15);
#1213=CIRCLE('',#149087,0.25);
#1214=CIRCLE('',#149088,0.15);
#1215=CIRCLE('',#149089,0.25);
#1216=CIRCLE('',#149090,0.15);
#1217=CIRCLE('',#149091,0.175);
#1218=CIRCLE('',#149094,0.249999999999999);
#1219=CIRCLE('',#149095,0.249999999999999);
#1220=CIRCLE('',#149096,0.150000000000001);
#1221=CIRCLE('',#149097,0.249999999999999);
#1222=CIRCLE('',#149098,0.150000000000001);
#1223=CIRCLE('',#149099,0.249999999999999);
#1224=CIRCLE('',#149100,0.15);
#1225=CIRCLE('',#149101,0.25);
#1226=CIRCLE('',#149102,0.15);
#1227=CIRCLE('',#149103,0.25);
#1228=CIRCLE('',#149104,0.15);
#1229=CIRCLE('',#149105,0.25);
#1230=CIRCLE('',#149106,0.15);
#1231=CIRCLE('',#149107,0.25);
#1232=CIRCLE('',#149108,0.15);
#1233=CIRCLE('',#149109,0.25);
#1234=CIRCLE('',#149110,0.15);
#1235=CIRCLE('',#149111,0.25);
#1236=CIRCLE('',#149112,0.15);
#1237=CIRCLE('',#149113,0.25);
#1238=CIRCLE('',#149114,0.15);
#1239=CIRCLE('',#149115,0.249999999999999);
#1240=CIRCLE('',#149116,0.150000000000001);
#1241=CIRCLE('',#149117,0.249999999999999);
#1242=CIRCLE('',#149118,0.150000000000001);
#1243=CIRCLE('',#149119,0.249999999999999);
#1244=CIRCLE('',#149120,0.150000000000001);
#1245=CIRCLE('',#149121,0.149999999999999);
#1246=CIRCLE('',#149124,0.249999999999999);
#1247=CIRCLE('',#149127,0.150000000000001);
#1248=CIRCLE('',#149130,0.249999999999999);
#1249=CIRCLE('',#149133,0.150000000000001);
#1250=CIRCLE('',#149136,0.249999999999999);
#1251=CIRCLE('',#149139,0.15);
#1252=CIRCLE('',#149142,0.25);
#1253=CIRCLE('',#149145,0.15);
#1254=CIRCLE('',#149148,0.25);
#1255=CIRCLE('',#149151,0.15);
#1256=CIRCLE('',#149154,0.25);
#1257=CIRCLE('',#149157,0.15);
#1258=CIRCLE('',#149160,0.25);
#1259=CIRCLE('',#149164,0.15);
#1260=CIRCLE('',#149167,0.25);
#1261=CIRCLE('',#149170,0.15);
#1262=CIRCLE('',#149173,0.25);
#1263=CIRCLE('',#149176,0.15);
#1264=CIRCLE('',#149179,0.25);
#1265=CIRCLE('',#149182,0.15);
#1266=CIRCLE('',#149185,0.249999999999999);
#1267=CIRCLE('',#149188,0.150000000000001);
#1268=CIRCLE('',#149191,0.249999999999999);
#1269=CIRCLE('',#149194,0.150000000000001);
#1270=CIRCLE('',#149197,0.249999999999999);
#1271=CIRCLE('',#149200,0.150000000000001);
#1272=CIRCLE('',#149203,0.149999999999999);
#1273=CIRCLE('',#149207,0.249999999999999);
#1274=CIRCLE('',#149517,0.2);
#1275=CIRCLE('',#149518,0.2);
#1276=CIRCLE('',#149520,0.2);
#1277=CIRCLE('',#149524,0.175);
#1278=CIRCLE('',#149526,0.175);
#1279=CIRCLE('',#149530,1.7);
#1280=CIRCLE('',#149531,1.2);
#1281=CIRCLE('',#149532,0.2);
#1282=CIRCLE('',#149539,1.7);
#1283=CIRCLE('',#149540,1.7);
#1284=CIRCLE('',#149544,0.175);
#1285=CIRCLE('',#149546,0.175);
#1286=CIRCLE('',#149550,1.7);
#1287=CIRCLE('',#149551,1.2);
#1288=CIRCLE('',#149552,0.2);
#1289=CIRCLE('',#149559,1.7);
#1290=CIRCLE('',#149560,1.7);
#1291=CIRCLE('',#149564,0.175);
#1292=CIRCLE('',#149566,0.175);
#1293=CIRCLE('',#149570,1.7);
#1294=CIRCLE('',#149571,1.2);
#1295=CIRCLE('',#149572,0.2);
#1296=CIRCLE('',#149579,1.7);
#1297=CIRCLE('',#149580,1.7);
#1298=CIRCLE('',#149584,0.175);
#1299=CIRCLE('',#149586,0.175);
#1300=CIRCLE('',#149590,1.7);
#1301=CIRCLE('',#149591,1.2);
#1302=CIRCLE('',#149592,0.2);
#1303=CIRCLE('',#149599,1.7);
#1304=CIRCLE('',#149600,1.7);
#1305=CIRCLE('',#149604,0.175);
#1306=CIRCLE('',#149606,0.175);
#1307=CIRCLE('',#149610,1.7);
#1308=CIRCLE('',#149611,1.2);
#1309=CIRCLE('',#149612,0.2);
#1310=CIRCLE('',#149619,1.7);
#1311=CIRCLE('',#149620,1.7);
#1312=CIRCLE('',#149624,0.175);
#1313=CIRCLE('',#149626,0.175);
#1314=CIRCLE('',#149634,1.7);
#1315=CIRCLE('',#149650,1.7);
#1316=CIRCLE('',#149651,1.7);
#1317=CIRCLE('',#149653,1.2);
#1318=CIRCLE('',#149654,0.2);
#1319=CIRCLE('',#149661,1.2);
#1320=CIRCLE('',#149663,1.2);
#1321=CIRCLE('',#149665,1.2);
#1322=CIRCLE('',#149667,1.2);
#1323=CIRCLE('',#149669,1.2);
#1324=CIRCLE('',#149671,1.2);
#1325=CYLINDRICAL_SURFACE('',#141860,0.25);
#1326=CYLINDRICAL_SURFACE('',#141863,0.2);
#1327=CYLINDRICAL_SURFACE('',#142182,0.2);
#1328=CYLINDRICAL_SURFACE('',#142221,0.25);
#1329=CYLINDRICAL_SURFACE('',#142229,0.2);
#1330=CYLINDRICAL_SURFACE('',#142268,0.249999999999999);
#1331=CYLINDRICAL_SURFACE('',#142276,0.2);
#1332=CYLINDRICAL_SURFACE('',#142315,0.249999999999999);
#1333=CYLINDRICAL_SURFACE('',#142323,0.2);
#1334=CYLINDRICAL_SURFACE('',#142362,0.249999999999999);
#1335=CYLINDRICAL_SURFACE('',#142393,0.1);
#1336=CYLINDRICAL_SURFACE('',#142397,0.3);
#1337=CYLINDRICAL_SURFACE('',#142399,0.1);
#1338=CYLINDRICAL_SURFACE('',#142402,0.3);
#1339=CYLINDRICAL_SURFACE('',#142404,0.1);
#1340=CYLINDRICAL_SURFACE('',#142407,0.3);
#1341=CYLINDRICAL_SURFACE('',#142409,0.1);
#1342=CYLINDRICAL_SURFACE('',#142412,0.3);
#1343=CYLINDRICAL_SURFACE('',#142414,0.1);
#1344=CYLINDRICAL_SURFACE('',#142417,0.3);
#1345=CYLINDRICAL_SURFACE('',#142419,0.1);
#1346=CYLINDRICAL_SURFACE('',#142422,0.3);
#1347=CYLINDRICAL_SURFACE('',#142424,0.1);
#1348=CYLINDRICAL_SURFACE('',#142427,0.3);
#1349=CYLINDRICAL_SURFACE('',#142429,0.1);
#1350=CYLINDRICAL_SURFACE('',#142432,0.3);
#1351=CYLINDRICAL_SURFACE('',#142434,0.1);
#1352=CYLINDRICAL_SURFACE('',#142437,0.3);
#1353=CYLINDRICAL_SURFACE('',#142439,0.1);
#1354=CYLINDRICAL_SURFACE('',#142442,0.3);
#1355=CYLINDRICAL_SURFACE('',#142444,0.1);
#1356=CYLINDRICAL_SURFACE('',#142447,0.3);
#1357=CYLINDRICAL_SURFACE('',#142449,0.1);
#1358=CYLINDRICAL_SURFACE('',#142453,0.3);
#1359=CYLINDRICAL_SURFACE('',#142456,0.1);
#1360=CYLINDRICAL_SURFACE('',#142460,0.3);
#1361=CYLINDRICAL_SURFACE('',#142463,0.1);
#1362=CYLINDRICAL_SURFACE('',#142466,0.3);
#1363=CYLINDRICAL_SURFACE('',#142469,0.1);
#1364=CYLINDRICAL_SURFACE('',#142473,0.3);
#1365=CYLINDRICAL_SURFACE('',#142476,0.1);
#1366=CYLINDRICAL_SURFACE('',#142480,0.3);
#1367=CYLINDRICAL_SURFACE('',#142483,0.1);
#1368=CYLINDRICAL_SURFACE('',#142487,0.3);
#1369=CYLINDRICAL_SURFACE('',#142490,0.1);
#1370=CYLINDRICAL_SURFACE('',#142494,0.3);
#1371=CYLINDRICAL_SURFACE('',#142497,0.1);
#1372=CYLINDRICAL_SURFACE('',#142501,0.3);
#1373=CYLINDRICAL_SURFACE('',#142504,0.1);
#1374=CYLINDRICAL_SURFACE('',#142508,0.3);
#1375=CYLINDRICAL_SURFACE('',#142511,0.1);
#1376=CYLINDRICAL_SURFACE('',#142515,0.3);
#1377=CYLINDRICAL_SURFACE('',#142518,0.1);
#1378=CYLINDRICAL_SURFACE('',#142522,0.3);
#1379=CYLINDRICAL_SURFACE('',#142525,0.1);
#1380=CYLINDRICAL_SURFACE('',#142529,0.3);
#1381=CYLINDRICAL_SURFACE('',#142532,0.1);
#1382=CYLINDRICAL_SURFACE('',#142536,0.3);
#1383=CYLINDRICAL_SURFACE('',#142541,0.1);
#1384=CYLINDRICAL_SURFACE('',#142544,0.3);
#1385=CYLINDRICAL_SURFACE('',#142548,0.1);
#1386=CYLINDRICAL_SURFACE('',#142552,0.3);
#1387=CYLINDRICAL_SURFACE('',#143503,0.1);
#1388=CYLINDRICAL_SURFACE('',#143507,0.3);
#1389=CYLINDRICAL_SURFACE('',#143509,0.1);
#1390=CYLINDRICAL_SURFACE('',#143512,0.3);
#1391=CYLINDRICAL_SURFACE('',#143514,0.1);
#1392=CYLINDRICAL_SURFACE('',#143517,0.3);
#1393=CYLINDRICAL_SURFACE('',#143519,0.1);
#1394=CYLINDRICAL_SURFACE('',#143522,0.3);
#1395=CYLINDRICAL_SURFACE('',#143524,0.1);
#1396=CYLINDRICAL_SURFACE('',#143527,0.3);
#1397=CYLINDRICAL_SURFACE('',#143529,0.1);
#1398=CYLINDRICAL_SURFACE('',#143532,0.3);
#1399=CYLINDRICAL_SURFACE('',#143534,0.1);
#1400=CYLINDRICAL_SURFACE('',#143537,0.3);
#1401=CYLINDRICAL_SURFACE('',#143539,0.1);
#1402=CYLINDRICAL_SURFACE('',#143542,0.3);
#1403=CYLINDRICAL_SURFACE('',#143544,0.1);
#1404=CYLINDRICAL_SURFACE('',#143547,0.3);
#1405=CYLINDRICAL_SURFACE('',#143549,0.1);
#1406=CYLINDRICAL_SURFACE('',#143552,0.3);
#1407=CYLINDRICAL_SURFACE('',#143554,0.1);
#1408=CYLINDRICAL_SURFACE('',#143557,0.3);
#1409=CYLINDRICAL_SURFACE('',#143559,0.1);
#1410=CYLINDRICAL_SURFACE('',#143563,0.3);
#1411=CYLINDRICAL_SURFACE('',#143566,0.1);
#1412=CYLINDRICAL_SURFACE('',#143570,0.3);
#1413=CYLINDRICAL_SURFACE('',#143573,0.1);
#1414=CYLINDRICAL_SURFACE('',#143576,0.3);
#1415=CYLINDRICAL_SURFACE('',#143579,0.1);
#1416=CYLINDRICAL_SURFACE('',#143583,0.3);
#1417=CYLINDRICAL_SURFACE('',#143586,0.1);
#1418=CYLINDRICAL_SURFACE('',#143590,0.3);
#1419=CYLINDRICAL_SURFACE('',#143593,0.1);
#1420=CYLINDRICAL_SURFACE('',#143597,0.3);
#1421=CYLINDRICAL_SURFACE('',#143600,0.1);
#1422=CYLINDRICAL_SURFACE('',#143604,0.3);
#1423=CYLINDRICAL_SURFACE('',#143607,0.1);
#1424=CYLINDRICAL_SURFACE('',#143611,0.3);
#1425=CYLINDRICAL_SURFACE('',#143614,0.1);
#1426=CYLINDRICAL_SURFACE('',#143618,0.3);
#1427=CYLINDRICAL_SURFACE('',#143621,0.1);
#1428=CYLINDRICAL_SURFACE('',#143625,0.3);
#1429=CYLINDRICAL_SURFACE('',#143628,0.1);
#1430=CYLINDRICAL_SURFACE('',#143632,0.3);
#1431=CYLINDRICAL_SURFACE('',#143635,0.1);
#1432=CYLINDRICAL_SURFACE('',#143639,0.3);
#1433=CYLINDRICAL_SURFACE('',#143642,0.1);
#1434=CYLINDRICAL_SURFACE('',#143646,0.3);
#1435=CYLINDRICAL_SURFACE('',#143650,0.1);
#1436=CYLINDRICAL_SURFACE('',#143653,0.3);
#1437=CYLINDRICAL_SURFACE('',#143657,0.1);
#1438=CYLINDRICAL_SURFACE('',#143661,0.3);
#1439=CYLINDRICAL_SURFACE('',#144612,0.1);
#1440=CYLINDRICAL_SURFACE('',#144616,0.3);
#1441=CYLINDRICAL_SURFACE('',#144618,0.1);
#1442=CYLINDRICAL_SURFACE('',#144621,0.3);
#1443=CYLINDRICAL_SURFACE('',#144623,0.1);
#1444=CYLINDRICAL_SURFACE('',#144626,0.3);
#1445=CYLINDRICAL_SURFACE('',#144628,0.1);
#1446=CYLINDRICAL_SURFACE('',#144631,0.3);
#1447=CYLINDRICAL_SURFACE('',#144633,0.1);
#1448=CYLINDRICAL_SURFACE('',#144636,0.3);
#1449=CYLINDRICAL_SURFACE('',#144638,0.1);
#1450=CYLINDRICAL_SURFACE('',#144641,0.3);
#1451=CYLINDRICAL_SURFACE('',#144643,0.1);
#1452=CYLINDRICAL_SURFACE('',#144646,0.3);
#1453=CYLINDRICAL_SURFACE('',#144648,0.1);
#1454=CYLINDRICAL_SURFACE('',#144651,0.3);
#1455=CYLINDRICAL_SURFACE('',#144653,0.1);
#1456=CYLINDRICAL_SURFACE('',#144656,0.3);
#1457=CYLINDRICAL_SURFACE('',#144658,0.1);
#1458=CYLINDRICAL_SURFACE('',#144661,0.3);
#1459=CYLINDRICAL_SURFACE('',#144663,0.1);
#1460=CYLINDRICAL_SURFACE('',#144666,0.3);
#1461=CYLINDRICAL_SURFACE('',#144668,0.1);
#1462=CYLINDRICAL_SURFACE('',#144672,0.3);
#1463=CYLINDRICAL_SURFACE('',#144675,0.1);
#1464=CYLINDRICAL_SURFACE('',#144679,0.3);
#1465=CYLINDRICAL_SURFACE('',#144682,0.1);
#1466=CYLINDRICAL_SURFACE('',#144685,0.3);
#1467=CYLINDRICAL_SURFACE('',#144688,0.1);
#1468=CYLINDRICAL_SURFACE('',#144692,0.3);
#1469=CYLINDRICAL_SURFACE('',#144695,0.1);
#1470=CYLINDRICAL_SURFACE('',#144699,0.3);
#1471=CYLINDRICAL_SURFACE('',#144702,0.1);
#1472=CYLINDRICAL_SURFACE('',#144706,0.3);
#1473=CYLINDRICAL_SURFACE('',#144709,0.1);
#1474=CYLINDRICAL_SURFACE('',#144713,0.3);
#1475=CYLINDRICAL_SURFACE('',#144716,0.1);
#1476=CYLINDRICAL_SURFACE('',#144720,0.3);
#1477=CYLINDRICAL_SURFACE('',#144723,0.1);
#1478=CYLINDRICAL_SURFACE('',#144727,0.3);
#1479=CYLINDRICAL_SURFACE('',#144730,0.1);
#1480=CYLINDRICAL_SURFACE('',#144734,0.3);
#1481=CYLINDRICAL_SURFACE('',#144737,0.1);
#1482=CYLINDRICAL_SURFACE('',#144741,0.3);
#1483=CYLINDRICAL_SURFACE('',#144744,0.1);
#1484=CYLINDRICAL_SURFACE('',#144748,0.3);
#1485=CYLINDRICAL_SURFACE('',#144751,0.1);
#1486=CYLINDRICAL_SURFACE('',#144755,0.3);
#1487=CYLINDRICAL_SURFACE('',#144759,0.1);
#1488=CYLINDRICAL_SURFACE('',#144762,0.3);
#1489=CYLINDRICAL_SURFACE('',#144766,0.1);
#1490=CYLINDRICAL_SURFACE('',#144770,0.3);
#1491=CYLINDRICAL_SURFACE('',#145721,0.1);
#1492=CYLINDRICAL_SURFACE('',#145725,0.3);
#1493=CYLINDRICAL_SURFACE('',#145727,0.1);
#1494=CYLINDRICAL_SURFACE('',#145730,0.3);
#1495=CYLINDRICAL_SURFACE('',#145732,0.1);
#1496=CYLINDRICAL_SURFACE('',#145735,0.3);
#1497=CYLINDRICAL_SURFACE('',#145737,0.1);
#1498=CYLINDRICAL_SURFACE('',#145740,0.3);
#1499=CYLINDRICAL_SURFACE('',#145742,0.1);
#1500=CYLINDRICAL_SURFACE('',#145745,0.3);
#1501=CYLINDRICAL_SURFACE('',#145747,0.1);
#1502=CYLINDRICAL_SURFACE('',#145750,0.3);
#1503=CYLINDRICAL_SURFACE('',#145752,0.1);
#1504=CYLINDRICAL_SURFACE('',#145755,0.3);
#1505=CYLINDRICAL_SURFACE('',#145757,0.1);
#1506=CYLINDRICAL_SURFACE('',#145760,0.3);
#1507=CYLINDRICAL_SURFACE('',#145762,0.1);
#1508=CYLINDRICAL_SURFACE('',#145765,0.3);
#1509=CYLINDRICAL_SURFACE('',#145767,0.1);
#1510=CYLINDRICAL_SURFACE('',#145770,0.3);
#1511=CYLINDRICAL_SURFACE('',#145772,0.1);
#1512=CYLINDRICAL_SURFACE('',#145775,0.3);
#1513=CYLINDRICAL_SURFACE('',#145777,0.1);
#1514=CYLINDRICAL_SURFACE('',#145781,0.3);
#1515=CYLINDRICAL_SURFACE('',#145784,0.1);
#1516=CYLINDRICAL_SURFACE('',#145788,0.3);
#1517=CYLINDRICAL_SURFACE('',#145791,0.1);
#1518=CYLINDRICAL_SURFACE('',#145794,0.3);
#1519=CYLINDRICAL_SURFACE('',#145797,0.1);
#1520=CYLINDRICAL_SURFACE('',#145801,0.3);
#1521=CYLINDRICAL_SURFACE('',#145804,0.1);
#1522=CYLINDRICAL_SURFACE('',#145808,0.3);
#1523=CYLINDRICAL_SURFACE('',#145811,0.1);
#1524=CYLINDRICAL_SURFACE('',#145815,0.3);
#1525=CYLINDRICAL_SURFACE('',#145818,0.1);
#1526=CYLINDRICAL_SURFACE('',#145822,0.3);
#1527=CYLINDRICAL_SURFACE('',#145825,0.1);
#1528=CYLINDRICAL_SURFACE('',#145829,0.3);
#1529=CYLINDRICAL_SURFACE('',#145832,0.1);
#1530=CYLINDRICAL_SURFACE('',#145836,0.3);
#1531=CYLINDRICAL_SURFACE('',#145839,0.1);
#1532=CYLINDRICAL_SURFACE('',#145843,0.3);
#1533=CYLINDRICAL_SURFACE('',#145846,0.1);
#1534=CYLINDRICAL_SURFACE('',#145850,0.3);
#1535=CYLINDRICAL_SURFACE('',#145853,0.1);
#1536=CYLINDRICAL_SURFACE('',#145857,0.3);
#1537=CYLINDRICAL_SURFACE('',#145860,0.1);
#1538=CYLINDRICAL_SURFACE('',#145864,0.3);
#1539=CYLINDRICAL_SURFACE('',#145868,0.1);
#1540=CYLINDRICAL_SURFACE('',#145871,0.3);
#1541=CYLINDRICAL_SURFACE('',#145875,0.1);
#1542=CYLINDRICAL_SURFACE('',#145879,0.3);
#1543=CYLINDRICAL_SURFACE('',#146830,0.1);
#1544=CYLINDRICAL_SURFACE('',#146834,0.3);
#1545=CYLINDRICAL_SURFACE('',#146836,0.1);
#1546=CYLINDRICAL_SURFACE('',#146839,0.3);
#1547=CYLINDRICAL_SURFACE('',#146841,0.1);
#1548=CYLINDRICAL_SURFACE('',#146844,0.3);
#1549=CYLINDRICAL_SURFACE('',#146846,0.1);
#1550=CYLINDRICAL_SURFACE('',#146849,0.3);
#1551=CYLINDRICAL_SURFACE('',#146851,0.1);
#1552=CYLINDRICAL_SURFACE('',#146854,0.3);
#1553=CYLINDRICAL_SURFACE('',#146856,0.1);
#1554=CYLINDRICAL_SURFACE('',#146859,0.3);
#1555=CYLINDRICAL_SURFACE('',#146861,0.1);
#1556=CYLINDRICAL_SURFACE('',#146864,0.3);
#1557=CYLINDRICAL_SURFACE('',#146866,0.1);
#1558=CYLINDRICAL_SURFACE('',#146869,0.3);
#1559=CYLINDRICAL_SURFACE('',#146871,0.1);
#1560=CYLINDRICAL_SURFACE('',#146874,0.3);
#1561=CYLINDRICAL_SURFACE('',#146876,0.1);
#1562=CYLINDRICAL_SURFACE('',#146879,0.3);
#1563=CYLINDRICAL_SURFACE('',#146881,0.1);
#1564=CYLINDRICAL_SURFACE('',#146884,0.3);
#1565=CYLINDRICAL_SURFACE('',#146886,0.1);
#1566=CYLINDRICAL_SURFACE('',#146890,0.3);
#1567=CYLINDRICAL_SURFACE('',#146893,0.1);
#1568=CYLINDRICAL_SURFACE('',#146897,0.3);
#1569=CYLINDRICAL_SURFACE('',#146900,0.1);
#1570=CYLINDRICAL_SURFACE('',#146903,0.3);
#1571=CYLINDRICAL_SURFACE('',#146906,0.1);
#1572=CYLINDRICAL_SURFACE('',#146910,0.3);
#1573=CYLINDRICAL_SURFACE('',#146913,0.1);
#1574=CYLINDRICAL_SURFACE('',#146917,0.3);
#1575=CYLINDRICAL_SURFACE('',#146920,0.1);
#1576=CYLINDRICAL_SURFACE('',#146924,0.3);
#1577=CYLINDRICAL_SURFACE('',#146927,0.1);
#1578=CYLINDRICAL_SURFACE('',#146931,0.3);
#1579=CYLINDRICAL_SURFACE('',#146934,0.1);
#1580=CYLINDRICAL_SURFACE('',#146938,0.3);
#1581=CYLINDRICAL_SURFACE('',#146941,0.1);
#1582=CYLINDRICAL_SURFACE('',#146945,0.3);
#1583=CYLINDRICAL_SURFACE('',#146948,0.1);
#1584=CYLINDRICAL_SURFACE('',#146952,0.3);
#1585=CYLINDRICAL_SURFACE('',#146955,0.1);
#1586=CYLINDRICAL_SURFACE('',#146959,0.3);
#1587=CYLINDRICAL_SURFACE('',#146962,0.1);
#1588=CYLINDRICAL_SURFACE('',#146966,0.3);
#1589=CYLINDRICAL_SURFACE('',#146969,0.1);
#1590=CYLINDRICAL_SURFACE('',#146973,0.3);
#1591=CYLINDRICAL_SURFACE('',#146977,0.1);
#1592=CYLINDRICAL_SURFACE('',#146980,0.3);
#1593=CYLINDRICAL_SURFACE('',#146984,0.1);
#1594=CYLINDRICAL_SURFACE('',#146988,0.3);
#1595=CYLINDRICAL_SURFACE('',#148938,0.3);
#1596=CYLINDRICAL_SURFACE('',#148942,0.1);
#1597=CYLINDRICAL_SURFACE('',#148944,0.3);
#1598=CYLINDRICAL_SURFACE('',#148947,0.1);
#1599=CYLINDRICAL_SURFACE('',#148949,0.3);
#1600=CYLINDRICAL_SURFACE('',#148952,0.1);
#1601=CYLINDRICAL_SURFACE('',#148954,0.3);
#1602=CYLINDRICAL_SURFACE('',#148957,0.1);
#1603=CYLINDRICAL_SURFACE('',#148959,0.3);
#1604=CYLINDRICAL_SURFACE('',#148962,0.1);
#1605=CYLINDRICAL_SURFACE('',#148964,0.3);
#1606=CYLINDRICAL_SURFACE('',#148967,0.1);
#1607=CYLINDRICAL_SURFACE('',#148969,0.3);
#1608=CYLINDRICAL_SURFACE('',#148972,0.1);
#1609=CYLINDRICAL_SURFACE('',#148974,0.3);
#1610=CYLINDRICAL_SURFACE('',#148977,0.1);
#1611=CYLINDRICAL_SURFACE('',#148979,0.3);
#1612=CYLINDRICAL_SURFACE('',#148982,0.1);
#1613=CYLINDRICAL_SURFACE('',#148984,0.3);
#1614=CYLINDRICAL_SURFACE('',#148987,0.1);
#1615=CYLINDRICAL_SURFACE('',#148989,0.3);
#1616=CYLINDRICAL_SURFACE('',#148992,0.1);
#1617=CYLINDRICAL_SURFACE('',#148994,0.3);
#1618=CYLINDRICAL_SURFACE('',#148997,0.1);
#1619=CYLINDRICAL_SURFACE('',#148999,0.3);
#1620=CYLINDRICAL_SURFACE('',#149002,0.1);
#1621=CYLINDRICAL_SURFACE('',#149006,0.3);
#1622=CYLINDRICAL_SURFACE('',#149009,0.1);
#1623=CYLINDRICAL_SURFACE('',#149012,0.3);
#1624=CYLINDRICAL_SURFACE('',#149014,0.1);
#1625=CYLINDRICAL_SURFACE('',#149017,0.3);
#1626=CYLINDRICAL_SURFACE('',#149019,0.1);
#1627=CYLINDRICAL_SURFACE('',#149022,0.3);
#1628=CYLINDRICAL_SURFACE('',#149024,0.1);
#1629=CYLINDRICAL_SURFACE('',#149027,0.3);
#1630=CYLINDRICAL_SURFACE('',#149029,0.1);
#1631=CYLINDRICAL_SURFACE('',#149032,0.3);
#1632=CYLINDRICAL_SURFACE('',#149034,0.1);
#1633=CYLINDRICAL_SURFACE('',#149037,0.3);
#1634=CYLINDRICAL_SURFACE('',#149039,0.1);
#1635=CYLINDRICAL_SURFACE('',#149042,0.3);
#1636=CYLINDRICAL_SURFACE('',#149044,0.1);
#1637=CYLINDRICAL_SURFACE('',#149047,0.3);
#1638=CYLINDRICAL_SURFACE('',#149049,0.1);
#1639=CYLINDRICAL_SURFACE('',#149052,0.3);
#1640=CYLINDRICAL_SURFACE('',#149054,0.1);
#1641=CYLINDRICAL_SURFACE('',#149057,0.3);
#1642=CYLINDRICAL_SURFACE('',#149059,0.1);
#1643=CYLINDRICAL_SURFACE('',#149062,0.1);
#1644=CYLINDRICAL_SURFACE('',#149065,0.3);
#1645=CYLINDRICAL_SURFACE('',#149069,0.1);
#1646=CYLINDRICAL_SURFACE('',#149073,0.3);
#1647=CYLINDRICAL_SURFACE('',#149123,0.249999999999999);
#1648=CYLINDRICAL_SURFACE('',#149126,0.150000000000001);
#1649=CYLINDRICAL_SURFACE('',#149129,0.249999999999999);
#1650=CYLINDRICAL_SURFACE('',#149132,0.150000000000001);
#1651=CYLINDRICAL_SURFACE('',#149135,0.249999999999999);
#1652=CYLINDRICAL_SURFACE('',#149138,0.15);
#1653=CYLINDRICAL_SURFACE('',#149141,0.25);
#1654=CYLINDRICAL_SURFACE('',#149144,0.15);
#1655=CYLINDRICAL_SURFACE('',#149147,0.25);
#1656=CYLINDRICAL_SURFACE('',#149150,0.15);
#1657=CYLINDRICAL_SURFACE('',#149153,0.25);
#1658=CYLINDRICAL_SURFACE('',#149156,0.15);
#1659=CYLINDRICAL_SURFACE('',#149159,0.25);
#1660=CYLINDRICAL_SURFACE('',#149163,0.15);
#1661=CYLINDRICAL_SURFACE('',#149166,0.25);
#1662=CYLINDRICAL_SURFACE('',#149169,0.15);
#1663=CYLINDRICAL_SURFACE('',#149172,0.25);
#1664=CYLINDRICAL_SURFACE('',#149175,0.15);
#1665=CYLINDRICAL_SURFACE('',#149178,0.25);
#1666=CYLINDRICAL_SURFACE('',#149181,0.15);
#1667=CYLINDRICAL_SURFACE('',#149184,0.249999999999999);
#1668=CYLINDRICAL_SURFACE('',#149187,0.150000000000001);
#1669=CYLINDRICAL_SURFACE('',#149190,0.249999999999999);
#1670=CYLINDRICAL_SURFACE('',#149193,0.150000000000001);
#1671=CYLINDRICAL_SURFACE('',#149196,0.249999999999999);
#1672=CYLINDRICAL_SURFACE('',#149199,0.150000000000001);
#1673=CYLINDRICAL_SURFACE('',#149202,0.149999999999999);
#1674=CYLINDRICAL_SURFACE('',#149206,0.249999999999999);
#1675=CYLINDRICAL_SURFACE('',#149211,0.249999999999999);
#1676=CYLINDRICAL_SURFACE('',#149213,0.150000000000001);
#1677=CYLINDRICAL_SURFACE('',#149215,0.249999999999999);
#1678=CYLINDRICAL_SURFACE('',#149217,0.150000000000001);
#1679=CYLINDRICAL_SURFACE('',#149219,0.249999999999999);
#1680=CYLINDRICAL_SURFACE('',#149221,0.15);
#1681=CYLINDRICAL_SURFACE('',#149223,0.25);
#1682=CYLINDRICAL_SURFACE('',#149225,0.15);
#1683=CYLINDRICAL_SURFACE('',#149227,0.25);
#1684=CYLINDRICAL_SURFACE('',#149229,0.15);
#1685=CYLINDRICAL_SURFACE('',#149231,0.25);
#1686=CYLINDRICAL_SURFACE('',#149233,0.15);
#1687=CYLINDRICAL_SURFACE('',#149235,0.25);
#1688=CYLINDRICAL_SURFACE('',#149238,0.15);
#1689=CYLINDRICAL_SURFACE('',#149240,0.25);
#1690=CYLINDRICAL_SURFACE('',#149242,0.15);
#1691=CYLINDRICAL_SURFACE('',#149244,0.25);
#1692=CYLINDRICAL_SURFACE('',#149246,0.15);
#1693=CYLINDRICAL_SURFACE('',#149248,0.25);
#1694=CYLINDRICAL_SURFACE('',#149250,0.15);
#1695=CYLINDRICAL_SURFACE('',#149252,0.249999999999999);
#1696=CYLINDRICAL_SURFACE('',#149254,0.150000000000001);
#1697=CYLINDRICAL_SURFACE('',#149256,0.249999999999999);
#1698=CYLINDRICAL_SURFACE('',#149258,0.150000000000001);
#1699=CYLINDRICAL_SURFACE('',#149260,0.249999999999999);
#1700=CYLINDRICAL_SURFACE('',#149262,0.150000000000001);
#1701=CYLINDRICAL_SURFACE('',#149264,0.149999999999999);
#1702=CYLINDRICAL_SURFACE('',#149267,0.249999999999999);
#1703=CYLINDRICAL_SURFACE('',#149270,0.249999999999999);
#1704=CYLINDRICAL_SURFACE('',#149272,0.150000000000001);
#1705=CYLINDRICAL_SURFACE('',#149274,0.249999999999999);
#1706=CYLINDRICAL_SURFACE('',#149276,0.150000000000001);
#1707=CYLINDRICAL_SURFACE('',#149278,0.249999999999999);
#1708=CYLINDRICAL_SURFACE('',#149280,0.15);
#1709=CYLINDRICAL_SURFACE('',#149282,0.25);
#1710=CYLINDRICAL_SURFACE('',#149284,0.15);
#1711=CYLINDRICAL_SURFACE('',#149286,0.25);
#1712=CYLINDRICAL_SURFACE('',#149288,0.15);
#1713=CYLINDRICAL_SURFACE('',#149290,0.25);
#1714=CYLINDRICAL_SURFACE('',#149292,0.15);
#1715=CYLINDRICAL_SURFACE('',#149294,0.25);
#1716=CYLINDRICAL_SURFACE('',#149297,0.15);
#1717=CYLINDRICAL_SURFACE('',#149299,0.25);
#1718=CYLINDRICAL_SURFACE('',#149301,0.15);
#1719=CYLINDRICAL_SURFACE('',#149303,0.25);
#1720=CYLINDRICAL_SURFACE('',#149305,0.15);
#1721=CYLINDRICAL_SURFACE('',#149307,0.25);
#1722=CYLINDRICAL_SURFACE('',#149309,0.15);
#1723=CYLINDRICAL_SURFACE('',#149311,0.249999999999999);
#1724=CYLINDRICAL_SURFACE('',#149313,0.150000000000001);
#1725=CYLINDRICAL_SURFACE('',#149315,0.249999999999999);
#1726=CYLINDRICAL_SURFACE('',#149317,0.150000000000001);
#1727=CYLINDRICAL_SURFACE('',#149319,0.249999999999999);
#1728=CYLINDRICAL_SURFACE('',#149321,0.150000000000001);
#1729=CYLINDRICAL_SURFACE('',#149323,0.149999999999999);
#1730=CYLINDRICAL_SURFACE('',#149326,0.249999999999999);
#1731=CYLINDRICAL_SURFACE('',#149329,0.249999999999999);
#1732=CYLINDRICAL_SURFACE('',#149331,0.150000000000001);
#1733=CYLINDRICAL_SURFACE('',#149333,0.249999999999999);
#1734=CYLINDRICAL_SURFACE('',#149335,0.150000000000001);
#1735=CYLINDRICAL_SURFACE('',#149337,0.249999999999999);
#1736=CYLINDRICAL_SURFACE('',#149339,0.15);
#1737=CYLINDRICAL_SURFACE('',#149341,0.25);
#1738=CYLINDRICAL_SURFACE('',#149343,0.15);
#1739=CYLINDRICAL_SURFACE('',#149345,0.25);
#1740=CYLINDRICAL_SURFACE('',#149347,0.15);
#1741=CYLINDRICAL_SURFACE('',#149349,0.25);
#1742=CYLINDRICAL_SURFACE('',#149351,0.15);
#1743=CYLINDRICAL_SURFACE('',#149353,0.25);
#1744=CYLINDRICAL_SURFACE('',#149356,0.15);
#1745=CYLINDRICAL_SURFACE('',#149358,0.25);
#1746=CYLINDRICAL_SURFACE('',#149360,0.15);
#1747=CYLINDRICAL_SURFACE('',#149362,0.25);
#1748=CYLINDRICAL_SURFACE('',#149364,0.15);
#1749=CYLINDRICAL_SURFACE('',#149366,0.25);
#1750=CYLINDRICAL_SURFACE('',#149368,0.15);
#1751=CYLINDRICAL_SURFACE('',#149370,0.249999999999999);
#1752=CYLINDRICAL_SURFACE('',#149372,0.150000000000001);
#1753=CYLINDRICAL_SURFACE('',#149374,0.249999999999999);
#1754=CYLINDRICAL_SURFACE('',#149376,0.150000000000001);
#1755=CYLINDRICAL_SURFACE('',#149378,0.249999999999999);
#1756=CYLINDRICAL_SURFACE('',#149380,0.150000000000001);
#1757=CYLINDRICAL_SURFACE('',#149382,0.149999999999999);
#1758=CYLINDRICAL_SURFACE('',#149385,0.249999999999999);
#1759=CYLINDRICAL_SURFACE('',#149388,0.249999999999999);
#1760=CYLINDRICAL_SURFACE('',#149390,0.150000000000001);
#1761=CYLINDRICAL_SURFACE('',#149392,0.249999999999999);
#1762=CYLINDRICAL_SURFACE('',#149394,0.150000000000001);
#1763=CYLINDRICAL_SURFACE('',#149396,0.249999999999999);
#1764=CYLINDRICAL_SURFACE('',#149398,0.15);
#1765=CYLINDRICAL_SURFACE('',#149400,0.25);
#1766=CYLINDRICAL_SURFACE('',#149402,0.15);
#1767=CYLINDRICAL_SURFACE('',#149404,0.25);
#1768=CYLINDRICAL_SURFACE('',#149406,0.15);
#1769=CYLINDRICAL_SURFACE('',#149408,0.25);
#1770=CYLINDRICAL_SURFACE('',#149410,0.15);
#1771=CYLINDRICAL_SURFACE('',#149412,0.25);
#1772=CYLINDRICAL_SURFACE('',#149415,0.15);
#1773=CYLINDRICAL_SURFACE('',#149417,0.25);
#1774=CYLINDRICAL_SURFACE('',#149419,0.15);
#1775=CYLINDRICAL_SURFACE('',#149421,0.25);
#1776=CYLINDRICAL_SURFACE('',#149423,0.15);
#1777=CYLINDRICAL_SURFACE('',#149425,0.25);
#1778=CYLINDRICAL_SURFACE('',#149427,0.15);
#1779=CYLINDRICAL_SURFACE('',#149429,0.249999999999999);
#1780=CYLINDRICAL_SURFACE('',#149431,0.150000000000001);
#1781=CYLINDRICAL_SURFACE('',#149433,0.249999999999999);
#1782=CYLINDRICAL_SURFACE('',#149435,0.150000000000001);
#1783=CYLINDRICAL_SURFACE('',#149437,0.249999999999999);
#1784=CYLINDRICAL_SURFACE('',#149439,0.150000000000001);
#1785=CYLINDRICAL_SURFACE('',#149441,0.149999999999999);
#1786=CYLINDRICAL_SURFACE('',#149444,0.249999999999999);
#1787=CYLINDRICAL_SURFACE('',#149448,0.249999999999999);
#1788=CYLINDRICAL_SURFACE('',#149450,0.150000000000001);
#1789=CYLINDRICAL_SURFACE('',#149452,0.249999999999999);
#1790=CYLINDRICAL_SURFACE('',#149454,0.150000000000001);
#1791=CYLINDRICAL_SURFACE('',#149456,0.249999999999999);
#1792=CYLINDRICAL_SURFACE('',#149458,0.15);
#1793=CYLINDRICAL_SURFACE('',#149460,0.25);
#1794=CYLINDRICAL_SURFACE('',#149462,0.15);
#1795=CYLINDRICAL_SURFACE('',#149464,0.25);
#1796=CYLINDRICAL_SURFACE('',#149466,0.15);
#1797=CYLINDRICAL_SURFACE('',#149468,0.25);
#1798=CYLINDRICAL_SURFACE('',#149470,0.15);
#1799=CYLINDRICAL_SURFACE('',#149472,0.25);
#1800=CYLINDRICAL_SURFACE('',#149475,0.15);
#1801=CYLINDRICAL_SURFACE('',#149477,0.25);
#1802=CYLINDRICAL_SURFACE('',#149479,0.15);
#1803=CYLINDRICAL_SURFACE('',#149481,0.25);
#1804=CYLINDRICAL_SURFACE('',#149483,0.15);
#1805=CYLINDRICAL_SURFACE('',#149485,0.25);
#1806=CYLINDRICAL_SURFACE('',#149487,0.15);
#1807=CYLINDRICAL_SURFACE('',#149489,0.249999999999999);
#1808=CYLINDRICAL_SURFACE('',#149491,0.150000000000001);
#1809=CYLINDRICAL_SURFACE('',#149493,0.249999999999999);
#1810=CYLINDRICAL_SURFACE('',#149495,0.150000000000001);
#1811=CYLINDRICAL_SURFACE('',#149497,0.249999999999999);
#1812=CYLINDRICAL_SURFACE('',#149499,0.150000000000001);
#1813=CYLINDRICAL_SURFACE('',#149501,0.149999999999999);
#1814=CYLINDRICAL_SURFACE('',#149503,0.249999999999999);
#1815=CYLINDRICAL_SURFACE('',#149519,0.2);
#1816=CYLINDRICAL_SURFACE('',#149523,0.175);
#1817=CYLINDRICAL_SURFACE('',#149525,0.175);
#1818=CYLINDRICAL_SURFACE('',#149536,0.2);
#1819=CYLINDRICAL_SURFACE('',#149538,1.7);
#1820=CYLINDRICAL_SURFACE('',#149543,0.175);
#1821=CYLINDRICAL_SURFACE('',#149545,0.175);
#1822=CYLINDRICAL_SURFACE('',#149556,0.2);
#1823=CYLINDRICAL_SURFACE('',#149558,1.7);
#1824=CYLINDRICAL_SURFACE('',#149563,0.175);
#1825=CYLINDRICAL_SURFACE('',#149565,0.175);
#1826=CYLINDRICAL_SURFACE('',#149576,0.2);
#1827=CYLINDRICAL_SURFACE('',#149578,1.7);
#1828=CYLINDRICAL_SURFACE('',#149583,0.175);
#1829=CYLINDRICAL_SURFACE('',#149585,0.175);
#1830=CYLINDRICAL_SURFACE('',#149596,0.2);
#1831=CYLINDRICAL_SURFACE('',#149598,1.7);
#1832=CYLINDRICAL_SURFACE('',#149603,0.175);
#1833=CYLINDRICAL_SURFACE('',#149605,0.175);
#1834=CYLINDRICAL_SURFACE('',#149616,0.2);
#1835=CYLINDRICAL_SURFACE('',#149618,1.7);
#1836=CYLINDRICAL_SURFACE('',#149623,0.175);
#1837=CYLINDRICAL_SURFACE('',#149625,0.175);
#1838=CYLINDRICAL_SURFACE('',#149649,1.7);
#1839=CYLINDRICAL_SURFACE('',#149658,0.2);
#1840=CYLINDRICAL_SURFACE('',#149660,1.2);
#1841=CYLINDRICAL_SURFACE('',#149662,1.2);
#1842=CYLINDRICAL_SURFACE('',#149664,1.2);
#1843=CYLINDRICAL_SURFACE('',#149666,1.2);
#1844=CYLINDRICAL_SURFACE('',#149668,1.2);
#1845=CYLINDRICAL_SURFACE('',#149670,1.2);
#1846=FACE_OUTER_BOUND('',#8659,.T.);
#1847=FACE_OUTER_BOUND('',#8660,.T.);
#1848=FACE_OUTER_BOUND('',#8661,.T.);
#1849=FACE_OUTER_BOUND('',#8662,.T.);
#1850=FACE_OUTER_BOUND('',#8663,.T.);
#1851=FACE_OUTER_BOUND('',#8664,.T.);
#1852=FACE_OUTER_BOUND('',#8665,.T.);
#1853=FACE_OUTER_BOUND('',#8666,.T.);
#1854=FACE_OUTER_BOUND('',#8667,.T.);
#1855=FACE_OUTER_BOUND('',#8668,.T.);
#1856=FACE_OUTER_BOUND('',#8676,.T.);
#1857=FACE_OUTER_BOUND('',#8677,.T.);
#1858=FACE_OUTER_BOUND('',#8678,.T.);
#1859=FACE_OUTER_BOUND('',#8679,.T.);
#1860=FACE_OUTER_BOUND('',#8680,.T.);
#1861=FACE_OUTER_BOUND('',#8681,.T.);
#1862=FACE_OUTER_BOUND('',#8682,.T.);
#1863=FACE_OUTER_BOUND('',#8683,.T.);
#1864=FACE_OUTER_BOUND('',#8684,.T.);
#1865=FACE_OUTER_BOUND('',#8685,.T.);
#1866=FACE_OUTER_BOUND('',#8686,.T.);
#1867=FACE_OUTER_BOUND('',#8687,.T.);
#1868=FACE_OUTER_BOUND('',#8688,.T.);
#1869=FACE_OUTER_BOUND('',#8689,.T.);
#1870=FACE_OUTER_BOUND('',#8690,.T.);
#1871=FACE_OUTER_BOUND('',#8691,.T.);
#1872=FACE_OUTER_BOUND('',#8692,.T.);
#1873=FACE_OUTER_BOUND('',#8693,.T.);
#1874=FACE_OUTER_BOUND('',#8694,.T.);
#1875=FACE_OUTER_BOUND('',#8695,.T.);
#1876=FACE_OUTER_BOUND('',#8696,.T.);
#1877=FACE_OUTER_BOUND('',#8697,.T.);
#1878=FACE_OUTER_BOUND('',#8698,.T.);
#1879=FACE_OUTER_BOUND('',#8699,.T.);
#1880=FACE_OUTER_BOUND('',#8700,.T.);
#1881=FACE_OUTER_BOUND('',#8701,.T.);
#1882=FACE_OUTER_BOUND('',#8702,.T.);
#1883=FACE_OUTER_BOUND('',#8703,.T.);
#1884=FACE_OUTER_BOUND('',#8704,.T.);
#1885=FACE_OUTER_BOUND('',#8705,.T.);
#1886=FACE_OUTER_BOUND('',#8706,.T.);
#1887=FACE_OUTER_BOUND('',#8707,.T.);
#1888=FACE_OUTER_BOUND('',#8708,.T.);
#1889=FACE_OUTER_BOUND('',#8709,.T.);
#1890=FACE_OUTER_BOUND('',#8710,.T.);
#1891=FACE_OUTER_BOUND('',#8711,.T.);
#1892=FACE_OUTER_BOUND('',#8712,.T.);
#1893=FACE_OUTER_BOUND('',#8713,.T.);
#1894=FACE_OUTER_BOUND('',#8714,.T.);
#1895=FACE_OUTER_BOUND('',#8715,.T.);
#1896=FACE_OUTER_BOUND('',#8716,.T.);
#1897=FACE_OUTER_BOUND('',#8717,.T.);
#1898=FACE_OUTER_BOUND('',#8718,.T.);
#1899=FACE_OUTER_BOUND('',#8719,.T.);
#1900=FACE_OUTER_BOUND('',#8720,.T.);
#1901=FACE_OUTER_BOUND('',#8721,.T.);
#1902=FACE_OUTER_BOUND('',#8722,.T.);
#1903=FACE_OUTER_BOUND('',#8723,.T.);
#1904=FACE_OUTER_BOUND('',#8724,.T.);
#1905=FACE_OUTER_BOUND('',#8725,.T.);
#1906=FACE_OUTER_BOUND('',#8726,.T.);
#1907=FACE_OUTER_BOUND('',#8727,.T.);
#1908=FACE_OUTER_BOUND('',#8728,.T.);
#1909=FACE_OUTER_BOUND('',#8729,.T.);
#1910=FACE_OUTER_BOUND('',#8730,.T.);
#1911=FACE_OUTER_BOUND('',#8731,.T.);
#1912=FACE_OUTER_BOUND('',#8732,.T.);
#1913=FACE_OUTER_BOUND('',#8733,.T.);
#1914=FACE_OUTER_BOUND('',#8734,.T.);
#1915=FACE_OUTER_BOUND('',#8735,.T.);
#1916=FACE_OUTER_BOUND('',#8736,.T.);
#1917=FACE_OUTER_BOUND('',#8737,.T.);
#1918=FACE_OUTER_BOUND('',#8738,.T.);
#1919=FACE_OUTER_BOUND('',#8739,.T.);
#1920=FACE_OUTER_BOUND('',#8740,.T.);
#1921=FACE_OUTER_BOUND('',#8741,.T.);
#1922=FACE_OUTER_BOUND('',#8742,.T.);
#1923=FACE_OUTER_BOUND('',#8743,.T.);
#1924=FACE_OUTER_BOUND('',#8744,.T.);
#1925=FACE_OUTER_BOUND('',#8745,.T.);
#1926=FACE_OUTER_BOUND('',#8746,.T.);
#1927=FACE_OUTER_BOUND('',#8747,.T.);
#1928=FACE_OUTER_BOUND('',#8748,.T.);
#1929=FACE_OUTER_BOUND('',#8749,.T.);
#1930=FACE_OUTER_BOUND('',#8750,.T.);
#1931=FACE_OUTER_BOUND('',#8751,.T.);
#1932=FACE_OUTER_BOUND('',#8752,.T.);
#1933=FACE_OUTER_BOUND('',#8753,.T.);
#1934=FACE_OUTER_BOUND('',#8754,.T.);
#1935=FACE_OUTER_BOUND('',#8755,.T.);
#1936=FACE_OUTER_BOUND('',#8756,.T.);
#1937=FACE_OUTER_BOUND('',#8757,.T.);
#1938=FACE_OUTER_BOUND('',#8758,.T.);
#1939=FACE_OUTER_BOUND('',#8759,.T.);
#1940=FACE_OUTER_BOUND('',#8760,.T.);
#1941=FACE_OUTER_BOUND('',#8761,.T.);
#1942=FACE_OUTER_BOUND('',#8762,.T.);
#1943=FACE_OUTER_BOUND('',#8763,.T.);
#1944=FACE_OUTER_BOUND('',#8764,.T.);
#1945=FACE_OUTER_BOUND('',#8765,.T.);
#1946=FACE_OUTER_BOUND('',#8766,.T.);
#1947=FACE_OUTER_BOUND('',#8767,.T.);
#1948=FACE_OUTER_BOUND('',#8768,.T.);
#1949=FACE_OUTER_BOUND('',#8769,.T.);
#1950=FACE_OUTER_BOUND('',#8770,.T.);
#1951=FACE_OUTER_BOUND('',#8771,.T.);
#1952=FACE_OUTER_BOUND('',#8772,.T.);
#1953=FACE_OUTER_BOUND('',#8773,.T.);
#1954=FACE_OUTER_BOUND('',#8774,.T.);
#1955=FACE_OUTER_BOUND('',#8775,.T.);
#1956=FACE_OUTER_BOUND('',#8776,.T.);
#1957=FACE_OUTER_BOUND('',#8777,.T.);
#1958=FACE_OUTER_BOUND('',#8778,.T.);
#1959=FACE_OUTER_BOUND('',#8779,.T.);
#1960=FACE_OUTER_BOUND('',#8780,.T.);
#1961=FACE_OUTER_BOUND('',#8781,.T.);
#1962=FACE_OUTER_BOUND('',#8782,.T.);
#1963=FACE_OUTER_BOUND('',#8783,.T.);
#1964=FACE_OUTER_BOUND('',#8784,.T.);
#1965=FACE_OUTER_BOUND('',#8785,.T.);
#1966=FACE_OUTER_BOUND('',#8786,.T.);
#1967=FACE_OUTER_BOUND('',#8787,.T.);
#1968=FACE_OUTER_BOUND('',#8788,.T.);
#1969=FACE_OUTER_BOUND('',#8789,.T.);
#1970=FACE_OUTER_BOUND('',#8790,.T.);
#1971=FACE_OUTER_BOUND('',#8791,.T.);
#1972=FACE_OUTER_BOUND('',#8792,.T.);
#1973=FACE_OUTER_BOUND('',#8793,.T.);
#1974=FACE_OUTER_BOUND('',#8794,.T.);
#1975=FACE_OUTER_BOUND('',#8795,.T.);
#1976=FACE_OUTER_BOUND('',#8796,.T.);
#1977=FACE_OUTER_BOUND('',#8797,.T.);
#1978=FACE_OUTER_BOUND('',#8798,.T.);
#1979=FACE_OUTER_BOUND('',#8799,.T.);
#1980=FACE_OUTER_BOUND('',#8800,.T.);
#1981=FACE_OUTER_BOUND('',#8801,.T.);
#1982=FACE_OUTER_BOUND('',#8802,.T.);
#1983=FACE_OUTER_BOUND('',#8803,.T.);
#1984=FACE_OUTER_BOUND('',#8804,.T.);
#1985=FACE_OUTER_BOUND('',#8805,.T.);
#1986=FACE_OUTER_BOUND('',#8806,.T.);
#1987=FACE_OUTER_BOUND('',#8807,.T.);
#1988=FACE_OUTER_BOUND('',#8808,.T.);
#1989=FACE_OUTER_BOUND('',#8809,.T.);
#1990=FACE_OUTER_BOUND('',#8810,.T.);
#1991=FACE_OUTER_BOUND('',#8811,.T.);
#1992=FACE_OUTER_BOUND('',#8812,.T.);
#1993=FACE_OUTER_BOUND('',#8813,.T.);
#1994=FACE_OUTER_BOUND('',#8814,.T.);
#1995=FACE_OUTER_BOUND('',#8815,.T.);
#1996=FACE_OUTER_BOUND('',#8816,.T.);
#1997=FACE_OUTER_BOUND('',#8817,.T.);
#1998=FACE_OUTER_BOUND('',#8818,.T.);
#1999=FACE_OUTER_BOUND('',#8819,.T.);
#2000=FACE_OUTER_BOUND('',#8820,.T.);
#2001=FACE_OUTER_BOUND('',#8821,.T.);
#2002=FACE_OUTER_BOUND('',#8822,.T.);
#2003=FACE_OUTER_BOUND('',#8823,.T.);
#2004=FACE_OUTER_BOUND('',#8824,.T.);
#2005=FACE_OUTER_BOUND('',#8825,.T.);
#2006=FACE_OUTER_BOUND('',#8826,.T.);
#2007=FACE_OUTER_BOUND('',#8827,.T.);
#2008=FACE_OUTER_BOUND('',#8828,.T.);
#2009=FACE_OUTER_BOUND('',#8829,.T.);
#2010=FACE_OUTER_BOUND('',#8830,.T.);
#2011=FACE_OUTER_BOUND('',#8831,.T.);
#2012=FACE_OUTER_BOUND('',#8832,.T.);
#2013=FACE_OUTER_BOUND('',#8833,.T.);
#2014=FACE_OUTER_BOUND('',#8834,.T.);
#2015=FACE_OUTER_BOUND('',#8835,.T.);
#2016=FACE_OUTER_BOUND('',#8836,.T.);
#2017=FACE_OUTER_BOUND('',#8837,.T.);
#2018=FACE_OUTER_BOUND('',#8838,.T.);
#2019=FACE_OUTER_BOUND('',#8839,.T.);
#2020=FACE_OUTER_BOUND('',#8840,.T.);
#2021=FACE_OUTER_BOUND('',#8841,.T.);
#2022=FACE_OUTER_BOUND('',#8842,.T.);
#2023=FACE_OUTER_BOUND('',#8843,.T.);
#2024=FACE_OUTER_BOUND('',#8844,.T.);
#2025=FACE_OUTER_BOUND('',#8845,.T.);
#2026=FACE_OUTER_BOUND('',#8846,.T.);
#2027=FACE_OUTER_BOUND('',#8847,.T.);
#2028=FACE_OUTER_BOUND('',#8848,.T.);
#2029=FACE_OUTER_BOUND('',#8849,.T.);
#2030=FACE_OUTER_BOUND('',#8850,.T.);
#2031=FACE_OUTER_BOUND('',#8851,.T.);
#2032=FACE_OUTER_BOUND('',#8852,.T.);
#2033=FACE_OUTER_BOUND('',#8853,.T.);
#2034=FACE_OUTER_BOUND('',#8854,.T.);
#2035=FACE_OUTER_BOUND('',#8855,.T.);
#2036=FACE_OUTER_BOUND('',#8856,.T.);
#2037=FACE_OUTER_BOUND('',#8857,.T.);
#2038=FACE_OUTER_BOUND('',#8858,.T.);
#2039=FACE_OUTER_BOUND('',#8859,.T.);
#2040=FACE_OUTER_BOUND('',#8860,.T.);
#2041=FACE_OUTER_BOUND('',#8861,.T.);
#2042=FACE_OUTER_BOUND('',#8862,.T.);
#2043=FACE_OUTER_BOUND('',#8863,.T.);
#2044=FACE_OUTER_BOUND('',#8864,.T.);
#2045=FACE_OUTER_BOUND('',#8865,.T.);
#2046=FACE_OUTER_BOUND('',#8866,.T.);
#2047=FACE_OUTER_BOUND('',#8867,.T.);
#2048=FACE_OUTER_BOUND('',#8868,.T.);
#2049=FACE_OUTER_BOUND('',#8869,.T.);
#2050=FACE_OUTER_BOUND('',#8870,.T.);
#2051=FACE_OUTER_BOUND('',#8871,.T.);
#2052=FACE_OUTER_BOUND('',#8872,.T.);
#2053=FACE_OUTER_BOUND('',#8873,.T.);
#2054=FACE_OUTER_BOUND('',#8874,.T.);
#2055=FACE_OUTER_BOUND('',#8875,.T.);
#2056=FACE_OUTER_BOUND('',#8876,.T.);
#2057=FACE_OUTER_BOUND('',#8877,.T.);
#2058=FACE_OUTER_BOUND('',#8878,.T.);
#2059=FACE_OUTER_BOUND('',#8879,.T.);
#2060=FACE_OUTER_BOUND('',#8880,.T.);
#2061=FACE_OUTER_BOUND('',#8881,.T.);
#2062=FACE_OUTER_BOUND('',#8882,.T.);
#2063=FACE_OUTER_BOUND('',#8883,.T.);
#2064=FACE_OUTER_BOUND('',#8884,.T.);
#2065=FACE_OUTER_BOUND('',#8885,.T.);
#2066=FACE_OUTER_BOUND('',#8886,.T.);
#2067=FACE_OUTER_BOUND('',#8887,.T.);
#2068=FACE_OUTER_BOUND('',#8888,.T.);
#2069=FACE_OUTER_BOUND('',#8889,.T.);
#2070=FACE_OUTER_BOUND('',#8890,.T.);
#2071=FACE_OUTER_BOUND('',#8891,.T.);
#2072=FACE_OUTER_BOUND('',#8892,.T.);
#2073=FACE_OUTER_BOUND('',#8893,.T.);
#2074=FACE_OUTER_BOUND('',#8894,.T.);
#2075=FACE_OUTER_BOUND('',#8895,.T.);
#2076=FACE_OUTER_BOUND('',#8896,.T.);
#2077=FACE_OUTER_BOUND('',#8897,.T.);
#2078=FACE_OUTER_BOUND('',#8898,.T.);
#2079=FACE_OUTER_BOUND('',#8899,.T.);
#2080=FACE_OUTER_BOUND('',#8900,.T.);
#2081=FACE_OUTER_BOUND('',#8901,.T.);
#2082=FACE_OUTER_BOUND('',#8902,.T.);
#2083=FACE_OUTER_BOUND('',#8903,.T.);
#2084=FACE_OUTER_BOUND('',#8904,.T.);
#2085=FACE_OUTER_BOUND('',#8905,.T.);
#2086=FACE_OUTER_BOUND('',#8906,.T.);
#2087=FACE_OUTER_BOUND('',#8907,.T.);
#2088=FACE_OUTER_BOUND('',#8908,.T.);
#2089=FACE_OUTER_BOUND('',#8909,.T.);
#2090=FACE_OUTER_BOUND('',#8910,.T.);
#2091=FACE_OUTER_BOUND('',#8911,.T.);
#2092=FACE_OUTER_BOUND('',#8912,.T.);
#2093=FACE_OUTER_BOUND('',#8913,.T.);
#2094=FACE_OUTER_BOUND('',#8914,.T.);
#2095=FACE_OUTER_BOUND('',#8915,.T.);
#2096=FACE_OUTER_BOUND('',#8916,.T.);
#2097=FACE_OUTER_BOUND('',#8917,.T.);
#2098=FACE_OUTER_BOUND('',#8918,.T.);
#2099=FACE_OUTER_BOUND('',#8919,.T.);
#2100=FACE_OUTER_BOUND('',#8920,.T.);
#2101=FACE_OUTER_BOUND('',#8921,.T.);
#2102=FACE_OUTER_BOUND('',#8922,.T.);
#2103=FACE_OUTER_BOUND('',#8923,.T.);
#2104=FACE_OUTER_BOUND('',#8924,.T.);
#2105=FACE_OUTER_BOUND('',#8925,.T.);
#2106=FACE_OUTER_BOUND('',#8926,.T.);
#2107=FACE_OUTER_BOUND('',#8927,.T.);
#2108=FACE_OUTER_BOUND('',#8928,.T.);
#2109=FACE_OUTER_BOUND('',#8929,.T.);
#2110=FACE_OUTER_BOUND('',#8930,.T.);
#2111=FACE_OUTER_BOUND('',#8931,.T.);
#2112=FACE_OUTER_BOUND('',#8932,.T.);
#2113=FACE_OUTER_BOUND('',#8933,.T.);
#2114=FACE_OUTER_BOUND('',#8934,.T.);
#2115=FACE_OUTER_BOUND('',#8935,.T.);
#2116=FACE_OUTER_BOUND('',#8936,.T.);
#2117=FACE_OUTER_BOUND('',#8937,.T.);
#2118=FACE_OUTER_BOUND('',#8938,.T.);
#2119=FACE_OUTER_BOUND('',#8939,.T.);
#2120=FACE_OUTER_BOUND('',#8940,.T.);
#2121=FACE_OUTER_BOUND('',#8941,.T.);
#2122=FACE_OUTER_BOUND('',#8942,.T.);
#2123=FACE_OUTER_BOUND('',#8943,.T.);
#2124=FACE_OUTER_BOUND('',#8944,.T.);
#2125=FACE_OUTER_BOUND('',#8945,.T.);
#2126=FACE_OUTER_BOUND('',#8946,.T.);
#2127=FACE_OUTER_BOUND('',#8947,.T.);
#2128=FACE_OUTER_BOUND('',#8948,.T.);
#2129=FACE_OUTER_BOUND('',#8949,.T.);
#2130=FACE_OUTER_BOUND('',#8950,.T.);
#2131=FACE_OUTER_BOUND('',#8951,.T.);
#2132=FACE_OUTER_BOUND('',#8952,.T.);
#2133=FACE_OUTER_BOUND('',#8953,.T.);
#2134=FACE_OUTER_BOUND('',#8954,.T.);
#2135=FACE_OUTER_BOUND('',#8955,.T.);
#2136=FACE_OUTER_BOUND('',#8956,.T.);
#2137=FACE_OUTER_BOUND('',#8957,.T.);
#2138=FACE_OUTER_BOUND('',#8958,.T.);
#2139=FACE_OUTER_BOUND('',#8959,.T.);
#2140=FACE_OUTER_BOUND('',#8960,.T.);
#2141=FACE_OUTER_BOUND('',#8961,.T.);
#2142=FACE_OUTER_BOUND('',#8962,.T.);
#2143=FACE_OUTER_BOUND('',#8963,.T.);
#2144=FACE_OUTER_BOUND('',#8964,.T.);
#2145=FACE_OUTER_BOUND('',#8965,.T.);
#2146=FACE_OUTER_BOUND('',#8966,.T.);
#2147=FACE_OUTER_BOUND('',#8967,.T.);
#2148=FACE_OUTER_BOUND('',#8968,.T.);
#2149=FACE_OUTER_BOUND('',#8969,.T.);
#2150=FACE_OUTER_BOUND('',#8970,.T.);
#2151=FACE_OUTER_BOUND('',#8971,.T.);
#2152=FACE_OUTER_BOUND('',#8972,.T.);
#2153=FACE_OUTER_BOUND('',#8973,.T.);
#2154=FACE_OUTER_BOUND('',#8974,.T.);
#2155=FACE_OUTER_BOUND('',#8975,.T.);
#2156=FACE_OUTER_BOUND('',#8976,.T.);
#2157=FACE_OUTER_BOUND('',#8977,.T.);
#2158=FACE_OUTER_BOUND('',#8978,.T.);
#2159=FACE_OUTER_BOUND('',#8979,.T.);
#2160=FACE_OUTER_BOUND('',#8980,.T.);
#2161=FACE_OUTER_BOUND('',#8981,.T.);
#2162=FACE_OUTER_BOUND('',#8982,.T.);
#2163=FACE_OUTER_BOUND('',#8983,.T.);
#2164=FACE_OUTER_BOUND('',#8984,.T.);
#2165=FACE_OUTER_BOUND('',#8985,.T.);
#2166=FACE_OUTER_BOUND('',#8986,.T.);
#2167=FACE_OUTER_BOUND('',#8987,.T.);
#2168=FACE_OUTER_BOUND('',#8988,.T.);
#2169=FACE_OUTER_BOUND('',#8989,.T.);
#2170=FACE_OUTER_BOUND('',#8990,.T.);
#2171=FACE_OUTER_BOUND('',#8991,.T.);
#2172=FACE_OUTER_BOUND('',#8992,.T.);
#2173=FACE_OUTER_BOUND('',#8993,.T.);
#2174=FACE_OUTER_BOUND('',#8994,.T.);
#2175=FACE_OUTER_BOUND('',#8995,.T.);
#2176=FACE_OUTER_BOUND('',#8996,.T.);
#2177=FACE_OUTER_BOUND('',#8997,.T.);
#2178=FACE_OUTER_BOUND('',#8998,.T.);
#2179=FACE_OUTER_BOUND('',#8999,.T.);
#2180=FACE_OUTER_BOUND('',#9000,.T.);
#2181=FACE_OUTER_BOUND('',#9001,.T.);
#2182=FACE_OUTER_BOUND('',#9002,.T.);
#2183=FACE_OUTER_BOUND('',#9003,.T.);
#2184=FACE_OUTER_BOUND('',#9004,.T.);
#2185=FACE_OUTER_BOUND('',#9005,.T.);
#2186=FACE_OUTER_BOUND('',#9006,.T.);
#2187=FACE_OUTER_BOUND('',#9007,.T.);
#2188=FACE_OUTER_BOUND('',#9008,.T.);
#2189=FACE_OUTER_BOUND('',#9009,.T.);
#2190=FACE_OUTER_BOUND('',#9010,.T.);
#2191=FACE_OUTER_BOUND('',#9011,.T.);
#2192=FACE_OUTER_BOUND('',#9012,.T.);
#2193=FACE_OUTER_BOUND('',#9013,.T.);
#2194=FACE_OUTER_BOUND('',#9014,.T.);
#2195=FACE_OUTER_BOUND('',#9015,.T.);
#2196=FACE_OUTER_BOUND('',#9016,.T.);
#2197=FACE_OUTER_BOUND('',#9017,.T.);
#2198=FACE_OUTER_BOUND('',#9018,.T.);
#2199=FACE_OUTER_BOUND('',#9019,.T.);
#2200=FACE_OUTER_BOUND('',#9020,.T.);
#2201=FACE_OUTER_BOUND('',#9021,.T.);
#2202=FACE_OUTER_BOUND('',#9022,.T.);
#2203=FACE_OUTER_BOUND('',#9023,.T.);
#2204=FACE_OUTER_BOUND('',#9024,.T.);
#2205=FACE_OUTER_BOUND('',#9025,.T.);
#2206=FACE_OUTER_BOUND('',#9026,.T.);
#2207=FACE_OUTER_BOUND('',#9027,.T.);
#2208=FACE_OUTER_BOUND('',#9028,.T.);
#2209=FACE_OUTER_BOUND('',#9029,.T.);
#2210=FACE_OUTER_BOUND('',#9030,.T.);
#2211=FACE_OUTER_BOUND('',#9031,.T.);
#2212=FACE_OUTER_BOUND('',#9032,.T.);
#2213=FACE_OUTER_BOUND('',#9033,.T.);
#2214=FACE_OUTER_BOUND('',#9034,.T.);
#2215=FACE_OUTER_BOUND('',#9035,.T.);
#2216=FACE_OUTER_BOUND('',#9036,.T.);
#2217=FACE_OUTER_BOUND('',#9037,.T.);
#2218=FACE_OUTER_BOUND('',#9038,.T.);
#2219=FACE_OUTER_BOUND('',#9039,.T.);
#2220=FACE_OUTER_BOUND('',#9040,.T.);
#2221=FACE_OUTER_BOUND('',#9041,.T.);
#2222=FACE_OUTER_BOUND('',#9042,.T.);
#2223=FACE_OUTER_BOUND('',#9043,.T.);
#2224=FACE_OUTER_BOUND('',#9044,.T.);
#2225=FACE_OUTER_BOUND('',#9045,.T.);
#2226=FACE_OUTER_BOUND('',#9046,.T.);
#2227=FACE_OUTER_BOUND('',#9047,.T.);
#2228=FACE_OUTER_BOUND('',#9048,.T.);
#2229=FACE_OUTER_BOUND('',#9049,.T.);
#2230=FACE_OUTER_BOUND('',#9050,.T.);
#2231=FACE_OUTER_BOUND('',#9051,.T.);
#2232=FACE_OUTER_BOUND('',#9052,.T.);
#2233=FACE_OUTER_BOUND('',#9053,.T.);
#2234=FACE_OUTER_BOUND('',#9054,.T.);
#2235=FACE_OUTER_BOUND('',#9055,.T.);
#2236=FACE_OUTER_BOUND('',#9056,.T.);
#2237=FACE_OUTER_BOUND('',#9057,.T.);
#2238=FACE_OUTER_BOUND('',#9058,.T.);
#2239=FACE_OUTER_BOUND('',#9059,.T.);
#2240=FACE_OUTER_BOUND('',#9060,.T.);
#2241=FACE_OUTER_BOUND('',#9061,.T.);
#2242=FACE_OUTER_BOUND('',#9062,.T.);
#2243=FACE_OUTER_BOUND('',#9063,.T.);
#2244=FACE_OUTER_BOUND('',#9064,.T.);
#2245=FACE_OUTER_BOUND('',#9065,.T.);
#2246=FACE_OUTER_BOUND('',#9066,.T.);
#2247=FACE_OUTER_BOUND('',#9067,.T.);
#2248=FACE_OUTER_BOUND('',#9068,.T.);
#2249=FACE_OUTER_BOUND('',#9069,.T.);
#2250=FACE_OUTER_BOUND('',#9070,.T.);
#2251=FACE_OUTER_BOUND('',#9071,.T.);
#2252=FACE_OUTER_BOUND('',#9072,.T.);
#2253=FACE_OUTER_BOUND('',#9073,.T.);
#2254=FACE_OUTER_BOUND('',#9074,.T.);
#2255=FACE_OUTER_BOUND('',#9075,.T.);
#2256=FACE_OUTER_BOUND('',#9076,.T.);
#2257=FACE_OUTER_BOUND('',#9077,.T.);
#2258=FACE_OUTER_BOUND('',#9078,.T.);
#2259=FACE_OUTER_BOUND('',#9079,.T.);
#2260=FACE_OUTER_BOUND('',#9080,.T.);
#2261=FACE_OUTER_BOUND('',#9081,.T.);
#2262=FACE_OUTER_BOUND('',#9082,.T.);
#2263=FACE_OUTER_BOUND('',#9083,.T.);
#2264=FACE_OUTER_BOUND('',#9084,.T.);
#2265=FACE_OUTER_BOUND('',#9085,.T.);
#2266=FACE_OUTER_BOUND('',#9086,.T.);
#2267=FACE_OUTER_BOUND('',#9087,.T.);
#2268=FACE_OUTER_BOUND('',#9088,.T.);
#2269=FACE_OUTER_BOUND('',#9089,.T.);
#2270=FACE_OUTER_BOUND('',#9090,.T.);
#2271=FACE_OUTER_BOUND('',#9091,.T.);
#2272=FACE_OUTER_BOUND('',#9092,.T.);
#2273=FACE_OUTER_BOUND('',#9093,.T.);
#2274=FACE_OUTER_BOUND('',#9094,.T.);
#2275=FACE_OUTER_BOUND('',#9095,.T.);
#2276=FACE_OUTER_BOUND('',#9096,.T.);
#2277=FACE_OUTER_BOUND('',#9097,.T.);
#2278=FACE_OUTER_BOUND('',#9098,.T.);
#2279=FACE_OUTER_BOUND('',#9099,.T.);
#2280=FACE_OUTER_BOUND('',#9100,.T.);
#2281=FACE_OUTER_BOUND('',#9101,.T.);
#2282=FACE_OUTER_BOUND('',#9102,.T.);
#2283=FACE_OUTER_BOUND('',#9103,.T.);
#2284=FACE_OUTER_BOUND('',#9104,.T.);
#2285=FACE_OUTER_BOUND('',#9105,.T.);
#2286=FACE_OUTER_BOUND('',#9106,.T.);
#2287=FACE_OUTER_BOUND('',#9107,.T.);
#2288=FACE_OUTER_BOUND('',#9108,.T.);
#2289=FACE_OUTER_BOUND('',#9109,.T.);
#2290=FACE_OUTER_BOUND('',#9110,.T.);
#2291=FACE_OUTER_BOUND('',#9111,.T.);
#2292=FACE_OUTER_BOUND('',#9112,.T.);
#2293=FACE_OUTER_BOUND('',#9113,.T.);
#2294=FACE_OUTER_BOUND('',#9114,.T.);
#2295=FACE_OUTER_BOUND('',#9115,.T.);
#2296=FACE_OUTER_BOUND('',#9116,.T.);
#2297=FACE_OUTER_BOUND('',#9117,.T.);
#2298=FACE_OUTER_BOUND('',#9118,.T.);
#2299=FACE_OUTER_BOUND('',#9119,.T.);
#2300=FACE_OUTER_BOUND('',#9120,.T.);
#2301=FACE_OUTER_BOUND('',#9121,.T.);
#2302=FACE_OUTER_BOUND('',#9122,.T.);
#2303=FACE_OUTER_BOUND('',#9123,.T.);
#2304=FACE_OUTER_BOUND('',#9124,.T.);
#2305=FACE_OUTER_BOUND('',#9125,.T.);
#2306=FACE_OUTER_BOUND('',#9126,.T.);
#2307=FACE_OUTER_BOUND('',#9127,.T.);
#2308=FACE_OUTER_BOUND('',#9128,.T.);
#2309=FACE_OUTER_BOUND('',#9129,.T.);
#2310=FACE_OUTER_BOUND('',#9130,.T.);
#2311=FACE_OUTER_BOUND('',#9131,.T.);
#2312=FACE_OUTER_BOUND('',#9132,.T.);
#2313=FACE_OUTER_BOUND('',#9133,.T.);
#2314=FACE_OUTER_BOUND('',#9134,.T.);
#2315=FACE_OUTER_BOUND('',#9135,.T.);
#2316=FACE_OUTER_BOUND('',#9136,.T.);
#2317=FACE_OUTER_BOUND('',#9137,.T.);
#2318=FACE_OUTER_BOUND('',#9138,.T.);
#2319=FACE_OUTER_BOUND('',#9139,.T.);
#2320=FACE_OUTER_BOUND('',#9140,.T.);
#2321=FACE_OUTER_BOUND('',#9141,.T.);
#2322=FACE_OUTER_BOUND('',#9142,.T.);
#2323=FACE_OUTER_BOUND('',#9143,.T.);
#2324=FACE_OUTER_BOUND('',#9144,.T.);
#2325=FACE_OUTER_BOUND('',#9145,.T.);
#2326=FACE_OUTER_BOUND('',#9146,.T.);
#2327=FACE_OUTER_BOUND('',#9147,.T.);
#2328=FACE_OUTER_BOUND('',#9148,.T.);
#2329=FACE_OUTER_BOUND('',#9149,.T.);
#2330=FACE_OUTER_BOUND('',#9150,.T.);
#2331=FACE_OUTER_BOUND('',#9151,.T.);
#2332=FACE_OUTER_BOUND('',#9152,.T.);
#2333=FACE_OUTER_BOUND('',#9153,.T.);
#2334=FACE_OUTER_BOUND('',#9154,.T.);
#2335=FACE_OUTER_BOUND('',#9155,.T.);
#2336=FACE_OUTER_BOUND('',#9156,.T.);
#2337=FACE_OUTER_BOUND('',#9157,.T.);
#2338=FACE_OUTER_BOUND('',#9158,.T.);
#2339=FACE_OUTER_BOUND('',#9159,.T.);
#2340=FACE_OUTER_BOUND('',#9160,.T.);
#2341=FACE_OUTER_BOUND('',#9161,.T.);
#2342=FACE_OUTER_BOUND('',#9162,.T.);
#2343=FACE_OUTER_BOUND('',#9163,.T.);
#2344=FACE_OUTER_BOUND('',#9164,.T.);
#2345=FACE_OUTER_BOUND('',#9165,.T.);
#2346=FACE_OUTER_BOUND('',#9166,.T.);
#2347=FACE_OUTER_BOUND('',#9167,.T.);
#2348=FACE_OUTER_BOUND('',#9168,.T.);
#2349=FACE_OUTER_BOUND('',#9169,.T.);
#2350=FACE_OUTER_BOUND('',#9170,.T.);
#2351=FACE_OUTER_BOUND('',#9171,.T.);
#2352=FACE_OUTER_BOUND('',#9172,.T.);
#2353=FACE_OUTER_BOUND('',#9173,.T.);
#2354=FACE_OUTER_BOUND('',#9174,.T.);
#2355=FACE_OUTER_BOUND('',#9175,.T.);
#2356=FACE_OUTER_BOUND('',#9176,.T.);
#2357=FACE_OUTER_BOUND('',#9177,.T.);
#2358=FACE_OUTER_BOUND('',#9178,.T.);
#2359=FACE_OUTER_BOUND('',#9179,.T.);
#2360=FACE_OUTER_BOUND('',#9180,.T.);
#2361=FACE_OUTER_BOUND('',#9181,.T.);
#2362=FACE_OUTER_BOUND('',#9182,.T.);
#2363=FACE_OUTER_BOUND('',#9183,.T.);
#2364=FACE_OUTER_BOUND('',#9184,.T.);
#2365=FACE_OUTER_BOUND('',#9185,.T.);
#2366=FACE_OUTER_BOUND('',#9186,.T.);
#2367=FACE_OUTER_BOUND('',#9187,.T.);
#2368=FACE_OUTER_BOUND('',#9188,.T.);
#2369=FACE_OUTER_BOUND('',#9189,.T.);
#2370=FACE_OUTER_BOUND('',#9190,.T.);
#2371=FACE_OUTER_BOUND('',#9191,.T.);
#2372=FACE_OUTER_BOUND('',#9192,.T.);
#2373=FACE_OUTER_BOUND('',#9193,.T.);
#2374=FACE_OUTER_BOUND('',#9194,.T.);
#2375=FACE_OUTER_BOUND('',#9195,.T.);
#2376=FACE_OUTER_BOUND('',#9196,.T.);
#2377=FACE_OUTER_BOUND('',#9197,.T.);
#2378=FACE_OUTER_BOUND('',#9198,.T.);
#2379=FACE_OUTER_BOUND('',#9199,.T.);
#2380=FACE_OUTER_BOUND('',#9200,.T.);
#2381=FACE_OUTER_BOUND('',#9201,.T.);
#2382=FACE_OUTER_BOUND('',#9202,.T.);
#2383=FACE_OUTER_BOUND('',#9203,.T.);
#2384=FACE_OUTER_BOUND('',#9204,.T.);
#2385=FACE_OUTER_BOUND('',#9205,.T.);
#2386=FACE_OUTER_BOUND('',#9206,.T.);
#2387=FACE_OUTER_BOUND('',#9207,.T.);
#2388=FACE_OUTER_BOUND('',#9208,.T.);
#2389=FACE_OUTER_BOUND('',#9209,.T.);
#2390=FACE_OUTER_BOUND('',#9210,.T.);
#2391=FACE_OUTER_BOUND('',#9211,.T.);
#2392=FACE_OUTER_BOUND('',#9212,.T.);
#2393=FACE_OUTER_BOUND('',#9213,.T.);
#2394=FACE_OUTER_BOUND('',#9214,.T.);
#2395=FACE_OUTER_BOUND('',#9215,.T.);
#2396=FACE_OUTER_BOUND('',#9216,.T.);
#2397=FACE_OUTER_BOUND('',#9217,.T.);
#2398=FACE_OUTER_BOUND('',#9218,.T.);
#2399=FACE_OUTER_BOUND('',#9219,.T.);
#2400=FACE_OUTER_BOUND('',#9220,.T.);
#2401=FACE_OUTER_BOUND('',#9221,.T.);
#2402=FACE_OUTER_BOUND('',#9222,.T.);
#2403=FACE_OUTER_BOUND('',#9223,.T.);
#2404=FACE_OUTER_BOUND('',#9224,.T.);
#2405=FACE_OUTER_BOUND('',#9225,.T.);
#2406=FACE_OUTER_BOUND('',#9226,.T.);
#2407=FACE_OUTER_BOUND('',#9227,.T.);
#2408=FACE_OUTER_BOUND('',#9228,.T.);
#2409=FACE_OUTER_BOUND('',#9229,.T.);
#2410=FACE_OUTER_BOUND('',#9230,.T.);
#2411=FACE_OUTER_BOUND('',#9231,.T.);
#2412=FACE_OUTER_BOUND('',#9232,.T.);
#2413=FACE_OUTER_BOUND('',#9233,.T.);
#2414=FACE_OUTER_BOUND('',#9234,.T.);
#2415=FACE_OUTER_BOUND('',#9235,.T.);
#2416=FACE_OUTER_BOUND('',#9236,.T.);
#2417=FACE_OUTER_BOUND('',#9237,.T.);
#2418=FACE_OUTER_BOUND('',#9238,.T.);
#2419=FACE_OUTER_BOUND('',#9239,.T.);
#2420=FACE_OUTER_BOUND('',#9240,.T.);
#2421=FACE_OUTER_BOUND('',#9241,.T.);
#2422=FACE_OUTER_BOUND('',#9242,.T.);
#2423=FACE_OUTER_BOUND('',#9243,.T.);
#2424=FACE_OUTER_BOUND('',#9244,.T.);
#2425=FACE_OUTER_BOUND('',#9245,.T.);
#2426=FACE_OUTER_BOUND('',#9246,.T.);
#2427=FACE_OUTER_BOUND('',#9247,.T.);
#2428=FACE_OUTER_BOUND('',#9248,.T.);
#2429=FACE_OUTER_BOUND('',#9249,.T.);
#2430=FACE_OUTER_BOUND('',#9250,.T.);
#2431=FACE_OUTER_BOUND('',#9251,.T.);
#2432=FACE_OUTER_BOUND('',#9252,.T.);
#2433=FACE_OUTER_BOUND('',#9253,.T.);
#2434=FACE_OUTER_BOUND('',#9254,.T.);
#2435=FACE_OUTER_BOUND('',#9255,.T.);
#2436=FACE_OUTER_BOUND('',#9256,.T.);
#2437=FACE_OUTER_BOUND('',#9257,.T.);
#2438=FACE_OUTER_BOUND('',#9258,.T.);
#2439=FACE_OUTER_BOUND('',#9259,.T.);
#2440=FACE_OUTER_BOUND('',#9260,.T.);
#2441=FACE_OUTER_BOUND('',#9261,.T.);
#2442=FACE_OUTER_BOUND('',#9262,.T.);
#2443=FACE_OUTER_BOUND('',#9263,.T.);
#2444=FACE_OUTER_BOUND('',#9264,.T.);
#2445=FACE_OUTER_BOUND('',#9265,.T.);
#2446=FACE_OUTER_BOUND('',#9266,.T.);
#2447=FACE_OUTER_BOUND('',#9267,.T.);
#2448=FACE_OUTER_BOUND('',#9268,.T.);
#2449=FACE_OUTER_BOUND('',#9269,.T.);
#2450=FACE_OUTER_BOUND('',#9270,.T.);
#2451=FACE_OUTER_BOUND('',#9271,.T.);
#2452=FACE_OUTER_BOUND('',#9272,.T.);
#2453=FACE_OUTER_BOUND('',#9273,.T.);
#2454=FACE_OUTER_BOUND('',#9274,.T.);
#2455=FACE_OUTER_BOUND('',#9275,.T.);
#2456=FACE_OUTER_BOUND('',#9276,.T.);
#2457=FACE_OUTER_BOUND('',#9277,.T.);
#2458=FACE_OUTER_BOUND('',#9278,.T.);
#2459=FACE_OUTER_BOUND('',#9279,.T.);
#2460=FACE_OUTER_BOUND('',#9280,.T.);
#2461=FACE_OUTER_BOUND('',#9281,.T.);
#2462=FACE_OUTER_BOUND('',#9282,.T.);
#2463=FACE_OUTER_BOUND('',#9283,.T.);
#2464=FACE_OUTER_BOUND('',#9284,.T.);
#2465=FACE_OUTER_BOUND('',#9285,.T.);
#2466=FACE_OUTER_BOUND('',#9286,.T.);
#2467=FACE_OUTER_BOUND('',#9287,.T.);
#2468=FACE_OUTER_BOUND('',#9288,.T.);
#2469=FACE_OUTER_BOUND('',#9289,.T.);
#2470=FACE_OUTER_BOUND('',#9290,.T.);
#2471=FACE_OUTER_BOUND('',#9291,.T.);
#2472=FACE_OUTER_BOUND('',#9292,.T.);
#2473=FACE_OUTER_BOUND('',#9293,.T.);
#2474=FACE_OUTER_BOUND('',#9294,.T.);
#2475=FACE_OUTER_BOUND('',#9295,.T.);
#2476=FACE_OUTER_BOUND('',#9296,.T.);
#2477=FACE_OUTER_BOUND('',#9297,.T.);
#2478=FACE_OUTER_BOUND('',#9298,.T.);
#2479=FACE_OUTER_BOUND('',#9299,.T.);
#2480=FACE_OUTER_BOUND('',#9300,.T.);
#2481=FACE_OUTER_BOUND('',#9301,.T.);
#2482=FACE_OUTER_BOUND('',#9302,.T.);
#2483=FACE_OUTER_BOUND('',#9303,.T.);
#2484=FACE_OUTER_BOUND('',#9304,.T.);
#2485=FACE_OUTER_BOUND('',#9305,.T.);
#2486=FACE_OUTER_BOUND('',#9306,.T.);
#2487=FACE_OUTER_BOUND('',#9307,.T.);
#2488=FACE_OUTER_BOUND('',#9308,.T.);
#2489=FACE_OUTER_BOUND('',#9309,.T.);
#2490=FACE_OUTER_BOUND('',#9310,.T.);
#2491=FACE_OUTER_BOUND('',#9311,.T.);
#2492=FACE_OUTER_BOUND('',#9312,.T.);
#2493=FACE_OUTER_BOUND('',#9313,.T.);
#2494=FACE_OUTER_BOUND('',#9314,.T.);
#2495=FACE_OUTER_BOUND('',#9315,.T.);
#2496=FACE_OUTER_BOUND('',#9316,.T.);
#2497=FACE_OUTER_BOUND('',#9317,.T.);
#2498=FACE_OUTER_BOUND('',#9318,.T.);
#2499=FACE_OUTER_BOUND('',#9319,.T.);
#2500=FACE_OUTER_BOUND('',#9320,.T.);
#2501=FACE_OUTER_BOUND('',#9321,.T.);
#2502=FACE_OUTER_BOUND('',#9322,.T.);
#2503=FACE_OUTER_BOUND('',#9323,.T.);
#2504=FACE_OUTER_BOUND('',#9324,.T.);
#2505=FACE_OUTER_BOUND('',#9325,.T.);
#2506=FACE_OUTER_BOUND('',#9326,.T.);
#2507=FACE_OUTER_BOUND('',#9327,.T.);
#2508=FACE_OUTER_BOUND('',#9328,.T.);
#2509=FACE_OUTER_BOUND('',#9329,.T.);
#2510=FACE_OUTER_BOUND('',#9330,.T.);
#2511=FACE_OUTER_BOUND('',#9331,.T.);
#2512=FACE_OUTER_BOUND('',#9332,.T.);
#2513=FACE_OUTER_BOUND('',#9333,.T.);
#2514=FACE_OUTER_BOUND('',#9334,.T.);
#2515=FACE_OUTER_BOUND('',#9335,.T.);
#2516=FACE_OUTER_BOUND('',#9336,.T.);
#2517=FACE_OUTER_BOUND('',#9337,.T.);
#2518=FACE_OUTER_BOUND('',#9338,.T.);
#2519=FACE_OUTER_BOUND('',#9339,.T.);
#2520=FACE_OUTER_BOUND('',#9340,.T.);
#2521=FACE_OUTER_BOUND('',#9341,.T.);
#2522=FACE_OUTER_BOUND('',#9342,.T.);
#2523=FACE_OUTER_BOUND('',#9343,.T.);
#2524=FACE_OUTER_BOUND('',#9344,.T.);
#2525=FACE_OUTER_BOUND('',#9345,.T.);
#2526=FACE_OUTER_BOUND('',#9346,.T.);
#2527=FACE_OUTER_BOUND('',#9347,.T.);
#2528=FACE_OUTER_BOUND('',#9348,.T.);
#2529=FACE_OUTER_BOUND('',#9349,.T.);
#2530=FACE_OUTER_BOUND('',#9350,.T.);
#2531=FACE_OUTER_BOUND('',#9351,.T.);
#2532=FACE_OUTER_BOUND('',#9352,.T.);
#2533=FACE_OUTER_BOUND('',#9353,.T.);
#2534=FACE_OUTER_BOUND('',#9354,.T.);
#2535=FACE_OUTER_BOUND('',#9355,.T.);
#2536=FACE_OUTER_BOUND('',#9356,.T.);
#2537=FACE_OUTER_BOUND('',#9357,.T.);
#2538=FACE_OUTER_BOUND('',#9358,.T.);
#2539=FACE_OUTER_BOUND('',#9359,.T.);
#2540=FACE_OUTER_BOUND('',#9360,.T.);
#2541=FACE_OUTER_BOUND('',#9361,.T.);
#2542=FACE_OUTER_BOUND('',#9362,.T.);
#2543=FACE_OUTER_BOUND('',#9363,.T.);
#2544=FACE_OUTER_BOUND('',#9364,.T.);
#2545=FACE_OUTER_BOUND('',#9365,.T.);
#2546=FACE_OUTER_BOUND('',#9366,.T.);
#2547=FACE_OUTER_BOUND('',#9367,.T.);
#2548=FACE_OUTER_BOUND('',#9368,.T.);
#2549=FACE_OUTER_BOUND('',#9369,.T.);
#2550=FACE_OUTER_BOUND('',#9370,.T.);
#2551=FACE_OUTER_BOUND('',#9371,.T.);
#2552=FACE_OUTER_BOUND('',#9372,.T.);
#2553=FACE_OUTER_BOUND('',#9373,.T.);
#2554=FACE_OUTER_BOUND('',#9374,.T.);
#2555=FACE_OUTER_BOUND('',#9375,.T.);
#2556=FACE_OUTER_BOUND('',#9376,.T.);
#2557=FACE_OUTER_BOUND('',#9377,.T.);
#2558=FACE_OUTER_BOUND('',#9378,.T.);
#2559=FACE_OUTER_BOUND('',#9379,.T.);
#2560=FACE_OUTER_BOUND('',#9380,.T.);
#2561=FACE_OUTER_BOUND('',#9381,.T.);
#2562=FACE_OUTER_BOUND('',#9382,.T.);
#2563=FACE_OUTER_BOUND('',#9383,.T.);
#2564=FACE_OUTER_BOUND('',#9384,.T.);
#2565=FACE_OUTER_BOUND('',#9385,.T.);
#2566=FACE_OUTER_BOUND('',#9386,.T.);
#2567=FACE_OUTER_BOUND('',#9387,.T.);
#2568=FACE_OUTER_BOUND('',#9388,.T.);
#2569=FACE_OUTER_BOUND('',#9389,.T.);
#2570=FACE_OUTER_BOUND('',#9390,.T.);
#2571=FACE_OUTER_BOUND('',#9391,.T.);
#2572=FACE_OUTER_BOUND('',#9392,.T.);
#2573=FACE_OUTER_BOUND('',#9393,.T.);
#2574=FACE_OUTER_BOUND('',#9394,.T.);
#2575=FACE_OUTER_BOUND('',#9395,.T.);
#2576=FACE_OUTER_BOUND('',#9396,.T.);
#2577=FACE_OUTER_BOUND('',#9397,.T.);
#2578=FACE_OUTER_BOUND('',#9398,.T.);
#2579=FACE_OUTER_BOUND('',#9399,.T.);
#2580=FACE_OUTER_BOUND('',#9400,.T.);
#2581=FACE_OUTER_BOUND('',#9401,.T.);
#2582=FACE_OUTER_BOUND('',#9402,.T.);
#2583=FACE_OUTER_BOUND('',#9403,.T.);
#2584=FACE_OUTER_BOUND('',#9404,.T.);
#2585=FACE_OUTER_BOUND('',#9405,.T.);
#2586=FACE_OUTER_BOUND('',#9406,.T.);
#2587=FACE_OUTER_BOUND('',#9407,.T.);
#2588=FACE_OUTER_BOUND('',#9408,.T.);
#2589=FACE_OUTER_BOUND('',#9409,.T.);
#2590=FACE_OUTER_BOUND('',#9410,.T.);
#2591=FACE_OUTER_BOUND('',#9411,.T.);
#2592=FACE_OUTER_BOUND('',#9412,.T.);
#2593=FACE_OUTER_BOUND('',#9413,.T.);
#2594=FACE_OUTER_BOUND('',#9414,.T.);
#2595=FACE_OUTER_BOUND('',#9415,.T.);
#2596=FACE_OUTER_BOUND('',#9416,.T.);
#2597=FACE_OUTER_BOUND('',#9417,.T.);
#2598=FACE_OUTER_BOUND('',#9418,.T.);
#2599=FACE_OUTER_BOUND('',#9419,.T.);
#2600=FACE_OUTER_BOUND('',#9420,.T.);
#2601=FACE_OUTER_BOUND('',#9421,.T.);
#2602=FACE_OUTER_BOUND('',#9422,.T.);
#2603=FACE_OUTER_BOUND('',#9423,.T.);
#2604=FACE_OUTER_BOUND('',#9424,.T.);
#2605=FACE_OUTER_BOUND('',#9425,.T.);
#2606=FACE_OUTER_BOUND('',#9426,.T.);
#2607=FACE_OUTER_BOUND('',#9427,.T.);
#2608=FACE_OUTER_BOUND('',#9428,.T.);
#2609=FACE_OUTER_BOUND('',#9429,.T.);
#2610=FACE_OUTER_BOUND('',#9430,.T.);
#2611=FACE_OUTER_BOUND('',#9431,.T.);
#2612=FACE_OUTER_BOUND('',#9432,.T.);
#2613=FACE_OUTER_BOUND('',#9433,.T.);
#2614=FACE_OUTER_BOUND('',#9434,.T.);
#2615=FACE_OUTER_BOUND('',#9435,.T.);
#2616=FACE_OUTER_BOUND('',#9436,.T.);
#2617=FACE_OUTER_BOUND('',#9437,.T.);
#2618=FACE_OUTER_BOUND('',#9438,.T.);
#2619=FACE_OUTER_BOUND('',#9439,.T.);
#2620=FACE_OUTER_BOUND('',#9440,.T.);
#2621=FACE_OUTER_BOUND('',#9441,.T.);
#2622=FACE_OUTER_BOUND('',#9442,.T.);
#2623=FACE_OUTER_BOUND('',#9443,.T.);
#2624=FACE_OUTER_BOUND('',#9444,.T.);
#2625=FACE_OUTER_BOUND('',#9445,.T.);
#2626=FACE_OUTER_BOUND('',#9446,.T.);
#2627=FACE_OUTER_BOUND('',#9447,.T.);
#2628=FACE_OUTER_BOUND('',#9448,.T.);
#2629=FACE_OUTER_BOUND('',#9449,.T.);
#2630=FACE_OUTER_BOUND('',#9450,.T.);
#2631=FACE_OUTER_BOUND('',#9451,.T.);
#2632=FACE_OUTER_BOUND('',#9452,.T.);
#2633=FACE_OUTER_BOUND('',#9453,.T.);
#2634=FACE_OUTER_BOUND('',#9454,.T.);
#2635=FACE_OUTER_BOUND('',#9455,.T.);
#2636=FACE_OUTER_BOUND('',#9456,.T.);
#2637=FACE_OUTER_BOUND('',#9457,.T.);
#2638=FACE_OUTER_BOUND('',#9458,.T.);
#2639=FACE_OUTER_BOUND('',#9459,.T.);
#2640=FACE_OUTER_BOUND('',#9460,.T.);
#2641=FACE_OUTER_BOUND('',#9461,.T.);
#2642=FACE_OUTER_BOUND('',#9462,.T.);
#2643=FACE_OUTER_BOUND('',#9463,.T.);
#2644=FACE_OUTER_BOUND('',#9464,.T.);
#2645=FACE_OUTER_BOUND('',#9465,.T.);
#2646=FACE_OUTER_BOUND('',#9466,.T.);
#2647=FACE_OUTER_BOUND('',#9467,.T.);
#2648=FACE_OUTER_BOUND('',#9468,.T.);
#2649=FACE_OUTER_BOUND('',#9469,.T.);
#2650=FACE_OUTER_BOUND('',#9470,.T.);
#2651=FACE_OUTER_BOUND('',#9471,.T.);
#2652=FACE_OUTER_BOUND('',#9472,.T.);
#2653=FACE_OUTER_BOUND('',#9473,.T.);
#2654=FACE_OUTER_BOUND('',#9474,.T.);
#2655=FACE_OUTER_BOUND('',#9475,.T.);
#2656=FACE_OUTER_BOUND('',#9476,.T.);
#2657=FACE_OUTER_BOUND('',#9477,.T.);
#2658=FACE_OUTER_BOUND('',#9478,.T.);
#2659=FACE_OUTER_BOUND('',#9479,.T.);
#2660=FACE_OUTER_BOUND('',#9480,.T.);
#2661=FACE_OUTER_BOUND('',#9481,.T.);
#2662=FACE_OUTER_BOUND('',#9482,.T.);
#2663=FACE_OUTER_BOUND('',#9483,.T.);
#2664=FACE_OUTER_BOUND('',#9484,.T.);
#2665=FACE_OUTER_BOUND('',#9485,.T.);
#2666=FACE_OUTER_BOUND('',#9486,.T.);
#2667=FACE_OUTER_BOUND('',#9487,.T.);
#2668=FACE_OUTER_BOUND('',#9488,.T.);
#2669=FACE_OUTER_BOUND('',#9489,.T.);
#2670=FACE_OUTER_BOUND('',#9490,.T.);
#2671=FACE_OUTER_BOUND('',#9491,.T.);
#2672=FACE_OUTER_BOUND('',#9492,.T.);
#2673=FACE_OUTER_BOUND('',#9493,.T.);
#2674=FACE_OUTER_BOUND('',#9494,.T.);
#2675=FACE_OUTER_BOUND('',#9495,.T.);
#2676=FACE_OUTER_BOUND('',#9496,.T.);
#2677=FACE_OUTER_BOUND('',#9497,.T.);
#2678=FACE_OUTER_BOUND('',#9498,.T.);
#2679=FACE_OUTER_BOUND('',#9499,.T.);
#2680=FACE_OUTER_BOUND('',#9500,.T.);
#2681=FACE_OUTER_BOUND('',#9501,.T.);
#2682=FACE_OUTER_BOUND('',#9502,.T.);
#2683=FACE_OUTER_BOUND('',#9503,.T.);
#2684=FACE_OUTER_BOUND('',#9504,.T.);
#2685=FACE_OUTER_BOUND('',#9505,.T.);
#2686=FACE_OUTER_BOUND('',#9506,.T.);
#2687=FACE_OUTER_BOUND('',#9507,.T.);
#2688=FACE_OUTER_BOUND('',#9508,.T.);
#2689=FACE_OUTER_BOUND('',#9509,.T.);
#2690=FACE_OUTER_BOUND('',#9510,.T.);
#2691=FACE_OUTER_BOUND('',#9511,.T.);
#2692=FACE_OUTER_BOUND('',#9512,.T.);
#2693=FACE_OUTER_BOUND('',#9513,.T.);
#2694=FACE_OUTER_BOUND('',#9514,.T.);
#2695=FACE_OUTER_BOUND('',#9515,.T.);
#2696=FACE_OUTER_BOUND('',#9516,.T.);
#2697=FACE_OUTER_BOUND('',#9517,.T.);
#2698=FACE_OUTER_BOUND('',#9518,.T.);
#2699=FACE_OUTER_BOUND('',#9519,.T.);
#2700=FACE_OUTER_BOUND('',#9520,.T.);
#2701=FACE_OUTER_BOUND('',#9521,.T.);
#2702=FACE_OUTER_BOUND('',#9522,.T.);
#2703=FACE_OUTER_BOUND('',#9523,.T.);
#2704=FACE_OUTER_BOUND('',#9524,.T.);
#2705=FACE_OUTER_BOUND('',#9525,.T.);
#2706=FACE_OUTER_BOUND('',#9526,.T.);
#2707=FACE_OUTER_BOUND('',#9527,.T.);
#2708=FACE_OUTER_BOUND('',#9528,.T.);
#2709=FACE_OUTER_BOUND('',#9529,.T.);
#2710=FACE_OUTER_BOUND('',#9530,.T.);
#2711=FACE_OUTER_BOUND('',#9531,.T.);
#2712=FACE_OUTER_BOUND('',#9532,.T.);
#2713=FACE_OUTER_BOUND('',#9533,.T.);
#2714=FACE_OUTER_BOUND('',#9534,.T.);
#2715=FACE_OUTER_BOUND('',#9535,.T.);
#2716=FACE_OUTER_BOUND('',#9536,.T.);
#2717=FACE_OUTER_BOUND('',#9537,.T.);
#2718=FACE_OUTER_BOUND('',#9538,.T.);
#2719=FACE_OUTER_BOUND('',#9539,.T.);
#2720=FACE_OUTER_BOUND('',#9540,.T.);
#2721=FACE_OUTER_BOUND('',#9541,.T.);
#2722=FACE_OUTER_BOUND('',#9542,.T.);
#2723=FACE_OUTER_BOUND('',#9543,.T.);
#2724=FACE_OUTER_BOUND('',#9544,.T.);
#2725=FACE_OUTER_BOUND('',#9545,.T.);
#2726=FACE_OUTER_BOUND('',#9546,.T.);
#2727=FACE_OUTER_BOUND('',#9547,.T.);
#2728=FACE_OUTER_BOUND('',#9548,.T.);
#2729=FACE_OUTER_BOUND('',#9549,.T.);
#2730=FACE_OUTER_BOUND('',#9550,.T.);
#2731=FACE_OUTER_BOUND('',#9551,.T.);
#2732=FACE_OUTER_BOUND('',#9552,.T.);
#2733=FACE_OUTER_BOUND('',#9553,.T.);
#2734=FACE_OUTER_BOUND('',#9554,.T.);
#2735=FACE_OUTER_BOUND('',#9555,.T.);
#2736=FACE_OUTER_BOUND('',#9556,.T.);
#2737=FACE_OUTER_BOUND('',#9557,.T.);
#2738=FACE_OUTER_BOUND('',#9558,.T.);
#2739=FACE_OUTER_BOUND('',#9559,.T.);
#2740=FACE_OUTER_BOUND('',#9560,.T.);
#2741=FACE_OUTER_BOUND('',#9561,.T.);
#2742=FACE_OUTER_BOUND('',#9562,.T.);
#2743=FACE_OUTER_BOUND('',#9563,.T.);
#2744=FACE_OUTER_BOUND('',#9564,.T.);
#2745=FACE_OUTER_BOUND('',#9565,.T.);
#2746=FACE_OUTER_BOUND('',#9566,.T.);
#2747=FACE_OUTER_BOUND('',#9567,.T.);
#2748=FACE_OUTER_BOUND('',#9568,.T.);
#2749=FACE_OUTER_BOUND('',#9569,.T.);
#2750=FACE_OUTER_BOUND('',#9570,.T.);
#2751=FACE_OUTER_BOUND('',#9571,.T.);
#2752=FACE_OUTER_BOUND('',#9572,.T.);
#2753=FACE_OUTER_BOUND('',#9573,.T.);
#2754=FACE_OUTER_BOUND('',#9574,.T.);
#2755=FACE_OUTER_BOUND('',#9575,.T.);
#2756=FACE_OUTER_BOUND('',#9576,.T.);
#2757=FACE_OUTER_BOUND('',#9577,.T.);
#2758=FACE_OUTER_BOUND('',#9578,.T.);
#2759=FACE_OUTER_BOUND('',#9579,.T.);
#2760=FACE_OUTER_BOUND('',#9580,.T.);
#2761=FACE_OUTER_BOUND('',#9581,.T.);
#2762=FACE_OUTER_BOUND('',#9582,.T.);
#2763=FACE_OUTER_BOUND('',#9583,.T.);
#2764=FACE_OUTER_BOUND('',#9584,.T.);
#2765=FACE_OUTER_BOUND('',#9585,.T.);
#2766=FACE_OUTER_BOUND('',#9586,.T.);
#2767=FACE_OUTER_BOUND('',#9587,.T.);
#2768=FACE_OUTER_BOUND('',#9588,.T.);
#2769=FACE_OUTER_BOUND('',#9589,.T.);
#2770=FACE_OUTER_BOUND('',#9590,.T.);
#2771=FACE_OUTER_BOUND('',#9591,.T.);
#2772=FACE_OUTER_BOUND('',#9592,.T.);
#2773=FACE_OUTER_BOUND('',#9593,.T.);
#2774=FACE_OUTER_BOUND('',#9594,.T.);
#2775=FACE_OUTER_BOUND('',#9595,.T.);
#2776=FACE_OUTER_BOUND('',#9596,.T.);
#2777=FACE_OUTER_BOUND('',#9597,.T.);
#2778=FACE_OUTER_BOUND('',#9598,.T.);
#2779=FACE_OUTER_BOUND('',#9599,.T.);
#2780=FACE_OUTER_BOUND('',#9600,.T.);
#2781=FACE_OUTER_BOUND('',#9601,.T.);
#2782=FACE_OUTER_BOUND('',#9602,.T.);
#2783=FACE_OUTER_BOUND('',#9603,.T.);
#2784=FACE_OUTER_BOUND('',#9604,.T.);
#2785=FACE_OUTER_BOUND('',#9605,.T.);
#2786=FACE_OUTER_BOUND('',#9606,.T.);
#2787=FACE_OUTER_BOUND('',#9607,.T.);
#2788=FACE_OUTER_BOUND('',#9608,.T.);
#2789=FACE_OUTER_BOUND('',#9609,.T.);
#2790=FACE_OUTER_BOUND('',#9610,.T.);
#2791=FACE_OUTER_BOUND('',#9611,.T.);
#2792=FACE_OUTER_BOUND('',#9612,.T.);
#2793=FACE_OUTER_BOUND('',#9613,.T.);
#2794=FACE_OUTER_BOUND('',#9614,.T.);
#2795=FACE_OUTER_BOUND('',#9615,.T.);
#2796=FACE_OUTER_BOUND('',#9616,.T.);
#2797=FACE_OUTER_BOUND('',#9617,.T.);
#2798=FACE_OUTER_BOUND('',#9618,.T.);
#2799=FACE_OUTER_BOUND('',#9619,.T.);
#2800=FACE_OUTER_BOUND('',#9620,.T.);
#2801=FACE_OUTER_BOUND('',#9621,.T.);
#2802=FACE_OUTER_BOUND('',#9622,.T.);
#2803=FACE_OUTER_BOUND('',#9623,.T.);
#2804=FACE_OUTER_BOUND('',#9624,.T.);
#2805=FACE_OUTER_BOUND('',#9625,.T.);
#2806=FACE_OUTER_BOUND('',#9626,.T.);
#2807=FACE_OUTER_BOUND('',#9627,.T.);
#2808=FACE_OUTER_BOUND('',#9628,.T.);
#2809=FACE_OUTER_BOUND('',#9629,.T.);
#2810=FACE_OUTER_BOUND('',#9630,.T.);
#2811=FACE_OUTER_BOUND('',#9631,.T.);
#2812=FACE_OUTER_BOUND('',#9632,.T.);
#2813=FACE_OUTER_BOUND('',#9633,.T.);
#2814=FACE_OUTER_BOUND('',#9634,.T.);
#2815=FACE_OUTER_BOUND('',#9635,.T.);
#2816=FACE_OUTER_BOUND('',#9636,.T.);
#2817=FACE_OUTER_BOUND('',#9637,.T.);
#2818=FACE_OUTER_BOUND('',#9638,.T.);
#2819=FACE_OUTER_BOUND('',#9639,.T.);
#2820=FACE_OUTER_BOUND('',#9640,.T.);
#2821=FACE_OUTER_BOUND('',#9641,.T.);
#2822=FACE_OUTER_BOUND('',#9642,.T.);
#2823=FACE_OUTER_BOUND('',#9643,.T.);
#2824=FACE_OUTER_BOUND('',#9644,.T.);
#2825=FACE_OUTER_BOUND('',#9645,.T.);
#2826=FACE_OUTER_BOUND('',#9646,.T.);
#2827=FACE_OUTER_BOUND('',#9647,.T.);
#2828=FACE_OUTER_BOUND('',#9648,.T.);
#2829=FACE_OUTER_BOUND('',#9649,.T.);
#2830=FACE_OUTER_BOUND('',#9650,.T.);
#2831=FACE_OUTER_BOUND('',#9651,.T.);
#2832=FACE_OUTER_BOUND('',#9652,.T.);
#2833=FACE_OUTER_BOUND('',#9653,.T.);
#2834=FACE_OUTER_BOUND('',#9654,.T.);
#2835=FACE_OUTER_BOUND('',#9655,.T.);
#2836=FACE_OUTER_BOUND('',#9656,.T.);
#2837=FACE_OUTER_BOUND('',#9657,.T.);
#2838=FACE_OUTER_BOUND('',#9658,.T.);
#2839=FACE_OUTER_BOUND('',#9659,.T.);
#2840=FACE_OUTER_BOUND('',#9660,.T.);
#2841=FACE_OUTER_BOUND('',#9661,.T.);
#2842=FACE_OUTER_BOUND('',#9662,.T.);
#2843=FACE_OUTER_BOUND('',#9663,.T.);
#2844=FACE_OUTER_BOUND('',#9664,.T.);
#2845=FACE_OUTER_BOUND('',#9665,.T.);
#2846=FACE_OUTER_BOUND('',#9666,.T.);
#2847=FACE_OUTER_BOUND('',#9667,.T.);
#2848=FACE_OUTER_BOUND('',#9668,.T.);
#2849=FACE_OUTER_BOUND('',#9669,.T.);
#2850=FACE_OUTER_BOUND('',#9670,.T.);
#2851=FACE_OUTER_BOUND('',#9671,.T.);
#2852=FACE_OUTER_BOUND('',#9672,.T.);
#2853=FACE_OUTER_BOUND('',#9673,.T.);
#2854=FACE_OUTER_BOUND('',#9674,.T.);
#2855=FACE_OUTER_BOUND('',#9675,.T.);
#2856=FACE_OUTER_BOUND('',#9676,.T.);
#2857=FACE_OUTER_BOUND('',#9677,.T.);
#2858=FACE_OUTER_BOUND('',#9678,.T.);
#2859=FACE_OUTER_BOUND('',#9679,.T.);
#2860=FACE_OUTER_BOUND('',#9680,.T.);
#2861=FACE_OUTER_BOUND('',#9681,.T.);
#2862=FACE_OUTER_BOUND('',#9682,.T.);
#2863=FACE_OUTER_BOUND('',#9683,.T.);
#2864=FACE_OUTER_BOUND('',#9684,.T.);
#2865=FACE_OUTER_BOUND('',#9685,.T.);
#2866=FACE_OUTER_BOUND('',#9686,.T.);
#2867=FACE_OUTER_BOUND('',#9687,.T.);
#2868=FACE_OUTER_BOUND('',#9688,.T.);
#2869=FACE_OUTER_BOUND('',#9689,.T.);
#2870=FACE_OUTER_BOUND('',#9690,.T.);
#2871=FACE_OUTER_BOUND('',#9691,.T.);
#2872=FACE_OUTER_BOUND('',#9692,.T.);
#2873=FACE_OUTER_BOUND('',#9693,.T.);
#2874=FACE_OUTER_BOUND('',#9694,.T.);
#2875=FACE_OUTER_BOUND('',#9695,.T.);
#2876=FACE_OUTER_BOUND('',#9696,.T.);
#2877=FACE_OUTER_BOUND('',#9697,.T.);
#2878=FACE_OUTER_BOUND('',#9698,.T.);
#2879=FACE_OUTER_BOUND('',#9699,.T.);
#2880=FACE_OUTER_BOUND('',#9700,.T.);
#2881=FACE_OUTER_BOUND('',#9701,.T.);
#2882=FACE_OUTER_BOUND('',#9702,.T.);
#2883=FACE_OUTER_BOUND('',#9703,.T.);
#2884=FACE_OUTER_BOUND('',#9704,.T.);
#2885=FACE_OUTER_BOUND('',#9705,.T.);
#2886=FACE_OUTER_BOUND('',#9706,.T.);
#2887=FACE_OUTER_BOUND('',#9707,.T.);
#2888=FACE_OUTER_BOUND('',#9708,.T.);
#2889=FACE_OUTER_BOUND('',#9709,.T.);
#2890=FACE_OUTER_BOUND('',#9710,.T.);
#2891=FACE_OUTER_BOUND('',#9711,.T.);
#2892=FACE_OUTER_BOUND('',#9712,.T.);
#2893=FACE_OUTER_BOUND('',#9713,.T.);
#2894=FACE_OUTER_BOUND('',#9714,.T.);
#2895=FACE_OUTER_BOUND('',#9715,.T.);
#2896=FACE_OUTER_BOUND('',#9716,.T.);
#2897=FACE_OUTER_BOUND('',#9717,.T.);
#2898=FACE_OUTER_BOUND('',#9718,.T.);
#2899=FACE_OUTER_BOUND('',#9719,.T.);
#2900=FACE_OUTER_BOUND('',#9720,.T.);
#2901=FACE_OUTER_BOUND('',#9721,.T.);
#2902=FACE_OUTER_BOUND('',#9722,.T.);
#2903=FACE_OUTER_BOUND('',#9723,.T.);
#2904=FACE_OUTER_BOUND('',#9724,.T.);
#2905=FACE_OUTER_BOUND('',#9725,.T.);
#2906=FACE_OUTER_BOUND('',#9726,.T.);
#2907=FACE_OUTER_BOUND('',#9727,.T.);
#2908=FACE_OUTER_BOUND('',#9728,.T.);
#2909=FACE_OUTER_BOUND('',#9729,.T.);
#2910=FACE_OUTER_BOUND('',#9730,.T.);
#2911=FACE_OUTER_BOUND('',#9731,.T.);
#2912=FACE_OUTER_BOUND('',#9732,.T.);
#2913=FACE_OUTER_BOUND('',#9733,.T.);
#2914=FACE_OUTER_BOUND('',#9734,.T.);
#2915=FACE_OUTER_BOUND('',#9735,.T.);
#2916=FACE_OUTER_BOUND('',#9736,.T.);
#2917=FACE_OUTER_BOUND('',#9737,.T.);
#2918=FACE_OUTER_BOUND('',#9738,.T.);
#2919=FACE_OUTER_BOUND('',#9739,.T.);
#2920=FACE_OUTER_BOUND('',#9740,.T.);
#2921=FACE_OUTER_BOUND('',#9741,.T.);
#2922=FACE_OUTER_BOUND('',#9742,.T.);
#2923=FACE_OUTER_BOUND('',#9743,.T.);
#2924=FACE_OUTER_BOUND('',#9744,.T.);
#2925=FACE_OUTER_BOUND('',#9745,.T.);
#2926=FACE_OUTER_BOUND('',#9746,.T.);
#2927=FACE_OUTER_BOUND('',#9747,.T.);
#2928=FACE_OUTER_BOUND('',#9748,.T.);
#2929=FACE_OUTER_BOUND('',#9749,.T.);
#2930=FACE_OUTER_BOUND('',#9750,.T.);
#2931=FACE_OUTER_BOUND('',#9751,.T.);
#2932=FACE_OUTER_BOUND('',#9752,.T.);
#2933=FACE_OUTER_BOUND('',#9753,.T.);
#2934=FACE_OUTER_BOUND('',#9754,.T.);
#2935=FACE_OUTER_BOUND('',#9755,.T.);
#2936=FACE_OUTER_BOUND('',#9756,.T.);
#2937=FACE_OUTER_BOUND('',#9757,.T.);
#2938=FACE_OUTER_BOUND('',#9758,.T.);
#2939=FACE_OUTER_BOUND('',#9759,.T.);
#2940=FACE_OUTER_BOUND('',#9760,.T.);
#2941=FACE_OUTER_BOUND('',#9761,.T.);
#2942=FACE_OUTER_BOUND('',#9762,.T.);
#2943=FACE_OUTER_BOUND('',#9763,.T.);
#2944=FACE_OUTER_BOUND('',#9764,.T.);
#2945=FACE_OUTER_BOUND('',#9765,.T.);
#2946=FACE_OUTER_BOUND('',#9766,.T.);
#2947=FACE_OUTER_BOUND('',#9767,.T.);
#2948=FACE_OUTER_BOUND('',#9768,.T.);
#2949=FACE_OUTER_BOUND('',#9769,.T.);
#2950=FACE_OUTER_BOUND('',#9770,.T.);
#2951=FACE_OUTER_BOUND('',#9771,.T.);
#2952=FACE_OUTER_BOUND('',#9772,.T.);
#2953=FACE_OUTER_BOUND('',#9773,.T.);
#2954=FACE_OUTER_BOUND('',#9774,.T.);
#2955=FACE_OUTER_BOUND('',#9775,.T.);
#2956=FACE_OUTER_BOUND('',#9776,.T.);
#2957=FACE_OUTER_BOUND('',#9777,.T.);
#2958=FACE_OUTER_BOUND('',#9778,.T.);
#2959=FACE_OUTER_BOUND('',#9779,.T.);
#2960=FACE_OUTER_BOUND('',#9780,.T.);
#2961=FACE_OUTER_BOUND('',#9781,.T.);
#2962=FACE_OUTER_BOUND('',#9782,.T.);
#2963=FACE_OUTER_BOUND('',#9783,.T.);
#2964=FACE_OUTER_BOUND('',#9784,.T.);
#2965=FACE_OUTER_BOUND('',#9785,.T.);
#2966=FACE_OUTER_BOUND('',#9786,.T.);
#2967=FACE_OUTER_BOUND('',#9787,.T.);
#2968=FACE_OUTER_BOUND('',#9788,.T.);
#2969=FACE_OUTER_BOUND('',#9789,.T.);
#2970=FACE_OUTER_BOUND('',#9790,.T.);
#2971=FACE_OUTER_BOUND('',#9791,.T.);
#2972=FACE_OUTER_BOUND('',#9792,.T.);
#2973=FACE_OUTER_BOUND('',#9793,.T.);
#2974=FACE_OUTER_BOUND('',#9794,.T.);
#2975=FACE_OUTER_BOUND('',#9795,.T.);
#2976=FACE_OUTER_BOUND('',#9796,.T.);
#2977=FACE_OUTER_BOUND('',#9797,.T.);
#2978=FACE_OUTER_BOUND('',#9798,.T.);
#2979=FACE_OUTER_BOUND('',#9799,.T.);
#2980=FACE_OUTER_BOUND('',#9800,.T.);
#2981=FACE_OUTER_BOUND('',#9801,.T.);
#2982=FACE_OUTER_BOUND('',#9802,.T.);
#2983=FACE_OUTER_BOUND('',#9803,.T.);
#2984=FACE_OUTER_BOUND('',#9804,.T.);
#2985=FACE_OUTER_BOUND('',#9805,.T.);
#2986=FACE_OUTER_BOUND('',#9806,.T.);
#2987=FACE_OUTER_BOUND('',#9807,.T.);
#2988=FACE_OUTER_BOUND('',#9808,.T.);
#2989=FACE_OUTER_BOUND('',#9809,.T.);
#2990=FACE_OUTER_BOUND('',#9810,.T.);
#2991=FACE_OUTER_BOUND('',#9811,.T.);
#2992=FACE_OUTER_BOUND('',#9812,.T.);
#2993=FACE_OUTER_BOUND('',#9813,.T.);
#2994=FACE_OUTER_BOUND('',#9814,.T.);
#2995=FACE_OUTER_BOUND('',#9815,.T.);
#2996=FACE_OUTER_BOUND('',#9816,.T.);
#2997=FACE_OUTER_BOUND('',#9817,.T.);
#2998=FACE_OUTER_BOUND('',#9818,.T.);
#2999=FACE_OUTER_BOUND('',#9819,.T.);
#3000=FACE_OUTER_BOUND('',#9820,.T.);
#3001=FACE_OUTER_BOUND('',#9821,.T.);
#3002=FACE_OUTER_BOUND('',#9822,.T.);
#3003=FACE_OUTER_BOUND('',#9823,.T.);
#3004=FACE_OUTER_BOUND('',#9824,.T.);
#3005=FACE_OUTER_BOUND('',#9825,.T.);
#3006=FACE_OUTER_BOUND('',#9826,.T.);
#3007=FACE_OUTER_BOUND('',#9827,.T.);
#3008=FACE_OUTER_BOUND('',#9828,.T.);
#3009=FACE_OUTER_BOUND('',#9829,.T.);
#3010=FACE_OUTER_BOUND('',#9830,.T.);
#3011=FACE_OUTER_BOUND('',#9831,.T.);
#3012=FACE_OUTER_BOUND('',#9832,.T.);
#3013=FACE_OUTER_BOUND('',#9833,.T.);
#3014=FACE_OUTER_BOUND('',#9834,.T.);
#3015=FACE_OUTER_BOUND('',#9835,.T.);
#3016=FACE_OUTER_BOUND('',#9836,.T.);
#3017=FACE_OUTER_BOUND('',#9837,.T.);
#3018=FACE_OUTER_BOUND('',#9838,.T.);
#3019=FACE_OUTER_BOUND('',#9839,.T.);
#3020=FACE_OUTER_BOUND('',#9840,.T.);
#3021=FACE_OUTER_BOUND('',#9841,.T.);
#3022=FACE_OUTER_BOUND('',#9842,.T.);
#3023=FACE_OUTER_BOUND('',#9843,.T.);
#3024=FACE_OUTER_BOUND('',#9844,.T.);
#3025=FACE_OUTER_BOUND('',#9845,.T.);
#3026=FACE_OUTER_BOUND('',#9846,.T.);
#3027=FACE_OUTER_BOUND('',#9847,.T.);
#3028=FACE_OUTER_BOUND('',#9848,.T.);
#3029=FACE_OUTER_BOUND('',#9849,.T.);
#3030=FACE_OUTER_BOUND('',#9850,.T.);
#3031=FACE_OUTER_BOUND('',#9851,.T.);
#3032=FACE_OUTER_BOUND('',#9852,.T.);
#3033=FACE_OUTER_BOUND('',#9853,.T.);
#3034=FACE_OUTER_BOUND('',#9854,.T.);
#3035=FACE_OUTER_BOUND('',#9855,.T.);
#3036=FACE_OUTER_BOUND('',#9856,.T.);
#3037=FACE_OUTER_BOUND('',#9857,.T.);
#3038=FACE_OUTER_BOUND('',#9858,.T.);
#3039=FACE_OUTER_BOUND('',#9859,.T.);
#3040=FACE_OUTER_BOUND('',#9860,.T.);
#3041=FACE_OUTER_BOUND('',#9861,.T.);
#3042=FACE_OUTER_BOUND('',#9862,.T.);
#3043=FACE_OUTER_BOUND('',#9863,.T.);
#3044=FACE_OUTER_BOUND('',#9864,.T.);
#3045=FACE_OUTER_BOUND('',#9865,.T.);
#3046=FACE_OUTER_BOUND('',#9866,.T.);
#3047=FACE_OUTER_BOUND('',#9867,.T.);
#3048=FACE_OUTER_BOUND('',#9868,.T.);
#3049=FACE_OUTER_BOUND('',#9869,.T.);
#3050=FACE_OUTER_BOUND('',#9870,.T.);
#3051=FACE_OUTER_BOUND('',#9871,.T.);
#3052=FACE_OUTER_BOUND('',#9872,.T.);
#3053=FACE_OUTER_BOUND('',#9873,.T.);
#3054=FACE_OUTER_BOUND('',#9874,.T.);
#3055=FACE_OUTER_BOUND('',#9875,.T.);
#3056=FACE_OUTER_BOUND('',#9876,.T.);
#3057=FACE_OUTER_BOUND('',#9877,.T.);
#3058=FACE_OUTER_BOUND('',#9878,.T.);
#3059=FACE_OUTER_BOUND('',#9879,.T.);
#3060=FACE_OUTER_BOUND('',#9880,.T.);
#3061=FACE_OUTER_BOUND('',#9881,.T.);
#3062=FACE_OUTER_BOUND('',#9882,.T.);
#3063=FACE_OUTER_BOUND('',#9883,.T.);
#3064=FACE_OUTER_BOUND('',#9884,.T.);
#3065=FACE_OUTER_BOUND('',#9885,.T.);
#3066=FACE_OUTER_BOUND('',#9886,.T.);
#3067=FACE_OUTER_BOUND('',#9887,.T.);
#3068=FACE_OUTER_BOUND('',#9888,.T.);
#3069=FACE_OUTER_BOUND('',#9889,.T.);
#3070=FACE_OUTER_BOUND('',#9890,.T.);
#3071=FACE_OUTER_BOUND('',#9891,.T.);
#3072=FACE_OUTER_BOUND('',#9892,.T.);
#3073=FACE_OUTER_BOUND('',#9893,.T.);
#3074=FACE_OUTER_BOUND('',#9894,.T.);
#3075=FACE_OUTER_BOUND('',#9895,.T.);
#3076=FACE_OUTER_BOUND('',#9896,.T.);
#3077=FACE_OUTER_BOUND('',#9897,.T.);
#3078=FACE_OUTER_BOUND('',#9898,.T.);
#3079=FACE_OUTER_BOUND('',#9899,.T.);
#3080=FACE_OUTER_BOUND('',#9900,.T.);
#3081=FACE_OUTER_BOUND('',#9901,.T.);
#3082=FACE_OUTER_BOUND('',#9902,.T.);
#3083=FACE_OUTER_BOUND('',#9903,.T.);
#3084=FACE_OUTER_BOUND('',#9904,.T.);
#3085=FACE_OUTER_BOUND('',#9905,.T.);
#3086=FACE_OUTER_BOUND('',#9906,.T.);
#3087=FACE_OUTER_BOUND('',#9907,.T.);
#3088=FACE_OUTER_BOUND('',#9908,.T.);
#3089=FACE_OUTER_BOUND('',#9909,.T.);
#3090=FACE_OUTER_BOUND('',#9910,.T.);
#3091=FACE_OUTER_BOUND('',#9911,.T.);
#3092=FACE_OUTER_BOUND('',#9912,.T.);
#3093=FACE_OUTER_BOUND('',#9913,.T.);
#3094=FACE_OUTER_BOUND('',#9914,.T.);
#3095=FACE_OUTER_BOUND('',#9915,.T.);
#3096=FACE_OUTER_BOUND('',#9916,.T.);
#3097=FACE_OUTER_BOUND('',#9917,.T.);
#3098=FACE_OUTER_BOUND('',#9918,.T.);
#3099=FACE_OUTER_BOUND('',#9919,.T.);
#3100=FACE_OUTER_BOUND('',#9920,.T.);
#3101=FACE_OUTER_BOUND('',#9921,.T.);
#3102=FACE_OUTER_BOUND('',#9922,.T.);
#3103=FACE_OUTER_BOUND('',#9923,.T.);
#3104=FACE_OUTER_BOUND('',#9924,.T.);
#3105=FACE_OUTER_BOUND('',#9925,.T.);
#3106=FACE_OUTER_BOUND('',#9926,.T.);
#3107=FACE_OUTER_BOUND('',#9927,.T.);
#3108=FACE_OUTER_BOUND('',#9928,.T.);
#3109=FACE_OUTER_BOUND('',#9929,.T.);
#3110=FACE_OUTER_BOUND('',#9930,.T.);
#3111=FACE_OUTER_BOUND('',#9931,.T.);
#3112=FACE_OUTER_BOUND('',#9932,.T.);
#3113=FACE_OUTER_BOUND('',#9933,.T.);
#3114=FACE_OUTER_BOUND('',#9934,.T.);
#3115=FACE_OUTER_BOUND('',#9935,.T.);
#3116=FACE_OUTER_BOUND('',#9936,.T.);
#3117=FACE_OUTER_BOUND('',#9937,.T.);
#3118=FACE_OUTER_BOUND('',#9938,.T.);
#3119=FACE_OUTER_BOUND('',#9939,.T.);
#3120=FACE_OUTER_BOUND('',#9940,.T.);
#3121=FACE_OUTER_BOUND('',#9941,.T.);
#3122=FACE_OUTER_BOUND('',#9942,.T.);
#3123=FACE_OUTER_BOUND('',#9943,.T.);
#3124=FACE_OUTER_BOUND('',#9944,.T.);
#3125=FACE_OUTER_BOUND('',#9945,.T.);
#3126=FACE_OUTER_BOUND('',#9946,.T.);
#3127=FACE_OUTER_BOUND('',#9947,.T.);
#3128=FACE_OUTER_BOUND('',#9948,.T.);
#3129=FACE_OUTER_BOUND('',#9949,.T.);
#3130=FACE_OUTER_BOUND('',#9950,.T.);
#3131=FACE_OUTER_BOUND('',#9951,.T.);
#3132=FACE_OUTER_BOUND('',#9952,.T.);
#3133=FACE_OUTER_BOUND('',#9953,.T.);
#3134=FACE_OUTER_BOUND('',#9954,.T.);
#3135=FACE_OUTER_BOUND('',#9955,.T.);
#3136=FACE_OUTER_BOUND('',#9956,.T.);
#3137=FACE_OUTER_BOUND('',#9957,.T.);
#3138=FACE_OUTER_BOUND('',#9958,.T.);
#3139=FACE_OUTER_BOUND('',#9959,.T.);
#3140=FACE_OUTER_BOUND('',#9960,.T.);
#3141=FACE_OUTER_BOUND('',#9961,.T.);
#3142=FACE_OUTER_BOUND('',#9962,.T.);
#3143=FACE_OUTER_BOUND('',#9963,.T.);
#3144=FACE_OUTER_BOUND('',#9964,.T.);
#3145=FACE_OUTER_BOUND('',#9965,.T.);
#3146=FACE_OUTER_BOUND('',#9966,.T.);
#3147=FACE_OUTER_BOUND('',#9967,.T.);
#3148=FACE_OUTER_BOUND('',#9968,.T.);
#3149=FACE_OUTER_BOUND('',#9969,.T.);
#3150=FACE_OUTER_BOUND('',#9970,.T.);
#3151=FACE_OUTER_BOUND('',#9971,.T.);
#3152=FACE_OUTER_BOUND('',#9972,.T.);
#3153=FACE_OUTER_BOUND('',#9973,.T.);
#3154=FACE_OUTER_BOUND('',#9974,.T.);
#3155=FACE_OUTER_BOUND('',#9975,.T.);
#3156=FACE_OUTER_BOUND('',#9976,.T.);
#3157=FACE_OUTER_BOUND('',#9977,.T.);
#3158=FACE_OUTER_BOUND('',#9978,.T.);
#3159=FACE_OUTER_BOUND('',#9979,.T.);
#3160=FACE_OUTER_BOUND('',#9980,.T.);
#3161=FACE_OUTER_BOUND('',#9981,.T.);
#3162=FACE_OUTER_BOUND('',#9982,.T.);
#3163=FACE_OUTER_BOUND('',#9983,.T.);
#3164=FACE_OUTER_BOUND('',#9984,.T.);
#3165=FACE_OUTER_BOUND('',#9985,.T.);
#3166=FACE_OUTER_BOUND('',#9986,.T.);
#3167=FACE_OUTER_BOUND('',#9987,.T.);
#3168=FACE_OUTER_BOUND('',#9988,.T.);
#3169=FACE_OUTER_BOUND('',#9989,.T.);
#3170=FACE_OUTER_BOUND('',#9990,.T.);
#3171=FACE_OUTER_BOUND('',#9991,.T.);
#3172=FACE_OUTER_BOUND('',#9992,.T.);
#3173=FACE_OUTER_BOUND('',#9993,.T.);
#3174=FACE_OUTER_BOUND('',#9994,.T.);
#3175=FACE_OUTER_BOUND('',#9995,.T.);
#3176=FACE_OUTER_BOUND('',#9996,.T.);
#3177=FACE_OUTER_BOUND('',#9997,.T.);
#3178=FACE_OUTER_BOUND('',#9998,.T.);
#3179=FACE_OUTER_BOUND('',#9999,.T.);
#3180=FACE_OUTER_BOUND('',#10000,.T.);
#3181=FACE_OUTER_BOUND('',#10001,.T.);
#3182=FACE_OUTER_BOUND('',#10002,.T.);
#3183=FACE_OUTER_BOUND('',#10003,.T.);
#3184=FACE_OUTER_BOUND('',#10004,.T.);
#3185=FACE_OUTER_BOUND('',#10005,.T.);
#3186=FACE_OUTER_BOUND('',#10006,.T.);
#3187=FACE_OUTER_BOUND('',#10007,.T.);
#3188=FACE_OUTER_BOUND('',#10008,.T.);
#3189=FACE_OUTER_BOUND('',#10009,.T.);
#3190=FACE_OUTER_BOUND('',#10010,.T.);
#3191=FACE_OUTER_BOUND('',#10011,.T.);
#3192=FACE_OUTER_BOUND('',#10012,.T.);
#3193=FACE_OUTER_BOUND('',#10013,.T.);
#3194=FACE_OUTER_BOUND('',#10014,.T.);
#3195=FACE_OUTER_BOUND('',#10015,.T.);
#3196=FACE_OUTER_BOUND('',#10016,.T.);
#3197=FACE_OUTER_BOUND('',#10017,.T.);
#3198=FACE_OUTER_BOUND('',#10018,.T.);
#3199=FACE_OUTER_BOUND('',#10019,.T.);
#3200=FACE_OUTER_BOUND('',#10020,.T.);
#3201=FACE_OUTER_BOUND('',#10021,.T.);
#3202=FACE_OUTER_BOUND('',#10022,.T.);
#3203=FACE_OUTER_BOUND('',#10023,.T.);
#3204=FACE_OUTER_BOUND('',#10024,.T.);
#3205=FACE_OUTER_BOUND('',#10025,.T.);
#3206=FACE_OUTER_BOUND('',#10026,.T.);
#3207=FACE_OUTER_BOUND('',#10027,.T.);
#3208=FACE_OUTER_BOUND('',#10028,.T.);
#3209=FACE_OUTER_BOUND('',#10029,.T.);
#3210=FACE_OUTER_BOUND('',#10030,.T.);
#3211=FACE_OUTER_BOUND('',#10031,.T.);
#3212=FACE_OUTER_BOUND('',#10032,.T.);
#3213=FACE_OUTER_BOUND('',#10033,.T.);
#3214=FACE_OUTER_BOUND('',#10034,.T.);
#3215=FACE_OUTER_BOUND('',#10035,.T.);
#3216=FACE_OUTER_BOUND('',#10036,.T.);
#3217=FACE_OUTER_BOUND('',#10037,.T.);
#3218=FACE_OUTER_BOUND('',#10038,.T.);
#3219=FACE_OUTER_BOUND('',#10039,.T.);
#3220=FACE_OUTER_BOUND('',#10040,.T.);
#3221=FACE_OUTER_BOUND('',#10041,.T.);
#3222=FACE_OUTER_BOUND('',#10042,.T.);
#3223=FACE_OUTER_BOUND('',#10043,.T.);
#3224=FACE_OUTER_BOUND('',#10044,.T.);
#3225=FACE_OUTER_BOUND('',#10045,.T.);
#3226=FACE_OUTER_BOUND('',#10046,.T.);
#3227=FACE_OUTER_BOUND('',#10047,.T.);
#3228=FACE_OUTER_BOUND('',#10048,.T.);
#3229=FACE_OUTER_BOUND('',#10049,.T.);
#3230=FACE_OUTER_BOUND('',#10050,.T.);
#3231=FACE_OUTER_BOUND('',#10051,.T.);
#3232=FACE_OUTER_BOUND('',#10052,.T.);
#3233=FACE_OUTER_BOUND('',#10053,.T.);
#3234=FACE_OUTER_BOUND('',#10054,.T.);
#3235=FACE_OUTER_BOUND('',#10055,.T.);
#3236=FACE_OUTER_BOUND('',#10056,.T.);
#3237=FACE_OUTER_BOUND('',#10057,.T.);
#3238=FACE_OUTER_BOUND('',#10058,.T.);
#3239=FACE_OUTER_BOUND('',#10059,.T.);
#3240=FACE_OUTER_BOUND('',#10060,.T.);
#3241=FACE_OUTER_BOUND('',#10061,.T.);
#3242=FACE_OUTER_BOUND('',#10062,.T.);
#3243=FACE_OUTER_BOUND('',#10063,.T.);
#3244=FACE_OUTER_BOUND('',#10064,.T.);
#3245=FACE_OUTER_BOUND('',#10065,.T.);
#3246=FACE_OUTER_BOUND('',#10066,.T.);
#3247=FACE_OUTER_BOUND('',#10067,.T.);
#3248=FACE_OUTER_BOUND('',#10068,.T.);
#3249=FACE_OUTER_BOUND('',#10069,.T.);
#3250=FACE_OUTER_BOUND('',#10070,.T.);
#3251=FACE_OUTER_BOUND('',#10071,.T.);
#3252=FACE_OUTER_BOUND('',#10072,.T.);
#3253=FACE_OUTER_BOUND('',#10073,.T.);
#3254=FACE_OUTER_BOUND('',#10074,.T.);
#3255=FACE_OUTER_BOUND('',#10075,.T.);
#3256=FACE_OUTER_BOUND('',#10076,.T.);
#3257=FACE_OUTER_BOUND('',#10077,.T.);
#3258=FACE_OUTER_BOUND('',#10078,.T.);
#3259=FACE_OUTER_BOUND('',#10079,.T.);
#3260=FACE_OUTER_BOUND('',#10080,.T.);
#3261=FACE_OUTER_BOUND('',#10081,.T.);
#3262=FACE_OUTER_BOUND('',#10082,.T.);
#3263=FACE_OUTER_BOUND('',#10083,.T.);
#3264=FACE_OUTER_BOUND('',#10084,.T.);
#3265=FACE_OUTER_BOUND('',#10085,.T.);
#3266=FACE_OUTER_BOUND('',#10086,.T.);
#3267=FACE_OUTER_BOUND('',#10087,.T.);
#3268=FACE_OUTER_BOUND('',#10088,.T.);
#3269=FACE_OUTER_BOUND('',#10089,.T.);
#3270=FACE_OUTER_BOUND('',#10090,.T.);
#3271=FACE_OUTER_BOUND('',#10091,.T.);
#3272=FACE_OUTER_BOUND('',#10092,.T.);
#3273=FACE_OUTER_BOUND('',#10093,.T.);
#3274=FACE_OUTER_BOUND('',#10094,.T.);
#3275=FACE_OUTER_BOUND('',#10095,.T.);
#3276=FACE_OUTER_BOUND('',#10096,.T.);
#3277=FACE_OUTER_BOUND('',#10097,.T.);
#3278=FACE_OUTER_BOUND('',#10098,.T.);
#3279=FACE_OUTER_BOUND('',#10099,.T.);
#3280=FACE_OUTER_BOUND('',#10100,.T.);
#3281=FACE_OUTER_BOUND('',#10101,.T.);
#3282=FACE_OUTER_BOUND('',#10102,.T.);
#3283=FACE_OUTER_BOUND('',#10103,.T.);
#3284=FACE_OUTER_BOUND('',#10104,.T.);
#3285=FACE_OUTER_BOUND('',#10105,.T.);
#3286=FACE_OUTER_BOUND('',#10106,.T.);
#3287=FACE_OUTER_BOUND('',#10107,.T.);
#3288=FACE_OUTER_BOUND('',#10108,.T.);
#3289=FACE_OUTER_BOUND('',#10109,.T.);
#3290=FACE_OUTER_BOUND('',#10110,.T.);
#3291=FACE_OUTER_BOUND('',#10111,.T.);
#3292=FACE_OUTER_BOUND('',#10112,.T.);
#3293=FACE_OUTER_BOUND('',#10113,.T.);
#3294=FACE_OUTER_BOUND('',#10114,.T.);
#3295=FACE_OUTER_BOUND('',#10115,.T.);
#3296=FACE_OUTER_BOUND('',#10116,.T.);
#3297=FACE_OUTER_BOUND('',#10117,.T.);
#3298=FACE_OUTER_BOUND('',#10118,.T.);
#3299=FACE_OUTER_BOUND('',#10119,.T.);
#3300=FACE_OUTER_BOUND('',#10120,.T.);
#3301=FACE_OUTER_BOUND('',#10121,.T.);
#3302=FACE_OUTER_BOUND('',#10122,.T.);
#3303=FACE_OUTER_BOUND('',#10123,.T.);
#3304=FACE_OUTER_BOUND('',#10124,.T.);
#3305=FACE_OUTER_BOUND('',#10125,.T.);
#3306=FACE_OUTER_BOUND('',#10126,.T.);
#3307=FACE_OUTER_BOUND('',#10127,.T.);
#3308=FACE_OUTER_BOUND('',#10128,.T.);
#3309=FACE_OUTER_BOUND('',#10129,.T.);
#3310=FACE_OUTER_BOUND('',#10130,.T.);
#3311=FACE_OUTER_BOUND('',#10131,.T.);
#3312=FACE_OUTER_BOUND('',#10132,.T.);
#3313=FACE_OUTER_BOUND('',#10133,.T.);
#3314=FACE_OUTER_BOUND('',#10134,.T.);
#3315=FACE_OUTER_BOUND('',#10135,.T.);
#3316=FACE_OUTER_BOUND('',#10136,.T.);
#3317=FACE_OUTER_BOUND('',#10137,.T.);
#3318=FACE_OUTER_BOUND('',#10138,.T.);
#3319=FACE_OUTER_BOUND('',#10139,.T.);
#3320=FACE_OUTER_BOUND('',#10140,.T.);
#3321=FACE_OUTER_BOUND('',#10141,.T.);
#3322=FACE_OUTER_BOUND('',#10142,.T.);
#3323=FACE_OUTER_BOUND('',#10143,.T.);
#3324=FACE_OUTER_BOUND('',#10144,.T.);
#3325=FACE_OUTER_BOUND('',#10145,.T.);
#3326=FACE_OUTER_BOUND('',#10146,.T.);
#3327=FACE_OUTER_BOUND('',#10147,.T.);
#3328=FACE_OUTER_BOUND('',#10148,.T.);
#3329=FACE_OUTER_BOUND('',#10149,.T.);
#3330=FACE_OUTER_BOUND('',#10150,.T.);
#3331=FACE_OUTER_BOUND('',#10151,.T.);
#3332=FACE_OUTER_BOUND('',#10152,.T.);
#3333=FACE_OUTER_BOUND('',#10153,.T.);
#3334=FACE_OUTER_BOUND('',#10154,.T.);
#3335=FACE_OUTER_BOUND('',#10155,.T.);
#3336=FACE_OUTER_BOUND('',#10156,.T.);
#3337=FACE_OUTER_BOUND('',#10157,.T.);
#3338=FACE_OUTER_BOUND('',#10158,.T.);
#3339=FACE_OUTER_BOUND('',#10159,.T.);
#3340=FACE_OUTER_BOUND('',#10160,.T.);
#3341=FACE_OUTER_BOUND('',#10161,.T.);
#3342=FACE_OUTER_BOUND('',#10162,.T.);
#3343=FACE_OUTER_BOUND('',#10163,.T.);
#3344=FACE_OUTER_BOUND('',#10164,.T.);
#3345=FACE_OUTER_BOUND('',#10165,.T.);
#3346=FACE_OUTER_BOUND('',#10166,.T.);
#3347=FACE_OUTER_BOUND('',#10167,.T.);
#3348=FACE_OUTER_BOUND('',#10168,.T.);
#3349=FACE_OUTER_BOUND('',#10169,.T.);
#3350=FACE_OUTER_BOUND('',#10170,.T.);
#3351=FACE_OUTER_BOUND('',#10171,.T.);
#3352=FACE_OUTER_BOUND('',#10172,.T.);
#3353=FACE_OUTER_BOUND('',#10173,.T.);
#3354=FACE_OUTER_BOUND('',#10174,.T.);
#3355=FACE_OUTER_BOUND('',#10175,.T.);
#3356=FACE_OUTER_BOUND('',#10176,.T.);
#3357=FACE_OUTER_BOUND('',#10177,.T.);
#3358=FACE_OUTER_BOUND('',#10178,.T.);
#3359=FACE_OUTER_BOUND('',#10179,.T.);
#3360=FACE_OUTER_BOUND('',#10180,.T.);
#3361=FACE_OUTER_BOUND('',#10181,.T.);
#3362=FACE_OUTER_BOUND('',#10182,.T.);
#3363=FACE_OUTER_BOUND('',#10183,.T.);
#3364=FACE_OUTER_BOUND('',#10184,.T.);
#3365=FACE_OUTER_BOUND('',#10185,.T.);
#3366=FACE_OUTER_BOUND('',#10186,.T.);
#3367=FACE_OUTER_BOUND('',#10187,.T.);
#3368=FACE_OUTER_BOUND('',#10188,.T.);
#3369=FACE_OUTER_BOUND('',#10189,.T.);
#3370=FACE_OUTER_BOUND('',#10190,.T.);
#3371=FACE_OUTER_BOUND('',#10191,.T.);
#3372=FACE_OUTER_BOUND('',#10192,.T.);
#3373=FACE_OUTER_BOUND('',#10193,.T.);
#3374=FACE_OUTER_BOUND('',#10194,.T.);
#3375=FACE_OUTER_BOUND('',#10195,.T.);
#3376=FACE_OUTER_BOUND('',#10196,.T.);
#3377=FACE_OUTER_BOUND('',#10197,.T.);
#3378=FACE_OUTER_BOUND('',#10198,.T.);
#3379=FACE_OUTER_BOUND('',#10199,.T.);
#3380=FACE_OUTER_BOUND('',#10200,.T.);
#3381=FACE_OUTER_BOUND('',#10201,.T.);
#3382=FACE_OUTER_BOUND('',#10202,.T.);
#3383=FACE_OUTER_BOUND('',#10203,.T.);
#3384=FACE_OUTER_BOUND('',#10204,.T.);
#3385=FACE_OUTER_BOUND('',#10205,.T.);
#3386=FACE_OUTER_BOUND('',#10206,.T.);
#3387=FACE_OUTER_BOUND('',#10207,.T.);
#3388=FACE_OUTER_BOUND('',#10208,.T.);
#3389=FACE_OUTER_BOUND('',#10209,.T.);
#3390=FACE_OUTER_BOUND('',#10210,.T.);
#3391=FACE_OUTER_BOUND('',#10211,.T.);
#3392=FACE_OUTER_BOUND('',#10212,.T.);
#3393=FACE_OUTER_BOUND('',#10213,.T.);
#3394=FACE_OUTER_BOUND('',#10214,.T.);
#3395=FACE_OUTER_BOUND('',#10215,.T.);
#3396=FACE_OUTER_BOUND('',#10216,.T.);
#3397=FACE_OUTER_BOUND('',#10217,.T.);
#3398=FACE_OUTER_BOUND('',#10218,.T.);
#3399=FACE_OUTER_BOUND('',#10219,.T.);
#3400=FACE_OUTER_BOUND('',#10220,.T.);
#3401=FACE_OUTER_BOUND('',#10221,.T.);
#3402=FACE_OUTER_BOUND('',#10222,.T.);
#3403=FACE_OUTER_BOUND('',#10223,.T.);
#3404=FACE_OUTER_BOUND('',#10224,.T.);
#3405=FACE_OUTER_BOUND('',#10225,.T.);
#3406=FACE_OUTER_BOUND('',#10226,.T.);
#3407=FACE_OUTER_BOUND('',#10227,.T.);
#3408=FACE_OUTER_BOUND('',#10228,.T.);
#3409=FACE_OUTER_BOUND('',#10229,.T.);
#3410=FACE_OUTER_BOUND('',#10230,.T.);
#3411=FACE_OUTER_BOUND('',#10231,.T.);
#3412=FACE_OUTER_BOUND('',#10232,.T.);
#3413=FACE_OUTER_BOUND('',#10233,.T.);
#3414=FACE_OUTER_BOUND('',#10234,.T.);
#3415=FACE_OUTER_BOUND('',#10235,.T.);
#3416=FACE_OUTER_BOUND('',#10236,.T.);
#3417=FACE_OUTER_BOUND('',#10237,.T.);
#3418=FACE_OUTER_BOUND('',#10238,.T.);
#3419=FACE_OUTER_BOUND('',#10239,.T.);
#3420=FACE_OUTER_BOUND('',#10240,.T.);
#3421=FACE_OUTER_BOUND('',#10241,.T.);
#3422=FACE_OUTER_BOUND('',#10242,.T.);
#3423=FACE_OUTER_BOUND('',#10243,.T.);
#3424=FACE_OUTER_BOUND('',#10244,.T.);
#3425=FACE_OUTER_BOUND('',#10245,.T.);
#3426=FACE_OUTER_BOUND('',#10246,.T.);
#3427=FACE_OUTER_BOUND('',#10247,.T.);
#3428=FACE_OUTER_BOUND('',#10248,.T.);
#3429=FACE_OUTER_BOUND('',#10249,.T.);
#3430=FACE_OUTER_BOUND('',#10250,.T.);
#3431=FACE_OUTER_BOUND('',#10251,.T.);
#3432=FACE_OUTER_BOUND('',#10252,.T.);
#3433=FACE_OUTER_BOUND('',#10253,.T.);
#3434=FACE_OUTER_BOUND('',#10254,.T.);
#3435=FACE_OUTER_BOUND('',#10255,.T.);
#3436=FACE_OUTER_BOUND('',#10256,.T.);
#3437=FACE_OUTER_BOUND('',#10257,.T.);
#3438=FACE_OUTER_BOUND('',#10258,.T.);
#3439=FACE_OUTER_BOUND('',#10259,.T.);
#3440=FACE_OUTER_BOUND('',#10260,.T.);
#3441=FACE_OUTER_BOUND('',#10261,.T.);
#3442=FACE_OUTER_BOUND('',#10262,.T.);
#3443=FACE_OUTER_BOUND('',#10263,.T.);
#3444=FACE_OUTER_BOUND('',#10264,.T.);
#3445=FACE_OUTER_BOUND('',#10265,.T.);
#3446=FACE_OUTER_BOUND('',#10266,.T.);
#3447=FACE_OUTER_BOUND('',#10267,.T.);
#3448=FACE_OUTER_BOUND('',#10268,.T.);
#3449=FACE_OUTER_BOUND('',#10269,.T.);
#3450=FACE_OUTER_BOUND('',#10270,.T.);
#3451=FACE_OUTER_BOUND('',#10271,.T.);
#3452=FACE_OUTER_BOUND('',#10272,.T.);
#3453=FACE_OUTER_BOUND('',#10273,.T.);
#3454=FACE_OUTER_BOUND('',#10274,.T.);
#3455=FACE_OUTER_BOUND('',#10275,.T.);
#3456=FACE_OUTER_BOUND('',#10276,.T.);
#3457=FACE_OUTER_BOUND('',#10277,.T.);
#3458=FACE_OUTER_BOUND('',#10278,.T.);
#3459=FACE_OUTER_BOUND('',#10279,.T.);
#3460=FACE_OUTER_BOUND('',#10280,.T.);
#3461=FACE_OUTER_BOUND('',#10281,.T.);
#3462=FACE_OUTER_BOUND('',#10282,.T.);
#3463=FACE_OUTER_BOUND('',#10283,.T.);
#3464=FACE_OUTER_BOUND('',#10284,.T.);
#3465=FACE_OUTER_BOUND('',#10285,.T.);
#3466=FACE_OUTER_BOUND('',#10286,.T.);
#3467=FACE_OUTER_BOUND('',#10287,.T.);
#3468=FACE_OUTER_BOUND('',#10288,.T.);
#3469=FACE_OUTER_BOUND('',#10289,.T.);
#3470=FACE_OUTER_BOUND('',#10290,.T.);
#3471=FACE_OUTER_BOUND('',#10291,.T.);
#3472=FACE_OUTER_BOUND('',#10292,.T.);
#3473=FACE_OUTER_BOUND('',#10293,.T.);
#3474=FACE_OUTER_BOUND('',#10294,.T.);
#3475=FACE_OUTER_BOUND('',#10295,.T.);
#3476=FACE_OUTER_BOUND('',#10296,.T.);
#3477=FACE_OUTER_BOUND('',#10297,.T.);
#3478=FACE_OUTER_BOUND('',#10298,.T.);
#3479=FACE_OUTER_BOUND('',#10299,.T.);
#3480=FACE_OUTER_BOUND('',#10300,.T.);
#3481=FACE_OUTER_BOUND('',#10301,.T.);
#3482=FACE_OUTER_BOUND('',#10302,.T.);
#3483=FACE_OUTER_BOUND('',#10303,.T.);
#3484=FACE_OUTER_BOUND('',#10304,.T.);
#3485=FACE_OUTER_BOUND('',#10305,.T.);
#3486=FACE_OUTER_BOUND('',#10306,.T.);
#3487=FACE_OUTER_BOUND('',#10307,.T.);
#3488=FACE_OUTER_BOUND('',#10308,.T.);
#3489=FACE_OUTER_BOUND('',#10309,.T.);
#3490=FACE_OUTER_BOUND('',#10310,.T.);
#3491=FACE_OUTER_BOUND('',#10311,.T.);
#3492=FACE_OUTER_BOUND('',#10312,.T.);
#3493=FACE_OUTER_BOUND('',#10313,.T.);
#3494=FACE_OUTER_BOUND('',#10314,.T.);
#3495=FACE_OUTER_BOUND('',#10315,.T.);
#3496=FACE_OUTER_BOUND('',#10316,.T.);
#3497=FACE_OUTER_BOUND('',#10317,.T.);
#3498=FACE_OUTER_BOUND('',#10318,.T.);
#3499=FACE_OUTER_BOUND('',#10319,.T.);
#3500=FACE_OUTER_BOUND('',#10320,.T.);
#3501=FACE_OUTER_BOUND('',#10321,.T.);
#3502=FACE_OUTER_BOUND('',#10322,.T.);
#3503=FACE_OUTER_BOUND('',#10323,.T.);
#3504=FACE_OUTER_BOUND('',#10324,.T.);
#3505=FACE_OUTER_BOUND('',#10325,.T.);
#3506=FACE_OUTER_BOUND('',#10326,.T.);
#3507=FACE_OUTER_BOUND('',#10327,.T.);
#3508=FACE_OUTER_BOUND('',#10328,.T.);
#3509=FACE_OUTER_BOUND('',#10329,.T.);
#3510=FACE_OUTER_BOUND('',#10330,.T.);
#3511=FACE_OUTER_BOUND('',#10331,.T.);
#3512=FACE_OUTER_BOUND('',#10332,.T.);
#3513=FACE_OUTER_BOUND('',#10333,.T.);
#3514=FACE_OUTER_BOUND('',#10334,.T.);
#3515=FACE_OUTER_BOUND('',#10335,.T.);
#3516=FACE_OUTER_BOUND('',#10336,.T.);
#3517=FACE_OUTER_BOUND('',#10337,.T.);
#3518=FACE_OUTER_BOUND('',#10338,.T.);
#3519=FACE_OUTER_BOUND('',#10339,.T.);
#3520=FACE_OUTER_BOUND('',#10340,.T.);
#3521=FACE_OUTER_BOUND('',#10341,.T.);
#3522=FACE_OUTER_BOUND('',#10342,.T.);
#3523=FACE_OUTER_BOUND('',#10343,.T.);
#3524=FACE_OUTER_BOUND('',#10344,.T.);
#3525=FACE_OUTER_BOUND('',#10345,.T.);
#3526=FACE_OUTER_BOUND('',#10346,.T.);
#3527=FACE_OUTER_BOUND('',#10347,.T.);
#3528=FACE_OUTER_BOUND('',#10348,.T.);
#3529=FACE_OUTER_BOUND('',#10349,.T.);
#3530=FACE_OUTER_BOUND('',#10350,.T.);
#3531=FACE_OUTER_BOUND('',#10351,.T.);
#3532=FACE_OUTER_BOUND('',#10352,.T.);
#3533=FACE_OUTER_BOUND('',#10353,.T.);
#3534=FACE_OUTER_BOUND('',#10354,.T.);
#3535=FACE_OUTER_BOUND('',#10355,.T.);
#3536=FACE_OUTER_BOUND('',#10356,.T.);
#3537=FACE_OUTER_BOUND('',#10357,.T.);
#3538=FACE_OUTER_BOUND('',#10358,.T.);
#3539=FACE_OUTER_BOUND('',#10359,.T.);
#3540=FACE_OUTER_BOUND('',#10360,.T.);
#3541=FACE_OUTER_BOUND('',#10361,.T.);
#3542=FACE_OUTER_BOUND('',#10362,.T.);
#3543=FACE_OUTER_BOUND('',#10363,.T.);
#3544=FACE_OUTER_BOUND('',#10364,.T.);
#3545=FACE_OUTER_BOUND('',#10365,.T.);
#3546=FACE_OUTER_BOUND('',#10366,.T.);
#3547=FACE_OUTER_BOUND('',#10367,.T.);
#3548=FACE_OUTER_BOUND('',#10368,.T.);
#3549=FACE_OUTER_BOUND('',#10369,.T.);
#3550=FACE_OUTER_BOUND('',#10370,.T.);
#3551=FACE_OUTER_BOUND('',#10371,.T.);
#3552=FACE_OUTER_BOUND('',#10372,.T.);
#3553=FACE_OUTER_BOUND('',#10373,.T.);
#3554=FACE_OUTER_BOUND('',#10374,.T.);
#3555=FACE_OUTER_BOUND('',#10375,.T.);
#3556=FACE_OUTER_BOUND('',#10376,.T.);
#3557=FACE_OUTER_BOUND('',#10377,.T.);
#3558=FACE_OUTER_BOUND('',#10378,.T.);
#3559=FACE_OUTER_BOUND('',#10379,.T.);
#3560=FACE_OUTER_BOUND('',#10380,.T.);
#3561=FACE_OUTER_BOUND('',#10381,.T.);
#3562=FACE_OUTER_BOUND('',#10382,.T.);
#3563=FACE_OUTER_BOUND('',#10383,.T.);
#3564=FACE_OUTER_BOUND('',#10384,.T.);
#3565=FACE_OUTER_BOUND('',#10385,.T.);
#3566=FACE_OUTER_BOUND('',#10386,.T.);
#3567=FACE_OUTER_BOUND('',#10387,.T.);
#3568=FACE_OUTER_BOUND('',#10388,.T.);
#3569=FACE_OUTER_BOUND('',#10389,.T.);
#3570=FACE_OUTER_BOUND('',#10390,.T.);
#3571=FACE_OUTER_BOUND('',#10391,.T.);
#3572=FACE_OUTER_BOUND('',#10392,.T.);
#3573=FACE_OUTER_BOUND('',#10393,.T.);
#3574=FACE_OUTER_BOUND('',#10394,.T.);
#3575=FACE_OUTER_BOUND('',#10395,.T.);
#3576=FACE_OUTER_BOUND('',#10396,.T.);
#3577=FACE_OUTER_BOUND('',#10397,.T.);
#3578=FACE_OUTER_BOUND('',#10398,.T.);
#3579=FACE_OUTER_BOUND('',#10399,.T.);
#3580=FACE_OUTER_BOUND('',#10400,.T.);
#3581=FACE_OUTER_BOUND('',#10401,.T.);
#3582=FACE_OUTER_BOUND('',#10402,.T.);
#3583=FACE_OUTER_BOUND('',#10403,.T.);
#3584=FACE_OUTER_BOUND('',#10404,.T.);
#3585=FACE_OUTER_BOUND('',#10405,.T.);
#3586=FACE_OUTER_BOUND('',#10406,.T.);
#3587=FACE_OUTER_BOUND('',#10407,.T.);
#3588=FACE_OUTER_BOUND('',#10408,.T.);
#3589=FACE_OUTER_BOUND('',#10409,.T.);
#3590=FACE_OUTER_BOUND('',#10410,.T.);
#3591=FACE_OUTER_BOUND('',#10411,.T.);
#3592=FACE_OUTER_BOUND('',#10412,.T.);
#3593=FACE_OUTER_BOUND('',#10413,.T.);
#3594=FACE_OUTER_BOUND('',#10414,.T.);
#3595=FACE_OUTER_BOUND('',#10415,.T.);
#3596=FACE_OUTER_BOUND('',#10416,.T.);
#3597=FACE_OUTER_BOUND('',#10417,.T.);
#3598=FACE_OUTER_BOUND('',#10418,.T.);
#3599=FACE_OUTER_BOUND('',#10419,.T.);
#3600=FACE_OUTER_BOUND('',#10420,.T.);
#3601=FACE_OUTER_BOUND('',#10421,.T.);
#3602=FACE_OUTER_BOUND('',#10422,.T.);
#3603=FACE_OUTER_BOUND('',#10423,.T.);
#3604=FACE_OUTER_BOUND('',#10424,.T.);
#3605=FACE_OUTER_BOUND('',#10425,.T.);
#3606=FACE_OUTER_BOUND('',#10426,.T.);
#3607=FACE_OUTER_BOUND('',#10427,.T.);
#3608=FACE_OUTER_BOUND('',#10428,.T.);
#3609=FACE_OUTER_BOUND('',#10429,.T.);
#3610=FACE_OUTER_BOUND('',#10430,.T.);
#3611=FACE_OUTER_BOUND('',#10431,.T.);
#3612=FACE_OUTER_BOUND('',#10432,.T.);
#3613=FACE_OUTER_BOUND('',#10433,.T.);
#3614=FACE_OUTER_BOUND('',#10434,.T.);
#3615=FACE_OUTER_BOUND('',#10435,.T.);
#3616=FACE_OUTER_BOUND('',#10436,.T.);
#3617=FACE_OUTER_BOUND('',#10437,.T.);
#3618=FACE_OUTER_BOUND('',#10438,.T.);
#3619=FACE_OUTER_BOUND('',#10439,.T.);
#3620=FACE_OUTER_BOUND('',#10440,.T.);
#3621=FACE_OUTER_BOUND('',#10441,.T.);
#3622=FACE_OUTER_BOUND('',#10442,.T.);
#3623=FACE_OUTER_BOUND('',#10443,.T.);
#3624=FACE_OUTER_BOUND('',#10444,.T.);
#3625=FACE_OUTER_BOUND('',#10445,.T.);
#3626=FACE_OUTER_BOUND('',#10446,.T.);
#3627=FACE_OUTER_BOUND('',#10447,.T.);
#3628=FACE_OUTER_BOUND('',#10448,.T.);
#3629=FACE_OUTER_BOUND('',#10449,.T.);
#3630=FACE_OUTER_BOUND('',#10450,.T.);
#3631=FACE_OUTER_BOUND('',#10451,.T.);
#3632=FACE_OUTER_BOUND('',#10452,.T.);
#3633=FACE_OUTER_BOUND('',#10453,.T.);
#3634=FACE_OUTER_BOUND('',#10454,.T.);
#3635=FACE_OUTER_BOUND('',#10455,.T.);
#3636=FACE_OUTER_BOUND('',#10456,.T.);
#3637=FACE_OUTER_BOUND('',#10457,.T.);
#3638=FACE_OUTER_BOUND('',#10458,.T.);
#3639=FACE_OUTER_BOUND('',#10459,.T.);
#3640=FACE_OUTER_BOUND('',#10460,.T.);
#3641=FACE_OUTER_BOUND('',#10461,.T.);
#3642=FACE_OUTER_BOUND('',#10462,.T.);
#3643=FACE_OUTER_BOUND('',#10463,.T.);
#3644=FACE_OUTER_BOUND('',#10464,.T.);
#3645=FACE_OUTER_BOUND('',#10465,.T.);
#3646=FACE_OUTER_BOUND('',#10466,.T.);
#3647=FACE_OUTER_BOUND('',#10467,.T.);
#3648=FACE_OUTER_BOUND('',#10468,.T.);
#3649=FACE_OUTER_BOUND('',#10469,.T.);
#3650=FACE_OUTER_BOUND('',#10470,.T.);
#3651=FACE_OUTER_BOUND('',#10471,.T.);
#3652=FACE_OUTER_BOUND('',#10472,.T.);
#3653=FACE_OUTER_BOUND('',#10473,.T.);
#3654=FACE_OUTER_BOUND('',#10474,.T.);
#3655=FACE_OUTER_BOUND('',#10475,.T.);
#3656=FACE_OUTER_BOUND('',#10476,.T.);
#3657=FACE_OUTER_BOUND('',#10477,.T.);
#3658=FACE_OUTER_BOUND('',#10478,.T.);
#3659=FACE_OUTER_BOUND('',#10479,.T.);
#3660=FACE_OUTER_BOUND('',#10480,.T.);
#3661=FACE_OUTER_BOUND('',#10481,.T.);
#3662=FACE_OUTER_BOUND('',#10482,.T.);
#3663=FACE_OUTER_BOUND('',#10483,.T.);
#3664=FACE_OUTER_BOUND('',#10484,.T.);
#3665=FACE_OUTER_BOUND('',#10485,.T.);
#3666=FACE_OUTER_BOUND('',#10486,.T.);
#3667=FACE_OUTER_BOUND('',#10487,.T.);
#3668=FACE_OUTER_BOUND('',#10488,.T.);
#3669=FACE_OUTER_BOUND('',#10489,.T.);
#3670=FACE_OUTER_BOUND('',#10490,.T.);
#3671=FACE_OUTER_BOUND('',#10491,.T.);
#3672=FACE_OUTER_BOUND('',#10492,.T.);
#3673=FACE_OUTER_BOUND('',#10493,.T.);
#3674=FACE_OUTER_BOUND('',#10494,.T.);
#3675=FACE_OUTER_BOUND('',#10495,.T.);
#3676=FACE_OUTER_BOUND('',#10496,.T.);
#3677=FACE_OUTER_BOUND('',#10497,.T.);
#3678=FACE_OUTER_BOUND('',#10498,.T.);
#3679=FACE_OUTER_BOUND('',#10499,.T.);
#3680=FACE_OUTER_BOUND('',#10500,.T.);
#3681=FACE_OUTER_BOUND('',#10501,.T.);
#3682=FACE_OUTER_BOUND('',#10502,.T.);
#3683=FACE_OUTER_BOUND('',#10503,.T.);
#3684=FACE_OUTER_BOUND('',#10504,.T.);
#3685=FACE_OUTER_BOUND('',#10505,.T.);
#3686=FACE_OUTER_BOUND('',#10506,.T.);
#3687=FACE_OUTER_BOUND('',#10507,.T.);
#3688=FACE_OUTER_BOUND('',#10508,.T.);
#3689=FACE_OUTER_BOUND('',#10509,.T.);
#3690=FACE_OUTER_BOUND('',#10510,.T.);
#3691=FACE_OUTER_BOUND('',#10511,.T.);
#3692=FACE_OUTER_BOUND('',#10512,.T.);
#3693=FACE_OUTER_BOUND('',#10513,.T.);
#3694=FACE_OUTER_BOUND('',#10514,.T.);
#3695=FACE_OUTER_BOUND('',#10515,.T.);
#3696=FACE_OUTER_BOUND('',#10516,.T.);
#3697=FACE_OUTER_BOUND('',#10517,.T.);
#3698=FACE_OUTER_BOUND('',#10518,.T.);
#3699=FACE_OUTER_BOUND('',#10519,.T.);
#3700=FACE_OUTER_BOUND('',#10520,.T.);
#3701=FACE_OUTER_BOUND('',#10521,.T.);
#3702=FACE_OUTER_BOUND('',#10522,.T.);
#3703=FACE_OUTER_BOUND('',#10523,.T.);
#3704=FACE_OUTER_BOUND('',#10524,.T.);
#3705=FACE_OUTER_BOUND('',#10525,.T.);
#3706=FACE_OUTER_BOUND('',#10526,.T.);
#3707=FACE_OUTER_BOUND('',#10527,.T.);
#3708=FACE_OUTER_BOUND('',#10528,.T.);
#3709=FACE_OUTER_BOUND('',#10529,.T.);
#3710=FACE_OUTER_BOUND('',#10530,.T.);
#3711=FACE_OUTER_BOUND('',#10531,.T.);
#3712=FACE_OUTER_BOUND('',#10532,.T.);
#3713=FACE_OUTER_BOUND('',#10533,.T.);
#3714=FACE_OUTER_BOUND('',#10534,.T.);
#3715=FACE_OUTER_BOUND('',#10535,.T.);
#3716=FACE_OUTER_BOUND('',#10536,.T.);
#3717=FACE_OUTER_BOUND('',#10537,.T.);
#3718=FACE_OUTER_BOUND('',#10538,.T.);
#3719=FACE_OUTER_BOUND('',#10539,.T.);
#3720=FACE_OUTER_BOUND('',#10540,.T.);
#3721=FACE_OUTER_BOUND('',#10541,.T.);
#3722=FACE_OUTER_BOUND('',#10542,.T.);
#3723=FACE_OUTER_BOUND('',#10543,.T.);
#3724=FACE_OUTER_BOUND('',#10544,.T.);
#3725=FACE_OUTER_BOUND('',#10545,.T.);
#3726=FACE_OUTER_BOUND('',#10546,.T.);
#3727=FACE_OUTER_BOUND('',#10547,.T.);
#3728=FACE_OUTER_BOUND('',#10548,.T.);
#3729=FACE_OUTER_BOUND('',#10549,.T.);
#3730=FACE_OUTER_BOUND('',#10550,.T.);
#3731=FACE_OUTER_BOUND('',#10551,.T.);
#3732=FACE_OUTER_BOUND('',#10552,.T.);
#3733=FACE_OUTER_BOUND('',#10553,.T.);
#3734=FACE_OUTER_BOUND('',#10554,.T.);
#3735=FACE_OUTER_BOUND('',#10555,.T.);
#3736=FACE_OUTER_BOUND('',#10556,.T.);
#3737=FACE_OUTER_BOUND('',#10557,.T.);
#3738=FACE_OUTER_BOUND('',#10558,.T.);
#3739=FACE_OUTER_BOUND('',#10559,.T.);
#3740=FACE_OUTER_BOUND('',#10560,.T.);
#3741=FACE_OUTER_BOUND('',#10561,.T.);
#3742=FACE_OUTER_BOUND('',#10562,.T.);
#3743=FACE_OUTER_BOUND('',#10563,.T.);
#3744=FACE_OUTER_BOUND('',#10564,.T.);
#3745=FACE_OUTER_BOUND('',#10565,.T.);
#3746=FACE_OUTER_BOUND('',#10566,.T.);
#3747=FACE_OUTER_BOUND('',#10567,.T.);
#3748=FACE_OUTER_BOUND('',#10568,.T.);
#3749=FACE_OUTER_BOUND('',#10569,.T.);
#3750=FACE_OUTER_BOUND('',#10570,.T.);
#3751=FACE_OUTER_BOUND('',#10571,.T.);
#3752=FACE_OUTER_BOUND('',#10572,.T.);
#3753=FACE_OUTER_BOUND('',#10573,.T.);
#3754=FACE_OUTER_BOUND('',#10574,.T.);
#3755=FACE_OUTER_BOUND('',#10575,.T.);
#3756=FACE_OUTER_BOUND('',#10576,.T.);
#3757=FACE_OUTER_BOUND('',#10577,.T.);
#3758=FACE_OUTER_BOUND('',#10578,.T.);
#3759=FACE_OUTER_BOUND('',#10579,.T.);
#3760=FACE_OUTER_BOUND('',#10580,.T.);
#3761=FACE_OUTER_BOUND('',#10581,.T.);
#3762=FACE_OUTER_BOUND('',#10582,.T.);
#3763=FACE_OUTER_BOUND('',#10583,.T.);
#3764=FACE_OUTER_BOUND('',#10584,.T.);
#3765=FACE_OUTER_BOUND('',#10585,.T.);
#3766=FACE_OUTER_BOUND('',#10586,.T.);
#3767=FACE_OUTER_BOUND('',#10587,.T.);
#3768=FACE_OUTER_BOUND('',#10588,.T.);
#3769=FACE_OUTER_BOUND('',#10589,.T.);
#3770=FACE_OUTER_BOUND('',#10590,.T.);
#3771=FACE_OUTER_BOUND('',#10591,.T.);
#3772=FACE_OUTER_BOUND('',#10592,.T.);
#3773=FACE_OUTER_BOUND('',#10593,.T.);
#3774=FACE_OUTER_BOUND('',#10594,.T.);
#3775=FACE_OUTER_BOUND('',#10595,.T.);
#3776=FACE_OUTER_BOUND('',#10596,.T.);
#3777=FACE_OUTER_BOUND('',#10597,.T.);
#3778=FACE_OUTER_BOUND('',#10598,.T.);
#3779=FACE_OUTER_BOUND('',#10599,.T.);
#3780=FACE_OUTER_BOUND('',#10600,.T.);
#3781=FACE_OUTER_BOUND('',#10601,.T.);
#3782=FACE_OUTER_BOUND('',#10602,.T.);
#3783=FACE_OUTER_BOUND('',#10603,.T.);
#3784=FACE_OUTER_BOUND('',#10604,.T.);
#3785=FACE_OUTER_BOUND('',#10605,.T.);
#3786=FACE_OUTER_BOUND('',#10606,.T.);
#3787=FACE_OUTER_BOUND('',#10607,.T.);
#3788=FACE_OUTER_BOUND('',#10608,.T.);
#3789=FACE_OUTER_BOUND('',#10609,.T.);
#3790=FACE_OUTER_BOUND('',#10610,.T.);
#3791=FACE_OUTER_BOUND('',#10611,.T.);
#3792=FACE_OUTER_BOUND('',#10612,.T.);
#3793=FACE_OUTER_BOUND('',#10613,.T.);
#3794=FACE_OUTER_BOUND('',#10614,.T.);
#3795=FACE_OUTER_BOUND('',#10615,.T.);
#3796=FACE_OUTER_BOUND('',#10616,.T.);
#3797=FACE_OUTER_BOUND('',#10617,.T.);
#3798=FACE_OUTER_BOUND('',#10618,.T.);
#3799=FACE_OUTER_BOUND('',#10619,.T.);
#3800=FACE_OUTER_BOUND('',#10620,.T.);
#3801=FACE_OUTER_BOUND('',#10621,.T.);
#3802=FACE_OUTER_BOUND('',#10622,.T.);
#3803=FACE_OUTER_BOUND('',#10623,.T.);
#3804=FACE_OUTER_BOUND('',#10624,.T.);
#3805=FACE_OUTER_BOUND('',#10625,.T.);
#3806=FACE_OUTER_BOUND('',#10626,.T.);
#3807=FACE_OUTER_BOUND('',#10627,.T.);
#3808=FACE_OUTER_BOUND('',#10628,.T.);
#3809=FACE_OUTER_BOUND('',#10629,.T.);
#3810=FACE_OUTER_BOUND('',#10630,.T.);
#3811=FACE_OUTER_BOUND('',#10631,.T.);
#3812=FACE_OUTER_BOUND('',#10632,.T.);
#3813=FACE_OUTER_BOUND('',#10633,.T.);
#3814=FACE_OUTER_BOUND('',#10634,.T.);
#3815=FACE_OUTER_BOUND('',#10635,.T.);
#3816=FACE_OUTER_BOUND('',#10636,.T.);
#3817=FACE_OUTER_BOUND('',#10637,.T.);
#3818=FACE_OUTER_BOUND('',#10638,.T.);
#3819=FACE_OUTER_BOUND('',#10639,.T.);
#3820=FACE_OUTER_BOUND('',#10640,.T.);
#3821=FACE_OUTER_BOUND('',#10641,.T.);
#3822=FACE_OUTER_BOUND('',#10642,.T.);
#3823=FACE_OUTER_BOUND('',#10643,.T.);
#3824=FACE_OUTER_BOUND('',#10644,.T.);
#3825=FACE_OUTER_BOUND('',#10645,.T.);
#3826=FACE_OUTER_BOUND('',#10646,.T.);
#3827=FACE_OUTER_BOUND('',#10647,.T.);
#3828=FACE_OUTER_BOUND('',#10648,.T.);
#3829=FACE_OUTER_BOUND('',#10649,.T.);
#3830=FACE_OUTER_BOUND('',#10650,.T.);
#3831=FACE_OUTER_BOUND('',#10651,.T.);
#3832=FACE_OUTER_BOUND('',#10652,.T.);
#3833=FACE_OUTER_BOUND('',#10653,.T.);
#3834=FACE_OUTER_BOUND('',#10654,.T.);
#3835=FACE_OUTER_BOUND('',#10655,.T.);
#3836=FACE_OUTER_BOUND('',#10656,.T.);
#3837=FACE_OUTER_BOUND('',#10657,.T.);
#3838=FACE_OUTER_BOUND('',#10658,.T.);
#3839=FACE_OUTER_BOUND('',#10659,.T.);
#3840=FACE_OUTER_BOUND('',#10660,.T.);
#3841=FACE_OUTER_BOUND('',#10661,.T.);
#3842=FACE_OUTER_BOUND('',#10662,.T.);
#3843=FACE_OUTER_BOUND('',#10663,.T.);
#3844=FACE_OUTER_BOUND('',#10664,.T.);
#3845=FACE_OUTER_BOUND('',#10665,.T.);
#3846=FACE_OUTER_BOUND('',#10666,.T.);
#3847=FACE_OUTER_BOUND('',#10667,.T.);
#3848=FACE_OUTER_BOUND('',#10668,.T.);
#3849=FACE_OUTER_BOUND('',#10669,.T.);
#3850=FACE_OUTER_BOUND('',#10670,.T.);
#3851=FACE_OUTER_BOUND('',#10671,.T.);
#3852=FACE_OUTER_BOUND('',#10672,.T.);
#3853=FACE_OUTER_BOUND('',#10673,.T.);
#3854=FACE_OUTER_BOUND('',#10674,.T.);
#3855=FACE_OUTER_BOUND('',#10675,.T.);
#3856=FACE_OUTER_BOUND('',#10676,.T.);
#3857=FACE_OUTER_BOUND('',#10677,.T.);
#3858=FACE_OUTER_BOUND('',#10678,.T.);
#3859=FACE_OUTER_BOUND('',#10679,.T.);
#3860=FACE_OUTER_BOUND('',#10680,.T.);
#3861=FACE_OUTER_BOUND('',#10681,.T.);
#3862=FACE_OUTER_BOUND('',#10682,.T.);
#3863=FACE_OUTER_BOUND('',#10683,.T.);
#3864=FACE_OUTER_BOUND('',#10684,.T.);
#3865=FACE_OUTER_BOUND('',#10685,.T.);
#3866=FACE_OUTER_BOUND('',#10686,.T.);
#3867=FACE_OUTER_BOUND('',#10687,.T.);
#3868=FACE_OUTER_BOUND('',#10688,.T.);
#3869=FACE_OUTER_BOUND('',#10689,.T.);
#3870=FACE_OUTER_BOUND('',#10690,.T.);
#3871=FACE_OUTER_BOUND('',#10691,.T.);
#3872=FACE_OUTER_BOUND('',#10692,.T.);
#3873=FACE_OUTER_BOUND('',#10693,.T.);
#3874=FACE_OUTER_BOUND('',#10694,.T.);
#3875=FACE_OUTER_BOUND('',#10695,.T.);
#3876=FACE_OUTER_BOUND('',#10696,.T.);
#3877=FACE_OUTER_BOUND('',#10697,.T.);
#3878=FACE_OUTER_BOUND('',#10698,.T.);
#3879=FACE_OUTER_BOUND('',#10699,.T.);
#3880=FACE_OUTER_BOUND('',#10700,.T.);
#3881=FACE_OUTER_BOUND('',#10701,.T.);
#3882=FACE_OUTER_BOUND('',#10702,.T.);
#3883=FACE_OUTER_BOUND('',#10703,.T.);
#3884=FACE_OUTER_BOUND('',#10704,.T.);
#3885=FACE_OUTER_BOUND('',#10705,.T.);
#3886=FACE_OUTER_BOUND('',#10706,.T.);
#3887=FACE_OUTER_BOUND('',#10707,.T.);
#3888=FACE_OUTER_BOUND('',#10708,.T.);
#3889=FACE_OUTER_BOUND('',#10709,.T.);
#3890=FACE_OUTER_BOUND('',#10710,.T.);
#3891=FACE_OUTER_BOUND('',#10711,.T.);
#3892=FACE_OUTER_BOUND('',#10712,.T.);
#3893=FACE_OUTER_BOUND('',#10713,.T.);
#3894=FACE_OUTER_BOUND('',#10714,.T.);
#3895=FACE_OUTER_BOUND('',#10715,.T.);
#3896=FACE_OUTER_BOUND('',#10716,.T.);
#3897=FACE_OUTER_BOUND('',#10717,.T.);
#3898=FACE_OUTER_BOUND('',#10718,.T.);
#3899=FACE_OUTER_BOUND('',#10719,.T.);
#3900=FACE_OUTER_BOUND('',#10720,.T.);
#3901=FACE_OUTER_BOUND('',#10721,.T.);
#3902=FACE_OUTER_BOUND('',#10722,.T.);
#3903=FACE_OUTER_BOUND('',#10723,.T.);
#3904=FACE_OUTER_BOUND('',#10724,.T.);
#3905=FACE_OUTER_BOUND('',#10725,.T.);
#3906=FACE_OUTER_BOUND('',#10726,.T.);
#3907=FACE_OUTER_BOUND('',#10727,.T.);
#3908=FACE_OUTER_BOUND('',#10728,.T.);
#3909=FACE_OUTER_BOUND('',#10729,.T.);
#3910=FACE_OUTER_BOUND('',#10730,.T.);
#3911=FACE_OUTER_BOUND('',#10731,.T.);
#3912=FACE_OUTER_BOUND('',#10732,.T.);
#3913=FACE_OUTER_BOUND('',#10733,.T.);
#3914=FACE_OUTER_BOUND('',#10734,.T.);
#3915=FACE_OUTER_BOUND('',#10735,.T.);
#3916=FACE_OUTER_BOUND('',#10736,.T.);
#3917=FACE_OUTER_BOUND('',#10737,.T.);
#3918=FACE_OUTER_BOUND('',#10738,.T.);
#3919=FACE_OUTER_BOUND('',#10739,.T.);
#3920=FACE_OUTER_BOUND('',#10740,.T.);
#3921=FACE_OUTER_BOUND('',#10741,.T.);
#3922=FACE_OUTER_BOUND('',#10742,.T.);
#3923=FACE_OUTER_BOUND('',#10743,.T.);
#3924=FACE_OUTER_BOUND('',#10744,.T.);
#3925=FACE_OUTER_BOUND('',#10745,.T.);
#3926=FACE_OUTER_BOUND('',#10746,.T.);
#3927=FACE_OUTER_BOUND('',#10747,.T.);
#3928=FACE_OUTER_BOUND('',#10748,.T.);
#3929=FACE_OUTER_BOUND('',#10749,.T.);
#3930=FACE_OUTER_BOUND('',#10750,.T.);
#3931=FACE_OUTER_BOUND('',#10751,.T.);
#3932=FACE_OUTER_BOUND('',#10752,.T.);
#3933=FACE_OUTER_BOUND('',#10753,.T.);
#3934=FACE_OUTER_BOUND('',#10754,.T.);
#3935=FACE_OUTER_BOUND('',#10755,.T.);
#3936=FACE_OUTER_BOUND('',#10756,.T.);
#3937=FACE_OUTER_BOUND('',#10757,.T.);
#3938=FACE_OUTER_BOUND('',#10758,.T.);
#3939=FACE_OUTER_BOUND('',#10759,.T.);
#3940=FACE_OUTER_BOUND('',#10760,.T.);
#3941=FACE_OUTER_BOUND('',#10761,.T.);
#3942=FACE_OUTER_BOUND('',#10762,.T.);
#3943=FACE_OUTER_BOUND('',#10763,.T.);
#3944=FACE_OUTER_BOUND('',#10764,.T.);
#3945=FACE_OUTER_BOUND('',#10765,.T.);
#3946=FACE_OUTER_BOUND('',#10766,.T.);
#3947=FACE_OUTER_BOUND('',#10767,.T.);
#3948=FACE_OUTER_BOUND('',#10768,.T.);
#3949=FACE_OUTER_BOUND('',#10769,.T.);
#3950=FACE_OUTER_BOUND('',#10770,.T.);
#3951=FACE_OUTER_BOUND('',#10771,.T.);
#3952=FACE_OUTER_BOUND('',#10772,.T.);
#3953=FACE_OUTER_BOUND('',#10773,.T.);
#3954=FACE_OUTER_BOUND('',#10774,.T.);
#3955=FACE_OUTER_BOUND('',#10775,.T.);
#3956=FACE_OUTER_BOUND('',#10776,.T.);
#3957=FACE_OUTER_BOUND('',#10777,.T.);
#3958=FACE_OUTER_BOUND('',#10778,.T.);
#3959=FACE_OUTER_BOUND('',#10779,.T.);
#3960=FACE_OUTER_BOUND('',#10780,.T.);
#3961=FACE_OUTER_BOUND('',#10781,.T.);
#3962=FACE_OUTER_BOUND('',#10782,.T.);
#3963=FACE_OUTER_BOUND('',#10783,.T.);
#3964=FACE_OUTER_BOUND('',#10784,.T.);
#3965=FACE_OUTER_BOUND('',#10785,.T.);
#3966=FACE_OUTER_BOUND('',#10786,.T.);
#3967=FACE_OUTER_BOUND('',#10787,.T.);
#3968=FACE_OUTER_BOUND('',#10788,.T.);
#3969=FACE_OUTER_BOUND('',#10789,.T.);
#3970=FACE_OUTER_BOUND('',#10790,.T.);
#3971=FACE_OUTER_BOUND('',#10791,.T.);
#3972=FACE_OUTER_BOUND('',#10792,.T.);
#3973=FACE_OUTER_BOUND('',#10793,.T.);
#3974=FACE_OUTER_BOUND('',#10794,.T.);
#3975=FACE_OUTER_BOUND('',#10795,.T.);
#3976=FACE_OUTER_BOUND('',#10796,.T.);
#3977=FACE_OUTER_BOUND('',#10797,.T.);
#3978=FACE_OUTER_BOUND('',#10798,.T.);
#3979=FACE_OUTER_BOUND('',#10799,.T.);
#3980=FACE_OUTER_BOUND('',#10800,.T.);
#3981=FACE_OUTER_BOUND('',#10801,.T.);
#3982=FACE_OUTER_BOUND('',#10802,.T.);
#3983=FACE_OUTER_BOUND('',#10803,.T.);
#3984=FACE_OUTER_BOUND('',#10804,.T.);
#3985=FACE_OUTER_BOUND('',#10805,.T.);
#3986=FACE_OUTER_BOUND('',#10806,.T.);
#3987=FACE_OUTER_BOUND('',#10807,.T.);
#3988=FACE_OUTER_BOUND('',#10808,.T.);
#3989=FACE_OUTER_BOUND('',#10809,.T.);
#3990=FACE_OUTER_BOUND('',#10810,.T.);
#3991=FACE_OUTER_BOUND('',#10811,.T.);
#3992=FACE_OUTER_BOUND('',#10812,.T.);
#3993=FACE_OUTER_BOUND('',#10813,.T.);
#3994=FACE_OUTER_BOUND('',#10814,.T.);
#3995=FACE_OUTER_BOUND('',#10815,.T.);
#3996=FACE_OUTER_BOUND('',#10816,.T.);
#3997=FACE_OUTER_BOUND('',#10817,.T.);
#3998=FACE_OUTER_BOUND('',#10818,.T.);
#3999=FACE_OUTER_BOUND('',#10819,.T.);
#4000=FACE_OUTER_BOUND('',#10820,.T.);
#4001=FACE_OUTER_BOUND('',#10821,.T.);
#4002=FACE_OUTER_BOUND('',#10822,.T.);
#4003=FACE_OUTER_BOUND('',#10823,.T.);
#4004=FACE_OUTER_BOUND('',#10824,.T.);
#4005=FACE_OUTER_BOUND('',#10825,.T.);
#4006=FACE_OUTER_BOUND('',#10826,.T.);
#4007=FACE_OUTER_BOUND('',#10827,.T.);
#4008=FACE_OUTER_BOUND('',#10828,.T.);
#4009=FACE_OUTER_BOUND('',#10829,.T.);
#4010=FACE_OUTER_BOUND('',#10830,.T.);
#4011=FACE_OUTER_BOUND('',#10831,.T.);
#4012=FACE_OUTER_BOUND('',#10832,.T.);
#4013=FACE_OUTER_BOUND('',#10833,.T.);
#4014=FACE_OUTER_BOUND('',#10834,.T.);
#4015=FACE_OUTER_BOUND('',#10835,.T.);
#4016=FACE_OUTER_BOUND('',#10836,.T.);
#4017=FACE_OUTER_BOUND('',#10837,.T.);
#4018=FACE_OUTER_BOUND('',#10838,.T.);
#4019=FACE_OUTER_BOUND('',#10839,.T.);
#4020=FACE_OUTER_BOUND('',#10840,.T.);
#4021=FACE_OUTER_BOUND('',#10841,.T.);
#4022=FACE_OUTER_BOUND('',#10842,.T.);
#4023=FACE_OUTER_BOUND('',#10843,.T.);
#4024=FACE_OUTER_BOUND('',#10844,.T.);
#4025=FACE_OUTER_BOUND('',#10845,.T.);
#4026=FACE_OUTER_BOUND('',#10846,.T.);
#4027=FACE_OUTER_BOUND('',#10847,.T.);
#4028=FACE_OUTER_BOUND('',#10848,.T.);
#4029=FACE_OUTER_BOUND('',#10849,.T.);
#4030=FACE_OUTER_BOUND('',#10850,.T.);
#4031=FACE_OUTER_BOUND('',#10851,.T.);
#4032=FACE_OUTER_BOUND('',#10852,.T.);
#4033=FACE_OUTER_BOUND('',#10853,.T.);
#4034=FACE_OUTER_BOUND('',#10854,.T.);
#4035=FACE_OUTER_BOUND('',#10855,.T.);
#4036=FACE_OUTER_BOUND('',#10856,.T.);
#4037=FACE_OUTER_BOUND('',#10857,.T.);
#4038=FACE_OUTER_BOUND('',#10858,.T.);
#4039=FACE_OUTER_BOUND('',#10859,.T.);
#4040=FACE_OUTER_BOUND('',#10860,.T.);
#4041=FACE_OUTER_BOUND('',#10861,.T.);
#4042=FACE_OUTER_BOUND('',#10862,.T.);
#4043=FACE_OUTER_BOUND('',#10863,.T.);
#4044=FACE_OUTER_BOUND('',#10864,.T.);
#4045=FACE_OUTER_BOUND('',#10865,.T.);
#4046=FACE_OUTER_BOUND('',#10866,.T.);
#4047=FACE_OUTER_BOUND('',#10867,.T.);
#4048=FACE_OUTER_BOUND('',#10868,.T.);
#4049=FACE_OUTER_BOUND('',#10869,.T.);
#4050=FACE_OUTER_BOUND('',#10870,.T.);
#4051=FACE_OUTER_BOUND('',#10871,.T.);
#4052=FACE_OUTER_BOUND('',#10872,.T.);
#4053=FACE_OUTER_BOUND('',#10873,.T.);
#4054=FACE_OUTER_BOUND('',#10874,.T.);
#4055=FACE_OUTER_BOUND('',#10875,.T.);
#4056=FACE_OUTER_BOUND('',#10876,.T.);
#4057=FACE_OUTER_BOUND('',#10877,.T.);
#4058=FACE_OUTER_BOUND('',#10878,.T.);
#4059=FACE_OUTER_BOUND('',#10879,.T.);
#4060=FACE_OUTER_BOUND('',#10880,.T.);
#4061=FACE_OUTER_BOUND('',#10881,.T.);
#4062=FACE_OUTER_BOUND('',#10882,.T.);
#4063=FACE_OUTER_BOUND('',#10883,.T.);
#4064=FACE_OUTER_BOUND('',#10884,.T.);
#4065=FACE_OUTER_BOUND('',#10885,.T.);
#4066=FACE_OUTER_BOUND('',#10886,.T.);
#4067=FACE_OUTER_BOUND('',#10887,.T.);
#4068=FACE_OUTER_BOUND('',#10888,.T.);
#4069=FACE_OUTER_BOUND('',#10889,.T.);
#4070=FACE_OUTER_BOUND('',#10890,.T.);
#4071=FACE_OUTER_BOUND('',#10891,.T.);
#4072=FACE_OUTER_BOUND('',#10892,.T.);
#4073=FACE_OUTER_BOUND('',#10893,.T.);
#4074=FACE_OUTER_BOUND('',#10894,.T.);
#4075=FACE_OUTER_BOUND('',#10895,.T.);
#4076=FACE_OUTER_BOUND('',#10896,.T.);
#4077=FACE_OUTER_BOUND('',#10897,.T.);
#4078=FACE_OUTER_BOUND('',#10898,.T.);
#4079=FACE_OUTER_BOUND('',#10899,.T.);
#4080=FACE_OUTER_BOUND('',#10900,.T.);
#4081=FACE_OUTER_BOUND('',#10901,.T.);
#4082=FACE_OUTER_BOUND('',#10902,.T.);
#4083=FACE_OUTER_BOUND('',#10903,.T.);
#4084=FACE_OUTER_BOUND('',#10904,.T.);
#4085=FACE_OUTER_BOUND('',#10905,.T.);
#4086=FACE_OUTER_BOUND('',#10906,.T.);
#4087=FACE_OUTER_BOUND('',#10907,.T.);
#4088=FACE_OUTER_BOUND('',#10908,.T.);
#4089=FACE_OUTER_BOUND('',#10909,.T.);
#4090=FACE_OUTER_BOUND('',#10910,.T.);
#4091=FACE_OUTER_BOUND('',#10911,.T.);
#4092=FACE_OUTER_BOUND('',#10912,.T.);
#4093=FACE_OUTER_BOUND('',#10913,.T.);
#4094=FACE_OUTER_BOUND('',#10914,.T.);
#4095=FACE_OUTER_BOUND('',#10915,.T.);
#4096=FACE_OUTER_BOUND('',#10916,.T.);
#4097=FACE_OUTER_BOUND('',#10917,.T.);
#4098=FACE_OUTER_BOUND('',#10918,.T.);
#4099=FACE_OUTER_BOUND('',#10919,.T.);
#4100=FACE_OUTER_BOUND('',#10920,.T.);
#4101=FACE_OUTER_BOUND('',#10921,.T.);
#4102=FACE_OUTER_BOUND('',#10922,.T.);
#4103=FACE_OUTER_BOUND('',#10923,.T.);
#4104=FACE_OUTER_BOUND('',#10924,.T.);
#4105=FACE_OUTER_BOUND('',#10925,.T.);
#4106=FACE_OUTER_BOUND('',#10926,.T.);
#4107=FACE_OUTER_BOUND('',#10927,.T.);
#4108=FACE_OUTER_BOUND('',#10928,.T.);
#4109=FACE_OUTER_BOUND('',#10929,.T.);
#4110=FACE_OUTER_BOUND('',#10930,.T.);
#4111=FACE_OUTER_BOUND('',#10931,.T.);
#4112=FACE_OUTER_BOUND('',#10932,.T.);
#4113=FACE_OUTER_BOUND('',#10933,.T.);
#4114=FACE_OUTER_BOUND('',#10934,.T.);
#4115=FACE_OUTER_BOUND('',#10935,.T.);
#4116=FACE_OUTER_BOUND('',#10936,.T.);
#4117=FACE_OUTER_BOUND('',#10937,.T.);
#4118=FACE_OUTER_BOUND('',#10938,.T.);
#4119=FACE_OUTER_BOUND('',#10939,.T.);
#4120=FACE_OUTER_BOUND('',#10940,.T.);
#4121=FACE_OUTER_BOUND('',#10941,.T.);
#4122=FACE_OUTER_BOUND('',#10942,.T.);
#4123=FACE_OUTER_BOUND('',#10943,.T.);
#4124=FACE_OUTER_BOUND('',#10944,.T.);
#4125=FACE_OUTER_BOUND('',#10945,.T.);
#4126=FACE_OUTER_BOUND('',#10946,.T.);
#4127=FACE_OUTER_BOUND('',#10947,.T.);
#4128=FACE_OUTER_BOUND('',#10948,.T.);
#4129=FACE_OUTER_BOUND('',#10949,.T.);
#4130=FACE_OUTER_BOUND('',#10950,.T.);
#4131=FACE_OUTER_BOUND('',#10951,.T.);
#4132=FACE_OUTER_BOUND('',#10952,.T.);
#4133=FACE_OUTER_BOUND('',#10953,.T.);
#4134=FACE_OUTER_BOUND('',#10954,.T.);
#4135=FACE_OUTER_BOUND('',#10955,.T.);
#4136=FACE_OUTER_BOUND('',#10956,.T.);
#4137=FACE_OUTER_BOUND('',#10957,.T.);
#4138=FACE_OUTER_BOUND('',#10958,.T.);
#4139=FACE_OUTER_BOUND('',#10959,.T.);
#4140=FACE_OUTER_BOUND('',#10960,.T.);
#4141=FACE_OUTER_BOUND('',#10961,.T.);
#4142=FACE_OUTER_BOUND('',#10962,.T.);
#4143=FACE_OUTER_BOUND('',#10963,.T.);
#4144=FACE_OUTER_BOUND('',#10964,.T.);
#4145=FACE_OUTER_BOUND('',#10965,.T.);
#4146=FACE_OUTER_BOUND('',#10966,.T.);
#4147=FACE_OUTER_BOUND('',#10967,.T.);
#4148=FACE_OUTER_BOUND('',#10968,.T.);
#4149=FACE_OUTER_BOUND('',#10969,.T.);
#4150=FACE_OUTER_BOUND('',#10970,.T.);
#4151=FACE_OUTER_BOUND('',#10971,.T.);
#4152=FACE_OUTER_BOUND('',#10972,.T.);
#4153=FACE_OUTER_BOUND('',#10973,.T.);
#4154=FACE_OUTER_BOUND('',#10974,.T.);
#4155=FACE_OUTER_BOUND('',#10975,.T.);
#4156=FACE_OUTER_BOUND('',#10976,.T.);
#4157=FACE_OUTER_BOUND('',#10977,.T.);
#4158=FACE_OUTER_BOUND('',#10978,.T.);
#4159=FACE_OUTER_BOUND('',#10979,.T.);
#4160=FACE_OUTER_BOUND('',#10980,.T.);
#4161=FACE_OUTER_BOUND('',#10981,.T.);
#4162=FACE_OUTER_BOUND('',#10982,.T.);
#4163=FACE_OUTER_BOUND('',#10983,.T.);
#4164=FACE_OUTER_BOUND('',#10984,.T.);
#4165=FACE_OUTER_BOUND('',#10985,.T.);
#4166=FACE_OUTER_BOUND('',#10986,.T.);
#4167=FACE_OUTER_BOUND('',#10987,.T.);
#4168=FACE_OUTER_BOUND('',#10988,.T.);
#4169=FACE_OUTER_BOUND('',#10989,.T.);
#4170=FACE_OUTER_BOUND('',#10990,.T.);
#4171=FACE_OUTER_BOUND('',#10991,.T.);
#4172=FACE_OUTER_BOUND('',#10992,.T.);
#4173=FACE_OUTER_BOUND('',#10993,.T.);
#4174=FACE_OUTER_BOUND('',#10994,.T.);
#4175=FACE_OUTER_BOUND('',#10995,.T.);
#4176=FACE_OUTER_BOUND('',#10996,.T.);
#4177=FACE_OUTER_BOUND('',#10997,.T.);
#4178=FACE_OUTER_BOUND('',#10998,.T.);
#4179=FACE_OUTER_BOUND('',#10999,.T.);
#4180=FACE_OUTER_BOUND('',#11000,.T.);
#4181=FACE_OUTER_BOUND('',#11001,.T.);
#4182=FACE_OUTER_BOUND('',#11002,.T.);
#4183=FACE_OUTER_BOUND('',#11003,.T.);
#4184=FACE_OUTER_BOUND('',#11004,.T.);
#4185=FACE_OUTER_BOUND('',#11005,.T.);
#4186=FACE_OUTER_BOUND('',#11006,.T.);
#4187=FACE_OUTER_BOUND('',#11007,.T.);
#4188=FACE_OUTER_BOUND('',#11008,.T.);
#4189=FACE_OUTER_BOUND('',#11009,.T.);
#4190=FACE_OUTER_BOUND('',#11010,.T.);
#4191=FACE_OUTER_BOUND('',#11011,.T.);
#4192=FACE_OUTER_BOUND('',#11012,.T.);
#4193=FACE_OUTER_BOUND('',#11013,.T.);
#4194=FACE_OUTER_BOUND('',#11014,.T.);
#4195=FACE_OUTER_BOUND('',#11015,.T.);
#4196=FACE_OUTER_BOUND('',#11016,.T.);
#4197=FACE_OUTER_BOUND('',#11017,.T.);
#4198=FACE_OUTER_BOUND('',#11018,.T.);
#4199=FACE_OUTER_BOUND('',#11019,.T.);
#4200=FACE_OUTER_BOUND('',#11020,.T.);
#4201=FACE_OUTER_BOUND('',#11021,.T.);
#4202=FACE_OUTER_BOUND('',#11022,.T.);
#4203=FACE_OUTER_BOUND('',#11023,.T.);
#4204=FACE_OUTER_BOUND('',#11024,.T.);
#4205=FACE_OUTER_BOUND('',#11025,.T.);
#4206=FACE_OUTER_BOUND('',#11026,.T.);
#4207=FACE_OUTER_BOUND('',#11027,.T.);
#4208=FACE_OUTER_BOUND('',#11028,.T.);
#4209=FACE_OUTER_BOUND('',#11029,.T.);
#4210=FACE_OUTER_BOUND('',#11030,.T.);
#4211=FACE_OUTER_BOUND('',#11031,.T.);
#4212=FACE_OUTER_BOUND('',#11032,.T.);
#4213=FACE_OUTER_BOUND('',#11033,.T.);
#4214=FACE_OUTER_BOUND('',#11034,.T.);
#4215=FACE_OUTER_BOUND('',#11035,.T.);
#4216=FACE_OUTER_BOUND('',#11036,.T.);
#4217=FACE_OUTER_BOUND('',#11037,.T.);
#4218=FACE_OUTER_BOUND('',#11038,.T.);
#4219=FACE_OUTER_BOUND('',#11039,.T.);
#4220=FACE_OUTER_BOUND('',#11040,.T.);
#4221=FACE_OUTER_BOUND('',#11041,.T.);
#4222=FACE_OUTER_BOUND('',#11042,.T.);
#4223=FACE_OUTER_BOUND('',#11043,.T.);
#4224=FACE_OUTER_BOUND('',#11044,.T.);
#4225=FACE_OUTER_BOUND('',#11045,.T.);
#4226=FACE_OUTER_BOUND('',#11046,.T.);
#4227=FACE_OUTER_BOUND('',#11047,.T.);
#4228=FACE_OUTER_BOUND('',#11048,.T.);
#4229=FACE_OUTER_BOUND('',#11049,.T.);
#4230=FACE_OUTER_BOUND('',#11050,.T.);
#4231=FACE_OUTER_BOUND('',#11051,.T.);
#4232=FACE_OUTER_BOUND('',#11052,.T.);
#4233=FACE_OUTER_BOUND('',#11053,.T.);
#4234=FACE_OUTER_BOUND('',#11054,.T.);
#4235=FACE_OUTER_BOUND('',#11055,.T.);
#4236=FACE_OUTER_BOUND('',#11056,.T.);
#4237=FACE_OUTER_BOUND('',#11057,.T.);
#4238=FACE_OUTER_BOUND('',#11058,.T.);
#4239=FACE_OUTER_BOUND('',#11059,.T.);
#4240=FACE_OUTER_BOUND('',#11060,.T.);
#4241=FACE_OUTER_BOUND('',#11061,.T.);
#4242=FACE_OUTER_BOUND('',#11062,.T.);
#4243=FACE_OUTER_BOUND('',#11063,.T.);
#4244=FACE_OUTER_BOUND('',#11064,.T.);
#4245=FACE_OUTER_BOUND('',#11065,.T.);
#4246=FACE_OUTER_BOUND('',#11066,.T.);
#4247=FACE_OUTER_BOUND('',#11067,.T.);
#4248=FACE_OUTER_BOUND('',#11068,.T.);
#4249=FACE_OUTER_BOUND('',#11069,.T.);
#4250=FACE_OUTER_BOUND('',#11070,.T.);
#4251=FACE_OUTER_BOUND('',#11071,.T.);
#4252=FACE_OUTER_BOUND('',#11072,.T.);
#4253=FACE_OUTER_BOUND('',#11073,.T.);
#4254=FACE_OUTER_BOUND('',#11074,.T.);
#4255=FACE_OUTER_BOUND('',#11075,.T.);
#4256=FACE_OUTER_BOUND('',#11076,.T.);
#4257=FACE_OUTER_BOUND('',#11077,.T.);
#4258=FACE_OUTER_BOUND('',#11078,.T.);
#4259=FACE_OUTER_BOUND('',#11079,.T.);
#4260=FACE_OUTER_BOUND('',#11080,.T.);
#4261=FACE_OUTER_BOUND('',#11081,.T.);
#4262=FACE_OUTER_BOUND('',#11082,.T.);
#4263=FACE_OUTER_BOUND('',#11083,.T.);
#4264=FACE_OUTER_BOUND('',#11084,.T.);
#4265=FACE_OUTER_BOUND('',#11085,.T.);
#4266=FACE_OUTER_BOUND('',#11086,.T.);
#4267=FACE_OUTER_BOUND('',#11087,.T.);
#4268=FACE_OUTER_BOUND('',#11088,.T.);
#4269=FACE_OUTER_BOUND('',#11089,.T.);
#4270=FACE_OUTER_BOUND('',#11090,.T.);
#4271=FACE_OUTER_BOUND('',#11091,.T.);
#4272=FACE_OUTER_BOUND('',#11092,.T.);
#4273=FACE_OUTER_BOUND('',#11093,.T.);
#4274=FACE_OUTER_BOUND('',#11094,.T.);
#4275=FACE_OUTER_BOUND('',#11095,.T.);
#4276=FACE_OUTER_BOUND('',#11096,.T.);
#4277=FACE_OUTER_BOUND('',#11097,.T.);
#4278=FACE_OUTER_BOUND('',#11098,.T.);
#4279=FACE_OUTER_BOUND('',#11099,.T.);
#4280=FACE_OUTER_BOUND('',#11100,.T.);
#4281=FACE_OUTER_BOUND('',#11101,.T.);
#4282=FACE_OUTER_BOUND('',#11102,.T.);
#4283=FACE_OUTER_BOUND('',#11103,.T.);
#4284=FACE_OUTER_BOUND('',#11104,.T.);
#4285=FACE_OUTER_BOUND('',#11105,.T.);
#4286=FACE_OUTER_BOUND('',#11106,.T.);
#4287=FACE_OUTER_BOUND('',#11107,.T.);
#4288=FACE_OUTER_BOUND('',#11108,.T.);
#4289=FACE_OUTER_BOUND('',#11109,.T.);
#4290=FACE_OUTER_BOUND('',#11110,.T.);
#4291=FACE_OUTER_BOUND('',#11111,.T.);
#4292=FACE_OUTER_BOUND('',#11112,.T.);
#4293=FACE_OUTER_BOUND('',#11113,.T.);
#4294=FACE_OUTER_BOUND('',#11114,.T.);
#4295=FACE_OUTER_BOUND('',#11115,.T.);
#4296=FACE_OUTER_BOUND('',#11116,.T.);
#4297=FACE_OUTER_BOUND('',#11117,.T.);
#4298=FACE_OUTER_BOUND('',#11118,.T.);
#4299=FACE_OUTER_BOUND('',#11119,.T.);
#4300=FACE_OUTER_BOUND('',#11120,.T.);
#4301=FACE_OUTER_BOUND('',#11121,.T.);
#4302=FACE_OUTER_BOUND('',#11122,.T.);
#4303=FACE_OUTER_BOUND('',#11123,.T.);
#4304=FACE_OUTER_BOUND('',#11124,.T.);
#4305=FACE_OUTER_BOUND('',#11125,.T.);
#4306=FACE_OUTER_BOUND('',#11126,.T.);
#4307=FACE_OUTER_BOUND('',#11127,.T.);
#4308=FACE_OUTER_BOUND('',#11128,.T.);
#4309=FACE_OUTER_BOUND('',#11129,.T.);
#4310=FACE_OUTER_BOUND('',#11130,.T.);
#4311=FACE_OUTER_BOUND('',#11131,.T.);
#4312=FACE_OUTER_BOUND('',#11132,.T.);
#4313=FACE_OUTER_BOUND('',#11133,.T.);
#4314=FACE_OUTER_BOUND('',#11134,.T.);
#4315=FACE_OUTER_BOUND('',#11135,.T.);
#4316=FACE_OUTER_BOUND('',#11136,.T.);
#4317=FACE_OUTER_BOUND('',#11137,.T.);
#4318=FACE_OUTER_BOUND('',#11138,.T.);
#4319=FACE_OUTER_BOUND('',#11139,.T.);
#4320=FACE_OUTER_BOUND('',#11140,.T.);
#4321=FACE_OUTER_BOUND('',#11141,.T.);
#4322=FACE_OUTER_BOUND('',#11142,.T.);
#4323=FACE_OUTER_BOUND('',#11143,.T.);
#4324=FACE_OUTER_BOUND('',#11144,.T.);
#4325=FACE_OUTER_BOUND('',#11145,.T.);
#4326=FACE_OUTER_BOUND('',#11146,.T.);
#4327=FACE_OUTER_BOUND('',#11147,.T.);
#4328=FACE_OUTER_BOUND('',#11148,.T.);
#4329=FACE_OUTER_BOUND('',#11149,.T.);
#4330=FACE_OUTER_BOUND('',#11150,.T.);
#4331=FACE_OUTER_BOUND('',#11151,.T.);
#4332=FACE_OUTER_BOUND('',#11152,.T.);
#4333=FACE_OUTER_BOUND('',#11153,.T.);
#4334=FACE_OUTER_BOUND('',#11154,.T.);
#4335=FACE_OUTER_BOUND('',#11155,.T.);
#4336=FACE_OUTER_BOUND('',#11156,.T.);
#4337=FACE_OUTER_BOUND('',#11157,.T.);
#4338=FACE_OUTER_BOUND('',#11158,.T.);
#4339=FACE_OUTER_BOUND('',#11159,.T.);
#4340=FACE_OUTER_BOUND('',#11160,.T.);
#4341=FACE_OUTER_BOUND('',#11161,.T.);
#4342=FACE_OUTER_BOUND('',#11162,.T.);
#4343=FACE_OUTER_BOUND('',#11163,.T.);
#4344=FACE_OUTER_BOUND('',#11164,.T.);
#4345=FACE_OUTER_BOUND('',#11165,.T.);
#4346=FACE_OUTER_BOUND('',#11166,.T.);
#4347=FACE_OUTER_BOUND('',#11167,.T.);
#4348=FACE_OUTER_BOUND('',#11168,.T.);
#4349=FACE_OUTER_BOUND('',#11169,.T.);
#4350=FACE_OUTER_BOUND('',#11170,.T.);
#4351=FACE_OUTER_BOUND('',#11171,.T.);
#4352=FACE_OUTER_BOUND('',#11172,.T.);
#4353=FACE_OUTER_BOUND('',#11173,.T.);
#4354=FACE_OUTER_BOUND('',#11174,.T.);
#4355=FACE_OUTER_BOUND('',#11175,.T.);
#4356=FACE_OUTER_BOUND('',#11176,.T.);
#4357=FACE_OUTER_BOUND('',#11177,.T.);
#4358=FACE_OUTER_BOUND('',#11178,.T.);
#4359=FACE_OUTER_BOUND('',#11179,.T.);
#4360=FACE_OUTER_BOUND('',#11180,.T.);
#4361=FACE_OUTER_BOUND('',#11181,.T.);
#4362=FACE_OUTER_BOUND('',#11182,.T.);
#4363=FACE_OUTER_BOUND('',#11183,.T.);
#4364=FACE_OUTER_BOUND('',#11184,.T.);
#4365=FACE_OUTER_BOUND('',#11185,.T.);
#4366=FACE_OUTER_BOUND('',#11186,.T.);
#4367=FACE_OUTER_BOUND('',#11187,.T.);
#4368=FACE_OUTER_BOUND('',#11188,.T.);
#4369=FACE_OUTER_BOUND('',#11189,.T.);
#4370=FACE_OUTER_BOUND('',#11190,.T.);
#4371=FACE_OUTER_BOUND('',#11191,.T.);
#4372=FACE_OUTER_BOUND('',#11192,.T.);
#4373=FACE_OUTER_BOUND('',#11193,.T.);
#4374=FACE_OUTER_BOUND('',#11194,.T.);
#4375=FACE_OUTER_BOUND('',#11195,.T.);
#4376=FACE_OUTER_BOUND('',#11196,.T.);
#4377=FACE_OUTER_BOUND('',#11197,.T.);
#4378=FACE_OUTER_BOUND('',#11198,.T.);
#4379=FACE_OUTER_BOUND('',#11199,.T.);
#4380=FACE_OUTER_BOUND('',#11200,.T.);
#4381=FACE_OUTER_BOUND('',#11201,.T.);
#4382=FACE_OUTER_BOUND('',#11202,.T.);
#4383=FACE_OUTER_BOUND('',#11203,.T.);
#4384=FACE_OUTER_BOUND('',#11204,.T.);
#4385=FACE_OUTER_BOUND('',#11205,.T.);
#4386=FACE_OUTER_BOUND('',#11206,.T.);
#4387=FACE_OUTER_BOUND('',#11207,.T.);
#4388=FACE_OUTER_BOUND('',#11208,.T.);
#4389=FACE_OUTER_BOUND('',#11209,.T.);
#4390=FACE_OUTER_BOUND('',#11210,.T.);
#4391=FACE_OUTER_BOUND('',#11211,.T.);
#4392=FACE_OUTER_BOUND('',#11212,.T.);
#4393=FACE_OUTER_BOUND('',#11213,.T.);
#4394=FACE_OUTER_BOUND('',#11214,.T.);
#4395=FACE_OUTER_BOUND('',#11215,.T.);
#4396=FACE_OUTER_BOUND('',#11216,.T.);
#4397=FACE_OUTER_BOUND('',#11217,.T.);
#4398=FACE_OUTER_BOUND('',#11218,.T.);
#4399=FACE_OUTER_BOUND('',#11219,.T.);
#4400=FACE_OUTER_BOUND('',#11220,.T.);
#4401=FACE_OUTER_BOUND('',#11221,.T.);
#4402=FACE_OUTER_BOUND('',#11222,.T.);
#4403=FACE_OUTER_BOUND('',#11223,.T.);
#4404=FACE_OUTER_BOUND('',#11224,.T.);
#4405=FACE_OUTER_BOUND('',#11225,.T.);
#4406=FACE_OUTER_BOUND('',#11226,.T.);
#4407=FACE_OUTER_BOUND('',#11227,.T.);
#4408=FACE_OUTER_BOUND('',#11228,.T.);
#4409=FACE_OUTER_BOUND('',#11229,.T.);
#4410=FACE_OUTER_BOUND('',#11230,.T.);
#4411=FACE_OUTER_BOUND('',#11231,.T.);
#4412=FACE_OUTER_BOUND('',#11232,.T.);
#4413=FACE_OUTER_BOUND('',#11233,.T.);
#4414=FACE_OUTER_BOUND('',#11234,.T.);
#4415=FACE_OUTER_BOUND('',#11235,.T.);
#4416=FACE_OUTER_BOUND('',#11236,.T.);
#4417=FACE_OUTER_BOUND('',#11237,.T.);
#4418=FACE_OUTER_BOUND('',#11238,.T.);
#4419=FACE_OUTER_BOUND('',#11239,.T.);
#4420=FACE_OUTER_BOUND('',#11240,.T.);
#4421=FACE_OUTER_BOUND('',#11241,.T.);
#4422=FACE_OUTER_BOUND('',#11242,.T.);
#4423=FACE_OUTER_BOUND('',#11243,.T.);
#4424=FACE_OUTER_BOUND('',#11244,.T.);
#4425=FACE_OUTER_BOUND('',#11245,.T.);
#4426=FACE_OUTER_BOUND('',#11246,.T.);
#4427=FACE_OUTER_BOUND('',#11247,.T.);
#4428=FACE_OUTER_BOUND('',#11248,.T.);
#4429=FACE_OUTER_BOUND('',#11249,.T.);
#4430=FACE_OUTER_BOUND('',#11250,.T.);
#4431=FACE_OUTER_BOUND('',#11251,.T.);
#4432=FACE_OUTER_BOUND('',#11252,.T.);
#4433=FACE_OUTER_BOUND('',#11253,.T.);
#4434=FACE_OUTER_BOUND('',#11254,.T.);
#4435=FACE_OUTER_BOUND('',#11255,.T.);
#4436=FACE_OUTER_BOUND('',#11256,.T.);
#4437=FACE_OUTER_BOUND('',#11257,.T.);
#4438=FACE_OUTER_BOUND('',#11258,.T.);
#4439=FACE_OUTER_BOUND('',#11259,.T.);
#4440=FACE_OUTER_BOUND('',#11260,.T.);
#4441=FACE_OUTER_BOUND('',#11261,.T.);
#4442=FACE_OUTER_BOUND('',#11262,.T.);
#4443=FACE_OUTER_BOUND('',#11263,.T.);
#4444=FACE_OUTER_BOUND('',#11264,.T.);
#4445=FACE_OUTER_BOUND('',#11265,.T.);
#4446=FACE_OUTER_BOUND('',#11266,.T.);
#4447=FACE_OUTER_BOUND('',#11267,.T.);
#4448=FACE_OUTER_BOUND('',#11268,.T.);
#4449=FACE_OUTER_BOUND('',#11269,.T.);
#4450=FACE_OUTER_BOUND('',#11270,.T.);
#4451=FACE_OUTER_BOUND('',#11271,.T.);
#4452=FACE_OUTER_BOUND('',#11272,.T.);
#4453=FACE_OUTER_BOUND('',#11273,.T.);
#4454=FACE_OUTER_BOUND('',#11274,.T.);
#4455=FACE_OUTER_BOUND('',#11275,.T.);
#4456=FACE_OUTER_BOUND('',#11276,.T.);
#4457=FACE_OUTER_BOUND('',#11277,.T.);
#4458=FACE_OUTER_BOUND('',#11278,.T.);
#4459=FACE_OUTER_BOUND('',#11279,.T.);
#4460=FACE_OUTER_BOUND('',#11280,.T.);
#4461=FACE_OUTER_BOUND('',#11281,.T.);
#4462=FACE_OUTER_BOUND('',#11282,.T.);
#4463=FACE_OUTER_BOUND('',#11283,.T.);
#4464=FACE_OUTER_BOUND('',#11284,.T.);
#4465=FACE_OUTER_BOUND('',#11285,.T.);
#4466=FACE_OUTER_BOUND('',#11286,.T.);
#4467=FACE_OUTER_BOUND('',#11287,.T.);
#4468=FACE_OUTER_BOUND('',#11288,.T.);
#4469=FACE_OUTER_BOUND('',#11289,.T.);
#4470=FACE_OUTER_BOUND('',#11290,.T.);
#4471=FACE_OUTER_BOUND('',#11291,.T.);
#4472=FACE_OUTER_BOUND('',#11292,.T.);
#4473=FACE_OUTER_BOUND('',#11293,.T.);
#4474=FACE_OUTER_BOUND('',#11294,.T.);
#4475=FACE_OUTER_BOUND('',#11295,.T.);
#4476=FACE_OUTER_BOUND('',#11296,.T.);
#4477=FACE_OUTER_BOUND('',#11297,.T.);
#4478=FACE_OUTER_BOUND('',#11298,.T.);
#4479=FACE_OUTER_BOUND('',#11299,.T.);
#4480=FACE_OUTER_BOUND('',#11300,.T.);
#4481=FACE_OUTER_BOUND('',#11301,.T.);
#4482=FACE_OUTER_BOUND('',#11302,.T.);
#4483=FACE_OUTER_BOUND('',#11303,.T.);
#4484=FACE_OUTER_BOUND('',#11304,.T.);
#4485=FACE_OUTER_BOUND('',#11305,.T.);
#4486=FACE_OUTER_BOUND('',#11306,.T.);
#4487=FACE_OUTER_BOUND('',#11307,.T.);
#4488=FACE_OUTER_BOUND('',#11308,.T.);
#4489=FACE_OUTER_BOUND('',#11309,.T.);
#4490=FACE_OUTER_BOUND('',#11310,.T.);
#4491=FACE_OUTER_BOUND('',#11311,.T.);
#4492=FACE_OUTER_BOUND('',#11312,.T.);
#4493=FACE_OUTER_BOUND('',#11313,.T.);
#4494=FACE_OUTER_BOUND('',#11314,.T.);
#4495=FACE_OUTER_BOUND('',#11315,.T.);
#4496=FACE_OUTER_BOUND('',#11316,.T.);
#4497=FACE_OUTER_BOUND('',#11317,.T.);
#4498=FACE_OUTER_BOUND('',#11318,.T.);
#4499=FACE_OUTER_BOUND('',#11319,.T.);
#4500=FACE_OUTER_BOUND('',#11320,.T.);
#4501=FACE_OUTER_BOUND('',#11321,.T.);
#4502=FACE_OUTER_BOUND('',#11322,.T.);
#4503=FACE_OUTER_BOUND('',#11323,.T.);
#4504=FACE_OUTER_BOUND('',#11324,.T.);
#4505=FACE_OUTER_BOUND('',#11325,.T.);
#4506=FACE_OUTER_BOUND('',#11326,.T.);
#4507=FACE_OUTER_BOUND('',#11327,.T.);
#4508=FACE_OUTER_BOUND('',#11328,.T.);
#4509=FACE_OUTER_BOUND('',#11329,.T.);
#4510=FACE_OUTER_BOUND('',#11330,.T.);
#4511=FACE_OUTER_BOUND('',#11331,.T.);
#4512=FACE_OUTER_BOUND('',#11332,.T.);
#4513=FACE_OUTER_BOUND('',#11333,.T.);
#4514=FACE_OUTER_BOUND('',#11334,.T.);
#4515=FACE_OUTER_BOUND('',#11335,.T.);
#4516=FACE_OUTER_BOUND('',#11336,.T.);
#4517=FACE_OUTER_BOUND('',#11337,.T.);
#4518=FACE_OUTER_BOUND('',#11338,.T.);
#4519=FACE_OUTER_BOUND('',#11339,.T.);
#4520=FACE_OUTER_BOUND('',#11340,.T.);
#4521=FACE_OUTER_BOUND('',#11341,.T.);
#4522=FACE_OUTER_BOUND('',#11342,.T.);
#4523=FACE_OUTER_BOUND('',#11343,.T.);
#4524=FACE_OUTER_BOUND('',#11344,.T.);
#4525=FACE_OUTER_BOUND('',#11345,.T.);
#4526=FACE_OUTER_BOUND('',#11346,.T.);
#4527=FACE_OUTER_BOUND('',#11347,.T.);
#4528=FACE_OUTER_BOUND('',#11348,.T.);
#4529=FACE_OUTER_BOUND('',#11349,.T.);
#4530=FACE_OUTER_BOUND('',#11350,.T.);
#4531=FACE_OUTER_BOUND('',#11351,.T.);
#4532=FACE_OUTER_BOUND('',#11352,.T.);
#4533=FACE_OUTER_BOUND('',#11353,.T.);
#4534=FACE_OUTER_BOUND('',#11354,.T.);
#4535=FACE_OUTER_BOUND('',#11355,.T.);
#4536=FACE_OUTER_BOUND('',#11356,.T.);
#4537=FACE_OUTER_BOUND('',#11357,.T.);
#4538=FACE_OUTER_BOUND('',#11358,.T.);
#4539=FACE_OUTER_BOUND('',#11359,.T.);
#4540=FACE_OUTER_BOUND('',#11360,.T.);
#4541=FACE_OUTER_BOUND('',#11361,.T.);
#4542=FACE_OUTER_BOUND('',#11362,.T.);
#4543=FACE_OUTER_BOUND('',#11363,.T.);
#4544=FACE_OUTER_BOUND('',#11364,.T.);
#4545=FACE_OUTER_BOUND('',#11365,.T.);
#4546=FACE_OUTER_BOUND('',#11366,.T.);
#4547=FACE_OUTER_BOUND('',#11367,.T.);
#4548=FACE_OUTER_BOUND('',#11368,.T.);
#4549=FACE_OUTER_BOUND('',#11369,.T.);
#4550=FACE_OUTER_BOUND('',#11370,.T.);
#4551=FACE_OUTER_BOUND('',#11371,.T.);
#4552=FACE_OUTER_BOUND('',#11372,.T.);
#4553=FACE_OUTER_BOUND('',#11373,.T.);
#4554=FACE_OUTER_BOUND('',#11374,.T.);
#4555=FACE_OUTER_BOUND('',#11375,.T.);
#4556=FACE_OUTER_BOUND('',#11376,.T.);
#4557=FACE_OUTER_BOUND('',#11377,.T.);
#4558=FACE_OUTER_BOUND('',#11378,.T.);
#4559=FACE_OUTER_BOUND('',#11379,.T.);
#4560=FACE_OUTER_BOUND('',#11380,.T.);
#4561=FACE_OUTER_BOUND('',#11381,.T.);
#4562=FACE_OUTER_BOUND('',#11382,.T.);
#4563=FACE_OUTER_BOUND('',#11383,.T.);
#4564=FACE_OUTER_BOUND('',#11384,.T.);
#4565=FACE_OUTER_BOUND('',#11385,.T.);
#4566=FACE_OUTER_BOUND('',#11386,.T.);
#4567=FACE_OUTER_BOUND('',#11387,.T.);
#4568=FACE_OUTER_BOUND('',#11388,.T.);
#4569=FACE_OUTER_BOUND('',#11389,.T.);
#4570=FACE_OUTER_BOUND('',#11390,.T.);
#4571=FACE_OUTER_BOUND('',#11391,.T.);
#4572=FACE_OUTER_BOUND('',#11392,.T.);
#4573=FACE_OUTER_BOUND('',#11393,.T.);
#4574=FACE_OUTER_BOUND('',#11394,.T.);
#4575=FACE_OUTER_BOUND('',#11395,.T.);
#4576=FACE_OUTER_BOUND('',#11396,.T.);
#4577=FACE_OUTER_BOUND('',#11397,.T.);
#4578=FACE_OUTER_BOUND('',#11398,.T.);
#4579=FACE_OUTER_BOUND('',#11399,.T.);
#4580=FACE_OUTER_BOUND('',#11400,.T.);
#4581=FACE_OUTER_BOUND('',#11401,.T.);
#4582=FACE_OUTER_BOUND('',#11402,.T.);
#4583=FACE_OUTER_BOUND('',#11403,.T.);
#4584=FACE_OUTER_BOUND('',#11404,.T.);
#4585=FACE_OUTER_BOUND('',#11405,.T.);
#4586=FACE_OUTER_BOUND('',#11406,.T.);
#4587=FACE_OUTER_BOUND('',#11407,.T.);
#4588=FACE_OUTER_BOUND('',#11408,.T.);
#4589=FACE_OUTER_BOUND('',#11409,.T.);
#4590=FACE_OUTER_BOUND('',#11410,.T.);
#4591=FACE_OUTER_BOUND('',#11411,.T.);
#4592=FACE_OUTER_BOUND('',#11412,.T.);
#4593=FACE_OUTER_BOUND('',#11413,.T.);
#4594=FACE_OUTER_BOUND('',#11414,.T.);
#4595=FACE_OUTER_BOUND('',#11415,.T.);
#4596=FACE_OUTER_BOUND('',#11416,.T.);
#4597=FACE_OUTER_BOUND('',#11417,.T.);
#4598=FACE_OUTER_BOUND('',#11418,.T.);
#4599=FACE_OUTER_BOUND('',#11419,.T.);
#4600=FACE_OUTER_BOUND('',#11420,.T.);
#4601=FACE_OUTER_BOUND('',#11421,.T.);
#4602=FACE_OUTER_BOUND('',#11422,.T.);
#4603=FACE_OUTER_BOUND('',#11423,.T.);
#4604=FACE_OUTER_BOUND('',#11424,.T.);
#4605=FACE_OUTER_BOUND('',#11425,.T.);
#4606=FACE_OUTER_BOUND('',#11426,.T.);
#4607=FACE_OUTER_BOUND('',#11427,.T.);
#4608=FACE_OUTER_BOUND('',#11428,.T.);
#4609=FACE_OUTER_BOUND('',#11429,.T.);
#4610=FACE_OUTER_BOUND('',#11430,.T.);
#4611=FACE_OUTER_BOUND('',#11431,.T.);
#4612=FACE_OUTER_BOUND('',#11432,.T.);
#4613=FACE_OUTER_BOUND('',#11433,.T.);
#4614=FACE_OUTER_BOUND('',#11434,.T.);
#4615=FACE_OUTER_BOUND('',#11435,.T.);
#4616=FACE_OUTER_BOUND('',#11436,.T.);
#4617=FACE_OUTER_BOUND('',#11437,.T.);
#4618=FACE_OUTER_BOUND('',#11438,.T.);
#4619=FACE_OUTER_BOUND('',#11439,.T.);
#4620=FACE_OUTER_BOUND('',#11440,.T.);
#4621=FACE_OUTER_BOUND('',#11441,.T.);
#4622=FACE_OUTER_BOUND('',#11442,.T.);
#4623=FACE_OUTER_BOUND('',#11443,.T.);
#4624=FACE_OUTER_BOUND('',#11444,.T.);
#4625=FACE_OUTER_BOUND('',#11445,.T.);
#4626=FACE_OUTER_BOUND('',#11446,.T.);
#4627=FACE_OUTER_BOUND('',#11447,.T.);
#4628=FACE_OUTER_BOUND('',#11448,.T.);
#4629=FACE_OUTER_BOUND('',#11449,.T.);
#4630=FACE_OUTER_BOUND('',#11450,.T.);
#4631=FACE_OUTER_BOUND('',#11451,.T.);
#4632=FACE_OUTER_BOUND('',#11452,.T.);
#4633=FACE_OUTER_BOUND('',#11453,.T.);
#4634=FACE_OUTER_BOUND('',#11454,.T.);
#4635=FACE_OUTER_BOUND('',#11455,.T.);
#4636=FACE_OUTER_BOUND('',#11456,.T.);
#4637=FACE_OUTER_BOUND('',#11457,.T.);
#4638=FACE_OUTER_BOUND('',#11458,.T.);
#4639=FACE_OUTER_BOUND('',#11459,.T.);
#4640=FACE_OUTER_BOUND('',#11460,.T.);
#4641=FACE_OUTER_BOUND('',#11461,.T.);
#4642=FACE_OUTER_BOUND('',#11462,.T.);
#4643=FACE_OUTER_BOUND('',#11463,.T.);
#4644=FACE_OUTER_BOUND('',#11464,.T.);
#4645=FACE_OUTER_BOUND('',#11465,.T.);
#4646=FACE_OUTER_BOUND('',#11466,.T.);
#4647=FACE_OUTER_BOUND('',#11467,.T.);
#4648=FACE_OUTER_BOUND('',#11468,.T.);
#4649=FACE_OUTER_BOUND('',#11469,.T.);
#4650=FACE_OUTER_BOUND('',#11470,.T.);
#4651=FACE_OUTER_BOUND('',#11471,.T.);
#4652=FACE_OUTER_BOUND('',#11472,.T.);
#4653=FACE_OUTER_BOUND('',#11473,.T.);
#4654=FACE_OUTER_BOUND('',#11474,.T.);
#4655=FACE_OUTER_BOUND('',#11475,.T.);
#4656=FACE_OUTER_BOUND('',#11476,.T.);
#4657=FACE_OUTER_BOUND('',#11477,.T.);
#4658=FACE_OUTER_BOUND('',#11478,.T.);
#4659=FACE_OUTER_BOUND('',#11479,.T.);
#4660=FACE_OUTER_BOUND('',#11480,.T.);
#4661=FACE_OUTER_BOUND('',#11481,.T.);
#4662=FACE_OUTER_BOUND('',#11482,.T.);
#4663=FACE_OUTER_BOUND('',#11483,.T.);
#4664=FACE_OUTER_BOUND('',#11484,.T.);
#4665=FACE_OUTER_BOUND('',#11485,.T.);
#4666=FACE_OUTER_BOUND('',#11486,.T.);
#4667=FACE_OUTER_BOUND('',#11487,.T.);
#4668=FACE_OUTER_BOUND('',#11488,.T.);
#4669=FACE_OUTER_BOUND('',#11489,.T.);
#4670=FACE_OUTER_BOUND('',#11490,.T.);
#4671=FACE_OUTER_BOUND('',#11491,.T.);
#4672=FACE_OUTER_BOUND('',#11492,.T.);
#4673=FACE_OUTER_BOUND('',#11493,.T.);
#4674=FACE_OUTER_BOUND('',#11494,.T.);
#4675=FACE_OUTER_BOUND('',#11495,.T.);
#4676=FACE_OUTER_BOUND('',#11496,.T.);
#4677=FACE_OUTER_BOUND('',#11497,.T.);
#4678=FACE_OUTER_BOUND('',#11498,.T.);
#4679=FACE_OUTER_BOUND('',#11499,.T.);
#4680=FACE_OUTER_BOUND('',#11500,.T.);
#4681=FACE_OUTER_BOUND('',#11501,.T.);
#4682=FACE_OUTER_BOUND('',#11502,.T.);
#4683=FACE_OUTER_BOUND('',#11503,.T.);
#4684=FACE_OUTER_BOUND('',#11504,.T.);
#4685=FACE_OUTER_BOUND('',#11505,.T.);
#4686=FACE_OUTER_BOUND('',#11506,.T.);
#4687=FACE_OUTER_BOUND('',#11507,.T.);
#4688=FACE_OUTER_BOUND('',#11508,.T.);
#4689=FACE_OUTER_BOUND('',#11509,.T.);
#4690=FACE_OUTER_BOUND('',#11510,.T.);
#4691=FACE_OUTER_BOUND('',#11511,.T.);
#4692=FACE_OUTER_BOUND('',#11512,.T.);
#4693=FACE_OUTER_BOUND('',#11513,.T.);
#4694=FACE_OUTER_BOUND('',#11514,.T.);
#4695=FACE_OUTER_BOUND('',#11515,.T.);
#4696=FACE_OUTER_BOUND('',#11516,.T.);
#4697=FACE_OUTER_BOUND('',#11517,.T.);
#4698=FACE_OUTER_BOUND('',#11518,.T.);
#4699=FACE_OUTER_BOUND('',#11519,.T.);
#4700=FACE_OUTER_BOUND('',#11520,.T.);
#4701=FACE_OUTER_BOUND('',#11521,.T.);
#4702=FACE_OUTER_BOUND('',#11522,.T.);
#4703=FACE_OUTER_BOUND('',#11523,.T.);
#4704=FACE_OUTER_BOUND('',#11524,.T.);
#4705=FACE_OUTER_BOUND('',#11525,.T.);
#4706=FACE_OUTER_BOUND('',#11526,.T.);
#4707=FACE_OUTER_BOUND('',#11527,.T.);
#4708=FACE_OUTER_BOUND('',#11528,.T.);
#4709=FACE_OUTER_BOUND('',#11529,.T.);
#4710=FACE_OUTER_BOUND('',#11530,.T.);
#4711=FACE_OUTER_BOUND('',#11531,.T.);
#4712=FACE_OUTER_BOUND('',#11532,.T.);
#4713=FACE_OUTER_BOUND('',#11533,.T.);
#4714=FACE_OUTER_BOUND('',#11534,.T.);
#4715=FACE_OUTER_BOUND('',#11535,.T.);
#4716=FACE_OUTER_BOUND('',#11536,.T.);
#4717=FACE_OUTER_BOUND('',#11537,.T.);
#4718=FACE_OUTER_BOUND('',#11538,.T.);
#4719=FACE_OUTER_BOUND('',#11539,.T.);
#4720=FACE_OUTER_BOUND('',#11540,.T.);
#4721=FACE_OUTER_BOUND('',#11541,.T.);
#4722=FACE_OUTER_BOUND('',#11542,.T.);
#4723=FACE_OUTER_BOUND('',#11543,.T.);
#4724=FACE_OUTER_BOUND('',#11544,.T.);
#4725=FACE_OUTER_BOUND('',#11545,.T.);
#4726=FACE_OUTER_BOUND('',#11546,.T.);
#4727=FACE_OUTER_BOUND('',#11547,.T.);
#4728=FACE_OUTER_BOUND('',#11548,.T.);
#4729=FACE_OUTER_BOUND('',#11549,.T.);
#4730=FACE_OUTER_BOUND('',#11550,.T.);
#4731=FACE_OUTER_BOUND('',#11551,.T.);
#4732=FACE_OUTER_BOUND('',#11552,.T.);
#4733=FACE_OUTER_BOUND('',#11553,.T.);
#4734=FACE_OUTER_BOUND('',#11554,.T.);
#4735=FACE_OUTER_BOUND('',#11555,.T.);
#4736=FACE_OUTER_BOUND('',#11556,.T.);
#4737=FACE_OUTER_BOUND('',#11557,.T.);
#4738=FACE_OUTER_BOUND('',#11558,.T.);
#4739=FACE_OUTER_BOUND('',#11559,.T.);
#4740=FACE_OUTER_BOUND('',#11560,.T.);
#4741=FACE_OUTER_BOUND('',#11561,.T.);
#4742=FACE_OUTER_BOUND('',#11562,.T.);
#4743=FACE_OUTER_BOUND('',#11563,.T.);
#4744=FACE_OUTER_BOUND('',#11564,.T.);
#4745=FACE_OUTER_BOUND('',#11565,.T.);
#4746=FACE_OUTER_BOUND('',#11566,.T.);
#4747=FACE_OUTER_BOUND('',#11567,.T.);
#4748=FACE_OUTER_BOUND('',#11568,.T.);
#4749=FACE_OUTER_BOUND('',#11569,.T.);
#4750=FACE_OUTER_BOUND('',#11570,.T.);
#4751=FACE_OUTER_BOUND('',#11571,.T.);
#4752=FACE_OUTER_BOUND('',#11572,.T.);
#4753=FACE_OUTER_BOUND('',#11573,.T.);
#4754=FACE_OUTER_BOUND('',#11574,.T.);
#4755=FACE_OUTER_BOUND('',#11575,.T.);
#4756=FACE_OUTER_BOUND('',#11576,.T.);
#4757=FACE_OUTER_BOUND('',#11577,.T.);
#4758=FACE_OUTER_BOUND('',#11578,.T.);
#4759=FACE_OUTER_BOUND('',#11579,.T.);
#4760=FACE_OUTER_BOUND('',#11580,.T.);
#4761=FACE_OUTER_BOUND('',#11581,.T.);
#4762=FACE_OUTER_BOUND('',#11582,.T.);
#4763=FACE_OUTER_BOUND('',#11583,.T.);
#4764=FACE_OUTER_BOUND('',#11584,.T.);
#4765=FACE_OUTER_BOUND('',#11585,.T.);
#4766=FACE_OUTER_BOUND('',#11586,.T.);
#4767=FACE_OUTER_BOUND('',#11587,.T.);
#4768=FACE_OUTER_BOUND('',#11588,.T.);
#4769=FACE_OUTER_BOUND('',#11589,.T.);
#4770=FACE_OUTER_BOUND('',#11590,.T.);
#4771=FACE_OUTER_BOUND('',#11591,.T.);
#4772=FACE_OUTER_BOUND('',#11592,.T.);
#4773=FACE_OUTER_BOUND('',#11593,.T.);
#4774=FACE_OUTER_BOUND('',#11594,.T.);
#4775=FACE_OUTER_BOUND('',#11595,.T.);
#4776=FACE_OUTER_BOUND('',#11596,.T.);
#4777=FACE_OUTER_BOUND('',#11597,.T.);
#4778=FACE_OUTER_BOUND('',#11598,.T.);
#4779=FACE_OUTER_BOUND('',#11599,.T.);
#4780=FACE_OUTER_BOUND('',#11600,.T.);
#4781=FACE_OUTER_BOUND('',#11601,.T.);
#4782=FACE_OUTER_BOUND('',#11602,.T.);
#4783=FACE_OUTER_BOUND('',#11603,.T.);
#4784=FACE_OUTER_BOUND('',#11604,.T.);
#4785=FACE_OUTER_BOUND('',#11605,.T.);
#4786=FACE_OUTER_BOUND('',#11606,.T.);
#4787=FACE_OUTER_BOUND('',#11607,.T.);
#4788=FACE_OUTER_BOUND('',#11608,.T.);
#4789=FACE_OUTER_BOUND('',#11609,.T.);
#4790=FACE_OUTER_BOUND('',#11610,.T.);
#4791=FACE_OUTER_BOUND('',#11611,.T.);
#4792=FACE_OUTER_BOUND('',#11612,.T.);
#4793=FACE_OUTER_BOUND('',#11613,.T.);
#4794=FACE_OUTER_BOUND('',#11614,.T.);
#4795=FACE_OUTER_BOUND('',#11615,.T.);
#4796=FACE_OUTER_BOUND('',#11616,.T.);
#4797=FACE_OUTER_BOUND('',#11617,.T.);
#4798=FACE_OUTER_BOUND('',#11618,.T.);
#4799=FACE_OUTER_BOUND('',#11619,.T.);
#4800=FACE_OUTER_BOUND('',#11620,.T.);
#4801=FACE_OUTER_BOUND('',#11621,.T.);
#4802=FACE_OUTER_BOUND('',#11622,.T.);
#4803=FACE_OUTER_BOUND('',#11623,.T.);
#4804=FACE_OUTER_BOUND('',#11624,.T.);
#4805=FACE_OUTER_BOUND('',#11625,.T.);
#4806=FACE_OUTER_BOUND('',#11626,.T.);
#4807=FACE_OUTER_BOUND('',#11627,.T.);
#4808=FACE_OUTER_BOUND('',#11628,.T.);
#4809=FACE_OUTER_BOUND('',#11629,.T.);
#4810=FACE_OUTER_BOUND('',#11630,.T.);
#4811=FACE_OUTER_BOUND('',#11631,.T.);
#4812=FACE_OUTER_BOUND('',#11632,.T.);
#4813=FACE_OUTER_BOUND('',#11633,.T.);
#4814=FACE_OUTER_BOUND('',#11634,.T.);
#4815=FACE_OUTER_BOUND('',#11635,.T.);
#4816=FACE_OUTER_BOUND('',#11636,.T.);
#4817=FACE_OUTER_BOUND('',#11637,.T.);
#4818=FACE_OUTER_BOUND('',#11638,.T.);
#4819=FACE_OUTER_BOUND('',#11639,.T.);
#4820=FACE_OUTER_BOUND('',#11640,.T.);
#4821=FACE_OUTER_BOUND('',#11641,.T.);
#4822=FACE_OUTER_BOUND('',#11642,.T.);
#4823=FACE_OUTER_BOUND('',#11643,.T.);
#4824=FACE_OUTER_BOUND('',#11644,.T.);
#4825=FACE_OUTER_BOUND('',#11645,.T.);
#4826=FACE_OUTER_BOUND('',#11646,.T.);
#4827=FACE_OUTER_BOUND('',#11647,.T.);
#4828=FACE_OUTER_BOUND('',#11648,.T.);
#4829=FACE_OUTER_BOUND('',#11649,.T.);
#4830=FACE_OUTER_BOUND('',#11650,.T.);
#4831=FACE_OUTER_BOUND('',#11651,.T.);
#4832=FACE_OUTER_BOUND('',#11652,.T.);
#4833=FACE_OUTER_BOUND('',#11653,.T.);
#4834=FACE_OUTER_BOUND('',#11654,.T.);
#4835=FACE_OUTER_BOUND('',#11655,.T.);
#4836=FACE_OUTER_BOUND('',#11656,.T.);
#4837=FACE_OUTER_BOUND('',#11657,.T.);
#4838=FACE_OUTER_BOUND('',#11658,.T.);
#4839=FACE_OUTER_BOUND('',#11659,.T.);
#4840=FACE_OUTER_BOUND('',#11660,.T.);
#4841=FACE_OUTER_BOUND('',#11661,.T.);
#4842=FACE_OUTER_BOUND('',#11662,.T.);
#4843=FACE_OUTER_BOUND('',#11663,.T.);
#4844=FACE_OUTER_BOUND('',#11664,.T.);
#4845=FACE_OUTER_BOUND('',#11665,.T.);
#4846=FACE_OUTER_BOUND('',#11666,.T.);
#4847=FACE_OUTER_BOUND('',#11667,.T.);
#4848=FACE_OUTER_BOUND('',#11668,.T.);
#4849=FACE_OUTER_BOUND('',#11669,.T.);
#4850=FACE_OUTER_BOUND('',#11670,.T.);
#4851=FACE_OUTER_BOUND('',#11671,.T.);
#4852=FACE_OUTER_BOUND('',#11672,.T.);
#4853=FACE_OUTER_BOUND('',#11673,.T.);
#4854=FACE_OUTER_BOUND('',#11674,.T.);
#4855=FACE_OUTER_BOUND('',#11675,.T.);
#4856=FACE_OUTER_BOUND('',#11676,.T.);
#4857=FACE_OUTER_BOUND('',#11677,.T.);
#4858=FACE_OUTER_BOUND('',#11678,.T.);
#4859=FACE_OUTER_BOUND('',#11679,.T.);
#4860=FACE_OUTER_BOUND('',#11680,.T.);
#4861=FACE_OUTER_BOUND('',#11681,.T.);
#4862=FACE_OUTER_BOUND('',#11682,.T.);
#4863=FACE_OUTER_BOUND('',#11683,.T.);
#4864=FACE_OUTER_BOUND('',#11684,.T.);
#4865=FACE_OUTER_BOUND('',#11685,.T.);
#4866=FACE_OUTER_BOUND('',#11686,.T.);
#4867=FACE_OUTER_BOUND('',#11687,.T.);
#4868=FACE_OUTER_BOUND('',#11688,.T.);
#4869=FACE_OUTER_BOUND('',#11689,.T.);
#4870=FACE_OUTER_BOUND('',#11690,.T.);
#4871=FACE_OUTER_BOUND('',#11691,.T.);
#4872=FACE_OUTER_BOUND('',#11692,.T.);
#4873=FACE_OUTER_BOUND('',#11693,.T.);
#4874=FACE_OUTER_BOUND('',#11694,.T.);
#4875=FACE_OUTER_BOUND('',#11695,.T.);
#4876=FACE_OUTER_BOUND('',#11696,.T.);
#4877=FACE_OUTER_BOUND('',#11697,.T.);
#4878=FACE_OUTER_BOUND('',#11698,.T.);
#4879=FACE_OUTER_BOUND('',#11699,.T.);
#4880=FACE_OUTER_BOUND('',#11700,.T.);
#4881=FACE_OUTER_BOUND('',#11701,.T.);
#4882=FACE_OUTER_BOUND('',#11702,.T.);
#4883=FACE_OUTER_BOUND('',#11703,.T.);
#4884=FACE_OUTER_BOUND('',#11704,.T.);
#4885=FACE_OUTER_BOUND('',#11705,.T.);
#4886=FACE_OUTER_BOUND('',#11706,.T.);
#4887=FACE_OUTER_BOUND('',#11707,.T.);
#4888=FACE_OUTER_BOUND('',#11708,.T.);
#4889=FACE_OUTER_BOUND('',#11709,.T.);
#4890=FACE_OUTER_BOUND('',#11710,.T.);
#4891=FACE_OUTER_BOUND('',#11711,.T.);
#4892=FACE_OUTER_BOUND('',#11712,.T.);
#4893=FACE_OUTER_BOUND('',#11713,.T.);
#4894=FACE_OUTER_BOUND('',#11714,.T.);
#4895=FACE_OUTER_BOUND('',#11715,.T.);
#4896=FACE_OUTER_BOUND('',#11716,.T.);
#4897=FACE_OUTER_BOUND('',#11717,.T.);
#4898=FACE_OUTER_BOUND('',#11718,.T.);
#4899=FACE_OUTER_BOUND('',#11719,.T.);
#4900=FACE_OUTER_BOUND('',#11720,.T.);
#4901=FACE_OUTER_BOUND('',#11721,.T.);
#4902=FACE_OUTER_BOUND('',#11722,.T.);
#4903=FACE_OUTER_BOUND('',#11723,.T.);
#4904=FACE_OUTER_BOUND('',#11724,.T.);
#4905=FACE_OUTER_BOUND('',#11725,.T.);
#4906=FACE_OUTER_BOUND('',#11726,.T.);
#4907=FACE_OUTER_BOUND('',#11727,.T.);
#4908=FACE_OUTER_BOUND('',#11728,.T.);
#4909=FACE_OUTER_BOUND('',#11729,.T.);
#4910=FACE_OUTER_BOUND('',#11730,.T.);
#4911=FACE_OUTER_BOUND('',#11731,.T.);
#4912=FACE_OUTER_BOUND('',#11732,.T.);
#4913=FACE_OUTER_BOUND('',#11733,.T.);
#4914=FACE_OUTER_BOUND('',#11734,.T.);
#4915=FACE_OUTER_BOUND('',#11735,.T.);
#4916=FACE_OUTER_BOUND('',#11736,.T.);
#4917=FACE_OUTER_BOUND('',#11737,.T.);
#4918=FACE_OUTER_BOUND('',#11738,.T.);
#4919=FACE_OUTER_BOUND('',#11739,.T.);
#4920=FACE_OUTER_BOUND('',#11740,.T.);
#4921=FACE_OUTER_BOUND('',#11741,.T.);
#4922=FACE_OUTER_BOUND('',#11742,.T.);
#4923=FACE_OUTER_BOUND('',#11743,.T.);
#4924=FACE_OUTER_BOUND('',#11744,.T.);
#4925=FACE_OUTER_BOUND('',#11745,.T.);
#4926=FACE_OUTER_BOUND('',#11746,.T.);
#4927=FACE_OUTER_BOUND('',#11747,.T.);
#4928=FACE_OUTER_BOUND('',#11748,.T.);
#4929=FACE_OUTER_BOUND('',#11749,.T.);
#4930=FACE_OUTER_BOUND('',#11750,.T.);
#4931=FACE_OUTER_BOUND('',#11751,.T.);
#4932=FACE_OUTER_BOUND('',#11752,.T.);
#4933=FACE_OUTER_BOUND('',#11753,.T.);
#4934=FACE_OUTER_BOUND('',#11754,.T.);
#4935=FACE_OUTER_BOUND('',#11755,.T.);
#4936=FACE_OUTER_BOUND('',#11756,.T.);
#4937=FACE_OUTER_BOUND('',#11757,.T.);
#4938=FACE_OUTER_BOUND('',#11758,.T.);
#4939=FACE_OUTER_BOUND('',#11759,.T.);
#4940=FACE_OUTER_BOUND('',#11760,.T.);
#4941=FACE_OUTER_BOUND('',#11761,.T.);
#4942=FACE_OUTER_BOUND('',#11762,.T.);
#4943=FACE_OUTER_BOUND('',#11763,.T.);
#4944=FACE_OUTER_BOUND('',#11764,.T.);
#4945=FACE_OUTER_BOUND('',#11765,.T.);
#4946=FACE_OUTER_BOUND('',#11766,.T.);
#4947=FACE_OUTER_BOUND('',#11767,.T.);
#4948=FACE_OUTER_BOUND('',#11768,.T.);
#4949=FACE_OUTER_BOUND('',#11769,.T.);
#4950=FACE_OUTER_BOUND('',#11770,.T.);
#4951=FACE_OUTER_BOUND('',#11771,.T.);
#4952=FACE_OUTER_BOUND('',#11772,.T.);
#4953=FACE_OUTER_BOUND('',#11773,.T.);
#4954=FACE_OUTER_BOUND('',#11774,.T.);
#4955=FACE_OUTER_BOUND('',#11775,.T.);
#4956=FACE_OUTER_BOUND('',#11776,.T.);
#4957=FACE_OUTER_BOUND('',#11777,.T.);
#4958=FACE_OUTER_BOUND('',#11778,.T.);
#4959=FACE_OUTER_BOUND('',#11779,.T.);
#4960=FACE_OUTER_BOUND('',#11780,.T.);
#4961=FACE_OUTER_BOUND('',#11781,.T.);
#4962=FACE_OUTER_BOUND('',#11782,.T.);
#4963=FACE_OUTER_BOUND('',#11783,.T.);
#4964=FACE_OUTER_BOUND('',#11784,.T.);
#4965=FACE_OUTER_BOUND('',#11785,.T.);
#4966=FACE_OUTER_BOUND('',#11786,.T.);
#4967=FACE_OUTER_BOUND('',#11787,.T.);
#4968=FACE_OUTER_BOUND('',#11788,.T.);
#4969=FACE_OUTER_BOUND('',#11789,.T.);
#4970=FACE_OUTER_BOUND('',#11790,.T.);
#4971=FACE_OUTER_BOUND('',#11791,.T.);
#4972=FACE_OUTER_BOUND('',#11792,.T.);
#4973=FACE_OUTER_BOUND('',#11793,.T.);
#4974=FACE_OUTER_BOUND('',#11794,.T.);
#4975=FACE_OUTER_BOUND('',#11795,.T.);
#4976=FACE_OUTER_BOUND('',#11796,.T.);
#4977=FACE_OUTER_BOUND('',#11797,.T.);
#4978=FACE_OUTER_BOUND('',#11798,.T.);
#4979=FACE_OUTER_BOUND('',#11799,.T.);
#4980=FACE_OUTER_BOUND('',#11800,.T.);
#4981=FACE_OUTER_BOUND('',#11801,.T.);
#4982=FACE_OUTER_BOUND('',#11802,.T.);
#4983=FACE_OUTER_BOUND('',#11803,.T.);
#4984=FACE_OUTER_BOUND('',#11804,.T.);
#4985=FACE_OUTER_BOUND('',#11805,.T.);
#4986=FACE_OUTER_BOUND('',#11806,.T.);
#4987=FACE_OUTER_BOUND('',#11807,.T.);
#4988=FACE_OUTER_BOUND('',#11808,.T.);
#4989=FACE_OUTER_BOUND('',#11809,.T.);
#4990=FACE_OUTER_BOUND('',#11810,.T.);
#4991=FACE_OUTER_BOUND('',#11811,.T.);
#4992=FACE_OUTER_BOUND('',#11812,.T.);
#4993=FACE_OUTER_BOUND('',#11813,.T.);
#4994=FACE_OUTER_BOUND('',#11814,.T.);
#4995=FACE_OUTER_BOUND('',#11815,.T.);
#4996=FACE_OUTER_BOUND('',#11816,.T.);
#4997=FACE_OUTER_BOUND('',#11817,.T.);
#4998=FACE_OUTER_BOUND('',#11818,.T.);
#4999=FACE_OUTER_BOUND('',#11819,.T.);
#5000=FACE_OUTER_BOUND('',#11820,.T.);
#5001=FACE_OUTER_BOUND('',#11821,.T.);
#5002=FACE_OUTER_BOUND('',#11822,.T.);
#5003=FACE_OUTER_BOUND('',#11823,.T.);
#5004=FACE_OUTER_BOUND('',#11824,.T.);
#5005=FACE_OUTER_BOUND('',#11825,.T.);
#5006=FACE_OUTER_BOUND('',#11826,.T.);
#5007=FACE_OUTER_BOUND('',#11827,.T.);
#5008=FACE_OUTER_BOUND('',#11828,.T.);
#5009=FACE_OUTER_BOUND('',#11829,.T.);
#5010=FACE_OUTER_BOUND('',#11830,.T.);
#5011=FACE_OUTER_BOUND('',#11831,.T.);
#5012=FACE_OUTER_BOUND('',#11832,.T.);
#5013=FACE_OUTER_BOUND('',#11833,.T.);
#5014=FACE_OUTER_BOUND('',#11834,.T.);
#5015=FACE_OUTER_BOUND('',#11835,.T.);
#5016=FACE_OUTER_BOUND('',#11836,.T.);
#5017=FACE_OUTER_BOUND('',#11837,.T.);
#5018=FACE_OUTER_BOUND('',#11838,.T.);
#5019=FACE_OUTER_BOUND('',#11839,.T.);
#5020=FACE_OUTER_BOUND('',#11840,.T.);
#5021=FACE_OUTER_BOUND('',#11841,.T.);
#5022=FACE_OUTER_BOUND('',#11842,.T.);
#5023=FACE_OUTER_BOUND('',#11843,.T.);
#5024=FACE_OUTER_BOUND('',#11844,.T.);
#5025=FACE_OUTER_BOUND('',#11845,.T.);
#5026=FACE_OUTER_BOUND('',#11846,.T.);
#5027=FACE_OUTER_BOUND('',#11847,.T.);
#5028=FACE_OUTER_BOUND('',#11848,.T.);
#5029=FACE_OUTER_BOUND('',#11849,.T.);
#5030=FACE_OUTER_BOUND('',#11850,.T.);
#5031=FACE_OUTER_BOUND('',#11851,.T.);
#5032=FACE_OUTER_BOUND('',#11852,.T.);
#5033=FACE_OUTER_BOUND('',#11853,.T.);
#5034=FACE_OUTER_BOUND('',#11854,.T.);
#5035=FACE_OUTER_BOUND('',#11855,.T.);
#5036=FACE_OUTER_BOUND('',#11856,.T.);
#5037=FACE_OUTER_BOUND('',#11857,.T.);
#5038=FACE_OUTER_BOUND('',#11858,.T.);
#5039=FACE_OUTER_BOUND('',#11859,.T.);
#5040=FACE_OUTER_BOUND('',#11860,.T.);
#5041=FACE_OUTER_BOUND('',#11861,.T.);
#5042=FACE_OUTER_BOUND('',#11862,.T.);
#5043=FACE_OUTER_BOUND('',#11863,.T.);
#5044=FACE_OUTER_BOUND('',#11864,.T.);
#5045=FACE_OUTER_BOUND('',#11865,.T.);
#5046=FACE_OUTER_BOUND('',#11866,.T.);
#5047=FACE_OUTER_BOUND('',#11867,.T.);
#5048=FACE_OUTER_BOUND('',#11868,.T.);
#5049=FACE_OUTER_BOUND('',#11869,.T.);
#5050=FACE_OUTER_BOUND('',#11870,.T.);
#5051=FACE_OUTER_BOUND('',#11871,.T.);
#5052=FACE_OUTER_BOUND('',#11872,.T.);
#5053=FACE_OUTER_BOUND('',#11873,.T.);
#5054=FACE_OUTER_BOUND('',#11874,.T.);
#5055=FACE_OUTER_BOUND('',#11875,.T.);
#5056=FACE_OUTER_BOUND('',#11876,.T.);
#5057=FACE_OUTER_BOUND('',#11877,.T.);
#5058=FACE_OUTER_BOUND('',#11878,.T.);
#5059=FACE_OUTER_BOUND('',#11879,.T.);
#5060=FACE_OUTER_BOUND('',#11880,.T.);
#5061=FACE_OUTER_BOUND('',#11881,.T.);
#5062=FACE_OUTER_BOUND('',#11882,.T.);
#5063=FACE_OUTER_BOUND('',#11883,.T.);
#5064=FACE_OUTER_BOUND('',#11884,.T.);
#5065=FACE_OUTER_BOUND('',#11885,.T.);
#5066=FACE_OUTER_BOUND('',#11886,.T.);
#5067=FACE_OUTER_BOUND('',#11887,.T.);
#5068=FACE_OUTER_BOUND('',#11888,.T.);
#5069=FACE_OUTER_BOUND('',#11889,.T.);
#5070=FACE_OUTER_BOUND('',#11890,.T.);
#5071=FACE_OUTER_BOUND('',#11891,.T.);
#5072=FACE_OUTER_BOUND('',#11892,.T.);
#5073=FACE_OUTER_BOUND('',#11893,.T.);
#5074=FACE_OUTER_BOUND('',#11894,.T.);
#5075=FACE_OUTER_BOUND('',#11895,.T.);
#5076=FACE_OUTER_BOUND('',#11896,.T.);
#5077=FACE_OUTER_BOUND('',#11897,.T.);
#5078=FACE_OUTER_BOUND('',#11898,.T.);
#5079=FACE_OUTER_BOUND('',#11899,.T.);
#5080=FACE_OUTER_BOUND('',#11900,.T.);
#5081=FACE_OUTER_BOUND('',#11901,.T.);
#5082=FACE_OUTER_BOUND('',#11902,.T.);
#5083=FACE_OUTER_BOUND('',#11903,.T.);
#5084=FACE_OUTER_BOUND('',#11904,.T.);
#5085=FACE_OUTER_BOUND('',#11905,.T.);
#5086=FACE_OUTER_BOUND('',#11906,.T.);
#5087=FACE_OUTER_BOUND('',#11907,.T.);
#5088=FACE_OUTER_BOUND('',#11908,.T.);
#5089=FACE_OUTER_BOUND('',#11909,.T.);
#5090=FACE_OUTER_BOUND('',#11910,.T.);
#5091=FACE_OUTER_BOUND('',#11911,.T.);
#5092=FACE_OUTER_BOUND('',#11912,.T.);
#5093=FACE_OUTER_BOUND('',#11913,.T.);
#5094=FACE_OUTER_BOUND('',#11914,.T.);
#5095=FACE_OUTER_BOUND('',#11915,.T.);
#5096=FACE_OUTER_BOUND('',#11916,.T.);
#5097=FACE_OUTER_BOUND('',#11917,.T.);
#5098=FACE_OUTER_BOUND('',#11918,.T.);
#5099=FACE_OUTER_BOUND('',#11919,.T.);
#5100=FACE_OUTER_BOUND('',#11920,.T.);
#5101=FACE_OUTER_BOUND('',#11921,.T.);
#5102=FACE_OUTER_BOUND('',#11922,.T.);
#5103=FACE_OUTER_BOUND('',#11923,.T.);
#5104=FACE_OUTER_BOUND('',#11924,.T.);
#5105=FACE_OUTER_BOUND('',#11925,.T.);
#5106=FACE_OUTER_BOUND('',#11926,.T.);
#5107=FACE_OUTER_BOUND('',#11927,.T.);
#5108=FACE_OUTER_BOUND('',#11928,.T.);
#5109=FACE_OUTER_BOUND('',#11929,.T.);
#5110=FACE_OUTER_BOUND('',#11930,.T.);
#5111=FACE_OUTER_BOUND('',#11931,.T.);
#5112=FACE_OUTER_BOUND('',#11932,.T.);
#5113=FACE_OUTER_BOUND('',#11933,.T.);
#5114=FACE_OUTER_BOUND('',#11934,.T.);
#5115=FACE_OUTER_BOUND('',#11935,.T.);
#5116=FACE_OUTER_BOUND('',#11936,.T.);
#5117=FACE_OUTER_BOUND('',#11937,.T.);
#5118=FACE_OUTER_BOUND('',#11938,.T.);
#5119=FACE_OUTER_BOUND('',#11939,.T.);
#5120=FACE_OUTER_BOUND('',#11940,.T.);
#5121=FACE_OUTER_BOUND('',#11941,.T.);
#5122=FACE_OUTER_BOUND('',#11942,.T.);
#5123=FACE_OUTER_BOUND('',#11943,.T.);
#5124=FACE_OUTER_BOUND('',#11944,.T.);
#5125=FACE_OUTER_BOUND('',#11945,.T.);
#5126=FACE_OUTER_BOUND('',#11946,.T.);
#5127=FACE_OUTER_BOUND('',#11947,.T.);
#5128=FACE_OUTER_BOUND('',#11948,.T.);
#5129=FACE_OUTER_BOUND('',#11949,.T.);
#5130=FACE_OUTER_BOUND('',#11950,.T.);
#5131=FACE_OUTER_BOUND('',#11951,.T.);
#5132=FACE_OUTER_BOUND('',#11952,.T.);
#5133=FACE_OUTER_BOUND('',#11953,.T.);
#5134=FACE_OUTER_BOUND('',#11954,.T.);
#5135=FACE_OUTER_BOUND('',#11955,.T.);
#5136=FACE_OUTER_BOUND('',#11956,.T.);
#5137=FACE_OUTER_BOUND('',#11957,.T.);
#5138=FACE_OUTER_BOUND('',#11958,.T.);
#5139=FACE_OUTER_BOUND('',#11959,.T.);
#5140=FACE_OUTER_BOUND('',#11960,.T.);
#5141=FACE_OUTER_BOUND('',#11961,.T.);
#5142=FACE_OUTER_BOUND('',#11962,.T.);
#5143=FACE_OUTER_BOUND('',#11963,.T.);
#5144=FACE_OUTER_BOUND('',#11964,.T.);
#5145=FACE_OUTER_BOUND('',#11965,.T.);
#5146=FACE_OUTER_BOUND('',#11966,.T.);
#5147=FACE_OUTER_BOUND('',#11967,.T.);
#5148=FACE_OUTER_BOUND('',#11968,.T.);
#5149=FACE_OUTER_BOUND('',#11969,.T.);
#5150=FACE_OUTER_BOUND('',#11970,.T.);
#5151=FACE_OUTER_BOUND('',#11971,.T.);
#5152=FACE_OUTER_BOUND('',#11972,.T.);
#5153=FACE_OUTER_BOUND('',#11973,.T.);
#5154=FACE_OUTER_BOUND('',#11974,.T.);
#5155=FACE_OUTER_BOUND('',#11975,.T.);
#5156=FACE_OUTER_BOUND('',#11976,.T.);
#5157=FACE_OUTER_BOUND('',#11977,.T.);
#5158=FACE_OUTER_BOUND('',#11978,.T.);
#5159=FACE_OUTER_BOUND('',#11979,.T.);
#5160=FACE_OUTER_BOUND('',#11980,.T.);
#5161=FACE_OUTER_BOUND('',#11981,.T.);
#5162=FACE_OUTER_BOUND('',#11982,.T.);
#5163=FACE_OUTER_BOUND('',#11983,.T.);
#5164=FACE_OUTER_BOUND('',#11984,.T.);
#5165=FACE_OUTER_BOUND('',#11985,.T.);
#5166=FACE_OUTER_BOUND('',#11986,.T.);
#5167=FACE_OUTER_BOUND('',#11987,.T.);
#5168=FACE_OUTER_BOUND('',#11988,.T.);
#5169=FACE_OUTER_BOUND('',#11989,.T.);
#5170=FACE_OUTER_BOUND('',#11990,.T.);
#5171=FACE_OUTER_BOUND('',#11991,.T.);
#5172=FACE_OUTER_BOUND('',#11992,.T.);
#5173=FACE_OUTER_BOUND('',#11993,.T.);
#5174=FACE_OUTER_BOUND('',#11994,.T.);
#5175=FACE_OUTER_BOUND('',#11995,.T.);
#5176=FACE_OUTER_BOUND('',#11996,.T.);
#5177=FACE_OUTER_BOUND('',#11997,.T.);
#5178=FACE_OUTER_BOUND('',#11998,.T.);
#5179=FACE_OUTER_BOUND('',#11999,.T.);
#5180=FACE_OUTER_BOUND('',#12000,.T.);
#5181=FACE_OUTER_BOUND('',#12001,.T.);
#5182=FACE_OUTER_BOUND('',#12002,.T.);
#5183=FACE_OUTER_BOUND('',#12003,.T.);
#5184=FACE_OUTER_BOUND('',#12004,.T.);
#5185=FACE_OUTER_BOUND('',#12005,.T.);
#5186=FACE_OUTER_BOUND('',#12006,.T.);
#5187=FACE_OUTER_BOUND('',#12007,.T.);
#5188=FACE_OUTER_BOUND('',#12008,.T.);
#5189=FACE_OUTER_BOUND('',#12009,.T.);
#5190=FACE_OUTER_BOUND('',#12010,.T.);
#5191=FACE_OUTER_BOUND('',#12011,.T.);
#5192=FACE_OUTER_BOUND('',#12012,.T.);
#5193=FACE_OUTER_BOUND('',#12013,.T.);
#5194=FACE_OUTER_BOUND('',#12014,.T.);
#5195=FACE_OUTER_BOUND('',#12015,.T.);
#5196=FACE_OUTER_BOUND('',#12016,.T.);
#5197=FACE_OUTER_BOUND('',#12017,.T.);
#5198=FACE_OUTER_BOUND('',#12018,.T.);
#5199=FACE_OUTER_BOUND('',#12019,.T.);
#5200=FACE_OUTER_BOUND('',#12020,.T.);
#5201=FACE_OUTER_BOUND('',#12021,.T.);
#5202=FACE_OUTER_BOUND('',#12022,.T.);
#5203=FACE_OUTER_BOUND('',#12023,.T.);
#5204=FACE_OUTER_BOUND('',#12024,.T.);
#5205=FACE_OUTER_BOUND('',#12025,.T.);
#5206=FACE_OUTER_BOUND('',#12026,.T.);
#5207=FACE_OUTER_BOUND('',#12027,.T.);
#5208=FACE_OUTER_BOUND('',#12028,.T.);
#5209=FACE_OUTER_BOUND('',#12029,.T.);
#5210=FACE_OUTER_BOUND('',#12030,.T.);
#5211=FACE_OUTER_BOUND('',#12031,.T.);
#5212=FACE_OUTER_BOUND('',#12032,.T.);
#5213=FACE_OUTER_BOUND('',#12033,.T.);
#5214=FACE_OUTER_BOUND('',#12034,.T.);
#5215=FACE_OUTER_BOUND('',#12035,.T.);
#5216=FACE_OUTER_BOUND('',#12036,.T.);
#5217=FACE_OUTER_BOUND('',#12037,.T.);
#5218=FACE_OUTER_BOUND('',#12038,.T.);
#5219=FACE_OUTER_BOUND('',#12039,.T.);
#5220=FACE_OUTER_BOUND('',#12040,.T.);
#5221=FACE_OUTER_BOUND('',#12041,.T.);
#5222=FACE_OUTER_BOUND('',#12042,.T.);
#5223=FACE_OUTER_BOUND('',#12043,.T.);
#5224=FACE_OUTER_BOUND('',#12044,.T.);
#5225=FACE_OUTER_BOUND('',#12045,.T.);
#5226=FACE_OUTER_BOUND('',#12046,.T.);
#5227=FACE_OUTER_BOUND('',#12047,.T.);
#5228=FACE_OUTER_BOUND('',#12048,.T.);
#5229=FACE_OUTER_BOUND('',#12049,.T.);
#5230=FACE_OUTER_BOUND('',#12050,.T.);
#5231=FACE_OUTER_BOUND('',#12051,.T.);
#5232=FACE_OUTER_BOUND('',#12052,.T.);
#5233=FACE_OUTER_BOUND('',#12053,.T.);
#5234=FACE_OUTER_BOUND('',#12054,.T.);
#5235=FACE_OUTER_BOUND('',#12055,.T.);
#5236=FACE_OUTER_BOUND('',#12056,.T.);
#5237=FACE_OUTER_BOUND('',#12057,.T.);
#5238=FACE_OUTER_BOUND('',#12058,.T.);
#5239=FACE_OUTER_BOUND('',#12059,.T.);
#5240=FACE_OUTER_BOUND('',#12060,.T.);
#5241=FACE_OUTER_BOUND('',#12061,.T.);
#5242=FACE_OUTER_BOUND('',#12062,.T.);
#5243=FACE_OUTER_BOUND('',#12063,.T.);
#5244=FACE_OUTER_BOUND('',#12064,.T.);
#5245=FACE_OUTER_BOUND('',#12065,.T.);
#5246=FACE_OUTER_BOUND('',#12066,.T.);
#5247=FACE_OUTER_BOUND('',#12067,.T.);
#5248=FACE_OUTER_BOUND('',#12068,.T.);
#5249=FACE_OUTER_BOUND('',#12069,.T.);
#5250=FACE_OUTER_BOUND('',#12070,.T.);
#5251=FACE_OUTER_BOUND('',#12071,.T.);
#5252=FACE_OUTER_BOUND('',#12072,.T.);
#5253=FACE_OUTER_BOUND('',#12073,.T.);
#5254=FACE_OUTER_BOUND('',#12074,.T.);
#5255=FACE_OUTER_BOUND('',#12075,.T.);
#5256=FACE_OUTER_BOUND('',#12076,.T.);
#5257=FACE_OUTER_BOUND('',#12077,.T.);
#5258=FACE_OUTER_BOUND('',#12078,.T.);
#5259=FACE_OUTER_BOUND('',#12079,.T.);
#5260=FACE_OUTER_BOUND('',#12080,.T.);
#5261=FACE_OUTER_BOUND('',#12081,.T.);
#5262=FACE_OUTER_BOUND('',#12082,.T.);
#5263=FACE_OUTER_BOUND('',#12083,.T.);
#5264=FACE_OUTER_BOUND('',#12084,.T.);
#5265=FACE_OUTER_BOUND('',#12085,.T.);
#5266=FACE_OUTER_BOUND('',#12086,.T.);
#5267=FACE_OUTER_BOUND('',#12087,.T.);
#5268=FACE_OUTER_BOUND('',#12088,.T.);
#5269=FACE_OUTER_BOUND('',#12089,.T.);
#5270=FACE_OUTER_BOUND('',#12090,.T.);
#5271=FACE_OUTER_BOUND('',#12091,.T.);
#5272=FACE_OUTER_BOUND('',#12092,.T.);
#5273=FACE_OUTER_BOUND('',#12093,.T.);
#5274=FACE_OUTER_BOUND('',#12094,.T.);
#5275=FACE_OUTER_BOUND('',#12095,.T.);
#5276=FACE_OUTER_BOUND('',#12096,.T.);
#5277=FACE_OUTER_BOUND('',#12097,.T.);
#5278=FACE_OUTER_BOUND('',#12098,.T.);
#5279=FACE_OUTER_BOUND('',#12099,.T.);
#5280=FACE_OUTER_BOUND('',#12100,.T.);
#5281=FACE_OUTER_BOUND('',#12101,.T.);
#5282=FACE_OUTER_BOUND('',#12102,.T.);
#5283=FACE_OUTER_BOUND('',#12103,.T.);
#5284=FACE_OUTER_BOUND('',#12104,.T.);
#5285=FACE_OUTER_BOUND('',#12105,.T.);
#5286=FACE_OUTER_BOUND('',#12106,.T.);
#5287=FACE_OUTER_BOUND('',#12107,.T.);
#5288=FACE_OUTER_BOUND('',#12108,.T.);
#5289=FACE_OUTER_BOUND('',#12109,.T.);
#5290=FACE_OUTER_BOUND('',#12110,.T.);
#5291=FACE_OUTER_BOUND('',#12111,.T.);
#5292=FACE_OUTER_BOUND('',#12112,.T.);
#5293=FACE_OUTER_BOUND('',#12113,.T.);
#5294=FACE_OUTER_BOUND('',#12114,.T.);
#5295=FACE_OUTER_BOUND('',#12115,.T.);
#5296=FACE_OUTER_BOUND('',#12116,.T.);
#5297=FACE_OUTER_BOUND('',#12117,.T.);
#5298=FACE_OUTER_BOUND('',#12118,.T.);
#5299=FACE_OUTER_BOUND('',#12119,.T.);
#5300=FACE_OUTER_BOUND('',#12120,.T.);
#5301=FACE_OUTER_BOUND('',#12121,.T.);
#5302=FACE_OUTER_BOUND('',#12122,.T.);
#5303=FACE_OUTER_BOUND('',#12123,.T.);
#5304=FACE_OUTER_BOUND('',#12124,.T.);
#5305=FACE_OUTER_BOUND('',#12125,.T.);
#5306=FACE_OUTER_BOUND('',#12126,.T.);
#5307=FACE_OUTER_BOUND('',#12127,.T.);
#5308=FACE_OUTER_BOUND('',#12128,.T.);
#5309=FACE_OUTER_BOUND('',#12129,.T.);
#5310=FACE_OUTER_BOUND('',#12130,.T.);
#5311=FACE_OUTER_BOUND('',#12131,.T.);
#5312=FACE_OUTER_BOUND('',#12132,.T.);
#5313=FACE_OUTER_BOUND('',#12133,.T.);
#5314=FACE_OUTER_BOUND('',#12134,.T.);
#5315=FACE_OUTER_BOUND('',#12135,.T.);
#5316=FACE_OUTER_BOUND('',#12136,.T.);
#5317=FACE_OUTER_BOUND('',#12137,.T.);
#5318=FACE_OUTER_BOUND('',#12138,.T.);
#5319=FACE_OUTER_BOUND('',#12139,.T.);
#5320=FACE_OUTER_BOUND('',#12140,.T.);
#5321=FACE_OUTER_BOUND('',#12141,.T.);
#5322=FACE_OUTER_BOUND('',#12142,.T.);
#5323=FACE_OUTER_BOUND('',#12143,.T.);
#5324=FACE_OUTER_BOUND('',#12144,.T.);
#5325=FACE_OUTER_BOUND('',#12145,.T.);
#5326=FACE_OUTER_BOUND('',#12146,.T.);
#5327=FACE_OUTER_BOUND('',#12147,.T.);
#5328=FACE_OUTER_BOUND('',#12148,.T.);
#5329=FACE_OUTER_BOUND('',#12149,.T.);
#5330=FACE_OUTER_BOUND('',#12150,.T.);
#5331=FACE_OUTER_BOUND('',#12151,.T.);
#5332=FACE_OUTER_BOUND('',#12152,.T.);
#5333=FACE_OUTER_BOUND('',#12153,.T.);
#5334=FACE_OUTER_BOUND('',#12154,.T.);
#5335=FACE_OUTER_BOUND('',#12155,.T.);
#5336=FACE_OUTER_BOUND('',#12156,.T.);
#5337=FACE_OUTER_BOUND('',#12157,.T.);
#5338=FACE_OUTER_BOUND('',#12158,.T.);
#5339=FACE_OUTER_BOUND('',#12159,.T.);
#5340=FACE_OUTER_BOUND('',#12160,.T.);
#5341=FACE_OUTER_BOUND('',#12161,.T.);
#5342=FACE_OUTER_BOUND('',#12162,.T.);
#5343=FACE_OUTER_BOUND('',#12163,.T.);
#5344=FACE_OUTER_BOUND('',#12164,.T.);
#5345=FACE_OUTER_BOUND('',#12165,.T.);
#5346=FACE_OUTER_BOUND('',#12166,.T.);
#5347=FACE_OUTER_BOUND('',#12167,.T.);
#5348=FACE_OUTER_BOUND('',#12168,.T.);
#5349=FACE_OUTER_BOUND('',#12169,.T.);
#5350=FACE_OUTER_BOUND('',#12170,.T.);
#5351=FACE_OUTER_BOUND('',#12171,.T.);
#5352=FACE_OUTER_BOUND('',#12172,.T.);
#5353=FACE_OUTER_BOUND('',#12173,.T.);
#5354=FACE_OUTER_BOUND('',#12174,.T.);
#5355=FACE_OUTER_BOUND('',#12175,.T.);
#5356=FACE_OUTER_BOUND('',#12176,.T.);
#5357=FACE_OUTER_BOUND('',#12177,.T.);
#5358=FACE_OUTER_BOUND('',#12178,.T.);
#5359=FACE_OUTER_BOUND('',#12179,.T.);
#5360=FACE_OUTER_BOUND('',#12180,.T.);
#5361=FACE_OUTER_BOUND('',#12181,.T.);
#5362=FACE_OUTER_BOUND('',#12182,.T.);
#5363=FACE_OUTER_BOUND('',#12183,.T.);
#5364=FACE_OUTER_BOUND('',#12184,.T.);
#5365=FACE_OUTER_BOUND('',#12185,.T.);
#5366=FACE_OUTER_BOUND('',#12186,.T.);
#5367=FACE_OUTER_BOUND('',#12187,.T.);
#5368=FACE_OUTER_BOUND('',#12188,.T.);
#5369=FACE_OUTER_BOUND('',#12189,.T.);
#5370=FACE_OUTER_BOUND('',#12190,.T.);
#5371=FACE_OUTER_BOUND('',#12191,.T.);
#5372=FACE_OUTER_BOUND('',#12192,.T.);
#5373=FACE_OUTER_BOUND('',#12193,.T.);
#5374=FACE_OUTER_BOUND('',#12194,.T.);
#5375=FACE_OUTER_BOUND('',#12195,.T.);
#5376=FACE_OUTER_BOUND('',#12196,.T.);
#5377=FACE_OUTER_BOUND('',#12197,.T.);
#5378=FACE_OUTER_BOUND('',#12198,.T.);
#5379=FACE_OUTER_BOUND('',#12199,.T.);
#5380=FACE_OUTER_BOUND('',#12200,.T.);
#5381=FACE_OUTER_BOUND('',#12201,.T.);
#5382=FACE_OUTER_BOUND('',#12202,.T.);
#5383=FACE_OUTER_BOUND('',#12203,.T.);
#5384=FACE_OUTER_BOUND('',#12204,.T.);
#5385=FACE_OUTER_BOUND('',#12205,.T.);
#5386=FACE_OUTER_BOUND('',#12206,.T.);
#5387=FACE_OUTER_BOUND('',#12207,.T.);
#5388=FACE_OUTER_BOUND('',#12208,.T.);
#5389=FACE_OUTER_BOUND('',#12209,.T.);
#5390=FACE_OUTER_BOUND('',#12210,.T.);
#5391=FACE_OUTER_BOUND('',#12211,.T.);
#5392=FACE_OUTER_BOUND('',#12212,.T.);
#5393=FACE_OUTER_BOUND('',#12213,.T.);
#5394=FACE_OUTER_BOUND('',#12214,.T.);
#5395=FACE_OUTER_BOUND('',#12215,.T.);
#5396=FACE_OUTER_BOUND('',#12216,.T.);
#5397=FACE_OUTER_BOUND('',#12217,.T.);
#5398=FACE_OUTER_BOUND('',#12218,.T.);
#5399=FACE_OUTER_BOUND('',#12219,.T.);
#5400=FACE_OUTER_BOUND('',#12220,.T.);
#5401=FACE_OUTER_BOUND('',#12221,.T.);
#5402=FACE_OUTER_BOUND('',#12222,.T.);
#5403=FACE_OUTER_BOUND('',#12223,.T.);
#5404=FACE_OUTER_BOUND('',#12224,.T.);
#5405=FACE_OUTER_BOUND('',#12225,.T.);
#5406=FACE_OUTER_BOUND('',#12226,.T.);
#5407=FACE_OUTER_BOUND('',#12227,.T.);
#5408=FACE_OUTER_BOUND('',#12228,.T.);
#5409=FACE_OUTER_BOUND('',#12229,.T.);
#5410=FACE_OUTER_BOUND('',#12230,.T.);
#5411=FACE_OUTER_BOUND('',#12231,.T.);
#5412=FACE_OUTER_BOUND('',#12232,.T.);
#5413=FACE_OUTER_BOUND('',#12233,.T.);
#5414=FACE_OUTER_BOUND('',#12234,.T.);
#5415=FACE_OUTER_BOUND('',#12235,.T.);
#5416=FACE_OUTER_BOUND('',#12236,.T.);
#5417=FACE_OUTER_BOUND('',#12237,.T.);
#5418=FACE_OUTER_BOUND('',#12238,.T.);
#5419=FACE_OUTER_BOUND('',#12239,.T.);
#5420=FACE_OUTER_BOUND('',#12240,.T.);
#5421=FACE_OUTER_BOUND('',#12241,.T.);
#5422=FACE_OUTER_BOUND('',#12242,.T.);
#5423=FACE_OUTER_BOUND('',#12243,.T.);
#5424=FACE_OUTER_BOUND('',#12244,.T.);
#5425=FACE_OUTER_BOUND('',#12245,.T.);
#5426=FACE_OUTER_BOUND('',#12246,.T.);
#5427=FACE_OUTER_BOUND('',#12247,.T.);
#5428=FACE_OUTER_BOUND('',#12248,.T.);
#5429=FACE_OUTER_BOUND('',#12249,.T.);
#5430=FACE_OUTER_BOUND('',#12250,.T.);
#5431=FACE_OUTER_BOUND('',#12251,.T.);
#5432=FACE_OUTER_BOUND('',#12252,.T.);
#5433=FACE_OUTER_BOUND('',#12253,.T.);
#5434=FACE_OUTER_BOUND('',#12254,.T.);
#5435=FACE_OUTER_BOUND('',#12255,.T.);
#5436=FACE_OUTER_BOUND('',#12256,.T.);
#5437=FACE_OUTER_BOUND('',#12257,.T.);
#5438=FACE_OUTER_BOUND('',#12258,.T.);
#5439=FACE_OUTER_BOUND('',#12259,.T.);
#5440=FACE_OUTER_BOUND('',#12260,.T.);
#5441=FACE_OUTER_BOUND('',#12261,.T.);
#5442=FACE_OUTER_BOUND('',#12262,.T.);
#5443=FACE_OUTER_BOUND('',#12263,.T.);
#5444=FACE_OUTER_BOUND('',#12264,.T.);
#5445=FACE_OUTER_BOUND('',#12265,.T.);
#5446=FACE_OUTER_BOUND('',#12266,.T.);
#5447=FACE_OUTER_BOUND('',#12267,.T.);
#5448=FACE_OUTER_BOUND('',#12268,.T.);
#5449=FACE_OUTER_BOUND('',#12269,.T.);
#5450=FACE_OUTER_BOUND('',#12270,.T.);
#5451=FACE_OUTER_BOUND('',#12271,.T.);
#5452=FACE_OUTER_BOUND('',#12272,.T.);
#5453=FACE_OUTER_BOUND('',#12273,.T.);
#5454=FACE_OUTER_BOUND('',#12274,.T.);
#5455=FACE_OUTER_BOUND('',#12275,.T.);
#5456=FACE_OUTER_BOUND('',#12276,.T.);
#5457=FACE_OUTER_BOUND('',#12277,.T.);
#5458=FACE_OUTER_BOUND('',#12278,.T.);
#5459=FACE_OUTER_BOUND('',#12279,.T.);
#5460=FACE_OUTER_BOUND('',#12280,.T.);
#5461=FACE_OUTER_BOUND('',#12281,.T.);
#5462=FACE_OUTER_BOUND('',#12282,.T.);
#5463=FACE_OUTER_BOUND('',#12283,.T.);
#5464=FACE_OUTER_BOUND('',#12284,.T.);
#5465=FACE_OUTER_BOUND('',#12285,.T.);
#5466=FACE_OUTER_BOUND('',#12286,.T.);
#5467=FACE_OUTER_BOUND('',#12287,.T.);
#5468=FACE_OUTER_BOUND('',#12288,.T.);
#5469=FACE_OUTER_BOUND('',#12289,.T.);
#5470=FACE_OUTER_BOUND('',#12290,.T.);
#5471=FACE_OUTER_BOUND('',#12291,.T.);
#5472=FACE_OUTER_BOUND('',#12292,.T.);
#5473=FACE_OUTER_BOUND('',#12293,.T.);
#5474=FACE_OUTER_BOUND('',#12294,.T.);
#5475=FACE_OUTER_BOUND('',#12295,.T.);
#5476=FACE_OUTER_BOUND('',#12296,.T.);
#5477=FACE_OUTER_BOUND('',#12297,.T.);
#5478=FACE_OUTER_BOUND('',#12298,.T.);
#5479=FACE_OUTER_BOUND('',#12299,.T.);
#5480=FACE_OUTER_BOUND('',#12300,.T.);
#5481=FACE_OUTER_BOUND('',#12301,.T.);
#5482=FACE_OUTER_BOUND('',#12302,.T.);
#5483=FACE_OUTER_BOUND('',#12303,.T.);
#5484=FACE_OUTER_BOUND('',#12304,.T.);
#5485=FACE_OUTER_BOUND('',#12305,.T.);
#5486=FACE_OUTER_BOUND('',#12306,.T.);
#5487=FACE_OUTER_BOUND('',#12307,.T.);
#5488=FACE_OUTER_BOUND('',#12308,.T.);
#5489=FACE_OUTER_BOUND('',#12309,.T.);
#5490=FACE_OUTER_BOUND('',#12310,.T.);
#5491=FACE_OUTER_BOUND('',#12311,.T.);
#5492=FACE_OUTER_BOUND('',#12312,.T.);
#5493=FACE_OUTER_BOUND('',#12313,.T.);
#5494=FACE_OUTER_BOUND('',#12314,.T.);
#5495=FACE_OUTER_BOUND('',#12315,.T.);
#5496=FACE_OUTER_BOUND('',#12316,.T.);
#5497=FACE_OUTER_BOUND('',#12317,.T.);
#5498=FACE_OUTER_BOUND('',#12318,.T.);
#5499=FACE_OUTER_BOUND('',#12319,.T.);
#5500=FACE_OUTER_BOUND('',#12320,.T.);
#5501=FACE_OUTER_BOUND('',#12321,.T.);
#5502=FACE_OUTER_BOUND('',#12322,.T.);
#5503=FACE_OUTER_BOUND('',#12323,.T.);
#5504=FACE_OUTER_BOUND('',#12324,.T.);
#5505=FACE_OUTER_BOUND('',#12325,.T.);
#5506=FACE_OUTER_BOUND('',#12326,.T.);
#5507=FACE_OUTER_BOUND('',#12327,.T.);
#5508=FACE_OUTER_BOUND('',#12328,.T.);
#5509=FACE_OUTER_BOUND('',#12329,.T.);
#5510=FACE_OUTER_BOUND('',#12330,.T.);
#5511=FACE_OUTER_BOUND('',#12331,.T.);
#5512=FACE_OUTER_BOUND('',#12332,.T.);
#5513=FACE_OUTER_BOUND('',#12333,.T.);
#5514=FACE_OUTER_BOUND('',#12334,.T.);
#5515=FACE_OUTER_BOUND('',#12335,.T.);
#5516=FACE_OUTER_BOUND('',#12336,.T.);
#5517=FACE_OUTER_BOUND('',#12337,.T.);
#5518=FACE_OUTER_BOUND('',#12338,.T.);
#5519=FACE_OUTER_BOUND('',#12339,.T.);
#5520=FACE_OUTER_BOUND('',#12340,.T.);
#5521=FACE_OUTER_BOUND('',#12341,.T.);
#5522=FACE_OUTER_BOUND('',#12342,.T.);
#5523=FACE_OUTER_BOUND('',#12343,.T.);
#5524=FACE_OUTER_BOUND('',#12344,.T.);
#5525=FACE_OUTER_BOUND('',#12345,.T.);
#5526=FACE_OUTER_BOUND('',#12346,.T.);
#5527=FACE_OUTER_BOUND('',#12347,.T.);
#5528=FACE_OUTER_BOUND('',#12348,.T.);
#5529=FACE_OUTER_BOUND('',#12349,.T.);
#5530=FACE_OUTER_BOUND('',#12350,.T.);
#5531=FACE_OUTER_BOUND('',#12351,.T.);
#5532=FACE_OUTER_BOUND('',#12352,.T.);
#5533=FACE_OUTER_BOUND('',#12353,.T.);
#5534=FACE_OUTER_BOUND('',#12354,.T.);
#5535=FACE_OUTER_BOUND('',#12355,.T.);
#5536=FACE_OUTER_BOUND('',#12356,.T.);
#5537=FACE_OUTER_BOUND('',#12357,.T.);
#5538=FACE_OUTER_BOUND('',#12358,.T.);
#5539=FACE_OUTER_BOUND('',#12359,.T.);
#5540=FACE_OUTER_BOUND('',#12360,.T.);
#5541=FACE_OUTER_BOUND('',#12361,.T.);
#5542=FACE_OUTER_BOUND('',#12362,.T.);
#5543=FACE_OUTER_BOUND('',#12363,.T.);
#5544=FACE_OUTER_BOUND('',#12364,.T.);
#5545=FACE_OUTER_BOUND('',#12365,.T.);
#5546=FACE_OUTER_BOUND('',#12366,.T.);
#5547=FACE_OUTER_BOUND('',#12367,.T.);
#5548=FACE_OUTER_BOUND('',#12368,.T.);
#5549=FACE_OUTER_BOUND('',#12369,.T.);
#5550=FACE_OUTER_BOUND('',#12370,.T.);
#5551=FACE_OUTER_BOUND('',#12371,.T.);
#5552=FACE_OUTER_BOUND('',#12372,.T.);
#5553=FACE_OUTER_BOUND('',#12373,.T.);
#5554=FACE_OUTER_BOUND('',#12374,.T.);
#5555=FACE_OUTER_BOUND('',#12375,.T.);
#5556=FACE_OUTER_BOUND('',#12376,.T.);
#5557=FACE_OUTER_BOUND('',#12377,.T.);
#5558=FACE_OUTER_BOUND('',#12378,.T.);
#5559=FACE_OUTER_BOUND('',#12379,.T.);
#5560=FACE_OUTER_BOUND('',#12380,.T.);
#5561=FACE_OUTER_BOUND('',#12381,.T.);
#5562=FACE_OUTER_BOUND('',#12382,.T.);
#5563=FACE_OUTER_BOUND('',#12383,.T.);
#5564=FACE_OUTER_BOUND('',#12384,.T.);
#5565=FACE_OUTER_BOUND('',#12385,.T.);
#5566=FACE_OUTER_BOUND('',#12386,.T.);
#5567=FACE_OUTER_BOUND('',#12387,.T.);
#5568=FACE_OUTER_BOUND('',#12388,.T.);
#5569=FACE_OUTER_BOUND('',#12389,.T.);
#5570=FACE_OUTER_BOUND('',#12390,.T.);
#5571=FACE_OUTER_BOUND('',#12391,.T.);
#5572=FACE_OUTER_BOUND('',#12392,.T.);
#5573=FACE_OUTER_BOUND('',#12393,.T.);
#5574=FACE_OUTER_BOUND('',#12394,.T.);
#5575=FACE_OUTER_BOUND('',#12395,.T.);
#5576=FACE_OUTER_BOUND('',#12396,.T.);
#5577=FACE_OUTER_BOUND('',#12397,.T.);
#5578=FACE_OUTER_BOUND('',#12398,.T.);
#5579=FACE_OUTER_BOUND('',#12399,.T.);
#5580=FACE_OUTER_BOUND('',#12400,.T.);
#5581=FACE_OUTER_BOUND('',#12401,.T.);
#5582=FACE_OUTER_BOUND('',#12402,.T.);
#5583=FACE_OUTER_BOUND('',#12403,.T.);
#5584=FACE_OUTER_BOUND('',#12404,.T.);
#5585=FACE_OUTER_BOUND('',#12405,.T.);
#5586=FACE_OUTER_BOUND('',#12406,.T.);
#5587=FACE_OUTER_BOUND('',#12407,.T.);
#5588=FACE_OUTER_BOUND('',#12408,.T.);
#5589=FACE_OUTER_BOUND('',#12409,.T.);
#5590=FACE_OUTER_BOUND('',#12410,.T.);
#5591=FACE_OUTER_BOUND('',#12411,.T.);
#5592=FACE_OUTER_BOUND('',#12412,.T.);
#5593=FACE_OUTER_BOUND('',#12413,.T.);
#5594=FACE_OUTER_BOUND('',#12414,.T.);
#5595=FACE_OUTER_BOUND('',#12415,.T.);
#5596=FACE_OUTER_BOUND('',#12416,.T.);
#5597=FACE_OUTER_BOUND('',#12417,.T.);
#5598=FACE_OUTER_BOUND('',#12418,.T.);
#5599=FACE_OUTER_BOUND('',#12419,.T.);
#5600=FACE_OUTER_BOUND('',#12420,.T.);
#5601=FACE_OUTER_BOUND('',#12421,.T.);
#5602=FACE_OUTER_BOUND('',#12422,.T.);
#5603=FACE_OUTER_BOUND('',#12423,.T.);
#5604=FACE_OUTER_BOUND('',#12424,.T.);
#5605=FACE_OUTER_BOUND('',#12425,.T.);
#5606=FACE_OUTER_BOUND('',#12426,.T.);
#5607=FACE_OUTER_BOUND('',#12427,.T.);
#5608=FACE_OUTER_BOUND('',#12428,.T.);
#5609=FACE_OUTER_BOUND('',#12429,.T.);
#5610=FACE_OUTER_BOUND('',#12430,.T.);
#5611=FACE_OUTER_BOUND('',#12431,.T.);
#5612=FACE_OUTER_BOUND('',#12432,.T.);
#5613=FACE_OUTER_BOUND('',#12433,.T.);
#5614=FACE_OUTER_BOUND('',#12434,.T.);
#5615=FACE_OUTER_BOUND('',#12435,.T.);
#5616=FACE_OUTER_BOUND('',#12436,.T.);
#5617=FACE_OUTER_BOUND('',#12437,.T.);
#5618=FACE_OUTER_BOUND('',#12438,.T.);
#5619=FACE_OUTER_BOUND('',#12439,.T.);
#5620=FACE_OUTER_BOUND('',#12440,.T.);
#5621=FACE_OUTER_BOUND('',#12441,.T.);
#5622=FACE_OUTER_BOUND('',#12442,.T.);
#5623=FACE_OUTER_BOUND('',#12443,.T.);
#5624=FACE_OUTER_BOUND('',#12444,.T.);
#5625=FACE_OUTER_BOUND('',#12445,.T.);
#5626=FACE_OUTER_BOUND('',#12446,.T.);
#5627=FACE_OUTER_BOUND('',#12447,.T.);
#5628=FACE_OUTER_BOUND('',#12448,.T.);
#5629=FACE_OUTER_BOUND('',#12449,.T.);
#5630=FACE_OUTER_BOUND('',#12450,.T.);
#5631=FACE_OUTER_BOUND('',#12451,.T.);
#5632=FACE_OUTER_BOUND('',#12452,.T.);
#5633=FACE_OUTER_BOUND('',#12453,.T.);
#5634=FACE_OUTER_BOUND('',#12454,.T.);
#5635=FACE_OUTER_BOUND('',#12455,.T.);
#5636=FACE_OUTER_BOUND('',#12456,.T.);
#5637=FACE_OUTER_BOUND('',#12457,.T.);
#5638=FACE_OUTER_BOUND('',#12458,.T.);
#5639=FACE_OUTER_BOUND('',#12459,.T.);
#5640=FACE_OUTER_BOUND('',#12460,.T.);
#5641=FACE_OUTER_BOUND('',#12461,.T.);
#5642=FACE_OUTER_BOUND('',#12462,.T.);
#5643=FACE_OUTER_BOUND('',#12463,.T.);
#5644=FACE_OUTER_BOUND('',#12464,.T.);
#5645=FACE_OUTER_BOUND('',#12465,.T.);
#5646=FACE_OUTER_BOUND('',#12466,.T.);
#5647=FACE_OUTER_BOUND('',#12467,.T.);
#5648=FACE_OUTER_BOUND('',#12468,.T.);
#5649=FACE_OUTER_BOUND('',#12469,.T.);
#5650=FACE_OUTER_BOUND('',#12470,.T.);
#5651=FACE_OUTER_BOUND('',#12471,.T.);
#5652=FACE_OUTER_BOUND('',#12472,.T.);
#5653=FACE_OUTER_BOUND('',#12473,.T.);
#5654=FACE_OUTER_BOUND('',#12474,.T.);
#5655=FACE_OUTER_BOUND('',#12475,.T.);
#5656=FACE_OUTER_BOUND('',#12476,.T.);
#5657=FACE_OUTER_BOUND('',#12477,.T.);
#5658=FACE_OUTER_BOUND('',#12478,.T.);
#5659=FACE_OUTER_BOUND('',#12479,.T.);
#5660=FACE_OUTER_BOUND('',#12480,.T.);
#5661=FACE_OUTER_BOUND('',#12481,.T.);
#5662=FACE_OUTER_BOUND('',#12482,.T.);
#5663=FACE_OUTER_BOUND('',#12483,.T.);
#5664=FACE_OUTER_BOUND('',#12484,.T.);
#5665=FACE_OUTER_BOUND('',#12485,.T.);
#5666=FACE_OUTER_BOUND('',#12486,.T.);
#5667=FACE_OUTER_BOUND('',#12487,.T.);
#5668=FACE_OUTER_BOUND('',#12488,.T.);
#5669=FACE_OUTER_BOUND('',#12489,.T.);
#5670=FACE_OUTER_BOUND('',#12490,.T.);
#5671=FACE_OUTER_BOUND('',#12491,.T.);
#5672=FACE_OUTER_BOUND('',#12492,.T.);
#5673=FACE_OUTER_BOUND('',#12493,.T.);
#5674=FACE_OUTER_BOUND('',#12494,.T.);
#5675=FACE_OUTER_BOUND('',#12495,.T.);
#5676=FACE_OUTER_BOUND('',#12496,.T.);
#5677=FACE_OUTER_BOUND('',#12497,.T.);
#5678=FACE_OUTER_BOUND('',#12498,.T.);
#5679=FACE_OUTER_BOUND('',#12499,.T.);
#5680=FACE_OUTER_BOUND('',#12500,.T.);
#5681=FACE_OUTER_BOUND('',#12501,.T.);
#5682=FACE_OUTER_BOUND('',#12502,.T.);
#5683=FACE_OUTER_BOUND('',#12503,.T.);
#5684=FACE_OUTER_BOUND('',#12504,.T.);
#5685=FACE_OUTER_BOUND('',#12505,.T.);
#5686=FACE_OUTER_BOUND('',#12506,.T.);
#5687=FACE_OUTER_BOUND('',#12507,.T.);
#5688=FACE_OUTER_BOUND('',#12508,.T.);
#5689=FACE_OUTER_BOUND('',#12509,.T.);
#5690=FACE_OUTER_BOUND('',#12510,.T.);
#5691=FACE_OUTER_BOUND('',#12511,.T.);
#5692=FACE_OUTER_BOUND('',#12512,.T.);
#5693=FACE_OUTER_BOUND('',#12513,.T.);
#5694=FACE_OUTER_BOUND('',#12514,.T.);
#5695=FACE_OUTER_BOUND('',#12515,.T.);
#5696=FACE_OUTER_BOUND('',#12516,.T.);
#5697=FACE_OUTER_BOUND('',#12517,.T.);
#5698=FACE_OUTER_BOUND('',#12518,.T.);
#5699=FACE_OUTER_BOUND('',#12519,.T.);
#5700=FACE_OUTER_BOUND('',#12520,.T.);
#5701=FACE_OUTER_BOUND('',#12521,.T.);
#5702=FACE_OUTER_BOUND('',#12522,.T.);
#5703=FACE_OUTER_BOUND('',#12523,.T.);
#5704=FACE_OUTER_BOUND('',#12524,.T.);
#5705=FACE_OUTER_BOUND('',#12525,.T.);
#5706=FACE_OUTER_BOUND('',#12526,.T.);
#5707=FACE_OUTER_BOUND('',#12527,.T.);
#5708=FACE_OUTER_BOUND('',#12528,.T.);
#5709=FACE_OUTER_BOUND('',#12529,.T.);
#5710=FACE_OUTER_BOUND('',#12530,.T.);
#5711=FACE_OUTER_BOUND('',#12531,.T.);
#5712=FACE_OUTER_BOUND('',#12532,.T.);
#5713=FACE_OUTER_BOUND('',#12533,.T.);
#5714=FACE_OUTER_BOUND('',#12534,.T.);
#5715=FACE_OUTER_BOUND('',#12535,.T.);
#5716=FACE_OUTER_BOUND('',#12536,.T.);
#5717=FACE_OUTER_BOUND('',#12537,.T.);
#5718=FACE_OUTER_BOUND('',#12538,.T.);
#5719=FACE_OUTER_BOUND('',#12539,.T.);
#5720=FACE_OUTER_BOUND('',#12540,.T.);
#5721=FACE_OUTER_BOUND('',#12541,.T.);
#5722=FACE_OUTER_BOUND('',#12542,.T.);
#5723=FACE_OUTER_BOUND('',#12543,.T.);
#5724=FACE_OUTER_BOUND('',#12544,.T.);
#5725=FACE_OUTER_BOUND('',#12545,.T.);
#5726=FACE_OUTER_BOUND('',#12546,.T.);
#5727=FACE_OUTER_BOUND('',#12547,.T.);
#5728=FACE_OUTER_BOUND('',#12548,.T.);
#5729=FACE_OUTER_BOUND('',#12549,.T.);
#5730=FACE_OUTER_BOUND('',#12550,.T.);
#5731=FACE_OUTER_BOUND('',#12551,.T.);
#5732=FACE_OUTER_BOUND('',#12552,.T.);
#5733=FACE_OUTER_BOUND('',#12553,.T.);
#5734=FACE_OUTER_BOUND('',#12554,.T.);
#5735=FACE_OUTER_BOUND('',#12555,.T.);
#5736=FACE_OUTER_BOUND('',#12556,.T.);
#5737=FACE_OUTER_BOUND('',#12557,.T.);
#5738=FACE_OUTER_BOUND('',#12558,.T.);
#5739=FACE_OUTER_BOUND('',#12559,.T.);
#5740=FACE_OUTER_BOUND('',#12560,.T.);
#5741=FACE_OUTER_BOUND('',#12561,.T.);
#5742=FACE_OUTER_BOUND('',#12562,.T.);
#5743=FACE_OUTER_BOUND('',#12563,.T.);
#5744=FACE_OUTER_BOUND('',#12564,.T.);
#5745=FACE_OUTER_BOUND('',#12565,.T.);
#5746=FACE_OUTER_BOUND('',#12566,.T.);
#5747=FACE_OUTER_BOUND('',#12567,.T.);
#5748=FACE_OUTER_BOUND('',#12568,.T.);
#5749=FACE_OUTER_BOUND('',#12569,.T.);
#5750=FACE_OUTER_BOUND('',#12570,.T.);
#5751=FACE_OUTER_BOUND('',#12571,.T.);
#5752=FACE_OUTER_BOUND('',#12572,.T.);
#5753=FACE_OUTER_BOUND('',#12573,.T.);
#5754=FACE_OUTER_BOUND('',#12574,.T.);
#5755=FACE_OUTER_BOUND('',#12575,.T.);
#5756=FACE_OUTER_BOUND('',#12576,.T.);
#5757=FACE_OUTER_BOUND('',#12577,.T.);
#5758=FACE_OUTER_BOUND('',#12578,.T.);
#5759=FACE_OUTER_BOUND('',#12579,.T.);
#5760=FACE_OUTER_BOUND('',#12580,.T.);
#5761=FACE_OUTER_BOUND('',#12581,.T.);
#5762=FACE_OUTER_BOUND('',#12582,.T.);
#5763=FACE_OUTER_BOUND('',#12583,.T.);
#5764=FACE_OUTER_BOUND('',#12584,.T.);
#5765=FACE_OUTER_BOUND('',#12585,.T.);
#5766=FACE_OUTER_BOUND('',#12586,.T.);
#5767=FACE_OUTER_BOUND('',#12587,.T.);
#5768=FACE_OUTER_BOUND('',#12588,.T.);
#5769=FACE_OUTER_BOUND('',#12589,.T.);
#5770=FACE_OUTER_BOUND('',#12590,.T.);
#5771=FACE_OUTER_BOUND('',#12591,.T.);
#5772=FACE_OUTER_BOUND('',#12592,.T.);
#5773=FACE_OUTER_BOUND('',#12593,.T.);
#5774=FACE_OUTER_BOUND('',#12594,.T.);
#5775=FACE_OUTER_BOUND('',#12595,.T.);
#5776=FACE_OUTER_BOUND('',#12596,.T.);
#5777=FACE_OUTER_BOUND('',#12597,.T.);
#5778=FACE_OUTER_BOUND('',#12598,.T.);
#5779=FACE_OUTER_BOUND('',#12599,.T.);
#5780=FACE_OUTER_BOUND('',#12600,.T.);
#5781=FACE_OUTER_BOUND('',#12601,.T.);
#5782=FACE_OUTER_BOUND('',#12602,.T.);
#5783=FACE_OUTER_BOUND('',#12603,.T.);
#5784=FACE_OUTER_BOUND('',#12604,.T.);
#5785=FACE_OUTER_BOUND('',#12605,.T.);
#5786=FACE_OUTER_BOUND('',#12606,.T.);
#5787=FACE_OUTER_BOUND('',#12607,.T.);
#5788=FACE_OUTER_BOUND('',#12608,.T.);
#5789=FACE_OUTER_BOUND('',#12609,.T.);
#5790=FACE_OUTER_BOUND('',#12610,.T.);
#5791=FACE_OUTER_BOUND('',#12611,.T.);
#5792=FACE_OUTER_BOUND('',#12612,.T.);
#5793=FACE_OUTER_BOUND('',#12613,.T.);
#5794=FACE_OUTER_BOUND('',#12614,.T.);
#5795=FACE_OUTER_BOUND('',#12615,.T.);
#5796=FACE_OUTER_BOUND('',#12616,.T.);
#5797=FACE_OUTER_BOUND('',#12617,.T.);
#5798=FACE_OUTER_BOUND('',#12618,.T.);
#5799=FACE_OUTER_BOUND('',#12619,.T.);
#5800=FACE_OUTER_BOUND('',#12620,.T.);
#5801=FACE_OUTER_BOUND('',#12621,.T.);
#5802=FACE_OUTER_BOUND('',#12622,.T.);
#5803=FACE_OUTER_BOUND('',#12623,.T.);
#5804=FACE_OUTER_BOUND('',#12624,.T.);
#5805=FACE_OUTER_BOUND('',#12625,.T.);
#5806=FACE_OUTER_BOUND('',#12626,.T.);
#5807=FACE_OUTER_BOUND('',#12627,.T.);
#5808=FACE_OUTER_BOUND('',#12628,.T.);
#5809=FACE_OUTER_BOUND('',#12629,.T.);
#5810=FACE_OUTER_BOUND('',#12630,.T.);
#5811=FACE_OUTER_BOUND('',#12631,.T.);
#5812=FACE_OUTER_BOUND('',#12632,.T.);
#5813=FACE_OUTER_BOUND('',#12633,.T.);
#5814=FACE_OUTER_BOUND('',#12634,.T.);
#5815=FACE_OUTER_BOUND('',#12635,.T.);
#5816=FACE_OUTER_BOUND('',#12636,.T.);
#5817=FACE_OUTER_BOUND('',#12637,.T.);
#5818=FACE_OUTER_BOUND('',#12638,.T.);
#5819=FACE_OUTER_BOUND('',#12639,.T.);
#5820=FACE_OUTER_BOUND('',#12640,.T.);
#5821=FACE_OUTER_BOUND('',#12641,.T.);
#5822=FACE_OUTER_BOUND('',#12642,.T.);
#5823=FACE_OUTER_BOUND('',#12643,.T.);
#5824=FACE_OUTER_BOUND('',#12644,.T.);
#5825=FACE_OUTER_BOUND('',#12645,.T.);
#5826=FACE_OUTER_BOUND('',#12646,.T.);
#5827=FACE_OUTER_BOUND('',#12647,.T.);
#5828=FACE_OUTER_BOUND('',#12648,.T.);
#5829=FACE_OUTER_BOUND('',#12649,.T.);
#5830=FACE_OUTER_BOUND('',#12650,.T.);
#5831=FACE_OUTER_BOUND('',#12651,.T.);
#5832=FACE_OUTER_BOUND('',#12652,.T.);
#5833=FACE_OUTER_BOUND('',#12653,.T.);
#5834=FACE_OUTER_BOUND('',#12654,.T.);
#5835=FACE_OUTER_BOUND('',#12655,.T.);
#5836=FACE_OUTER_BOUND('',#12656,.T.);
#5837=FACE_OUTER_BOUND('',#12657,.T.);
#5838=FACE_OUTER_BOUND('',#12658,.T.);
#5839=FACE_OUTER_BOUND('',#12659,.T.);
#5840=FACE_OUTER_BOUND('',#12660,.T.);
#5841=FACE_OUTER_BOUND('',#12661,.T.);
#5842=FACE_OUTER_BOUND('',#12662,.T.);
#5843=FACE_OUTER_BOUND('',#12663,.T.);
#5844=FACE_OUTER_BOUND('',#12664,.T.);
#5845=FACE_OUTER_BOUND('',#12665,.T.);
#5846=FACE_OUTER_BOUND('',#12666,.T.);
#5847=FACE_OUTER_BOUND('',#12667,.T.);
#5848=FACE_OUTER_BOUND('',#12668,.T.);
#5849=FACE_OUTER_BOUND('',#12669,.T.);
#5850=FACE_OUTER_BOUND('',#12670,.T.);
#5851=FACE_OUTER_BOUND('',#12671,.T.);
#5852=FACE_OUTER_BOUND('',#12672,.T.);
#5853=FACE_OUTER_BOUND('',#12673,.T.);
#5854=FACE_OUTER_BOUND('',#12674,.T.);
#5855=FACE_OUTER_BOUND('',#12675,.T.);
#5856=FACE_OUTER_BOUND('',#12676,.T.);
#5857=FACE_OUTER_BOUND('',#12677,.T.);
#5858=FACE_OUTER_BOUND('',#12678,.T.);
#5859=FACE_OUTER_BOUND('',#12679,.T.);
#5860=FACE_OUTER_BOUND('',#12680,.T.);
#5861=FACE_OUTER_BOUND('',#12681,.T.);
#5862=FACE_OUTER_BOUND('',#12682,.T.);
#5863=FACE_OUTER_BOUND('',#12683,.T.);
#5864=FACE_OUTER_BOUND('',#12684,.T.);
#5865=FACE_OUTER_BOUND('',#12685,.T.);
#5866=FACE_OUTER_BOUND('',#12686,.T.);
#5867=FACE_OUTER_BOUND('',#12687,.T.);
#5868=FACE_OUTER_BOUND('',#12688,.T.);
#5869=FACE_OUTER_BOUND('',#12689,.T.);
#5870=FACE_OUTER_BOUND('',#12690,.T.);
#5871=FACE_OUTER_BOUND('',#12691,.T.);
#5872=FACE_OUTER_BOUND('',#12692,.T.);
#5873=FACE_OUTER_BOUND('',#12693,.T.);
#5874=FACE_OUTER_BOUND('',#12694,.T.);
#5875=FACE_OUTER_BOUND('',#12695,.T.);
#5876=FACE_OUTER_BOUND('',#12696,.T.);
#5877=FACE_OUTER_BOUND('',#12697,.T.);
#5878=FACE_OUTER_BOUND('',#12698,.T.);
#5879=FACE_OUTER_BOUND('',#12699,.T.);
#5880=FACE_OUTER_BOUND('',#12700,.T.);
#5881=FACE_OUTER_BOUND('',#12701,.T.);
#5882=FACE_OUTER_BOUND('',#12702,.T.);
#5883=FACE_OUTER_BOUND('',#12703,.T.);
#5884=FACE_OUTER_BOUND('',#12704,.T.);
#5885=FACE_OUTER_BOUND('',#12705,.T.);
#5886=FACE_OUTER_BOUND('',#12706,.T.);
#5887=FACE_OUTER_BOUND('',#12707,.T.);
#5888=FACE_OUTER_BOUND('',#12708,.T.);
#5889=FACE_OUTER_BOUND('',#12709,.T.);
#5890=FACE_OUTER_BOUND('',#12710,.T.);
#5891=FACE_OUTER_BOUND('',#12711,.T.);
#5892=FACE_OUTER_BOUND('',#12712,.T.);
#5893=FACE_OUTER_BOUND('',#12713,.T.);
#5894=FACE_OUTER_BOUND('',#12714,.T.);
#5895=FACE_OUTER_BOUND('',#12715,.T.);
#5896=FACE_OUTER_BOUND('',#12716,.T.);
#5897=FACE_OUTER_BOUND('',#12717,.T.);
#5898=FACE_OUTER_BOUND('',#12718,.T.);
#5899=FACE_OUTER_BOUND('',#12719,.T.);
#5900=FACE_OUTER_BOUND('',#12720,.T.);
#5901=FACE_OUTER_BOUND('',#12721,.T.);
#5902=FACE_OUTER_BOUND('',#12722,.T.);
#5903=FACE_OUTER_BOUND('',#12723,.T.);
#5904=FACE_OUTER_BOUND('',#12724,.T.);
#5905=FACE_OUTER_BOUND('',#12725,.T.);
#5906=FACE_OUTER_BOUND('',#12726,.T.);
#5907=FACE_OUTER_BOUND('',#12727,.T.);
#5908=FACE_OUTER_BOUND('',#12728,.T.);
#5909=FACE_OUTER_BOUND('',#12729,.T.);
#5910=FACE_OUTER_BOUND('',#12730,.T.);
#5911=FACE_OUTER_BOUND('',#12731,.T.);
#5912=FACE_OUTER_BOUND('',#12732,.T.);
#5913=FACE_OUTER_BOUND('',#12733,.T.);
#5914=FACE_OUTER_BOUND('',#12734,.T.);
#5915=FACE_OUTER_BOUND('',#12735,.T.);
#5916=FACE_OUTER_BOUND('',#12736,.T.);
#5917=FACE_OUTER_BOUND('',#12737,.T.);
#5918=FACE_OUTER_BOUND('',#12738,.T.);
#5919=FACE_OUTER_BOUND('',#12739,.T.);
#5920=FACE_OUTER_BOUND('',#12740,.T.);
#5921=FACE_OUTER_BOUND('',#12741,.T.);
#5922=FACE_OUTER_BOUND('',#12742,.T.);
#5923=FACE_OUTER_BOUND('',#12743,.T.);
#5924=FACE_OUTER_BOUND('',#12744,.T.);
#5925=FACE_OUTER_BOUND('',#12745,.T.);
#5926=FACE_OUTER_BOUND('',#12746,.T.);
#5927=FACE_OUTER_BOUND('',#12747,.T.);
#5928=FACE_OUTER_BOUND('',#12748,.T.);
#5929=FACE_OUTER_BOUND('',#12749,.T.);
#5930=FACE_OUTER_BOUND('',#12750,.T.);
#5931=FACE_OUTER_BOUND('',#12751,.T.);
#5932=FACE_OUTER_BOUND('',#12752,.T.);
#5933=FACE_OUTER_BOUND('',#12753,.T.);
#5934=FACE_OUTER_BOUND('',#12754,.T.);
#5935=FACE_OUTER_BOUND('',#12755,.T.);
#5936=FACE_OUTER_BOUND('',#12756,.T.);
#5937=FACE_OUTER_BOUND('',#12757,.T.);
#5938=FACE_OUTER_BOUND('',#12758,.T.);
#5939=FACE_OUTER_BOUND('',#12759,.T.);
#5940=FACE_OUTER_BOUND('',#12760,.T.);
#5941=FACE_OUTER_BOUND('',#12761,.T.);
#5942=FACE_OUTER_BOUND('',#12762,.T.);
#5943=FACE_OUTER_BOUND('',#12763,.T.);
#5944=FACE_OUTER_BOUND('',#12764,.T.);
#5945=FACE_OUTER_BOUND('',#12765,.T.);
#5946=FACE_OUTER_BOUND('',#12766,.T.);
#5947=FACE_OUTER_BOUND('',#12767,.T.);
#5948=FACE_OUTER_BOUND('',#12768,.T.);
#5949=FACE_OUTER_BOUND('',#12769,.T.);
#5950=FACE_OUTER_BOUND('',#12770,.T.);
#5951=FACE_OUTER_BOUND('',#12771,.T.);
#5952=FACE_OUTER_BOUND('',#12772,.T.);
#5953=FACE_OUTER_BOUND('',#12773,.T.);
#5954=FACE_OUTER_BOUND('',#12774,.T.);
#5955=FACE_OUTER_BOUND('',#12775,.T.);
#5956=FACE_OUTER_BOUND('',#12776,.T.);
#5957=FACE_OUTER_BOUND('',#12777,.T.);
#5958=FACE_OUTER_BOUND('',#12778,.T.);
#5959=FACE_OUTER_BOUND('',#12779,.T.);
#5960=FACE_OUTER_BOUND('',#12780,.T.);
#5961=FACE_OUTER_BOUND('',#12781,.T.);
#5962=FACE_OUTER_BOUND('',#12782,.T.);
#5963=FACE_OUTER_BOUND('',#12783,.T.);
#5964=FACE_OUTER_BOUND('',#12784,.T.);
#5965=FACE_OUTER_BOUND('',#12785,.T.);
#5966=FACE_OUTER_BOUND('',#12786,.T.);
#5967=FACE_OUTER_BOUND('',#12787,.T.);
#5968=FACE_OUTER_BOUND('',#12788,.T.);
#5969=FACE_OUTER_BOUND('',#12789,.T.);
#5970=FACE_OUTER_BOUND('',#12790,.T.);
#5971=FACE_OUTER_BOUND('',#12791,.T.);
#5972=FACE_OUTER_BOUND('',#12792,.T.);
#5973=FACE_OUTER_BOUND('',#12793,.T.);
#5974=FACE_OUTER_BOUND('',#12794,.T.);
#5975=FACE_OUTER_BOUND('',#12795,.T.);
#5976=FACE_OUTER_BOUND('',#12796,.T.);
#5977=FACE_OUTER_BOUND('',#12797,.T.);
#5978=FACE_OUTER_BOUND('',#12798,.T.);
#5979=FACE_OUTER_BOUND('',#12799,.T.);
#5980=FACE_OUTER_BOUND('',#12800,.T.);
#5981=FACE_OUTER_BOUND('',#12801,.T.);
#5982=FACE_OUTER_BOUND('',#12802,.T.);
#5983=FACE_OUTER_BOUND('',#12803,.T.);
#5984=FACE_OUTER_BOUND('',#12804,.T.);
#5985=FACE_OUTER_BOUND('',#12805,.T.);
#5986=FACE_OUTER_BOUND('',#12806,.T.);
#5987=FACE_OUTER_BOUND('',#12807,.T.);
#5988=FACE_OUTER_BOUND('',#12808,.T.);
#5989=FACE_OUTER_BOUND('',#12809,.T.);
#5990=FACE_OUTER_BOUND('',#12810,.T.);
#5991=FACE_OUTER_BOUND('',#12811,.T.);
#5992=FACE_OUTER_BOUND('',#12812,.T.);
#5993=FACE_OUTER_BOUND('',#12813,.T.);
#5994=FACE_OUTER_BOUND('',#12814,.T.);
#5995=FACE_OUTER_BOUND('',#12815,.T.);
#5996=FACE_OUTER_BOUND('',#12816,.T.);
#5997=FACE_OUTER_BOUND('',#12817,.T.);
#5998=FACE_OUTER_BOUND('',#12818,.T.);
#5999=FACE_OUTER_BOUND('',#12819,.T.);
#6000=FACE_OUTER_BOUND('',#12820,.T.);
#6001=FACE_OUTER_BOUND('',#12821,.T.);
#6002=FACE_OUTER_BOUND('',#12822,.T.);
#6003=FACE_OUTER_BOUND('',#12823,.T.);
#6004=FACE_OUTER_BOUND('',#12824,.T.);
#6005=FACE_OUTER_BOUND('',#12825,.T.);
#6006=FACE_OUTER_BOUND('',#12826,.T.);
#6007=FACE_OUTER_BOUND('',#12827,.T.);
#6008=FACE_OUTER_BOUND('',#12828,.T.);
#6009=FACE_OUTER_BOUND('',#12829,.T.);
#6010=FACE_OUTER_BOUND('',#12830,.T.);
#6011=FACE_OUTER_BOUND('',#12831,.T.);
#6012=FACE_OUTER_BOUND('',#12832,.T.);
#6013=FACE_OUTER_BOUND('',#12833,.T.);
#6014=FACE_OUTER_BOUND('',#12834,.T.);
#6015=FACE_OUTER_BOUND('',#12835,.T.);
#6016=FACE_OUTER_BOUND('',#12836,.T.);
#6017=FACE_OUTER_BOUND('',#12837,.T.);
#6018=FACE_OUTER_BOUND('',#12838,.T.);
#6019=FACE_OUTER_BOUND('',#12839,.T.);
#6020=FACE_OUTER_BOUND('',#12840,.T.);
#6021=FACE_OUTER_BOUND('',#12841,.T.);
#6022=FACE_OUTER_BOUND('',#12842,.T.);
#6023=FACE_OUTER_BOUND('',#12843,.T.);
#6024=FACE_OUTER_BOUND('',#12844,.T.);
#6025=FACE_OUTER_BOUND('',#12845,.T.);
#6026=FACE_OUTER_BOUND('',#12846,.T.);
#6027=FACE_OUTER_BOUND('',#12847,.T.);
#6028=FACE_OUTER_BOUND('',#12848,.T.);
#6029=FACE_OUTER_BOUND('',#12849,.T.);
#6030=FACE_OUTER_BOUND('',#12850,.T.);
#6031=FACE_OUTER_BOUND('',#12851,.T.);
#6032=FACE_OUTER_BOUND('',#12852,.T.);
#6033=FACE_OUTER_BOUND('',#12853,.T.);
#6034=FACE_OUTER_BOUND('',#12854,.T.);
#6035=FACE_OUTER_BOUND('',#12855,.T.);
#6036=FACE_OUTER_BOUND('',#12856,.T.);
#6037=FACE_OUTER_BOUND('',#12857,.T.);
#6038=FACE_OUTER_BOUND('',#12858,.T.);
#6039=FACE_OUTER_BOUND('',#12859,.T.);
#6040=FACE_OUTER_BOUND('',#12860,.T.);
#6041=FACE_OUTER_BOUND('',#12861,.T.);
#6042=FACE_OUTER_BOUND('',#12862,.T.);
#6043=FACE_OUTER_BOUND('',#12863,.T.);
#6044=FACE_OUTER_BOUND('',#12864,.T.);
#6045=FACE_OUTER_BOUND('',#12865,.T.);
#6046=FACE_OUTER_BOUND('',#12866,.T.);
#6047=FACE_OUTER_BOUND('',#12867,.T.);
#6048=FACE_OUTER_BOUND('',#12868,.T.);
#6049=FACE_OUTER_BOUND('',#12869,.T.);
#6050=FACE_OUTER_BOUND('',#12870,.T.);
#6051=FACE_OUTER_BOUND('',#12871,.T.);
#6052=FACE_OUTER_BOUND('',#12872,.T.);
#6053=FACE_OUTER_BOUND('',#12873,.T.);
#6054=FACE_OUTER_BOUND('',#12874,.T.);
#6055=FACE_OUTER_BOUND('',#12875,.T.);
#6056=FACE_OUTER_BOUND('',#12876,.T.);
#6057=FACE_OUTER_BOUND('',#12877,.T.);
#6058=FACE_OUTER_BOUND('',#12878,.T.);
#6059=FACE_OUTER_BOUND('',#12879,.T.);
#6060=FACE_OUTER_BOUND('',#12880,.T.);
#6061=FACE_OUTER_BOUND('',#12881,.T.);
#6062=FACE_OUTER_BOUND('',#12882,.T.);
#6063=FACE_OUTER_BOUND('',#12883,.T.);
#6064=FACE_OUTER_BOUND('',#12884,.T.);
#6065=FACE_OUTER_BOUND('',#12885,.T.);
#6066=FACE_OUTER_BOUND('',#12886,.T.);
#6067=FACE_OUTER_BOUND('',#12887,.T.);
#6068=FACE_OUTER_BOUND('',#12888,.T.);
#6069=FACE_OUTER_BOUND('',#12889,.T.);
#6070=FACE_OUTER_BOUND('',#12890,.T.);
#6071=FACE_OUTER_BOUND('',#12891,.T.);
#6072=FACE_OUTER_BOUND('',#12892,.T.);
#6073=FACE_OUTER_BOUND('',#12893,.T.);
#6074=FACE_OUTER_BOUND('',#12894,.T.);
#6075=FACE_OUTER_BOUND('',#12895,.T.);
#6076=FACE_OUTER_BOUND('',#12896,.T.);
#6077=FACE_OUTER_BOUND('',#12897,.T.);
#6078=FACE_OUTER_BOUND('',#12898,.T.);
#6079=FACE_OUTER_BOUND('',#12899,.T.);
#6080=FACE_OUTER_BOUND('',#12900,.T.);
#6081=FACE_OUTER_BOUND('',#12901,.T.);
#6082=FACE_OUTER_BOUND('',#12902,.T.);
#6083=FACE_OUTER_BOUND('',#12903,.T.);
#6084=FACE_OUTER_BOUND('',#12904,.T.);
#6085=FACE_OUTER_BOUND('',#12905,.T.);
#6086=FACE_OUTER_BOUND('',#12906,.T.);
#6087=FACE_OUTER_BOUND('',#12907,.T.);
#6088=FACE_OUTER_BOUND('',#12908,.T.);
#6089=FACE_OUTER_BOUND('',#12909,.T.);
#6090=FACE_OUTER_BOUND('',#12910,.T.);
#6091=FACE_OUTER_BOUND('',#12911,.T.);
#6092=FACE_OUTER_BOUND('',#12912,.T.);
#6093=FACE_OUTER_BOUND('',#12913,.T.);
#6094=FACE_OUTER_BOUND('',#12914,.T.);
#6095=FACE_OUTER_BOUND('',#12915,.T.);
#6096=FACE_OUTER_BOUND('',#12916,.T.);
#6097=FACE_OUTER_BOUND('',#12917,.T.);
#6098=FACE_OUTER_BOUND('',#12918,.T.);
#6099=FACE_OUTER_BOUND('',#12919,.T.);
#6100=FACE_OUTER_BOUND('',#12920,.T.);
#6101=FACE_OUTER_BOUND('',#12921,.T.);
#6102=FACE_OUTER_BOUND('',#12922,.T.);
#6103=FACE_OUTER_BOUND('',#12923,.T.);
#6104=FACE_OUTER_BOUND('',#12924,.T.);
#6105=FACE_OUTER_BOUND('',#12925,.T.);
#6106=FACE_OUTER_BOUND('',#12926,.T.);
#6107=FACE_OUTER_BOUND('',#12927,.T.);
#6108=FACE_OUTER_BOUND('',#12928,.T.);
#6109=FACE_OUTER_BOUND('',#12929,.T.);
#6110=FACE_OUTER_BOUND('',#12930,.T.);
#6111=FACE_OUTER_BOUND('',#12931,.T.);
#6112=FACE_OUTER_BOUND('',#12932,.T.);
#6113=FACE_OUTER_BOUND('',#12933,.T.);
#6114=FACE_OUTER_BOUND('',#12934,.T.);
#6115=FACE_OUTER_BOUND('',#12935,.T.);
#6116=FACE_OUTER_BOUND('',#12936,.T.);
#6117=FACE_OUTER_BOUND('',#12937,.T.);
#6118=FACE_OUTER_BOUND('',#12938,.T.);
#6119=FACE_OUTER_BOUND('',#12939,.T.);
#6120=FACE_OUTER_BOUND('',#12940,.T.);
#6121=FACE_OUTER_BOUND('',#12941,.T.);
#6122=FACE_OUTER_BOUND('',#12942,.T.);
#6123=FACE_OUTER_BOUND('',#12943,.T.);
#6124=FACE_OUTER_BOUND('',#12944,.T.);
#6125=FACE_OUTER_BOUND('',#12945,.T.);
#6126=FACE_OUTER_BOUND('',#12946,.T.);
#6127=FACE_OUTER_BOUND('',#12947,.T.);
#6128=FACE_OUTER_BOUND('',#12948,.T.);
#6129=FACE_OUTER_BOUND('',#12949,.T.);
#6130=FACE_OUTER_BOUND('',#12950,.T.);
#6131=FACE_OUTER_BOUND('',#12951,.T.);
#6132=FACE_OUTER_BOUND('',#12952,.T.);
#6133=FACE_OUTER_BOUND('',#12953,.T.);
#6134=FACE_OUTER_BOUND('',#12954,.T.);
#6135=FACE_OUTER_BOUND('',#12955,.T.);
#6136=FACE_OUTER_BOUND('',#12956,.T.);
#6137=FACE_OUTER_BOUND('',#12957,.T.);
#6138=FACE_OUTER_BOUND('',#12958,.T.);
#6139=FACE_OUTER_BOUND('',#12959,.T.);
#6140=FACE_OUTER_BOUND('',#12960,.T.);
#6141=FACE_OUTER_BOUND('',#12961,.T.);
#6142=FACE_OUTER_BOUND('',#12962,.T.);
#6143=FACE_OUTER_BOUND('',#12963,.T.);
#6144=FACE_OUTER_BOUND('',#12964,.T.);
#6145=FACE_OUTER_BOUND('',#12965,.T.);
#6146=FACE_OUTER_BOUND('',#12966,.T.);
#6147=FACE_OUTER_BOUND('',#12967,.T.);
#6148=FACE_OUTER_BOUND('',#12968,.T.);
#6149=FACE_OUTER_BOUND('',#12969,.T.);
#6150=FACE_OUTER_BOUND('',#12970,.T.);
#6151=FACE_OUTER_BOUND('',#12971,.T.);
#6152=FACE_OUTER_BOUND('',#12972,.T.);
#6153=FACE_OUTER_BOUND('',#12973,.T.);
#6154=FACE_OUTER_BOUND('',#12974,.T.);
#6155=FACE_OUTER_BOUND('',#12975,.T.);
#6156=FACE_OUTER_BOUND('',#12976,.T.);
#6157=FACE_OUTER_BOUND('',#12977,.T.);
#6158=FACE_OUTER_BOUND('',#12978,.T.);
#6159=FACE_OUTER_BOUND('',#12979,.T.);
#6160=FACE_OUTER_BOUND('',#12980,.T.);
#6161=FACE_OUTER_BOUND('',#12981,.T.);
#6162=FACE_OUTER_BOUND('',#12982,.T.);
#6163=FACE_OUTER_BOUND('',#12983,.T.);
#6164=FACE_OUTER_BOUND('',#12984,.T.);
#6165=FACE_OUTER_BOUND('',#12985,.T.);
#6166=FACE_OUTER_BOUND('',#12986,.T.);
#6167=FACE_OUTER_BOUND('',#12987,.T.);
#6168=FACE_OUTER_BOUND('',#12988,.T.);
#6169=FACE_OUTER_BOUND('',#12989,.T.);
#6170=FACE_OUTER_BOUND('',#12990,.T.);
#6171=FACE_OUTER_BOUND('',#12991,.T.);
#6172=FACE_OUTER_BOUND('',#12992,.T.);
#6173=FACE_OUTER_BOUND('',#12993,.T.);
#6174=FACE_OUTER_BOUND('',#12994,.T.);
#6175=FACE_OUTER_BOUND('',#12995,.T.);
#6176=FACE_OUTER_BOUND('',#12996,.T.);
#6177=FACE_OUTER_BOUND('',#12997,.T.);
#6178=FACE_OUTER_BOUND('',#12998,.T.);
#6179=FACE_OUTER_BOUND('',#12999,.T.);
#6180=FACE_OUTER_BOUND('',#13000,.T.);
#6181=FACE_OUTER_BOUND('',#13001,.T.);
#6182=FACE_OUTER_BOUND('',#13002,.T.);
#6183=FACE_OUTER_BOUND('',#13003,.T.);
#6184=FACE_OUTER_BOUND('',#13004,.T.);
#6185=FACE_OUTER_BOUND('',#13005,.T.);
#6186=FACE_OUTER_BOUND('',#13006,.T.);
#6187=FACE_OUTER_BOUND('',#13007,.T.);
#6188=FACE_OUTER_BOUND('',#13008,.T.);
#6189=FACE_OUTER_BOUND('',#13009,.T.);
#6190=FACE_OUTER_BOUND('',#13010,.T.);
#6191=FACE_OUTER_BOUND('',#13011,.T.);
#6192=FACE_OUTER_BOUND('',#13012,.T.);
#6193=FACE_OUTER_BOUND('',#13013,.T.);
#6194=FACE_OUTER_BOUND('',#13014,.T.);
#6195=FACE_OUTER_BOUND('',#13015,.T.);
#6196=FACE_OUTER_BOUND('',#13016,.T.);
#6197=FACE_OUTER_BOUND('',#13017,.T.);
#6198=FACE_OUTER_BOUND('',#13018,.T.);
#6199=FACE_OUTER_BOUND('',#13019,.T.);
#6200=FACE_OUTER_BOUND('',#13020,.T.);
#6201=FACE_OUTER_BOUND('',#13021,.T.);
#6202=FACE_OUTER_BOUND('',#13022,.T.);
#6203=FACE_OUTER_BOUND('',#13023,.T.);
#6204=FACE_OUTER_BOUND('',#13024,.T.);
#6205=FACE_OUTER_BOUND('',#13025,.T.);
#6206=FACE_OUTER_BOUND('',#13026,.T.);
#6207=FACE_OUTER_BOUND('',#13027,.T.);
#6208=FACE_OUTER_BOUND('',#13028,.T.);
#6209=FACE_OUTER_BOUND('',#13029,.T.);
#6210=FACE_OUTER_BOUND('',#13030,.T.);
#6211=FACE_OUTER_BOUND('',#13031,.T.);
#6212=FACE_OUTER_BOUND('',#13032,.T.);
#6213=FACE_OUTER_BOUND('',#13033,.T.);
#6214=FACE_OUTER_BOUND('',#13034,.T.);
#6215=FACE_OUTER_BOUND('',#13035,.T.);
#6216=FACE_OUTER_BOUND('',#13036,.T.);
#6217=FACE_OUTER_BOUND('',#13037,.T.);
#6218=FACE_OUTER_BOUND('',#13038,.T.);
#6219=FACE_OUTER_BOUND('',#13039,.T.);
#6220=FACE_OUTER_BOUND('',#13040,.T.);
#6221=FACE_OUTER_BOUND('',#13041,.T.);
#6222=FACE_OUTER_BOUND('',#13042,.T.);
#6223=FACE_OUTER_BOUND('',#13043,.T.);
#6224=FACE_OUTER_BOUND('',#13044,.T.);
#6225=FACE_OUTER_BOUND('',#13045,.T.);
#6226=FACE_OUTER_BOUND('',#13046,.T.);
#6227=FACE_OUTER_BOUND('',#13047,.T.);
#6228=FACE_OUTER_BOUND('',#13048,.T.);
#6229=FACE_OUTER_BOUND('',#13049,.T.);
#6230=FACE_OUTER_BOUND('',#13050,.T.);
#6231=FACE_OUTER_BOUND('',#13051,.T.);
#6232=FACE_OUTER_BOUND('',#13052,.T.);
#6233=FACE_OUTER_BOUND('',#13053,.T.);
#6234=FACE_OUTER_BOUND('',#13054,.T.);
#6235=FACE_OUTER_BOUND('',#13055,.T.);
#6236=FACE_OUTER_BOUND('',#13056,.T.);
#6237=FACE_OUTER_BOUND('',#13057,.T.);
#6238=FACE_OUTER_BOUND('',#13058,.T.);
#6239=FACE_OUTER_BOUND('',#13059,.T.);
#6240=FACE_OUTER_BOUND('',#13060,.T.);
#6241=FACE_OUTER_BOUND('',#13061,.T.);
#6242=FACE_OUTER_BOUND('',#13062,.T.);
#6243=FACE_OUTER_BOUND('',#13063,.T.);
#6244=FACE_OUTER_BOUND('',#13064,.T.);
#6245=FACE_OUTER_BOUND('',#13065,.T.);
#6246=FACE_OUTER_BOUND('',#13066,.T.);
#6247=FACE_OUTER_BOUND('',#13067,.T.);
#6248=FACE_OUTER_BOUND('',#13068,.T.);
#6249=FACE_OUTER_BOUND('',#13069,.T.);
#6250=FACE_OUTER_BOUND('',#13070,.T.);
#6251=FACE_OUTER_BOUND('',#13071,.T.);
#6252=FACE_OUTER_BOUND('',#13072,.T.);
#6253=FACE_OUTER_BOUND('',#13073,.T.);
#6254=FACE_OUTER_BOUND('',#13074,.T.);
#6255=FACE_OUTER_BOUND('',#13075,.T.);
#6256=FACE_OUTER_BOUND('',#13076,.T.);
#6257=FACE_OUTER_BOUND('',#13077,.T.);
#6258=FACE_OUTER_BOUND('',#13078,.T.);
#6259=FACE_OUTER_BOUND('',#13079,.T.);
#6260=FACE_OUTER_BOUND('',#13080,.T.);
#6261=FACE_OUTER_BOUND('',#13081,.T.);
#6262=FACE_OUTER_BOUND('',#13082,.T.);
#6263=FACE_OUTER_BOUND('',#13083,.T.);
#6264=FACE_OUTER_BOUND('',#13084,.T.);
#6265=FACE_OUTER_BOUND('',#13085,.T.);
#6266=FACE_OUTER_BOUND('',#13086,.T.);
#6267=FACE_OUTER_BOUND('',#13087,.T.);
#6268=FACE_OUTER_BOUND('',#13088,.T.);
#6269=FACE_OUTER_BOUND('',#13089,.T.);
#6270=FACE_OUTER_BOUND('',#13090,.T.);
#6271=FACE_OUTER_BOUND('',#13091,.T.);
#6272=FACE_OUTER_BOUND('',#13092,.T.);
#6273=FACE_OUTER_BOUND('',#13093,.T.);
#6274=FACE_OUTER_BOUND('',#13094,.T.);
#6275=FACE_OUTER_BOUND('',#13095,.T.);
#6276=FACE_OUTER_BOUND('',#13096,.T.);
#6277=FACE_OUTER_BOUND('',#13097,.T.);
#6278=FACE_OUTER_BOUND('',#13098,.T.);
#6279=FACE_OUTER_BOUND('',#13099,.T.);
#6280=FACE_OUTER_BOUND('',#13100,.T.);
#6281=FACE_OUTER_BOUND('',#13101,.T.);
#6282=FACE_OUTER_BOUND('',#13102,.T.);
#6283=FACE_OUTER_BOUND('',#13103,.T.);
#6284=FACE_OUTER_BOUND('',#13104,.T.);
#6285=FACE_OUTER_BOUND('',#13105,.T.);
#6286=FACE_OUTER_BOUND('',#13106,.T.);
#6287=FACE_OUTER_BOUND('',#13107,.T.);
#6288=FACE_OUTER_BOUND('',#13108,.T.);
#6289=FACE_OUTER_BOUND('',#13109,.T.);
#6290=FACE_OUTER_BOUND('',#13110,.T.);
#6291=FACE_OUTER_BOUND('',#13111,.T.);
#6292=FACE_OUTER_BOUND('',#13112,.T.);
#6293=FACE_OUTER_BOUND('',#13113,.T.);
#6294=FACE_OUTER_BOUND('',#13114,.T.);
#6295=FACE_OUTER_BOUND('',#13115,.T.);
#6296=FACE_OUTER_BOUND('',#13116,.T.);
#6297=FACE_OUTER_BOUND('',#13117,.T.);
#6298=FACE_OUTER_BOUND('',#13118,.T.);
#6299=FACE_OUTER_BOUND('',#13119,.T.);
#6300=FACE_OUTER_BOUND('',#13120,.T.);
#6301=FACE_OUTER_BOUND('',#13121,.T.);
#6302=FACE_OUTER_BOUND('',#13122,.T.);
#6303=FACE_OUTER_BOUND('',#13123,.T.);
#6304=FACE_OUTER_BOUND('',#13124,.T.);
#6305=FACE_OUTER_BOUND('',#13125,.T.);
#6306=FACE_OUTER_BOUND('',#13126,.T.);
#6307=FACE_OUTER_BOUND('',#13127,.T.);
#6308=FACE_OUTER_BOUND('',#13128,.T.);
#6309=FACE_OUTER_BOUND('',#13129,.T.);
#6310=FACE_OUTER_BOUND('',#13130,.T.);
#6311=FACE_OUTER_BOUND('',#13131,.T.);
#6312=FACE_OUTER_BOUND('',#13132,.T.);
#6313=FACE_OUTER_BOUND('',#13133,.T.);
#6314=FACE_OUTER_BOUND('',#13134,.T.);
#6315=FACE_OUTER_BOUND('',#13135,.T.);
#6316=FACE_OUTER_BOUND('',#13136,.T.);
#6317=FACE_OUTER_BOUND('',#13137,.T.);
#6318=FACE_OUTER_BOUND('',#13138,.T.);
#6319=FACE_OUTER_BOUND('',#13139,.T.);
#6320=FACE_OUTER_BOUND('',#13140,.T.);
#6321=FACE_OUTER_BOUND('',#13141,.T.);
#6322=FACE_OUTER_BOUND('',#13142,.T.);
#6323=FACE_OUTER_BOUND('',#13143,.T.);
#6324=FACE_OUTER_BOUND('',#13144,.T.);
#6325=FACE_OUTER_BOUND('',#13145,.T.);
#6326=FACE_OUTER_BOUND('',#13146,.T.);
#6327=FACE_OUTER_BOUND('',#13147,.T.);
#6328=FACE_OUTER_BOUND('',#13148,.T.);
#6329=FACE_OUTER_BOUND('',#13149,.T.);
#6330=FACE_OUTER_BOUND('',#13150,.T.);
#6331=FACE_OUTER_BOUND('',#13151,.T.);
#6332=FACE_OUTER_BOUND('',#13152,.T.);
#6333=FACE_OUTER_BOUND('',#13153,.T.);
#6334=FACE_OUTER_BOUND('',#13154,.T.);
#6335=FACE_OUTER_BOUND('',#13155,.T.);
#6336=FACE_OUTER_BOUND('',#13156,.T.);
#6337=FACE_OUTER_BOUND('',#13157,.T.);
#6338=FACE_OUTER_BOUND('',#13158,.T.);
#6339=FACE_OUTER_BOUND('',#13159,.T.);
#6340=FACE_OUTER_BOUND('',#13160,.T.);
#6341=FACE_OUTER_BOUND('',#13161,.T.);
#6342=FACE_OUTER_BOUND('',#13162,.T.);
#6343=FACE_OUTER_BOUND('',#13163,.T.);
#6344=FACE_OUTER_BOUND('',#13164,.T.);
#6345=FACE_OUTER_BOUND('',#13165,.T.);
#6346=FACE_OUTER_BOUND('',#13166,.T.);
#6347=FACE_OUTER_BOUND('',#13167,.T.);
#6348=FACE_OUTER_BOUND('',#13168,.T.);
#6349=FACE_OUTER_BOUND('',#13169,.T.);
#6350=FACE_OUTER_BOUND('',#13170,.T.);
#6351=FACE_OUTER_BOUND('',#13171,.T.);
#6352=FACE_OUTER_BOUND('',#13172,.T.);
#6353=FACE_OUTER_BOUND('',#13173,.T.);
#6354=FACE_OUTER_BOUND('',#13174,.T.);
#6355=FACE_OUTER_BOUND('',#13175,.T.);
#6356=FACE_OUTER_BOUND('',#13176,.T.);
#6357=FACE_OUTER_BOUND('',#13177,.T.);
#6358=FACE_OUTER_BOUND('',#13178,.T.);
#6359=FACE_OUTER_BOUND('',#13179,.T.);
#6360=FACE_OUTER_BOUND('',#13180,.T.);
#6361=FACE_OUTER_BOUND('',#13181,.T.);
#6362=FACE_OUTER_BOUND('',#13182,.T.);
#6363=FACE_OUTER_BOUND('',#13183,.T.);
#6364=FACE_OUTER_BOUND('',#13184,.T.);
#6365=FACE_OUTER_BOUND('',#13185,.T.);
#6366=FACE_OUTER_BOUND('',#13186,.T.);
#6367=FACE_OUTER_BOUND('',#13187,.T.);
#6368=FACE_OUTER_BOUND('',#13188,.T.);
#6369=FACE_OUTER_BOUND('',#13189,.T.);
#6370=FACE_OUTER_BOUND('',#13190,.T.);
#6371=FACE_OUTER_BOUND('',#13191,.T.);
#6372=FACE_OUTER_BOUND('',#13192,.T.);
#6373=FACE_OUTER_BOUND('',#13193,.T.);
#6374=FACE_OUTER_BOUND('',#13194,.T.);
#6375=FACE_OUTER_BOUND('',#13195,.T.);
#6376=FACE_OUTER_BOUND('',#13196,.T.);
#6377=FACE_OUTER_BOUND('',#13197,.T.);
#6378=FACE_OUTER_BOUND('',#13198,.T.);
#6379=FACE_OUTER_BOUND('',#13199,.T.);
#6380=FACE_OUTER_BOUND('',#13200,.T.);
#6381=FACE_OUTER_BOUND('',#13201,.T.);
#6382=FACE_OUTER_BOUND('',#13202,.T.);
#6383=FACE_OUTER_BOUND('',#13203,.T.);
#6384=FACE_OUTER_BOUND('',#13204,.T.);
#6385=FACE_OUTER_BOUND('',#13205,.T.);
#6386=FACE_OUTER_BOUND('',#13206,.T.);
#6387=FACE_OUTER_BOUND('',#13207,.T.);
#6388=FACE_OUTER_BOUND('',#13208,.T.);
#6389=FACE_OUTER_BOUND('',#13209,.T.);
#6390=FACE_OUTER_BOUND('',#13210,.T.);
#6391=FACE_OUTER_BOUND('',#13211,.T.);
#6392=FACE_OUTER_BOUND('',#13212,.T.);
#6393=FACE_OUTER_BOUND('',#13213,.T.);
#6394=FACE_OUTER_BOUND('',#13214,.T.);
#6395=FACE_OUTER_BOUND('',#13215,.T.);
#6396=FACE_OUTER_BOUND('',#13216,.T.);
#6397=FACE_OUTER_BOUND('',#13217,.T.);
#6398=FACE_OUTER_BOUND('',#13218,.T.);
#6399=FACE_OUTER_BOUND('',#13219,.T.);
#6400=FACE_OUTER_BOUND('',#13220,.T.);
#6401=FACE_OUTER_BOUND('',#13221,.T.);
#6402=FACE_OUTER_BOUND('',#13222,.T.);
#6403=FACE_OUTER_BOUND('',#13223,.T.);
#6404=FACE_OUTER_BOUND('',#13224,.T.);
#6405=FACE_OUTER_BOUND('',#13225,.T.);
#6406=FACE_OUTER_BOUND('',#13226,.T.);
#6407=FACE_OUTER_BOUND('',#13227,.T.);
#6408=FACE_OUTER_BOUND('',#13228,.T.);
#6409=FACE_OUTER_BOUND('',#13229,.T.);
#6410=FACE_OUTER_BOUND('',#13230,.T.);
#6411=FACE_OUTER_BOUND('',#13231,.T.);
#6412=FACE_OUTER_BOUND('',#13232,.T.);
#6413=FACE_OUTER_BOUND('',#13233,.T.);
#6414=FACE_OUTER_BOUND('',#13234,.T.);
#6415=FACE_OUTER_BOUND('',#13235,.T.);
#6416=FACE_OUTER_BOUND('',#13236,.T.);
#6417=FACE_OUTER_BOUND('',#13237,.T.);
#6418=FACE_OUTER_BOUND('',#13238,.T.);
#6419=FACE_OUTER_BOUND('',#13239,.T.);
#6420=FACE_OUTER_BOUND('',#13240,.T.);
#6421=FACE_OUTER_BOUND('',#13241,.T.);
#6422=FACE_OUTER_BOUND('',#13242,.T.);
#6423=FACE_OUTER_BOUND('',#13243,.T.);
#6424=FACE_OUTER_BOUND('',#13244,.T.);
#6425=FACE_OUTER_BOUND('',#13245,.T.);
#6426=FACE_OUTER_BOUND('',#13246,.T.);
#6427=FACE_OUTER_BOUND('',#13247,.T.);
#6428=FACE_OUTER_BOUND('',#13248,.T.);
#6429=FACE_OUTER_BOUND('',#13249,.T.);
#6430=FACE_OUTER_BOUND('',#13250,.T.);
#6431=FACE_OUTER_BOUND('',#13251,.T.);
#6432=FACE_OUTER_BOUND('',#13252,.T.);
#6433=FACE_OUTER_BOUND('',#13253,.T.);
#6434=FACE_OUTER_BOUND('',#13254,.T.);
#6435=FACE_OUTER_BOUND('',#13255,.T.);
#6436=FACE_OUTER_BOUND('',#13256,.T.);
#6437=FACE_OUTER_BOUND('',#13257,.T.);
#6438=FACE_OUTER_BOUND('',#13258,.T.);
#6439=FACE_OUTER_BOUND('',#13259,.T.);
#6440=FACE_OUTER_BOUND('',#13260,.T.);
#6441=FACE_OUTER_BOUND('',#13261,.T.);
#6442=FACE_OUTER_BOUND('',#13262,.T.);
#6443=FACE_OUTER_BOUND('',#13263,.T.);
#6444=FACE_OUTER_BOUND('',#13264,.T.);
#6445=FACE_OUTER_BOUND('',#13265,.T.);
#6446=FACE_OUTER_BOUND('',#13266,.T.);
#6447=FACE_OUTER_BOUND('',#13267,.T.);
#6448=FACE_OUTER_BOUND('',#13268,.T.);
#6449=FACE_OUTER_BOUND('',#13269,.T.);
#6450=FACE_OUTER_BOUND('',#13270,.T.);
#6451=FACE_OUTER_BOUND('',#13271,.T.);
#6452=FACE_OUTER_BOUND('',#13272,.T.);
#6453=FACE_OUTER_BOUND('',#13273,.T.);
#6454=FACE_OUTER_BOUND('',#13274,.T.);
#6455=FACE_OUTER_BOUND('',#13275,.T.);
#6456=FACE_OUTER_BOUND('',#13276,.T.);
#6457=FACE_OUTER_BOUND('',#13277,.T.);
#6458=FACE_OUTER_BOUND('',#13278,.T.);
#6459=FACE_OUTER_BOUND('',#13279,.T.);
#6460=FACE_OUTER_BOUND('',#13280,.T.);
#6461=FACE_OUTER_BOUND('',#13281,.T.);
#6462=FACE_OUTER_BOUND('',#13282,.T.);
#6463=FACE_OUTER_BOUND('',#13283,.T.);
#6464=FACE_OUTER_BOUND('',#13284,.T.);
#6465=FACE_OUTER_BOUND('',#13285,.T.);
#6466=FACE_OUTER_BOUND('',#13286,.T.);
#6467=FACE_OUTER_BOUND('',#13287,.T.);
#6468=FACE_OUTER_BOUND('',#13288,.T.);
#6469=FACE_OUTER_BOUND('',#13289,.T.);
#6470=FACE_OUTER_BOUND('',#13290,.T.);
#6471=FACE_OUTER_BOUND('',#13291,.T.);
#6472=FACE_OUTER_BOUND('',#13292,.T.);
#6473=FACE_OUTER_BOUND('',#13293,.T.);
#6474=FACE_OUTER_BOUND('',#13294,.T.);
#6475=FACE_OUTER_BOUND('',#13295,.T.);
#6476=FACE_OUTER_BOUND('',#13296,.T.);
#6477=FACE_OUTER_BOUND('',#13297,.T.);
#6478=FACE_OUTER_BOUND('',#13298,.T.);
#6479=FACE_OUTER_BOUND('',#13299,.T.);
#6480=FACE_OUTER_BOUND('',#13300,.T.);
#6481=FACE_OUTER_BOUND('',#13301,.T.);
#6482=FACE_OUTER_BOUND('',#13302,.T.);
#6483=FACE_OUTER_BOUND('',#13303,.T.);
#6484=FACE_OUTER_BOUND('',#13304,.T.);
#6485=FACE_OUTER_BOUND('',#13305,.T.);
#6486=FACE_OUTER_BOUND('',#13306,.T.);
#6487=FACE_OUTER_BOUND('',#13307,.T.);
#6488=FACE_OUTER_BOUND('',#13308,.T.);
#6489=FACE_OUTER_BOUND('',#13309,.T.);
#6490=FACE_OUTER_BOUND('',#13310,.T.);
#6491=FACE_OUTER_BOUND('',#13311,.T.);
#6492=FACE_OUTER_BOUND('',#13312,.T.);
#6493=FACE_OUTER_BOUND('',#13313,.T.);
#6494=FACE_OUTER_BOUND('',#13314,.T.);
#6495=FACE_OUTER_BOUND('',#13315,.T.);
#6496=FACE_OUTER_BOUND('',#13316,.T.);
#6497=FACE_OUTER_BOUND('',#13317,.T.);
#6498=FACE_OUTER_BOUND('',#13318,.T.);
#6499=FACE_OUTER_BOUND('',#13319,.T.);
#6500=FACE_OUTER_BOUND('',#13320,.T.);
#6501=FACE_OUTER_BOUND('',#13321,.T.);
#6502=FACE_OUTER_BOUND('',#13322,.T.);
#6503=FACE_OUTER_BOUND('',#13323,.T.);
#6504=FACE_OUTER_BOUND('',#13324,.T.);
#6505=FACE_OUTER_BOUND('',#13325,.T.);
#6506=FACE_OUTER_BOUND('',#13326,.T.);
#6507=FACE_OUTER_BOUND('',#13327,.T.);
#6508=FACE_OUTER_BOUND('',#13328,.T.);
#6509=FACE_OUTER_BOUND('',#13329,.T.);
#6510=FACE_OUTER_BOUND('',#13330,.T.);
#6511=FACE_OUTER_BOUND('',#13331,.T.);
#6512=FACE_OUTER_BOUND('',#13332,.T.);
#6513=FACE_OUTER_BOUND('',#13333,.T.);
#6514=FACE_OUTER_BOUND('',#13334,.T.);
#6515=FACE_OUTER_BOUND('',#13335,.T.);
#6516=FACE_OUTER_BOUND('',#13336,.T.);
#6517=FACE_OUTER_BOUND('',#13337,.T.);
#6518=FACE_OUTER_BOUND('',#13338,.T.);
#6519=FACE_OUTER_BOUND('',#13339,.T.);
#6520=FACE_OUTER_BOUND('',#13340,.T.);
#6521=FACE_OUTER_BOUND('',#13341,.T.);
#6522=FACE_OUTER_BOUND('',#13342,.T.);
#6523=FACE_OUTER_BOUND('',#13343,.T.);
#6524=FACE_OUTER_BOUND('',#13344,.T.);
#6525=FACE_OUTER_BOUND('',#13345,.T.);
#6526=FACE_OUTER_BOUND('',#13346,.T.);
#6527=FACE_OUTER_BOUND('',#13347,.T.);
#6528=FACE_OUTER_BOUND('',#13348,.T.);
#6529=FACE_OUTER_BOUND('',#13349,.T.);
#6530=FACE_OUTER_BOUND('',#13350,.T.);
#6531=FACE_OUTER_BOUND('',#13351,.T.);
#6532=FACE_OUTER_BOUND('',#13352,.T.);
#6533=FACE_OUTER_BOUND('',#13353,.T.);
#6534=FACE_OUTER_BOUND('',#13354,.T.);
#6535=FACE_OUTER_BOUND('',#13355,.T.);
#6536=FACE_OUTER_BOUND('',#13356,.T.);
#6537=FACE_OUTER_BOUND('',#13357,.T.);
#6538=FACE_OUTER_BOUND('',#13358,.T.);
#6539=FACE_OUTER_BOUND('',#13359,.T.);
#6540=FACE_OUTER_BOUND('',#13360,.T.);
#6541=FACE_OUTER_BOUND('',#13361,.T.);
#6542=FACE_OUTER_BOUND('',#13362,.T.);
#6543=FACE_OUTER_BOUND('',#13363,.T.);
#6544=FACE_OUTER_BOUND('',#13364,.T.);
#6545=FACE_OUTER_BOUND('',#13365,.T.);
#6546=FACE_OUTER_BOUND('',#13366,.T.);
#6547=FACE_OUTER_BOUND('',#13367,.T.);
#6548=FACE_OUTER_BOUND('',#13368,.T.);
#6549=FACE_OUTER_BOUND('',#13369,.T.);
#6550=FACE_OUTER_BOUND('',#13370,.T.);
#6551=FACE_OUTER_BOUND('',#13371,.T.);
#6552=FACE_OUTER_BOUND('',#13372,.T.);
#6553=FACE_OUTER_BOUND('',#13373,.T.);
#6554=FACE_OUTER_BOUND('',#13374,.T.);
#6555=FACE_OUTER_BOUND('',#13375,.T.);
#6556=FACE_OUTER_BOUND('',#13376,.T.);
#6557=FACE_OUTER_BOUND('',#13377,.T.);
#6558=FACE_OUTER_BOUND('',#13378,.T.);
#6559=FACE_OUTER_BOUND('',#13379,.T.);
#6560=FACE_OUTER_BOUND('',#13380,.T.);
#6561=FACE_OUTER_BOUND('',#13381,.T.);
#6562=FACE_OUTER_BOUND('',#13382,.T.);
#6563=FACE_OUTER_BOUND('',#13383,.T.);
#6564=FACE_OUTER_BOUND('',#13384,.T.);
#6565=FACE_OUTER_BOUND('',#13385,.T.);
#6566=FACE_OUTER_BOUND('',#13386,.T.);
#6567=FACE_OUTER_BOUND('',#13387,.T.);
#6568=FACE_OUTER_BOUND('',#13388,.T.);
#6569=FACE_OUTER_BOUND('',#13389,.T.);
#6570=FACE_OUTER_BOUND('',#13390,.T.);
#6571=FACE_OUTER_BOUND('',#13391,.T.);
#6572=FACE_OUTER_BOUND('',#13392,.T.);
#6573=FACE_OUTER_BOUND('',#13393,.T.);
#6574=FACE_OUTER_BOUND('',#13394,.T.);
#6575=FACE_OUTER_BOUND('',#13395,.T.);
#6576=FACE_OUTER_BOUND('',#13396,.T.);
#6577=FACE_OUTER_BOUND('',#13397,.T.);
#6578=FACE_OUTER_BOUND('',#13398,.T.);
#6579=FACE_OUTER_BOUND('',#13399,.T.);
#6580=FACE_OUTER_BOUND('',#13400,.T.);
#6581=FACE_OUTER_BOUND('',#13401,.T.);
#6582=FACE_OUTER_BOUND('',#13402,.T.);
#6583=FACE_OUTER_BOUND('',#13403,.T.);
#6584=FACE_OUTER_BOUND('',#13404,.T.);
#6585=FACE_OUTER_BOUND('',#13405,.T.);
#6586=FACE_OUTER_BOUND('',#13406,.T.);
#6587=FACE_OUTER_BOUND('',#13407,.T.);
#6588=FACE_OUTER_BOUND('',#13408,.T.);
#6589=FACE_OUTER_BOUND('',#13409,.T.);
#6590=FACE_OUTER_BOUND('',#13410,.T.);
#6591=FACE_OUTER_BOUND('',#13411,.T.);
#6592=FACE_OUTER_BOUND('',#13412,.T.);
#6593=FACE_OUTER_BOUND('',#13413,.T.);
#6594=FACE_OUTER_BOUND('',#13414,.T.);
#6595=FACE_OUTER_BOUND('',#13415,.T.);
#6596=FACE_OUTER_BOUND('',#13416,.T.);
#6597=FACE_OUTER_BOUND('',#13417,.T.);
#6598=FACE_OUTER_BOUND('',#13418,.T.);
#6599=FACE_OUTER_BOUND('',#13419,.T.);
#6600=FACE_OUTER_BOUND('',#13420,.T.);
#6601=FACE_OUTER_BOUND('',#13421,.T.);
#6602=FACE_OUTER_BOUND('',#13422,.T.);
#6603=FACE_OUTER_BOUND('',#13423,.T.);
#6604=FACE_OUTER_BOUND('',#13424,.T.);
#6605=FACE_OUTER_BOUND('',#13425,.T.);
#6606=FACE_OUTER_BOUND('',#13426,.T.);
#6607=FACE_OUTER_BOUND('',#13427,.T.);
#6608=FACE_OUTER_BOUND('',#13428,.T.);
#6609=FACE_OUTER_BOUND('',#13429,.T.);
#6610=FACE_OUTER_BOUND('',#13430,.T.);
#6611=FACE_OUTER_BOUND('',#13431,.T.);
#6612=FACE_OUTER_BOUND('',#13432,.T.);
#6613=FACE_OUTER_BOUND('',#13433,.T.);
#6614=FACE_OUTER_BOUND('',#13434,.T.);
#6615=FACE_OUTER_BOUND('',#13435,.T.);
#6616=FACE_OUTER_BOUND('',#13436,.T.);
#6617=FACE_OUTER_BOUND('',#13437,.T.);
#6618=FACE_OUTER_BOUND('',#13438,.T.);
#6619=FACE_OUTER_BOUND('',#13439,.T.);
#6620=FACE_OUTER_BOUND('',#13440,.T.);
#6621=FACE_OUTER_BOUND('',#13441,.T.);
#6622=FACE_OUTER_BOUND('',#13442,.T.);
#6623=FACE_OUTER_BOUND('',#13443,.T.);
#6624=FACE_OUTER_BOUND('',#13444,.T.);
#6625=FACE_OUTER_BOUND('',#13445,.T.);
#6626=FACE_OUTER_BOUND('',#13446,.T.);
#6627=FACE_OUTER_BOUND('',#13447,.T.);
#6628=FACE_OUTER_BOUND('',#13448,.T.);
#6629=FACE_OUTER_BOUND('',#13449,.T.);
#6630=FACE_OUTER_BOUND('',#13450,.T.);
#6631=FACE_OUTER_BOUND('',#13451,.T.);
#6632=FACE_OUTER_BOUND('',#13452,.T.);
#6633=FACE_OUTER_BOUND('',#13453,.T.);
#6634=FACE_OUTER_BOUND('',#13454,.T.);
#6635=FACE_OUTER_BOUND('',#13455,.T.);
#6636=FACE_OUTER_BOUND('',#13456,.T.);
#6637=FACE_OUTER_BOUND('',#13457,.T.);
#6638=FACE_OUTER_BOUND('',#13458,.T.);
#6639=FACE_OUTER_BOUND('',#13459,.T.);
#6640=FACE_OUTER_BOUND('',#13460,.T.);
#6641=FACE_OUTER_BOUND('',#13461,.T.);
#6642=FACE_OUTER_BOUND('',#13462,.T.);
#6643=FACE_OUTER_BOUND('',#13463,.T.);
#6644=FACE_OUTER_BOUND('',#13464,.T.);
#6645=FACE_OUTER_BOUND('',#13465,.T.);
#6646=FACE_OUTER_BOUND('',#13466,.T.);
#6647=FACE_OUTER_BOUND('',#13467,.T.);
#6648=FACE_OUTER_BOUND('',#13468,.T.);
#6649=FACE_OUTER_BOUND('',#13469,.T.);
#6650=FACE_OUTER_BOUND('',#13470,.T.);
#6651=FACE_OUTER_BOUND('',#13471,.T.);
#6652=FACE_OUTER_BOUND('',#13472,.T.);
#6653=FACE_OUTER_BOUND('',#13473,.T.);
#6654=FACE_OUTER_BOUND('',#13474,.T.);
#6655=FACE_OUTER_BOUND('',#13475,.T.);
#6656=FACE_OUTER_BOUND('',#13476,.T.);
#6657=FACE_OUTER_BOUND('',#13477,.T.);
#6658=FACE_OUTER_BOUND('',#13478,.T.);
#6659=FACE_OUTER_BOUND('',#13479,.T.);
#6660=FACE_OUTER_BOUND('',#13480,.T.);
#6661=FACE_OUTER_BOUND('',#13481,.T.);
#6662=FACE_OUTER_BOUND('',#13482,.T.);
#6663=FACE_OUTER_BOUND('',#13483,.T.);
#6664=FACE_OUTER_BOUND('',#13484,.T.);
#6665=FACE_OUTER_BOUND('',#13485,.T.);
#6666=FACE_OUTER_BOUND('',#13486,.T.);
#6667=FACE_OUTER_BOUND('',#13487,.T.);
#6668=FACE_OUTER_BOUND('',#13488,.T.);
#6669=FACE_OUTER_BOUND('',#13489,.T.);
#6670=FACE_OUTER_BOUND('',#13490,.T.);
#6671=FACE_OUTER_BOUND('',#13491,.T.);
#6672=FACE_OUTER_BOUND('',#13492,.T.);
#6673=FACE_OUTER_BOUND('',#13493,.T.);
#6674=FACE_OUTER_BOUND('',#13494,.T.);
#6675=FACE_OUTER_BOUND('',#13495,.T.);
#6676=FACE_OUTER_BOUND('',#13496,.T.);
#6677=FACE_OUTER_BOUND('',#13497,.T.);
#6678=FACE_OUTER_BOUND('',#13498,.T.);
#6679=FACE_OUTER_BOUND('',#13499,.T.);
#6680=FACE_OUTER_BOUND('',#13500,.T.);
#6681=FACE_OUTER_BOUND('',#13501,.T.);
#6682=FACE_OUTER_BOUND('',#13502,.T.);
#6683=FACE_OUTER_BOUND('',#13503,.T.);
#6684=FACE_OUTER_BOUND('',#13504,.T.);
#6685=FACE_OUTER_BOUND('',#13505,.T.);
#6686=FACE_OUTER_BOUND('',#13506,.T.);
#6687=FACE_OUTER_BOUND('',#13507,.T.);
#6688=FACE_OUTER_BOUND('',#13508,.T.);
#6689=FACE_OUTER_BOUND('',#13509,.T.);
#6690=FACE_OUTER_BOUND('',#13510,.T.);
#6691=FACE_OUTER_BOUND('',#13511,.T.);
#6692=FACE_OUTER_BOUND('',#13512,.T.);
#6693=FACE_OUTER_BOUND('',#13513,.T.);
#6694=FACE_OUTER_BOUND('',#13514,.T.);
#6695=FACE_OUTER_BOUND('',#13515,.T.);
#6696=FACE_OUTER_BOUND('',#13516,.T.);
#6697=FACE_OUTER_BOUND('',#13517,.T.);
#6698=FACE_OUTER_BOUND('',#13518,.T.);
#6699=FACE_OUTER_BOUND('',#13519,.T.);
#6700=FACE_OUTER_BOUND('',#13520,.T.);
#6701=FACE_OUTER_BOUND('',#13521,.T.);
#6702=FACE_OUTER_BOUND('',#13522,.T.);
#6703=FACE_OUTER_BOUND('',#13523,.T.);
#6704=FACE_OUTER_BOUND('',#13524,.T.);
#6705=FACE_OUTER_BOUND('',#13525,.T.);
#6706=FACE_OUTER_BOUND('',#13526,.T.);
#6707=FACE_OUTER_BOUND('',#13527,.T.);
#6708=FACE_OUTER_BOUND('',#13528,.T.);
#6709=FACE_OUTER_BOUND('',#13529,.T.);
#6710=FACE_OUTER_BOUND('',#13530,.T.);
#6711=FACE_OUTER_BOUND('',#13531,.T.);
#6712=FACE_OUTER_BOUND('',#13532,.T.);
#6713=FACE_OUTER_BOUND('',#13533,.T.);
#6714=FACE_OUTER_BOUND('',#13534,.T.);
#6715=FACE_OUTER_BOUND('',#13535,.T.);
#6716=FACE_OUTER_BOUND('',#13536,.T.);
#6717=FACE_OUTER_BOUND('',#13537,.T.);
#6718=FACE_OUTER_BOUND('',#13538,.T.);
#6719=FACE_OUTER_BOUND('',#13539,.T.);
#6720=FACE_OUTER_BOUND('',#13540,.T.);
#6721=FACE_OUTER_BOUND('',#13541,.T.);
#6722=FACE_OUTER_BOUND('',#13542,.T.);
#6723=FACE_OUTER_BOUND('',#13543,.T.);
#6724=FACE_OUTER_BOUND('',#13544,.T.);
#6725=FACE_OUTER_BOUND('',#13545,.T.);
#6726=FACE_OUTER_BOUND('',#13546,.T.);
#6727=FACE_OUTER_BOUND('',#13547,.T.);
#6728=FACE_OUTER_BOUND('',#13548,.T.);
#6729=FACE_OUTER_BOUND('',#13549,.T.);
#6730=FACE_OUTER_BOUND('',#13550,.T.);
#6731=FACE_OUTER_BOUND('',#13551,.T.);
#6732=FACE_OUTER_BOUND('',#13552,.T.);
#6733=FACE_OUTER_BOUND('',#13553,.T.);
#6734=FACE_OUTER_BOUND('',#13554,.T.);
#6735=FACE_OUTER_BOUND('',#13555,.T.);
#6736=FACE_OUTER_BOUND('',#13556,.T.);
#6737=FACE_OUTER_BOUND('',#13557,.T.);
#6738=FACE_OUTER_BOUND('',#13558,.T.);
#6739=FACE_OUTER_BOUND('',#13559,.T.);
#6740=FACE_OUTER_BOUND('',#13560,.T.);
#6741=FACE_OUTER_BOUND('',#13561,.T.);
#6742=FACE_OUTER_BOUND('',#13562,.T.);
#6743=FACE_OUTER_BOUND('',#13563,.T.);
#6744=FACE_OUTER_BOUND('',#13564,.T.);
#6745=FACE_OUTER_BOUND('',#13565,.T.);
#6746=FACE_OUTER_BOUND('',#13566,.T.);
#6747=FACE_OUTER_BOUND('',#13567,.T.);
#6748=FACE_OUTER_BOUND('',#13568,.T.);
#6749=FACE_OUTER_BOUND('',#13569,.T.);
#6750=FACE_OUTER_BOUND('',#13570,.T.);
#6751=FACE_OUTER_BOUND('',#13571,.T.);
#6752=FACE_OUTER_BOUND('',#13572,.T.);
#6753=FACE_OUTER_BOUND('',#13573,.T.);
#6754=FACE_OUTER_BOUND('',#13574,.T.);
#6755=FACE_OUTER_BOUND('',#13575,.T.);
#6756=FACE_OUTER_BOUND('',#13576,.T.);
#6757=FACE_OUTER_BOUND('',#13577,.T.);
#6758=FACE_OUTER_BOUND('',#13578,.T.);
#6759=FACE_OUTER_BOUND('',#13579,.T.);
#6760=FACE_OUTER_BOUND('',#13580,.T.);
#6761=FACE_OUTER_BOUND('',#13581,.T.);
#6762=FACE_OUTER_BOUND('',#13582,.T.);
#6763=FACE_OUTER_BOUND('',#13583,.T.);
#6764=FACE_OUTER_BOUND('',#13584,.T.);
#6765=FACE_OUTER_BOUND('',#13585,.T.);
#6766=FACE_OUTER_BOUND('',#13586,.T.);
#6767=FACE_OUTER_BOUND('',#13587,.T.);
#6768=FACE_OUTER_BOUND('',#13588,.T.);
#6769=FACE_OUTER_BOUND('',#13589,.T.);
#6770=FACE_OUTER_BOUND('',#13590,.T.);
#6771=FACE_OUTER_BOUND('',#13591,.T.);
#6772=FACE_OUTER_BOUND('',#13592,.T.);
#6773=FACE_OUTER_BOUND('',#13593,.T.);
#6774=FACE_OUTER_BOUND('',#13594,.T.);
#6775=FACE_OUTER_BOUND('',#13595,.T.);
#6776=FACE_OUTER_BOUND('',#13596,.T.);
#6777=FACE_OUTER_BOUND('',#13597,.T.);
#6778=FACE_OUTER_BOUND('',#13598,.T.);
#6779=FACE_OUTER_BOUND('',#13599,.T.);
#6780=FACE_OUTER_BOUND('',#13600,.T.);
#6781=FACE_OUTER_BOUND('',#13601,.T.);
#6782=FACE_OUTER_BOUND('',#13602,.T.);
#6783=FACE_OUTER_BOUND('',#13603,.T.);
#6784=FACE_OUTER_BOUND('',#13604,.T.);
#6785=FACE_OUTER_BOUND('',#13605,.T.);
#6786=FACE_OUTER_BOUND('',#13606,.T.);
#6787=FACE_OUTER_BOUND('',#13607,.T.);
#6788=FACE_OUTER_BOUND('',#13608,.T.);
#6789=FACE_OUTER_BOUND('',#13609,.T.);
#6790=FACE_OUTER_BOUND('',#13610,.T.);
#6791=FACE_OUTER_BOUND('',#13611,.T.);
#6792=FACE_OUTER_BOUND('',#13612,.T.);
#6793=FACE_OUTER_BOUND('',#13613,.T.);
#6794=FACE_OUTER_BOUND('',#13614,.T.);
#6795=FACE_OUTER_BOUND('',#13615,.T.);
#6796=FACE_OUTER_BOUND('',#13616,.T.);
#6797=FACE_OUTER_BOUND('',#13617,.T.);
#6798=FACE_OUTER_BOUND('',#13618,.T.);
#6799=FACE_OUTER_BOUND('',#13619,.T.);
#6800=FACE_OUTER_BOUND('',#13620,.T.);
#6801=FACE_OUTER_BOUND('',#13621,.T.);
#6802=FACE_OUTER_BOUND('',#13622,.T.);
#6803=FACE_OUTER_BOUND('',#13623,.T.);
#6804=FACE_OUTER_BOUND('',#13624,.T.);
#6805=FACE_OUTER_BOUND('',#13625,.T.);
#6806=FACE_OUTER_BOUND('',#13626,.T.);
#6807=FACE_OUTER_BOUND('',#13627,.T.);
#6808=FACE_OUTER_BOUND('',#13628,.T.);
#6809=FACE_OUTER_BOUND('',#13629,.T.);
#6810=FACE_OUTER_BOUND('',#13630,.T.);
#6811=FACE_OUTER_BOUND('',#13631,.T.);
#6812=FACE_OUTER_BOUND('',#13632,.T.);
#6813=FACE_OUTER_BOUND('',#13633,.T.);
#6814=FACE_OUTER_BOUND('',#13634,.T.);
#6815=FACE_OUTER_BOUND('',#13635,.T.);
#6816=FACE_OUTER_BOUND('',#13636,.T.);
#6817=FACE_OUTER_BOUND('',#13637,.T.);
#6818=FACE_OUTER_BOUND('',#13638,.T.);
#6819=FACE_OUTER_BOUND('',#13639,.T.);
#6820=FACE_OUTER_BOUND('',#13640,.T.);
#6821=FACE_OUTER_BOUND('',#13641,.T.);
#6822=FACE_OUTER_BOUND('',#13642,.T.);
#6823=FACE_OUTER_BOUND('',#13643,.T.);
#6824=FACE_OUTER_BOUND('',#13644,.T.);
#6825=FACE_OUTER_BOUND('',#13645,.T.);
#6826=FACE_OUTER_BOUND('',#13646,.T.);
#6827=FACE_OUTER_BOUND('',#13647,.T.);
#6828=FACE_OUTER_BOUND('',#13648,.T.);
#6829=FACE_OUTER_BOUND('',#13649,.T.);
#6830=FACE_OUTER_BOUND('',#13650,.T.);
#6831=FACE_OUTER_BOUND('',#13651,.T.);
#6832=FACE_OUTER_BOUND('',#13652,.T.);
#6833=FACE_OUTER_BOUND('',#13653,.T.);
#6834=FACE_OUTER_BOUND('',#13654,.T.);
#6835=FACE_OUTER_BOUND('',#13655,.T.);
#6836=FACE_OUTER_BOUND('',#13656,.T.);
#6837=FACE_OUTER_BOUND('',#13657,.T.);
#6838=FACE_OUTER_BOUND('',#13658,.T.);
#6839=FACE_OUTER_BOUND('',#13659,.T.);
#6840=FACE_OUTER_BOUND('',#13660,.T.);
#6841=FACE_OUTER_BOUND('',#13661,.T.);
#6842=FACE_OUTER_BOUND('',#13662,.T.);
#6843=FACE_OUTER_BOUND('',#13663,.T.);
#6844=FACE_OUTER_BOUND('',#13664,.T.);
#6845=FACE_OUTER_BOUND('',#13665,.T.);
#6846=FACE_OUTER_BOUND('',#13666,.T.);
#6847=FACE_OUTER_BOUND('',#13667,.T.);
#6848=FACE_OUTER_BOUND('',#13668,.T.);
#6849=FACE_OUTER_BOUND('',#13669,.T.);
#6850=FACE_OUTER_BOUND('',#13670,.T.);
#6851=FACE_OUTER_BOUND('',#13671,.T.);
#6852=FACE_OUTER_BOUND('',#13672,.T.);
#6853=FACE_OUTER_BOUND('',#13673,.T.);
#6854=FACE_OUTER_BOUND('',#13674,.T.);
#6855=FACE_OUTER_BOUND('',#13675,.T.);
#6856=FACE_OUTER_BOUND('',#13676,.T.);
#6857=FACE_OUTER_BOUND('',#13677,.T.);
#6858=FACE_OUTER_BOUND('',#13678,.T.);
#6859=FACE_OUTER_BOUND('',#13679,.T.);
#6860=FACE_OUTER_BOUND('',#13680,.T.);
#6861=FACE_OUTER_BOUND('',#13681,.T.);
#6862=FACE_OUTER_BOUND('',#13682,.T.);
#6863=FACE_OUTER_BOUND('',#13683,.T.);
#6864=FACE_OUTER_BOUND('',#13684,.T.);
#6865=FACE_OUTER_BOUND('',#13685,.T.);
#6866=FACE_OUTER_BOUND('',#13686,.T.);
#6867=FACE_OUTER_BOUND('',#13687,.T.);
#6868=FACE_OUTER_BOUND('',#13688,.T.);
#6869=FACE_OUTER_BOUND('',#13689,.T.);
#6870=FACE_OUTER_BOUND('',#13690,.T.);
#6871=FACE_OUTER_BOUND('',#13691,.T.);
#6872=FACE_OUTER_BOUND('',#13692,.T.);
#6873=FACE_OUTER_BOUND('',#13693,.T.);
#6874=FACE_OUTER_BOUND('',#13694,.T.);
#6875=FACE_OUTER_BOUND('',#13695,.T.);
#6876=FACE_OUTER_BOUND('',#13696,.T.);
#6877=FACE_OUTER_BOUND('',#13697,.T.);
#6878=FACE_OUTER_BOUND('',#13698,.T.);
#6879=FACE_OUTER_BOUND('',#13699,.T.);
#6880=FACE_OUTER_BOUND('',#13700,.T.);
#6881=FACE_OUTER_BOUND('',#13701,.T.);
#6882=FACE_OUTER_BOUND('',#13702,.T.);
#6883=FACE_OUTER_BOUND('',#13703,.T.);
#6884=FACE_OUTER_BOUND('',#13704,.T.);
#6885=FACE_OUTER_BOUND('',#13705,.T.);
#6886=FACE_OUTER_BOUND('',#13706,.T.);
#6887=FACE_OUTER_BOUND('',#13707,.T.);
#6888=FACE_OUTER_BOUND('',#13708,.T.);
#6889=FACE_OUTER_BOUND('',#13709,.T.);
#6890=FACE_OUTER_BOUND('',#13710,.T.);
#6891=FACE_OUTER_BOUND('',#13711,.T.);
#6892=FACE_OUTER_BOUND('',#13712,.T.);
#6893=FACE_OUTER_BOUND('',#13713,.T.);
#6894=FACE_OUTER_BOUND('',#13714,.T.);
#6895=FACE_OUTER_BOUND('',#13715,.T.);
#6896=FACE_OUTER_BOUND('',#13716,.T.);
#6897=FACE_OUTER_BOUND('',#13717,.T.);
#6898=FACE_OUTER_BOUND('',#13718,.T.);
#6899=FACE_OUTER_BOUND('',#13719,.T.);
#6900=FACE_OUTER_BOUND('',#13720,.T.);
#6901=FACE_OUTER_BOUND('',#13721,.T.);
#6902=FACE_OUTER_BOUND('',#13722,.T.);
#6903=FACE_OUTER_BOUND('',#13723,.T.);
#6904=FACE_OUTER_BOUND('',#13724,.T.);
#6905=FACE_OUTER_BOUND('',#13725,.T.);
#6906=FACE_OUTER_BOUND('',#13726,.T.);
#6907=FACE_OUTER_BOUND('',#13727,.T.);
#6908=FACE_OUTER_BOUND('',#13728,.T.);
#6909=FACE_OUTER_BOUND('',#13729,.T.);
#6910=FACE_OUTER_BOUND('',#13730,.T.);
#6911=FACE_OUTER_BOUND('',#13731,.T.);
#6912=FACE_OUTER_BOUND('',#13732,.T.);
#6913=FACE_OUTER_BOUND('',#13733,.T.);
#6914=FACE_OUTER_BOUND('',#13734,.T.);
#6915=FACE_OUTER_BOUND('',#13735,.T.);
#6916=FACE_OUTER_BOUND('',#13736,.T.);
#6917=FACE_OUTER_BOUND('',#13737,.T.);
#6918=FACE_OUTER_BOUND('',#13738,.T.);
#6919=FACE_OUTER_BOUND('',#13739,.T.);
#6920=FACE_OUTER_BOUND('',#13740,.T.);
#6921=FACE_OUTER_BOUND('',#13741,.T.);
#6922=FACE_OUTER_BOUND('',#13742,.T.);
#6923=FACE_OUTER_BOUND('',#13743,.T.);
#6924=FACE_OUTER_BOUND('',#13744,.T.);
#6925=FACE_OUTER_BOUND('',#13745,.T.);
#6926=FACE_OUTER_BOUND('',#13746,.T.);
#6927=FACE_OUTER_BOUND('',#13747,.T.);
#6928=FACE_OUTER_BOUND('',#13748,.T.);
#6929=FACE_OUTER_BOUND('',#13749,.T.);
#6930=FACE_OUTER_BOUND('',#13750,.T.);
#6931=FACE_OUTER_BOUND('',#13751,.T.);
#6932=FACE_OUTER_BOUND('',#13752,.T.);
#6933=FACE_OUTER_BOUND('',#13753,.T.);
#6934=FACE_OUTER_BOUND('',#13754,.T.);
#6935=FACE_OUTER_BOUND('',#13755,.T.);
#6936=FACE_OUTER_BOUND('',#13756,.T.);
#6937=FACE_OUTER_BOUND('',#13757,.T.);
#6938=FACE_OUTER_BOUND('',#13758,.T.);
#6939=FACE_OUTER_BOUND('',#13759,.T.);
#6940=FACE_OUTER_BOUND('',#13760,.T.);
#6941=FACE_OUTER_BOUND('',#13761,.T.);
#6942=FACE_OUTER_BOUND('',#13762,.T.);
#6943=FACE_OUTER_BOUND('',#13763,.T.);
#6944=FACE_OUTER_BOUND('',#13764,.T.);
#6945=FACE_OUTER_BOUND('',#13765,.T.);
#6946=FACE_OUTER_BOUND('',#13766,.T.);
#6947=FACE_OUTER_BOUND('',#13767,.T.);
#6948=FACE_OUTER_BOUND('',#13768,.T.);
#6949=FACE_OUTER_BOUND('',#13769,.T.);
#6950=FACE_OUTER_BOUND('',#13770,.T.);
#6951=FACE_OUTER_BOUND('',#13771,.T.);
#6952=FACE_OUTER_BOUND('',#13772,.T.);
#6953=FACE_OUTER_BOUND('',#13773,.T.);
#6954=FACE_OUTER_BOUND('',#13774,.T.);
#6955=FACE_OUTER_BOUND('',#13775,.T.);
#6956=FACE_OUTER_BOUND('',#13776,.T.);
#6957=FACE_OUTER_BOUND('',#13777,.T.);
#6958=FACE_OUTER_BOUND('',#13778,.T.);
#6959=FACE_OUTER_BOUND('',#13779,.T.);
#6960=FACE_OUTER_BOUND('',#13780,.T.);
#6961=FACE_OUTER_BOUND('',#13781,.T.);
#6962=FACE_OUTER_BOUND('',#13782,.T.);
#6963=FACE_OUTER_BOUND('',#13783,.T.);
#6964=FACE_OUTER_BOUND('',#13784,.T.);
#6965=FACE_OUTER_BOUND('',#13785,.T.);
#6966=FACE_OUTER_BOUND('',#13786,.T.);
#6967=FACE_OUTER_BOUND('',#13787,.T.);
#6968=FACE_OUTER_BOUND('',#13788,.T.);
#6969=FACE_OUTER_BOUND('',#13789,.T.);
#6970=FACE_OUTER_BOUND('',#13790,.T.);
#6971=FACE_OUTER_BOUND('',#13791,.T.);
#6972=FACE_OUTER_BOUND('',#13792,.T.);
#6973=FACE_OUTER_BOUND('',#13793,.T.);
#6974=FACE_OUTER_BOUND('',#13794,.T.);
#6975=FACE_OUTER_BOUND('',#13795,.T.);
#6976=FACE_OUTER_BOUND('',#13796,.T.);
#6977=FACE_OUTER_BOUND('',#13797,.T.);
#6978=FACE_OUTER_BOUND('',#13798,.T.);
#6979=FACE_OUTER_BOUND('',#13799,.T.);
#6980=FACE_OUTER_BOUND('',#13800,.T.);
#6981=FACE_OUTER_BOUND('',#13801,.T.);
#6982=FACE_OUTER_BOUND('',#13802,.T.);
#6983=FACE_OUTER_BOUND('',#13803,.T.);
#6984=FACE_OUTER_BOUND('',#13804,.T.);
#6985=FACE_OUTER_BOUND('',#13805,.T.);
#6986=FACE_OUTER_BOUND('',#13806,.T.);
#6987=FACE_OUTER_BOUND('',#13807,.T.);
#6988=FACE_OUTER_BOUND('',#13808,.T.);
#6989=FACE_OUTER_BOUND('',#13809,.T.);
#6990=FACE_OUTER_BOUND('',#13810,.T.);
#6991=FACE_OUTER_BOUND('',#13811,.T.);
#6992=FACE_OUTER_BOUND('',#13812,.T.);
#6993=FACE_OUTER_BOUND('',#13813,.T.);
#6994=FACE_OUTER_BOUND('',#13814,.T.);
#6995=FACE_OUTER_BOUND('',#13815,.T.);
#6996=FACE_OUTER_BOUND('',#13816,.T.);
#6997=FACE_OUTER_BOUND('',#13817,.T.);
#6998=FACE_OUTER_BOUND('',#13818,.T.);
#6999=FACE_OUTER_BOUND('',#13819,.T.);
#7000=FACE_OUTER_BOUND('',#13820,.T.);
#7001=FACE_OUTER_BOUND('',#13821,.T.);
#7002=FACE_OUTER_BOUND('',#13822,.T.);
#7003=FACE_OUTER_BOUND('',#13823,.T.);
#7004=FACE_OUTER_BOUND('',#13824,.T.);
#7005=FACE_OUTER_BOUND('',#13825,.T.);
#7006=FACE_OUTER_BOUND('',#13826,.T.);
#7007=FACE_OUTER_BOUND('',#13827,.T.);
#7008=FACE_OUTER_BOUND('',#13828,.T.);
#7009=FACE_OUTER_BOUND('',#13829,.T.);
#7010=FACE_OUTER_BOUND('',#13830,.T.);
#7011=FACE_OUTER_BOUND('',#13831,.T.);
#7012=FACE_OUTER_BOUND('',#13832,.T.);
#7013=FACE_OUTER_BOUND('',#13833,.T.);
#7014=FACE_OUTER_BOUND('',#13834,.T.);
#7015=FACE_OUTER_BOUND('',#13835,.T.);
#7016=FACE_OUTER_BOUND('',#13836,.T.);
#7017=FACE_OUTER_BOUND('',#13837,.T.);
#7018=FACE_OUTER_BOUND('',#13838,.T.);
#7019=FACE_OUTER_BOUND('',#13839,.T.);
#7020=FACE_OUTER_BOUND('',#13840,.T.);
#7021=FACE_OUTER_BOUND('',#13841,.T.);
#7022=FACE_OUTER_BOUND('',#13842,.T.);
#7023=FACE_OUTER_BOUND('',#13843,.T.);
#7024=FACE_OUTER_BOUND('',#13844,.T.);
#7025=FACE_OUTER_BOUND('',#13845,.T.);
#7026=FACE_OUTER_BOUND('',#13846,.T.);
#7027=FACE_OUTER_BOUND('',#13847,.T.);
#7028=FACE_OUTER_BOUND('',#13848,.T.);
#7029=FACE_OUTER_BOUND('',#13849,.T.);
#7030=FACE_OUTER_BOUND('',#13850,.T.);
#7031=FACE_OUTER_BOUND('',#13851,.T.);
#7032=FACE_OUTER_BOUND('',#13852,.T.);
#7033=FACE_OUTER_BOUND('',#13853,.T.);
#7034=FACE_OUTER_BOUND('',#13854,.T.);
#7035=FACE_OUTER_BOUND('',#13855,.T.);
#7036=FACE_OUTER_BOUND('',#13856,.T.);
#7037=FACE_OUTER_BOUND('',#13857,.T.);
#7038=FACE_OUTER_BOUND('',#13858,.T.);
#7039=FACE_OUTER_BOUND('',#13859,.T.);
#7040=FACE_OUTER_BOUND('',#13860,.T.);
#7041=FACE_OUTER_BOUND('',#13861,.T.);
#7042=FACE_OUTER_BOUND('',#13862,.T.);
#7043=FACE_OUTER_BOUND('',#13863,.T.);
#7044=FACE_OUTER_BOUND('',#13864,.T.);
#7045=FACE_OUTER_BOUND('',#13865,.T.);
#7046=FACE_OUTER_BOUND('',#13866,.T.);
#7047=FACE_OUTER_BOUND('',#13867,.T.);
#7048=FACE_OUTER_BOUND('',#13868,.T.);
#7049=FACE_OUTER_BOUND('',#13869,.T.);
#7050=FACE_OUTER_BOUND('',#13870,.T.);
#7051=FACE_OUTER_BOUND('',#13871,.T.);
#7052=FACE_OUTER_BOUND('',#13872,.T.);
#7053=FACE_OUTER_BOUND('',#13873,.T.);
#7054=FACE_OUTER_BOUND('',#13874,.T.);
#7055=FACE_OUTER_BOUND('',#13875,.T.);
#7056=FACE_OUTER_BOUND('',#13876,.T.);
#7057=FACE_OUTER_BOUND('',#13877,.T.);
#7058=FACE_OUTER_BOUND('',#13878,.T.);
#7059=FACE_OUTER_BOUND('',#13879,.T.);
#7060=FACE_OUTER_BOUND('',#13880,.T.);
#7061=FACE_OUTER_BOUND('',#13881,.T.);
#7062=FACE_OUTER_BOUND('',#13882,.T.);
#7063=FACE_OUTER_BOUND('',#13883,.T.);
#7064=FACE_OUTER_BOUND('',#13884,.T.);
#7065=FACE_OUTER_BOUND('',#13885,.T.);
#7066=FACE_OUTER_BOUND('',#13886,.T.);
#7067=FACE_OUTER_BOUND('',#13887,.T.);
#7068=FACE_OUTER_BOUND('',#13888,.T.);
#7069=FACE_OUTER_BOUND('',#13889,.T.);
#7070=FACE_OUTER_BOUND('',#13890,.T.);
#7071=FACE_OUTER_BOUND('',#13891,.T.);
#7072=FACE_OUTER_BOUND('',#13892,.T.);
#7073=FACE_OUTER_BOUND('',#13893,.T.);
#7074=FACE_OUTER_BOUND('',#13894,.T.);
#7075=FACE_OUTER_BOUND('',#13895,.T.);
#7076=FACE_OUTER_BOUND('',#13896,.T.);
#7077=FACE_OUTER_BOUND('',#13897,.T.);
#7078=FACE_OUTER_BOUND('',#13898,.T.);
#7079=FACE_OUTER_BOUND('',#13899,.T.);
#7080=FACE_OUTER_BOUND('',#13900,.T.);
#7081=FACE_OUTER_BOUND('',#13901,.T.);
#7082=FACE_OUTER_BOUND('',#13902,.T.);
#7083=FACE_OUTER_BOUND('',#13903,.T.);
#7084=FACE_OUTER_BOUND('',#13904,.T.);
#7085=FACE_OUTER_BOUND('',#13905,.T.);
#7086=FACE_OUTER_BOUND('',#13906,.T.);
#7087=FACE_OUTER_BOUND('',#13907,.T.);
#7088=FACE_OUTER_BOUND('',#13908,.T.);
#7089=FACE_OUTER_BOUND('',#13909,.T.);
#7090=FACE_OUTER_BOUND('',#13910,.T.);
#7091=FACE_OUTER_BOUND('',#13911,.T.);
#7092=FACE_OUTER_BOUND('',#13912,.T.);
#7093=FACE_OUTER_BOUND('',#13913,.T.);
#7094=FACE_OUTER_BOUND('',#13914,.T.);
#7095=FACE_OUTER_BOUND('',#13915,.T.);
#7096=FACE_OUTER_BOUND('',#13916,.T.);
#7097=FACE_OUTER_BOUND('',#13917,.T.);
#7098=FACE_OUTER_BOUND('',#13918,.T.);
#7099=FACE_OUTER_BOUND('',#13919,.T.);
#7100=FACE_OUTER_BOUND('',#13920,.T.);
#7101=FACE_OUTER_BOUND('',#13921,.T.);
#7102=FACE_OUTER_BOUND('',#13922,.T.);
#7103=FACE_OUTER_BOUND('',#13923,.T.);
#7104=FACE_OUTER_BOUND('',#13924,.T.);
#7105=FACE_OUTER_BOUND('',#13925,.T.);
#7106=FACE_OUTER_BOUND('',#13926,.T.);
#7107=FACE_OUTER_BOUND('',#13927,.T.);
#7108=FACE_OUTER_BOUND('',#13928,.T.);
#7109=FACE_OUTER_BOUND('',#13929,.T.);
#7110=FACE_OUTER_BOUND('',#13930,.T.);
#7111=FACE_OUTER_BOUND('',#13931,.T.);
#7112=FACE_OUTER_BOUND('',#13932,.T.);
#7113=FACE_OUTER_BOUND('',#13933,.T.);
#7114=FACE_OUTER_BOUND('',#13934,.T.);
#7115=FACE_OUTER_BOUND('',#13935,.T.);
#7116=FACE_OUTER_BOUND('',#13936,.T.);
#7117=FACE_OUTER_BOUND('',#13937,.T.);
#7118=FACE_OUTER_BOUND('',#13938,.T.);
#7119=FACE_OUTER_BOUND('',#13939,.T.);
#7120=FACE_OUTER_BOUND('',#13940,.T.);
#7121=FACE_OUTER_BOUND('',#13941,.T.);
#7122=FACE_OUTER_BOUND('',#13942,.T.);
#7123=FACE_OUTER_BOUND('',#13943,.T.);
#7124=FACE_OUTER_BOUND('',#13944,.T.);
#7125=FACE_OUTER_BOUND('',#13945,.T.);
#7126=FACE_OUTER_BOUND('',#13946,.T.);
#7127=FACE_OUTER_BOUND('',#13947,.T.);
#7128=FACE_OUTER_BOUND('',#13948,.T.);
#7129=FACE_OUTER_BOUND('',#13949,.T.);
#7130=FACE_OUTER_BOUND('',#13950,.T.);
#7131=FACE_OUTER_BOUND('',#13951,.T.);
#7132=FACE_OUTER_BOUND('',#13952,.T.);
#7133=FACE_OUTER_BOUND('',#13953,.T.);
#7134=FACE_OUTER_BOUND('',#13954,.T.);
#7135=FACE_OUTER_BOUND('',#13955,.T.);
#7136=FACE_OUTER_BOUND('',#13956,.T.);
#7137=FACE_OUTER_BOUND('',#13957,.T.);
#7138=FACE_OUTER_BOUND('',#13958,.T.);
#7139=FACE_OUTER_BOUND('',#13959,.T.);
#7140=FACE_OUTER_BOUND('',#13960,.T.);
#7141=FACE_OUTER_BOUND('',#13961,.T.);
#7142=FACE_OUTER_BOUND('',#13962,.T.);
#7143=FACE_OUTER_BOUND('',#13963,.T.);
#7144=FACE_OUTER_BOUND('',#13964,.T.);
#7145=FACE_OUTER_BOUND('',#13965,.T.);
#7146=FACE_OUTER_BOUND('',#13966,.T.);
#7147=FACE_OUTER_BOUND('',#13967,.T.);
#7148=FACE_OUTER_BOUND('',#13968,.T.);
#7149=FACE_OUTER_BOUND('',#13969,.T.);
#7150=FACE_OUTER_BOUND('',#13970,.T.);
#7151=FACE_OUTER_BOUND('',#13971,.T.);
#7152=FACE_OUTER_BOUND('',#13972,.T.);
#7153=FACE_OUTER_BOUND('',#13973,.T.);
#7154=FACE_OUTER_BOUND('',#13974,.T.);
#7155=FACE_OUTER_BOUND('',#13975,.T.);
#7156=FACE_OUTER_BOUND('',#13976,.T.);
#7157=FACE_OUTER_BOUND('',#13977,.T.);
#7158=FACE_OUTER_BOUND('',#13978,.T.);
#7159=FACE_OUTER_BOUND('',#13979,.T.);
#7160=FACE_OUTER_BOUND('',#13980,.T.);
#7161=FACE_OUTER_BOUND('',#13981,.T.);
#7162=FACE_OUTER_BOUND('',#13982,.T.);
#7163=FACE_OUTER_BOUND('',#13983,.T.);
#7164=FACE_OUTER_BOUND('',#13984,.T.);
#7165=FACE_OUTER_BOUND('',#13985,.T.);
#7166=FACE_OUTER_BOUND('',#13986,.T.);
#7167=FACE_OUTER_BOUND('',#13987,.T.);
#7168=FACE_OUTER_BOUND('',#13988,.T.);
#7169=FACE_OUTER_BOUND('',#13989,.T.);
#7170=FACE_OUTER_BOUND('',#13990,.T.);
#7171=FACE_OUTER_BOUND('',#13991,.T.);
#7172=FACE_OUTER_BOUND('',#13992,.T.);
#7173=FACE_OUTER_BOUND('',#13993,.T.);
#7174=FACE_OUTER_BOUND('',#13994,.T.);
#7175=FACE_OUTER_BOUND('',#13995,.T.);
#7176=FACE_OUTER_BOUND('',#13996,.T.);
#7177=FACE_OUTER_BOUND('',#13997,.T.);
#7178=FACE_OUTER_BOUND('',#13998,.T.);
#7179=FACE_OUTER_BOUND('',#13999,.T.);
#7180=FACE_OUTER_BOUND('',#14000,.T.);
#7181=FACE_OUTER_BOUND('',#14001,.T.);
#7182=FACE_OUTER_BOUND('',#14002,.T.);
#7183=FACE_OUTER_BOUND('',#14003,.T.);
#7184=FACE_OUTER_BOUND('',#14004,.T.);
#7185=FACE_OUTER_BOUND('',#14005,.T.);
#7186=FACE_OUTER_BOUND('',#14006,.T.);
#7187=FACE_OUTER_BOUND('',#14007,.T.);
#7188=FACE_OUTER_BOUND('',#14008,.T.);
#7189=FACE_OUTER_BOUND('',#14009,.T.);
#7190=FACE_OUTER_BOUND('',#14010,.T.);
#7191=FACE_OUTER_BOUND('',#14011,.T.);
#7192=FACE_OUTER_BOUND('',#14012,.T.);
#7193=FACE_OUTER_BOUND('',#14013,.T.);
#7194=FACE_OUTER_BOUND('',#14014,.T.);
#7195=FACE_OUTER_BOUND('',#14015,.T.);
#7196=FACE_OUTER_BOUND('',#14016,.T.);
#7197=FACE_OUTER_BOUND('',#14017,.T.);
#7198=FACE_OUTER_BOUND('',#14018,.T.);
#7199=FACE_OUTER_BOUND('',#14019,.T.);
#7200=FACE_OUTER_BOUND('',#14020,.T.);
#7201=FACE_OUTER_BOUND('',#14021,.T.);
#7202=FACE_OUTER_BOUND('',#14022,.T.);
#7203=FACE_OUTER_BOUND('',#14023,.T.);
#7204=FACE_OUTER_BOUND('',#14024,.T.);
#7205=FACE_OUTER_BOUND('',#14025,.T.);
#7206=FACE_OUTER_BOUND('',#14026,.T.);
#7207=FACE_OUTER_BOUND('',#14027,.T.);
#7208=FACE_OUTER_BOUND('',#14028,.T.);
#7209=FACE_OUTER_BOUND('',#14029,.T.);
#7210=FACE_OUTER_BOUND('',#14030,.T.);
#7211=FACE_OUTER_BOUND('',#14031,.T.);
#7212=FACE_OUTER_BOUND('',#14032,.T.);
#7213=FACE_OUTER_BOUND('',#14033,.T.);
#7214=FACE_OUTER_BOUND('',#14034,.T.);
#7215=FACE_OUTER_BOUND('',#14035,.T.);
#7216=FACE_OUTER_BOUND('',#14036,.T.);
#7217=FACE_OUTER_BOUND('',#14037,.T.);
#7218=FACE_OUTER_BOUND('',#14038,.T.);
#7219=FACE_OUTER_BOUND('',#14039,.T.);
#7220=FACE_OUTER_BOUND('',#14040,.T.);
#7221=FACE_OUTER_BOUND('',#14041,.T.);
#7222=FACE_OUTER_BOUND('',#14042,.T.);
#7223=FACE_OUTER_BOUND('',#14043,.T.);
#7224=FACE_OUTER_BOUND('',#14044,.T.);
#7225=FACE_OUTER_BOUND('',#14045,.T.);
#7226=FACE_OUTER_BOUND('',#14046,.T.);
#7227=FACE_OUTER_BOUND('',#14047,.T.);
#7228=FACE_OUTER_BOUND('',#14048,.T.);
#7229=FACE_OUTER_BOUND('',#14049,.T.);
#7230=FACE_OUTER_BOUND('',#14050,.T.);
#7231=FACE_OUTER_BOUND('',#14051,.T.);
#7232=FACE_OUTER_BOUND('',#14052,.T.);
#7233=FACE_OUTER_BOUND('',#14053,.T.);
#7234=FACE_OUTER_BOUND('',#14054,.T.);
#7235=FACE_OUTER_BOUND('',#14055,.T.);
#7236=FACE_OUTER_BOUND('',#14056,.T.);
#7237=FACE_OUTER_BOUND('',#14057,.T.);
#7238=FACE_OUTER_BOUND('',#14058,.T.);
#7239=FACE_OUTER_BOUND('',#14059,.T.);
#7240=FACE_OUTER_BOUND('',#14060,.T.);
#7241=FACE_OUTER_BOUND('',#14061,.T.);
#7242=FACE_OUTER_BOUND('',#14062,.T.);
#7243=FACE_OUTER_BOUND('',#14063,.T.);
#7244=FACE_OUTER_BOUND('',#14064,.T.);
#7245=FACE_OUTER_BOUND('',#14065,.T.);
#7246=FACE_OUTER_BOUND('',#14066,.T.);
#7247=FACE_OUTER_BOUND('',#14067,.T.);
#7248=FACE_OUTER_BOUND('',#14068,.T.);
#7249=FACE_OUTER_BOUND('',#14069,.T.);
#7250=FACE_OUTER_BOUND('',#14070,.T.);
#7251=FACE_OUTER_BOUND('',#14071,.T.);
#7252=FACE_OUTER_BOUND('',#14072,.T.);
#7253=FACE_OUTER_BOUND('',#14073,.T.);
#7254=FACE_OUTER_BOUND('',#14074,.T.);
#7255=FACE_OUTER_BOUND('',#14075,.T.);
#7256=FACE_OUTER_BOUND('',#14076,.T.);
#7257=FACE_OUTER_BOUND('',#14077,.T.);
#7258=FACE_OUTER_BOUND('',#14078,.T.);
#7259=FACE_OUTER_BOUND('',#14079,.T.);
#7260=FACE_OUTER_BOUND('',#14080,.T.);
#7261=FACE_OUTER_BOUND('',#14081,.T.);
#7262=FACE_OUTER_BOUND('',#14082,.T.);
#7263=FACE_OUTER_BOUND('',#14083,.T.);
#7264=FACE_OUTER_BOUND('',#14084,.T.);
#7265=FACE_OUTER_BOUND('',#14085,.T.);
#7266=FACE_OUTER_BOUND('',#14086,.T.);
#7267=FACE_OUTER_BOUND('',#14087,.T.);
#7268=FACE_OUTER_BOUND('',#14088,.T.);
#7269=FACE_OUTER_BOUND('',#14089,.T.);
#7270=FACE_OUTER_BOUND('',#14090,.T.);
#7271=FACE_OUTER_BOUND('',#14091,.T.);
#7272=FACE_OUTER_BOUND('',#14092,.T.);
#7273=FACE_OUTER_BOUND('',#14093,.T.);
#7274=FACE_OUTER_BOUND('',#14094,.T.);
#7275=FACE_OUTER_BOUND('',#14095,.T.);
#7276=FACE_OUTER_BOUND('',#14096,.T.);
#7277=FACE_OUTER_BOUND('',#14097,.T.);
#7278=FACE_OUTER_BOUND('',#14098,.T.);
#7279=FACE_OUTER_BOUND('',#14099,.T.);
#7280=FACE_OUTER_BOUND('',#14100,.T.);
#7281=FACE_OUTER_BOUND('',#14101,.T.);
#7282=FACE_OUTER_BOUND('',#14102,.T.);
#7283=FACE_OUTER_BOUND('',#14103,.T.);
#7284=FACE_OUTER_BOUND('',#14104,.T.);
#7285=FACE_OUTER_BOUND('',#14105,.T.);
#7286=FACE_OUTER_BOUND('',#14106,.T.);
#7287=FACE_OUTER_BOUND('',#14107,.T.);
#7288=FACE_OUTER_BOUND('',#14108,.T.);
#7289=FACE_OUTER_BOUND('',#14109,.T.);
#7290=FACE_OUTER_BOUND('',#14110,.T.);
#7291=FACE_OUTER_BOUND('',#14111,.T.);
#7292=FACE_OUTER_BOUND('',#14112,.T.);
#7293=FACE_OUTER_BOUND('',#14113,.T.);
#7294=FACE_OUTER_BOUND('',#14114,.T.);
#7295=FACE_OUTER_BOUND('',#14115,.T.);
#7296=FACE_OUTER_BOUND('',#14116,.T.);
#7297=FACE_OUTER_BOUND('',#14117,.T.);
#7298=FACE_OUTER_BOUND('',#14118,.T.);
#7299=FACE_OUTER_BOUND('',#14119,.T.);
#7300=FACE_OUTER_BOUND('',#14120,.T.);
#7301=FACE_OUTER_BOUND('',#14121,.T.);
#7302=FACE_OUTER_BOUND('',#14122,.T.);
#7303=FACE_OUTER_BOUND('',#14123,.T.);
#7304=FACE_OUTER_BOUND('',#14124,.T.);
#7305=FACE_OUTER_BOUND('',#14125,.T.);
#7306=FACE_OUTER_BOUND('',#14126,.T.);
#7307=FACE_OUTER_BOUND('',#14127,.T.);
#7308=FACE_OUTER_BOUND('',#14128,.T.);
#7309=FACE_OUTER_BOUND('',#14129,.T.);
#7310=FACE_OUTER_BOUND('',#14130,.T.);
#7311=FACE_OUTER_BOUND('',#14131,.T.);
#7312=FACE_OUTER_BOUND('',#14132,.T.);
#7313=FACE_OUTER_BOUND('',#14133,.T.);
#7314=FACE_OUTER_BOUND('',#14134,.T.);
#7315=FACE_OUTER_BOUND('',#14135,.T.);
#7316=FACE_OUTER_BOUND('',#14136,.T.);
#7317=FACE_OUTER_BOUND('',#14137,.T.);
#7318=FACE_OUTER_BOUND('',#14138,.T.);
#7319=FACE_OUTER_BOUND('',#14139,.T.);
#7320=FACE_OUTER_BOUND('',#14140,.T.);
#7321=FACE_OUTER_BOUND('',#14141,.T.);
#7322=FACE_OUTER_BOUND('',#14142,.T.);
#7323=FACE_OUTER_BOUND('',#14143,.T.);
#7324=FACE_OUTER_BOUND('',#14144,.T.);
#7325=FACE_OUTER_BOUND('',#14145,.T.);
#7326=FACE_OUTER_BOUND('',#14146,.T.);
#7327=FACE_OUTER_BOUND('',#14147,.T.);
#7328=FACE_OUTER_BOUND('',#14148,.T.);
#7329=FACE_OUTER_BOUND('',#14149,.T.);
#7330=FACE_OUTER_BOUND('',#14150,.T.);
#7331=FACE_OUTER_BOUND('',#14151,.T.);
#7332=FACE_OUTER_BOUND('',#14152,.T.);
#7333=FACE_OUTER_BOUND('',#14153,.T.);
#7334=FACE_OUTER_BOUND('',#14154,.T.);
#7335=FACE_OUTER_BOUND('',#14155,.T.);
#7336=FACE_OUTER_BOUND('',#14156,.T.);
#7337=FACE_OUTER_BOUND('',#14157,.T.);
#7338=FACE_OUTER_BOUND('',#14158,.T.);
#7339=FACE_OUTER_BOUND('',#14159,.T.);
#7340=FACE_OUTER_BOUND('',#14160,.T.);
#7341=FACE_OUTER_BOUND('',#14161,.T.);
#7342=FACE_OUTER_BOUND('',#14162,.T.);
#7343=FACE_OUTER_BOUND('',#14163,.T.);
#7344=FACE_OUTER_BOUND('',#14164,.T.);
#7345=FACE_OUTER_BOUND('',#14165,.T.);
#7346=FACE_OUTER_BOUND('',#14166,.T.);
#7347=FACE_OUTER_BOUND('',#14167,.T.);
#7348=FACE_OUTER_BOUND('',#14168,.T.);
#7349=FACE_OUTER_BOUND('',#14169,.T.);
#7350=FACE_OUTER_BOUND('',#14170,.T.);
#7351=FACE_OUTER_BOUND('',#14171,.T.);
#7352=FACE_OUTER_BOUND('',#14172,.T.);
#7353=FACE_OUTER_BOUND('',#14173,.T.);
#7354=FACE_OUTER_BOUND('',#14174,.T.);
#7355=FACE_OUTER_BOUND('',#14175,.T.);
#7356=FACE_OUTER_BOUND('',#14176,.T.);
#7357=FACE_OUTER_BOUND('',#14177,.T.);
#7358=FACE_OUTER_BOUND('',#14178,.T.);
#7359=FACE_OUTER_BOUND('',#14179,.T.);
#7360=FACE_OUTER_BOUND('',#14180,.T.);
#7361=FACE_OUTER_BOUND('',#14181,.T.);
#7362=FACE_OUTER_BOUND('',#14182,.T.);
#7363=FACE_OUTER_BOUND('',#14183,.T.);
#7364=FACE_OUTER_BOUND('',#14184,.T.);
#7365=FACE_OUTER_BOUND('',#14185,.T.);
#7366=FACE_OUTER_BOUND('',#14186,.T.);
#7367=FACE_OUTER_BOUND('',#14187,.T.);
#7368=FACE_OUTER_BOUND('',#14188,.T.);
#7369=FACE_OUTER_BOUND('',#14189,.T.);
#7370=FACE_OUTER_BOUND('',#14190,.T.);
#7371=FACE_OUTER_BOUND('',#14191,.T.);
#7372=FACE_OUTER_BOUND('',#14192,.T.);
#7373=FACE_OUTER_BOUND('',#14193,.T.);
#7374=FACE_OUTER_BOUND('',#14194,.T.);
#7375=FACE_OUTER_BOUND('',#14195,.T.);
#7376=FACE_OUTER_BOUND('',#14196,.T.);
#7377=FACE_OUTER_BOUND('',#14197,.T.);
#7378=FACE_OUTER_BOUND('',#14198,.T.);
#7379=FACE_OUTER_BOUND('',#14199,.T.);
#7380=FACE_OUTER_BOUND('',#14200,.T.);
#7381=FACE_OUTER_BOUND('',#14201,.T.);
#7382=FACE_OUTER_BOUND('',#14202,.T.);
#7383=FACE_OUTER_BOUND('',#14203,.T.);
#7384=FACE_OUTER_BOUND('',#14204,.T.);
#7385=FACE_OUTER_BOUND('',#14205,.T.);
#7386=FACE_OUTER_BOUND('',#14206,.T.);
#7387=FACE_OUTER_BOUND('',#14207,.T.);
#7388=FACE_OUTER_BOUND('',#14208,.T.);
#7389=FACE_OUTER_BOUND('',#14209,.T.);
#7390=FACE_OUTER_BOUND('',#14210,.T.);
#7391=FACE_OUTER_BOUND('',#14211,.T.);
#7392=FACE_OUTER_BOUND('',#14212,.T.);
#7393=FACE_OUTER_BOUND('',#14213,.T.);
#7394=FACE_OUTER_BOUND('',#14214,.T.);
#7395=FACE_OUTER_BOUND('',#14215,.T.);
#7396=FACE_OUTER_BOUND('',#14216,.T.);
#7397=FACE_OUTER_BOUND('',#14217,.T.);
#7398=FACE_OUTER_BOUND('',#14218,.T.);
#7399=FACE_OUTER_BOUND('',#14219,.T.);
#7400=FACE_OUTER_BOUND('',#14220,.T.);
#7401=FACE_OUTER_BOUND('',#14221,.T.);
#7402=FACE_OUTER_BOUND('',#14222,.T.);
#7403=FACE_OUTER_BOUND('',#14223,.T.);
#7404=FACE_OUTER_BOUND('',#14224,.T.);
#7405=FACE_OUTER_BOUND('',#14225,.T.);
#7406=FACE_OUTER_BOUND('',#14226,.T.);
#7407=FACE_OUTER_BOUND('',#14227,.T.);
#7408=FACE_OUTER_BOUND('',#14228,.T.);
#7409=FACE_OUTER_BOUND('',#14229,.T.);
#7410=FACE_OUTER_BOUND('',#14230,.T.);
#7411=FACE_OUTER_BOUND('',#14231,.T.);
#7412=FACE_OUTER_BOUND('',#14232,.T.);
#7413=FACE_OUTER_BOUND('',#14233,.T.);
#7414=FACE_OUTER_BOUND('',#14234,.T.);
#7415=FACE_OUTER_BOUND('',#14235,.T.);
#7416=FACE_OUTER_BOUND('',#14236,.T.);
#7417=FACE_OUTER_BOUND('',#14237,.T.);
#7418=FACE_OUTER_BOUND('',#14238,.T.);
#7419=FACE_OUTER_BOUND('',#14239,.T.);
#7420=FACE_OUTER_BOUND('',#14240,.T.);
#7421=FACE_OUTER_BOUND('',#14241,.T.);
#7422=FACE_OUTER_BOUND('',#14242,.T.);
#7423=FACE_OUTER_BOUND('',#14243,.T.);
#7424=FACE_OUTER_BOUND('',#14244,.T.);
#7425=FACE_OUTER_BOUND('',#14245,.T.);
#7426=FACE_OUTER_BOUND('',#14246,.T.);
#7427=FACE_OUTER_BOUND('',#14247,.T.);
#7428=FACE_OUTER_BOUND('',#14248,.T.);
#7429=FACE_OUTER_BOUND('',#14249,.T.);
#7430=FACE_OUTER_BOUND('',#14250,.T.);
#7431=FACE_OUTER_BOUND('',#14251,.T.);
#7432=FACE_OUTER_BOUND('',#14252,.T.);
#7433=FACE_OUTER_BOUND('',#14253,.T.);
#7434=FACE_OUTER_BOUND('',#14254,.T.);
#7435=FACE_OUTER_BOUND('',#14255,.T.);
#7436=FACE_OUTER_BOUND('',#14256,.T.);
#7437=FACE_OUTER_BOUND('',#14257,.T.);
#7438=FACE_OUTER_BOUND('',#14258,.T.);
#7439=FACE_OUTER_BOUND('',#14259,.T.);
#7440=FACE_OUTER_BOUND('',#14260,.T.);
#7441=FACE_OUTER_BOUND('',#14261,.T.);
#7442=FACE_OUTER_BOUND('',#14262,.T.);
#7443=FACE_OUTER_BOUND('',#14263,.T.);
#7444=FACE_OUTER_BOUND('',#14264,.T.);
#7445=FACE_OUTER_BOUND('',#14265,.T.);
#7446=FACE_OUTER_BOUND('',#14266,.T.);
#7447=FACE_OUTER_BOUND('',#14267,.T.);
#7448=FACE_OUTER_BOUND('',#14268,.T.);
#7449=FACE_OUTER_BOUND('',#14269,.T.);
#7450=FACE_OUTER_BOUND('',#14270,.T.);
#7451=FACE_OUTER_BOUND('',#14271,.T.);
#7452=FACE_OUTER_BOUND('',#14272,.T.);
#7453=FACE_OUTER_BOUND('',#14273,.T.);
#7454=FACE_OUTER_BOUND('',#14274,.T.);
#7455=FACE_OUTER_BOUND('',#14275,.T.);
#7456=FACE_OUTER_BOUND('',#14276,.T.);
#7457=FACE_OUTER_BOUND('',#14277,.T.);
#7458=FACE_OUTER_BOUND('',#14278,.T.);
#7459=FACE_OUTER_BOUND('',#14279,.T.);
#7460=FACE_OUTER_BOUND('',#14280,.T.);
#7461=FACE_OUTER_BOUND('',#14281,.T.);
#7462=FACE_OUTER_BOUND('',#14282,.T.);
#7463=FACE_OUTER_BOUND('',#14283,.T.);
#7464=FACE_OUTER_BOUND('',#14284,.T.);
#7465=FACE_OUTER_BOUND('',#14285,.T.);
#7466=FACE_OUTER_BOUND('',#14286,.T.);
#7467=FACE_OUTER_BOUND('',#14287,.T.);
#7468=FACE_OUTER_BOUND('',#14288,.T.);
#7469=FACE_OUTER_BOUND('',#14289,.T.);
#7470=FACE_OUTER_BOUND('',#14290,.T.);
#7471=FACE_OUTER_BOUND('',#14291,.T.);
#7472=FACE_OUTER_BOUND('',#14292,.T.);
#7473=FACE_OUTER_BOUND('',#14293,.T.);
#7474=FACE_OUTER_BOUND('',#14294,.T.);
#7475=FACE_OUTER_BOUND('',#14295,.T.);
#7476=FACE_OUTER_BOUND('',#14296,.T.);
#7477=FACE_OUTER_BOUND('',#14297,.T.);
#7478=FACE_OUTER_BOUND('',#14298,.T.);
#7479=FACE_OUTER_BOUND('',#14299,.T.);
#7480=FACE_OUTER_BOUND('',#14300,.T.);
#7481=FACE_OUTER_BOUND('',#14301,.T.);
#7482=FACE_OUTER_BOUND('',#14302,.T.);
#7483=FACE_OUTER_BOUND('',#14303,.T.);
#7484=FACE_OUTER_BOUND('',#14304,.T.);
#7485=FACE_OUTER_BOUND('',#14305,.T.);
#7486=FACE_OUTER_BOUND('',#14306,.T.);
#7487=FACE_OUTER_BOUND('',#14307,.T.);
#7488=FACE_OUTER_BOUND('',#14308,.T.);
#7489=FACE_OUTER_BOUND('',#14309,.T.);
#7490=FACE_OUTER_BOUND('',#14310,.T.);
#7491=FACE_OUTER_BOUND('',#14311,.T.);
#7492=FACE_OUTER_BOUND('',#14312,.T.);
#7493=FACE_OUTER_BOUND('',#14313,.T.);
#7494=FACE_OUTER_BOUND('',#14314,.T.);
#7495=FACE_OUTER_BOUND('',#14315,.T.);
#7496=FACE_OUTER_BOUND('',#14316,.T.);
#7497=FACE_OUTER_BOUND('',#14317,.T.);
#7498=FACE_OUTER_BOUND('',#14318,.T.);
#7499=FACE_OUTER_BOUND('',#14319,.T.);
#7500=FACE_OUTER_BOUND('',#14320,.T.);
#7501=FACE_OUTER_BOUND('',#14321,.T.);
#7502=FACE_OUTER_BOUND('',#14322,.T.);
#7503=FACE_OUTER_BOUND('',#14323,.T.);
#7504=FACE_OUTER_BOUND('',#14324,.T.);
#7505=FACE_OUTER_BOUND('',#14325,.T.);
#7506=FACE_OUTER_BOUND('',#14326,.T.);
#7507=FACE_OUTER_BOUND('',#14327,.T.);
#7508=FACE_OUTER_BOUND('',#14328,.T.);
#7509=FACE_OUTER_BOUND('',#14329,.T.);
#7510=FACE_OUTER_BOUND('',#14330,.T.);
#7511=FACE_OUTER_BOUND('',#14331,.T.);
#7512=FACE_OUTER_BOUND('',#14332,.T.);
#7513=FACE_OUTER_BOUND('',#14333,.T.);
#7514=FACE_OUTER_BOUND('',#14334,.T.);
#7515=FACE_OUTER_BOUND('',#14335,.T.);
#7516=FACE_OUTER_BOUND('',#14336,.T.);
#7517=FACE_OUTER_BOUND('',#14337,.T.);
#7518=FACE_OUTER_BOUND('',#14338,.T.);
#7519=FACE_OUTER_BOUND('',#14339,.T.);
#7520=FACE_OUTER_BOUND('',#14340,.T.);
#7521=FACE_OUTER_BOUND('',#14341,.T.);
#7522=FACE_OUTER_BOUND('',#14342,.T.);
#7523=FACE_OUTER_BOUND('',#14343,.T.);
#7524=FACE_OUTER_BOUND('',#14344,.T.);
#7525=FACE_OUTER_BOUND('',#14345,.T.);
#7526=FACE_OUTER_BOUND('',#14346,.T.);
#7527=FACE_OUTER_BOUND('',#14347,.T.);
#7528=FACE_OUTER_BOUND('',#14348,.T.);
#7529=FACE_OUTER_BOUND('',#14349,.T.);
#7530=FACE_OUTER_BOUND('',#14350,.T.);
#7531=FACE_OUTER_BOUND('',#14351,.T.);
#7532=FACE_OUTER_BOUND('',#14352,.T.);
#7533=FACE_OUTER_BOUND('',#14353,.T.);
#7534=FACE_OUTER_BOUND('',#14354,.T.);
#7535=FACE_OUTER_BOUND('',#14355,.T.);
#7536=FACE_OUTER_BOUND('',#14356,.T.);
#7537=FACE_OUTER_BOUND('',#14357,.T.);
#7538=FACE_OUTER_BOUND('',#14358,.T.);
#7539=FACE_OUTER_BOUND('',#14359,.T.);
#7540=FACE_OUTER_BOUND('',#14360,.T.);
#7541=FACE_OUTER_BOUND('',#14361,.T.);
#7542=FACE_OUTER_BOUND('',#14362,.T.);
#7543=FACE_OUTER_BOUND('',#14363,.T.);
#7544=FACE_OUTER_BOUND('',#14364,.T.);
#7545=FACE_OUTER_BOUND('',#14365,.T.);
#7546=FACE_OUTER_BOUND('',#14366,.T.);
#7547=FACE_OUTER_BOUND('',#14367,.T.);
#7548=FACE_OUTER_BOUND('',#14368,.T.);
#7549=FACE_OUTER_BOUND('',#14369,.T.);
#7550=FACE_OUTER_BOUND('',#14370,.T.);
#7551=FACE_OUTER_BOUND('',#14371,.T.);
#7552=FACE_OUTER_BOUND('',#14372,.T.);
#7553=FACE_OUTER_BOUND('',#14373,.T.);
#7554=FACE_OUTER_BOUND('',#14374,.T.);
#7555=FACE_OUTER_BOUND('',#14375,.T.);
#7556=FACE_OUTER_BOUND('',#14376,.T.);
#7557=FACE_OUTER_BOUND('',#14377,.T.);
#7558=FACE_OUTER_BOUND('',#14378,.T.);
#7559=FACE_OUTER_BOUND('',#14379,.T.);
#7560=FACE_OUTER_BOUND('',#14380,.T.);
#7561=FACE_OUTER_BOUND('',#14381,.T.);
#7562=FACE_OUTER_BOUND('',#14382,.T.);
#7563=FACE_OUTER_BOUND('',#14383,.T.);
#7564=FACE_OUTER_BOUND('',#14384,.T.);
#7565=FACE_OUTER_BOUND('',#14385,.T.);
#7566=FACE_OUTER_BOUND('',#14386,.T.);
#7567=FACE_OUTER_BOUND('',#14387,.T.);
#7568=FACE_OUTER_BOUND('',#14388,.T.);
#7569=FACE_OUTER_BOUND('',#14389,.T.);
#7570=FACE_OUTER_BOUND('',#14390,.T.);
#7571=FACE_OUTER_BOUND('',#14391,.T.);
#7572=FACE_OUTER_BOUND('',#14392,.T.);
#7573=FACE_OUTER_BOUND('',#14393,.T.);
#7574=FACE_OUTER_BOUND('',#14394,.T.);
#7575=FACE_OUTER_BOUND('',#14395,.T.);
#7576=FACE_OUTER_BOUND('',#14396,.T.);
#7577=FACE_OUTER_BOUND('',#14397,.T.);
#7578=FACE_OUTER_BOUND('',#14398,.T.);
#7579=FACE_OUTER_BOUND('',#14399,.T.);
#7580=FACE_OUTER_BOUND('',#14400,.T.);
#7581=FACE_OUTER_BOUND('',#14401,.T.);
#7582=FACE_OUTER_BOUND('',#14402,.T.);
#7583=FACE_OUTER_BOUND('',#14403,.T.);
#7584=FACE_OUTER_BOUND('',#14404,.T.);
#7585=FACE_OUTER_BOUND('',#14405,.T.);
#7586=FACE_OUTER_BOUND('',#14406,.T.);
#7587=FACE_OUTER_BOUND('',#14407,.T.);
#7588=FACE_OUTER_BOUND('',#14408,.T.);
#7589=FACE_OUTER_BOUND('',#14409,.T.);
#7590=FACE_OUTER_BOUND('',#14410,.T.);
#7591=FACE_OUTER_BOUND('',#14411,.T.);
#7592=FACE_OUTER_BOUND('',#14412,.T.);
#7593=FACE_OUTER_BOUND('',#14413,.T.);
#7594=FACE_OUTER_BOUND('',#14414,.T.);
#7595=FACE_OUTER_BOUND('',#14415,.T.);
#7596=FACE_OUTER_BOUND('',#14416,.T.);
#7597=FACE_OUTER_BOUND('',#14417,.T.);
#7598=FACE_OUTER_BOUND('',#14418,.T.);
#7599=FACE_OUTER_BOUND('',#14419,.T.);
#7600=FACE_OUTER_BOUND('',#14420,.T.);
#7601=FACE_OUTER_BOUND('',#14421,.T.);
#7602=FACE_OUTER_BOUND('',#14422,.T.);
#7603=FACE_OUTER_BOUND('',#14423,.T.);
#7604=FACE_OUTER_BOUND('',#14424,.T.);
#7605=FACE_OUTER_BOUND('',#14425,.T.);
#7606=FACE_OUTER_BOUND('',#14426,.T.);
#7607=FACE_OUTER_BOUND('',#14427,.T.);
#7608=FACE_OUTER_BOUND('',#14428,.T.);
#7609=FACE_OUTER_BOUND('',#14429,.T.);
#7610=FACE_OUTER_BOUND('',#14430,.T.);
#7611=FACE_OUTER_BOUND('',#14431,.T.);
#7612=FACE_OUTER_BOUND('',#14432,.T.);
#7613=FACE_OUTER_BOUND('',#14433,.T.);
#7614=FACE_OUTER_BOUND('',#14434,.T.);
#7615=FACE_OUTER_BOUND('',#14435,.T.);
#7616=FACE_OUTER_BOUND('',#14436,.T.);
#7617=FACE_OUTER_BOUND('',#14437,.T.);
#7618=FACE_OUTER_BOUND('',#14438,.T.);
#7619=FACE_OUTER_BOUND('',#14439,.T.);
#7620=FACE_OUTER_BOUND('',#14440,.T.);
#7621=FACE_OUTER_BOUND('',#14441,.T.);
#7622=FACE_OUTER_BOUND('',#14442,.T.);
#7623=FACE_OUTER_BOUND('',#14443,.T.);
#7624=FACE_OUTER_BOUND('',#14444,.T.);
#7625=FACE_OUTER_BOUND('',#14445,.T.);
#7626=FACE_OUTER_BOUND('',#14446,.T.);
#7627=FACE_OUTER_BOUND('',#14447,.T.);
#7628=FACE_OUTER_BOUND('',#14448,.T.);
#7629=FACE_OUTER_BOUND('',#14449,.T.);
#7630=FACE_OUTER_BOUND('',#14450,.T.);
#7631=FACE_OUTER_BOUND('',#14451,.T.);
#7632=FACE_OUTER_BOUND('',#14452,.T.);
#7633=FACE_OUTER_BOUND('',#14453,.T.);
#7634=FACE_OUTER_BOUND('',#14454,.T.);
#7635=FACE_OUTER_BOUND('',#14455,.T.);
#7636=FACE_OUTER_BOUND('',#14456,.T.);
#7637=FACE_OUTER_BOUND('',#14457,.T.);
#7638=FACE_OUTER_BOUND('',#14458,.T.);
#7639=FACE_OUTER_BOUND('',#14459,.T.);
#7640=FACE_OUTER_BOUND('',#14460,.T.);
#7641=FACE_OUTER_BOUND('',#14461,.T.);
#7642=FACE_OUTER_BOUND('',#14462,.T.);
#7643=FACE_OUTER_BOUND('',#14463,.T.);
#7644=FACE_OUTER_BOUND('',#14464,.T.);
#7645=FACE_OUTER_BOUND('',#14465,.T.);
#7646=FACE_OUTER_BOUND('',#14466,.T.);
#7647=FACE_OUTER_BOUND('',#14467,.T.);
#7648=FACE_OUTER_BOUND('',#14468,.T.);
#7649=FACE_OUTER_BOUND('',#14469,.T.);
#7650=FACE_OUTER_BOUND('',#14470,.T.);
#7651=FACE_OUTER_BOUND('',#14471,.T.);
#7652=FACE_OUTER_BOUND('',#14472,.T.);
#7653=FACE_OUTER_BOUND('',#14473,.T.);
#7654=FACE_OUTER_BOUND('',#14474,.T.);
#7655=FACE_OUTER_BOUND('',#14475,.T.);
#7656=FACE_OUTER_BOUND('',#14476,.T.);
#7657=FACE_OUTER_BOUND('',#14477,.T.);
#7658=FACE_OUTER_BOUND('',#14478,.T.);
#7659=FACE_OUTER_BOUND('',#14479,.T.);
#7660=FACE_OUTER_BOUND('',#14480,.T.);
#7661=FACE_OUTER_BOUND('',#14481,.T.);
#7662=FACE_OUTER_BOUND('',#14482,.T.);
#7663=FACE_OUTER_BOUND('',#14483,.T.);
#7664=FACE_OUTER_BOUND('',#14484,.T.);
#7665=FACE_OUTER_BOUND('',#14485,.T.);
#7666=FACE_OUTER_BOUND('',#14486,.T.);
#7667=FACE_OUTER_BOUND('',#14487,.T.);
#7668=FACE_OUTER_BOUND('',#14488,.T.);
#7669=FACE_OUTER_BOUND('',#14489,.T.);
#7670=FACE_OUTER_BOUND('',#14490,.T.);
#7671=FACE_OUTER_BOUND('',#14491,.T.);
#7672=FACE_OUTER_BOUND('',#14492,.T.);
#7673=FACE_OUTER_BOUND('',#14493,.T.);
#7674=FACE_OUTER_BOUND('',#14494,.T.);
#7675=FACE_OUTER_BOUND('',#14495,.T.);
#7676=FACE_OUTER_BOUND('',#14496,.T.);
#7677=FACE_OUTER_BOUND('',#14497,.T.);
#7678=FACE_OUTER_BOUND('',#14498,.T.);
#7679=FACE_OUTER_BOUND('',#14499,.T.);
#7680=FACE_OUTER_BOUND('',#14500,.T.);
#7681=FACE_OUTER_BOUND('',#14501,.T.);
#7682=FACE_OUTER_BOUND('',#14502,.T.);
#7683=FACE_OUTER_BOUND('',#14503,.T.);
#7684=FACE_OUTER_BOUND('',#14504,.T.);
#7685=FACE_OUTER_BOUND('',#14505,.T.);
#7686=FACE_OUTER_BOUND('',#14506,.T.);
#7687=FACE_OUTER_BOUND('',#14507,.T.);
#7688=FACE_OUTER_BOUND('',#14508,.T.);
#7689=FACE_OUTER_BOUND('',#14509,.T.);
#7690=FACE_OUTER_BOUND('',#14510,.T.);
#7691=FACE_OUTER_BOUND('',#14511,.T.);
#7692=FACE_OUTER_BOUND('',#14512,.T.);
#7693=FACE_OUTER_BOUND('',#14513,.T.);
#7694=FACE_OUTER_BOUND('',#14514,.T.);
#7695=FACE_OUTER_BOUND('',#14515,.T.);
#7696=FACE_OUTER_BOUND('',#14516,.T.);
#7697=FACE_OUTER_BOUND('',#14517,.T.);
#7698=FACE_OUTER_BOUND('',#14518,.T.);
#7699=FACE_OUTER_BOUND('',#14519,.T.);
#7700=FACE_OUTER_BOUND('',#14520,.T.);
#7701=FACE_OUTER_BOUND('',#14521,.T.);
#7702=FACE_OUTER_BOUND('',#14522,.T.);
#7703=FACE_OUTER_BOUND('',#14523,.T.);
#7704=FACE_OUTER_BOUND('',#14524,.T.);
#7705=FACE_OUTER_BOUND('',#14525,.T.);
#7706=FACE_OUTER_BOUND('',#14526,.T.);
#7707=FACE_OUTER_BOUND('',#14527,.T.);
#7708=FACE_OUTER_BOUND('',#14528,.T.);
#7709=FACE_OUTER_BOUND('',#14529,.T.);
#7710=FACE_OUTER_BOUND('',#14530,.T.);
#7711=FACE_OUTER_BOUND('',#14531,.T.);
#7712=FACE_OUTER_BOUND('',#14532,.T.);
#7713=FACE_OUTER_BOUND('',#14533,.T.);
#7714=FACE_OUTER_BOUND('',#14534,.T.);
#7715=FACE_OUTER_BOUND('',#14535,.T.);
#7716=FACE_OUTER_BOUND('',#14536,.T.);
#7717=FACE_OUTER_BOUND('',#14537,.T.);
#7718=FACE_OUTER_BOUND('',#14538,.T.);
#7719=FACE_OUTER_BOUND('',#14539,.T.);
#7720=FACE_OUTER_BOUND('',#14540,.T.);
#7721=FACE_OUTER_BOUND('',#14541,.T.);
#7722=FACE_OUTER_BOUND('',#14542,.T.);
#7723=FACE_OUTER_BOUND('',#14543,.T.);
#7724=FACE_OUTER_BOUND('',#14544,.T.);
#7725=FACE_OUTER_BOUND('',#14545,.T.);
#7726=FACE_OUTER_BOUND('',#14546,.T.);
#7727=FACE_OUTER_BOUND('',#14547,.T.);
#7728=FACE_OUTER_BOUND('',#14548,.T.);
#7729=FACE_OUTER_BOUND('',#14549,.T.);
#7730=FACE_OUTER_BOUND('',#14550,.T.);
#7731=FACE_OUTER_BOUND('',#14551,.T.);
#7732=FACE_OUTER_BOUND('',#14552,.T.);
#7733=FACE_OUTER_BOUND('',#14553,.T.);
#7734=FACE_OUTER_BOUND('',#14554,.T.);
#7735=FACE_OUTER_BOUND('',#14555,.T.);
#7736=FACE_OUTER_BOUND('',#14556,.T.);
#7737=FACE_OUTER_BOUND('',#14557,.T.);
#7738=FACE_OUTER_BOUND('',#14558,.T.);
#7739=FACE_OUTER_BOUND('',#14559,.T.);
#7740=FACE_OUTER_BOUND('',#14560,.T.);
#7741=FACE_OUTER_BOUND('',#14561,.T.);
#7742=FACE_OUTER_BOUND('',#14562,.T.);
#7743=FACE_OUTER_BOUND('',#14563,.T.);
#7744=FACE_OUTER_BOUND('',#14564,.T.);
#7745=FACE_OUTER_BOUND('',#14565,.T.);
#7746=FACE_OUTER_BOUND('',#14566,.T.);
#7747=FACE_OUTER_BOUND('',#14567,.T.);
#7748=FACE_OUTER_BOUND('',#14568,.T.);
#7749=FACE_OUTER_BOUND('',#14569,.T.);
#7750=FACE_OUTER_BOUND('',#14570,.T.);
#7751=FACE_OUTER_BOUND('',#14571,.T.);
#7752=FACE_OUTER_BOUND('',#14572,.T.);
#7753=FACE_OUTER_BOUND('',#14573,.T.);
#7754=FACE_OUTER_BOUND('',#14574,.T.);
#7755=FACE_OUTER_BOUND('',#14575,.T.);
#7756=FACE_OUTER_BOUND('',#14576,.T.);
#7757=FACE_OUTER_BOUND('',#14577,.T.);
#7758=FACE_OUTER_BOUND('',#14578,.T.);
#7759=FACE_OUTER_BOUND('',#14579,.T.);
#7760=FACE_OUTER_BOUND('',#14580,.T.);
#7761=FACE_OUTER_BOUND('',#14581,.T.);
#7762=FACE_OUTER_BOUND('',#14582,.T.);
#7763=FACE_OUTER_BOUND('',#14583,.T.);
#7764=FACE_OUTER_BOUND('',#14584,.T.);
#7765=FACE_OUTER_BOUND('',#14585,.T.);
#7766=FACE_OUTER_BOUND('',#14586,.T.);
#7767=FACE_OUTER_BOUND('',#14587,.T.);
#7768=FACE_OUTER_BOUND('',#14588,.T.);
#7769=FACE_OUTER_BOUND('',#14589,.T.);
#7770=FACE_OUTER_BOUND('',#14590,.T.);
#7771=FACE_OUTER_BOUND('',#14591,.T.);
#7772=FACE_OUTER_BOUND('',#14592,.T.);
#7773=FACE_OUTER_BOUND('',#14593,.T.);
#7774=FACE_OUTER_BOUND('',#14594,.T.);
#7775=FACE_OUTER_BOUND('',#14595,.T.);
#7776=FACE_OUTER_BOUND('',#14596,.T.);
#7777=FACE_OUTER_BOUND('',#14597,.T.);
#7778=FACE_OUTER_BOUND('',#14598,.T.);
#7779=FACE_OUTER_BOUND('',#14599,.T.);
#7780=FACE_OUTER_BOUND('',#14600,.T.);
#7781=FACE_OUTER_BOUND('',#14601,.T.);
#7782=FACE_OUTER_BOUND('',#14602,.T.);
#7783=FACE_OUTER_BOUND('',#14603,.T.);
#7784=FACE_OUTER_BOUND('',#14604,.T.);
#7785=FACE_OUTER_BOUND('',#14605,.T.);
#7786=FACE_OUTER_BOUND('',#14606,.T.);
#7787=FACE_OUTER_BOUND('',#14607,.T.);
#7788=FACE_OUTER_BOUND('',#14608,.T.);
#7789=FACE_OUTER_BOUND('',#14609,.T.);
#7790=FACE_OUTER_BOUND('',#14610,.T.);
#7791=FACE_OUTER_BOUND('',#14611,.T.);
#7792=FACE_OUTER_BOUND('',#14612,.T.);
#7793=FACE_OUTER_BOUND('',#14613,.T.);
#7794=FACE_OUTER_BOUND('',#14614,.T.);
#7795=FACE_OUTER_BOUND('',#14615,.T.);
#7796=FACE_OUTER_BOUND('',#14616,.T.);
#7797=FACE_OUTER_BOUND('',#14617,.T.);
#7798=FACE_OUTER_BOUND('',#14618,.T.);
#7799=FACE_OUTER_BOUND('',#14619,.T.);
#7800=FACE_OUTER_BOUND('',#14620,.T.);
#7801=FACE_OUTER_BOUND('',#14621,.T.);
#7802=FACE_OUTER_BOUND('',#14622,.T.);
#7803=FACE_OUTER_BOUND('',#14623,.T.);
#7804=FACE_OUTER_BOUND('',#14624,.T.);
#7805=FACE_OUTER_BOUND('',#14625,.T.);
#7806=FACE_OUTER_BOUND('',#14626,.T.);
#7807=FACE_OUTER_BOUND('',#14627,.T.);
#7808=FACE_OUTER_BOUND('',#14628,.T.);
#7809=FACE_OUTER_BOUND('',#14629,.T.);
#7810=FACE_OUTER_BOUND('',#14630,.T.);
#7811=FACE_OUTER_BOUND('',#14631,.T.);
#7812=FACE_OUTER_BOUND('',#14632,.T.);
#7813=FACE_OUTER_BOUND('',#14633,.T.);
#7814=FACE_OUTER_BOUND('',#14634,.T.);
#7815=FACE_OUTER_BOUND('',#14635,.T.);
#7816=FACE_OUTER_BOUND('',#14636,.T.);
#7817=FACE_OUTER_BOUND('',#14637,.T.);
#7818=FACE_OUTER_BOUND('',#14638,.T.);
#7819=FACE_OUTER_BOUND('',#14639,.T.);
#7820=FACE_OUTER_BOUND('',#14640,.T.);
#7821=FACE_OUTER_BOUND('',#14641,.T.);
#7822=FACE_OUTER_BOUND('',#14642,.T.);
#7823=FACE_OUTER_BOUND('',#14643,.T.);
#7824=FACE_OUTER_BOUND('',#14644,.T.);
#7825=FACE_OUTER_BOUND('',#14645,.T.);
#7826=FACE_OUTER_BOUND('',#14646,.T.);
#7827=FACE_OUTER_BOUND('',#14647,.T.);
#7828=FACE_OUTER_BOUND('',#14648,.T.);
#7829=FACE_OUTER_BOUND('',#14649,.T.);
#7830=FACE_OUTER_BOUND('',#14650,.T.);
#7831=FACE_OUTER_BOUND('',#14651,.T.);
#7832=FACE_OUTER_BOUND('',#14652,.T.);
#7833=FACE_OUTER_BOUND('',#14653,.T.);
#7834=FACE_OUTER_BOUND('',#14654,.T.);
#7835=FACE_OUTER_BOUND('',#14655,.T.);
#7836=FACE_OUTER_BOUND('',#14656,.T.);
#7837=FACE_OUTER_BOUND('',#14657,.T.);
#7838=FACE_OUTER_BOUND('',#14658,.T.);
#7839=FACE_OUTER_BOUND('',#14659,.T.);
#7840=FACE_OUTER_BOUND('',#14660,.T.);
#7841=FACE_OUTER_BOUND('',#14661,.T.);
#7842=FACE_OUTER_BOUND('',#14662,.T.);
#7843=FACE_OUTER_BOUND('',#14663,.T.);
#7844=FACE_OUTER_BOUND('',#14664,.T.);
#7845=FACE_OUTER_BOUND('',#14665,.T.);
#7846=FACE_OUTER_BOUND('',#14666,.T.);
#7847=FACE_OUTER_BOUND('',#14667,.T.);
#7848=FACE_OUTER_BOUND('',#14668,.T.);
#7849=FACE_OUTER_BOUND('',#14669,.T.);
#7850=FACE_OUTER_BOUND('',#14670,.T.);
#7851=FACE_OUTER_BOUND('',#14671,.T.);
#7852=FACE_OUTER_BOUND('',#14672,.T.);
#7853=FACE_OUTER_BOUND('',#14673,.T.);
#7854=FACE_OUTER_BOUND('',#14674,.T.);
#7855=FACE_OUTER_BOUND('',#14675,.T.);
#7856=FACE_OUTER_BOUND('',#14676,.T.);
#7857=FACE_OUTER_BOUND('',#14677,.T.);
#7858=FACE_OUTER_BOUND('',#14678,.T.);
#7859=FACE_OUTER_BOUND('',#14679,.T.);
#7860=FACE_OUTER_BOUND('',#14680,.T.);
#7861=FACE_OUTER_BOUND('',#14681,.T.);
#7862=FACE_OUTER_BOUND('',#14682,.T.);
#7863=FACE_OUTER_BOUND('',#14683,.T.);
#7864=FACE_OUTER_BOUND('',#14684,.T.);
#7865=FACE_OUTER_BOUND('',#14685,.T.);
#7866=FACE_OUTER_BOUND('',#14686,.T.);
#7867=FACE_OUTER_BOUND('',#14687,.T.);
#7868=FACE_OUTER_BOUND('',#14688,.T.);
#7869=FACE_OUTER_BOUND('',#14689,.T.);
#7870=FACE_OUTER_BOUND('',#14690,.T.);
#7871=FACE_OUTER_BOUND('',#14691,.T.);
#7872=FACE_OUTER_BOUND('',#14692,.T.);
#7873=FACE_OUTER_BOUND('',#14693,.T.);
#7874=FACE_OUTER_BOUND('',#14694,.T.);
#7875=FACE_OUTER_BOUND('',#14695,.T.);
#7876=FACE_OUTER_BOUND('',#14696,.T.);
#7877=FACE_OUTER_BOUND('',#14697,.T.);
#7878=FACE_OUTER_BOUND('',#14698,.T.);
#7879=FACE_OUTER_BOUND('',#14699,.T.);
#7880=FACE_OUTER_BOUND('',#14700,.T.);
#7881=FACE_OUTER_BOUND('',#14701,.T.);
#7882=FACE_OUTER_BOUND('',#14702,.T.);
#7883=FACE_OUTER_BOUND('',#14703,.T.);
#7884=FACE_OUTER_BOUND('',#14704,.T.);
#7885=FACE_OUTER_BOUND('',#14705,.T.);
#7886=FACE_OUTER_BOUND('',#14706,.T.);
#7887=FACE_OUTER_BOUND('',#14707,.T.);
#7888=FACE_OUTER_BOUND('',#14708,.T.);
#7889=FACE_OUTER_BOUND('',#14709,.T.);
#7890=FACE_OUTER_BOUND('',#14710,.T.);
#7891=FACE_OUTER_BOUND('',#14711,.T.);
#7892=FACE_OUTER_BOUND('',#14712,.T.);
#7893=FACE_OUTER_BOUND('',#14713,.T.);
#7894=FACE_OUTER_BOUND('',#14714,.T.);
#7895=FACE_OUTER_BOUND('',#14715,.T.);
#7896=FACE_OUTER_BOUND('',#14716,.T.);
#7897=FACE_OUTER_BOUND('',#14717,.T.);
#7898=FACE_OUTER_BOUND('',#14718,.T.);
#7899=FACE_OUTER_BOUND('',#14719,.T.);
#7900=FACE_OUTER_BOUND('',#14720,.T.);
#7901=FACE_OUTER_BOUND('',#14721,.T.);
#7902=FACE_OUTER_BOUND('',#14722,.T.);
#7903=FACE_OUTER_BOUND('',#14723,.T.);
#7904=FACE_OUTER_BOUND('',#14724,.T.);
#7905=FACE_OUTER_BOUND('',#14725,.T.);
#7906=FACE_OUTER_BOUND('',#14726,.T.);
#7907=FACE_OUTER_BOUND('',#14727,.T.);
#7908=FACE_OUTER_BOUND('',#14728,.T.);
#7909=FACE_OUTER_BOUND('',#14729,.T.);
#7910=FACE_OUTER_BOUND('',#14730,.T.);
#7911=FACE_OUTER_BOUND('',#14731,.T.);
#7912=FACE_OUTER_BOUND('',#14732,.T.);
#7913=FACE_OUTER_BOUND('',#14733,.T.);
#7914=FACE_OUTER_BOUND('',#14734,.T.);
#7915=FACE_OUTER_BOUND('',#14735,.T.);
#7916=FACE_OUTER_BOUND('',#14736,.T.);
#7917=FACE_OUTER_BOUND('',#14737,.T.);
#7918=FACE_OUTER_BOUND('',#14738,.T.);
#7919=FACE_OUTER_BOUND('',#14739,.T.);
#7920=FACE_OUTER_BOUND('',#14740,.T.);
#7921=FACE_OUTER_BOUND('',#14741,.T.);
#7922=FACE_OUTER_BOUND('',#14742,.T.);
#7923=FACE_OUTER_BOUND('',#14743,.T.);
#7924=FACE_OUTER_BOUND('',#14744,.T.);
#7925=FACE_OUTER_BOUND('',#14745,.T.);
#7926=FACE_OUTER_BOUND('',#14746,.T.);
#7927=FACE_OUTER_BOUND('',#14747,.T.);
#7928=FACE_OUTER_BOUND('',#14748,.T.);
#7929=FACE_OUTER_BOUND('',#14749,.T.);
#7930=FACE_OUTER_BOUND('',#14750,.T.);
#7931=FACE_OUTER_BOUND('',#14751,.T.);
#7932=FACE_OUTER_BOUND('',#14752,.T.);
#7933=FACE_OUTER_BOUND('',#14753,.T.);
#7934=FACE_OUTER_BOUND('',#14754,.T.);
#7935=FACE_OUTER_BOUND('',#14755,.T.);
#7936=FACE_OUTER_BOUND('',#14756,.T.);
#7937=FACE_OUTER_BOUND('',#14757,.T.);
#7938=FACE_OUTER_BOUND('',#14758,.T.);
#7939=FACE_OUTER_BOUND('',#14759,.T.);
#7940=FACE_OUTER_BOUND('',#14760,.T.);
#7941=FACE_OUTER_BOUND('',#14761,.T.);
#7942=FACE_OUTER_BOUND('',#14762,.T.);
#7943=FACE_OUTER_BOUND('',#14763,.T.);
#7944=FACE_OUTER_BOUND('',#14764,.T.);
#7945=FACE_OUTER_BOUND('',#14765,.T.);
#7946=FACE_OUTER_BOUND('',#14766,.T.);
#7947=FACE_OUTER_BOUND('',#14767,.T.);
#7948=FACE_OUTER_BOUND('',#14768,.T.);
#7949=FACE_OUTER_BOUND('',#14769,.T.);
#7950=FACE_OUTER_BOUND('',#14770,.T.);
#7951=FACE_OUTER_BOUND('',#14771,.T.);
#7952=FACE_OUTER_BOUND('',#14772,.T.);
#7953=FACE_OUTER_BOUND('',#14773,.T.);
#7954=FACE_OUTER_BOUND('',#14774,.T.);
#7955=FACE_OUTER_BOUND('',#14775,.T.);
#7956=FACE_OUTER_BOUND('',#14776,.T.);
#7957=FACE_OUTER_BOUND('',#14777,.T.);
#7958=FACE_OUTER_BOUND('',#14778,.T.);
#7959=FACE_OUTER_BOUND('',#14779,.T.);
#7960=FACE_OUTER_BOUND('',#14780,.T.);
#7961=FACE_OUTER_BOUND('',#14781,.T.);
#7962=FACE_OUTER_BOUND('',#14782,.T.);
#7963=FACE_OUTER_BOUND('',#14783,.T.);
#7964=FACE_OUTER_BOUND('',#14784,.T.);
#7965=FACE_OUTER_BOUND('',#14785,.T.);
#7966=FACE_OUTER_BOUND('',#14786,.T.);
#7967=FACE_OUTER_BOUND('',#14787,.T.);
#7968=FACE_OUTER_BOUND('',#14788,.T.);
#7969=FACE_OUTER_BOUND('',#14789,.T.);
#7970=FACE_OUTER_BOUND('',#14790,.T.);
#7971=FACE_OUTER_BOUND('',#14791,.T.);
#7972=FACE_OUTER_BOUND('',#14792,.T.);
#7973=FACE_OUTER_BOUND('',#14793,.T.);
#7974=FACE_OUTER_BOUND('',#14794,.T.);
#7975=FACE_OUTER_BOUND('',#14795,.T.);
#7976=FACE_OUTER_BOUND('',#14796,.T.);
#7977=FACE_OUTER_BOUND('',#14797,.T.);
#7978=FACE_OUTER_BOUND('',#14798,.T.);
#7979=FACE_OUTER_BOUND('',#14799,.T.);
#7980=FACE_OUTER_BOUND('',#14800,.T.);
#7981=FACE_OUTER_BOUND('',#14801,.T.);
#7982=FACE_OUTER_BOUND('',#14802,.T.);
#7983=FACE_OUTER_BOUND('',#14803,.T.);
#7984=FACE_OUTER_BOUND('',#14804,.T.);
#7985=FACE_OUTER_BOUND('',#14805,.T.);
#7986=FACE_OUTER_BOUND('',#14806,.T.);
#7987=FACE_OUTER_BOUND('',#14807,.T.);
#7988=FACE_OUTER_BOUND('',#14808,.T.);
#7989=FACE_OUTER_BOUND('',#14809,.T.);
#7990=FACE_OUTER_BOUND('',#14810,.T.);
#7991=FACE_OUTER_BOUND('',#14811,.T.);
#7992=FACE_OUTER_BOUND('',#14812,.T.);
#7993=FACE_OUTER_BOUND('',#14813,.T.);
#7994=FACE_OUTER_BOUND('',#14814,.T.);
#7995=FACE_OUTER_BOUND('',#14815,.T.);
#7996=FACE_OUTER_BOUND('',#14816,.T.);
#7997=FACE_OUTER_BOUND('',#14817,.T.);
#7998=FACE_OUTER_BOUND('',#14818,.T.);
#7999=FACE_OUTER_BOUND('',#14819,.T.);
#8000=FACE_OUTER_BOUND('',#14820,.T.);
#8001=FACE_OUTER_BOUND('',#14821,.T.);
#8002=FACE_OUTER_BOUND('',#14822,.T.);
#8003=FACE_OUTER_BOUND('',#14823,.T.);
#8004=FACE_OUTER_BOUND('',#14824,.T.);
#8005=FACE_OUTER_BOUND('',#14825,.T.);
#8006=FACE_OUTER_BOUND('',#14826,.T.);
#8007=FACE_OUTER_BOUND('',#14827,.T.);
#8008=FACE_OUTER_BOUND('',#14828,.T.);
#8009=FACE_OUTER_BOUND('',#14829,.T.);
#8010=FACE_OUTER_BOUND('',#14830,.T.);
#8011=FACE_OUTER_BOUND('',#14831,.T.);
#8012=FACE_OUTER_BOUND('',#14832,.T.);
#8013=FACE_OUTER_BOUND('',#14833,.T.);
#8014=FACE_OUTER_BOUND('',#14834,.T.);
#8015=FACE_OUTER_BOUND('',#14835,.T.);
#8016=FACE_OUTER_BOUND('',#14836,.T.);
#8017=FACE_OUTER_BOUND('',#14837,.T.);
#8018=FACE_OUTER_BOUND('',#14838,.T.);
#8019=FACE_OUTER_BOUND('',#14839,.T.);
#8020=FACE_OUTER_BOUND('',#14840,.T.);
#8021=FACE_OUTER_BOUND('',#14841,.T.);
#8022=FACE_OUTER_BOUND('',#14842,.T.);
#8023=FACE_OUTER_BOUND('',#14843,.T.);
#8024=FACE_OUTER_BOUND('',#14844,.T.);
#8025=FACE_OUTER_BOUND('',#14845,.T.);
#8026=FACE_OUTER_BOUND('',#14846,.T.);
#8027=FACE_OUTER_BOUND('',#14847,.T.);
#8028=FACE_OUTER_BOUND('',#14848,.T.);
#8029=FACE_OUTER_BOUND('',#14849,.T.);
#8030=FACE_OUTER_BOUND('',#14850,.T.);
#8031=FACE_OUTER_BOUND('',#14851,.T.);
#8032=FACE_OUTER_BOUND('',#14852,.T.);
#8033=FACE_OUTER_BOUND('',#14853,.T.);
#8034=FACE_OUTER_BOUND('',#14854,.T.);
#8035=FACE_OUTER_BOUND('',#14855,.T.);
#8036=FACE_OUTER_BOUND('',#14856,.T.);
#8037=FACE_OUTER_BOUND('',#14857,.T.);
#8038=FACE_OUTER_BOUND('',#14858,.T.);
#8039=FACE_OUTER_BOUND('',#14859,.T.);
#8040=FACE_OUTER_BOUND('',#14860,.T.);
#8041=FACE_OUTER_BOUND('',#14861,.T.);
#8042=FACE_OUTER_BOUND('',#14862,.T.);
#8043=FACE_OUTER_BOUND('',#14863,.T.);
#8044=FACE_OUTER_BOUND('',#14864,.T.);
#8045=FACE_OUTER_BOUND('',#14865,.T.);
#8046=FACE_OUTER_BOUND('',#14866,.T.);
#8047=FACE_OUTER_BOUND('',#14867,.T.);
#8048=FACE_OUTER_BOUND('',#14868,.T.);
#8049=FACE_OUTER_BOUND('',#14869,.T.);
#8050=FACE_OUTER_BOUND('',#14870,.T.);
#8051=FACE_OUTER_BOUND('',#14871,.T.);
#8052=FACE_OUTER_BOUND('',#14872,.T.);
#8053=FACE_OUTER_BOUND('',#14873,.T.);
#8054=FACE_OUTER_BOUND('',#14874,.T.);
#8055=FACE_OUTER_BOUND('',#14875,.T.);
#8056=FACE_OUTER_BOUND('',#14876,.T.);
#8057=FACE_OUTER_BOUND('',#14877,.T.);
#8058=FACE_OUTER_BOUND('',#14878,.T.);
#8059=FACE_OUTER_BOUND('',#14879,.T.);
#8060=FACE_OUTER_BOUND('',#14880,.T.);
#8061=FACE_OUTER_BOUND('',#14881,.T.);
#8062=FACE_OUTER_BOUND('',#14882,.T.);
#8063=FACE_OUTER_BOUND('',#14883,.T.);
#8064=FACE_OUTER_BOUND('',#14884,.T.);
#8065=FACE_OUTER_BOUND('',#14885,.T.);
#8066=FACE_OUTER_BOUND('',#14886,.T.);
#8067=FACE_OUTER_BOUND('',#14887,.T.);
#8068=FACE_OUTER_BOUND('',#14888,.T.);
#8069=FACE_OUTER_BOUND('',#14889,.T.);
#8070=FACE_OUTER_BOUND('',#14890,.T.);
#8071=FACE_OUTER_BOUND('',#14891,.T.);
#8072=FACE_OUTER_BOUND('',#14892,.T.);
#8073=FACE_OUTER_BOUND('',#14893,.T.);
#8074=FACE_OUTER_BOUND('',#14894,.T.);
#8075=FACE_OUTER_BOUND('',#14895,.T.);
#8076=FACE_OUTER_BOUND('',#14896,.T.);
#8077=FACE_OUTER_BOUND('',#14897,.T.);
#8078=FACE_OUTER_BOUND('',#14898,.T.);
#8079=FACE_OUTER_BOUND('',#14899,.T.);
#8080=FACE_OUTER_BOUND('',#14900,.T.);
#8081=FACE_OUTER_BOUND('',#14901,.T.);
#8082=FACE_OUTER_BOUND('',#14902,.T.);
#8083=FACE_OUTER_BOUND('',#14903,.T.);
#8084=FACE_OUTER_BOUND('',#14904,.T.);
#8085=FACE_OUTER_BOUND('',#14905,.T.);
#8086=FACE_OUTER_BOUND('',#14906,.T.);
#8087=FACE_OUTER_BOUND('',#14907,.T.);
#8088=FACE_OUTER_BOUND('',#14908,.T.);
#8089=FACE_OUTER_BOUND('',#14909,.T.);
#8090=FACE_OUTER_BOUND('',#14910,.T.);
#8091=FACE_OUTER_BOUND('',#14911,.T.);
#8092=FACE_OUTER_BOUND('',#14912,.T.);
#8093=FACE_OUTER_BOUND('',#14913,.T.);
#8094=FACE_OUTER_BOUND('',#14914,.T.);
#8095=FACE_OUTER_BOUND('',#14915,.T.);
#8096=FACE_OUTER_BOUND('',#14916,.T.);
#8097=FACE_OUTER_BOUND('',#14917,.T.);
#8098=FACE_OUTER_BOUND('',#14918,.T.);
#8099=FACE_OUTER_BOUND('',#14919,.T.);
#8100=FACE_OUTER_BOUND('',#14920,.T.);
#8101=FACE_OUTER_BOUND('',#14921,.T.);
#8102=FACE_OUTER_BOUND('',#14922,.T.);
#8103=FACE_OUTER_BOUND('',#14923,.T.);
#8104=FACE_OUTER_BOUND('',#14924,.T.);
#8105=FACE_OUTER_BOUND('',#14925,.T.);
#8106=FACE_OUTER_BOUND('',#14926,.T.);
#8107=FACE_OUTER_BOUND('',#14927,.T.);
#8108=FACE_OUTER_BOUND('',#14928,.T.);
#8109=FACE_OUTER_BOUND('',#14929,.T.);
#8110=FACE_OUTER_BOUND('',#14930,.T.);
#8111=FACE_OUTER_BOUND('',#14931,.T.);
#8112=FACE_OUTER_BOUND('',#14932,.T.);
#8113=FACE_OUTER_BOUND('',#14933,.T.);
#8114=FACE_OUTER_BOUND('',#14934,.T.);
#8115=FACE_OUTER_BOUND('',#14935,.T.);
#8116=FACE_OUTER_BOUND('',#14936,.T.);
#8117=FACE_OUTER_BOUND('',#14937,.T.);
#8118=FACE_OUTER_BOUND('',#14938,.T.);
#8119=FACE_OUTER_BOUND('',#14939,.T.);
#8120=FACE_OUTER_BOUND('',#14940,.T.);
#8121=FACE_OUTER_BOUND('',#14941,.T.);
#8122=FACE_OUTER_BOUND('',#14942,.T.);
#8123=FACE_OUTER_BOUND('',#14943,.T.);
#8124=FACE_OUTER_BOUND('',#14944,.T.);
#8125=FACE_OUTER_BOUND('',#14945,.T.);
#8126=FACE_OUTER_BOUND('',#14946,.T.);
#8127=FACE_OUTER_BOUND('',#14947,.T.);
#8128=FACE_OUTER_BOUND('',#14948,.T.);
#8129=FACE_OUTER_BOUND('',#14949,.T.);
#8130=FACE_OUTER_BOUND('',#14950,.T.);
#8131=FACE_OUTER_BOUND('',#14951,.T.);
#8132=FACE_OUTER_BOUND('',#14952,.T.);
#8133=FACE_OUTER_BOUND('',#14953,.T.);
#8134=FACE_OUTER_BOUND('',#14954,.T.);
#8135=FACE_OUTER_BOUND('',#14955,.T.);
#8136=FACE_OUTER_BOUND('',#14956,.T.);
#8137=FACE_OUTER_BOUND('',#14957,.T.);
#8138=FACE_OUTER_BOUND('',#14958,.T.);
#8139=FACE_OUTER_BOUND('',#14959,.T.);
#8140=FACE_OUTER_BOUND('',#14960,.T.);
#8141=FACE_OUTER_BOUND('',#14961,.T.);
#8142=FACE_OUTER_BOUND('',#14962,.T.);
#8143=FACE_OUTER_BOUND('',#14963,.T.);
#8144=FACE_OUTER_BOUND('',#14964,.T.);
#8145=FACE_OUTER_BOUND('',#14965,.T.);
#8146=FACE_OUTER_BOUND('',#14966,.T.);
#8147=FACE_OUTER_BOUND('',#14967,.T.);
#8148=FACE_OUTER_BOUND('',#14968,.T.);
#8149=FACE_OUTER_BOUND('',#14969,.T.);
#8150=FACE_OUTER_BOUND('',#14970,.T.);
#8151=FACE_OUTER_BOUND('',#14971,.T.);
#8152=FACE_OUTER_BOUND('',#14972,.T.);
#8153=FACE_OUTER_BOUND('',#14973,.T.);
#8154=FACE_OUTER_BOUND('',#14974,.T.);
#8155=FACE_OUTER_BOUND('',#14975,.T.);
#8156=FACE_OUTER_BOUND('',#14976,.T.);
#8157=FACE_OUTER_BOUND('',#14977,.T.);
#8158=FACE_OUTER_BOUND('',#14978,.T.);
#8159=FACE_OUTER_BOUND('',#14979,.T.);
#8160=FACE_OUTER_BOUND('',#14980,.T.);
#8161=FACE_OUTER_BOUND('',#14981,.T.);
#8162=FACE_OUTER_BOUND('',#14982,.T.);
#8163=FACE_OUTER_BOUND('',#14983,.T.);
#8164=FACE_OUTER_BOUND('',#14984,.T.);
#8165=FACE_OUTER_BOUND('',#14985,.T.);
#8166=FACE_OUTER_BOUND('',#14986,.T.);
#8167=FACE_OUTER_BOUND('',#14987,.T.);
#8168=FACE_OUTER_BOUND('',#14988,.T.);
#8169=FACE_OUTER_BOUND('',#14989,.T.);
#8170=FACE_OUTER_BOUND('',#14990,.T.);
#8171=FACE_OUTER_BOUND('',#14991,.T.);
#8172=FACE_OUTER_BOUND('',#14992,.T.);
#8173=FACE_OUTER_BOUND('',#14993,.T.);
#8174=FACE_OUTER_BOUND('',#14994,.T.);
#8175=FACE_OUTER_BOUND('',#14995,.T.);
#8176=FACE_OUTER_BOUND('',#14996,.T.);
#8177=FACE_OUTER_BOUND('',#14997,.T.);
#8178=FACE_OUTER_BOUND('',#14998,.T.);
#8179=FACE_OUTER_BOUND('',#14999,.T.);
#8180=FACE_OUTER_BOUND('',#15000,.T.);
#8181=FACE_OUTER_BOUND('',#15001,.T.);
#8182=FACE_OUTER_BOUND('',#15002,.T.);
#8183=FACE_OUTER_BOUND('',#15003,.T.);
#8184=FACE_OUTER_BOUND('',#15004,.T.);
#8185=FACE_OUTER_BOUND('',#15005,.T.);
#8186=FACE_OUTER_BOUND('',#15006,.T.);
#8187=FACE_OUTER_BOUND('',#15007,.T.);
#8188=FACE_OUTER_BOUND('',#15008,.T.);
#8189=FACE_OUTER_BOUND('',#15009,.T.);
#8190=FACE_OUTER_BOUND('',#15010,.T.);
#8191=FACE_OUTER_BOUND('',#15011,.T.);
#8192=FACE_OUTER_BOUND('',#15012,.T.);
#8193=FACE_OUTER_BOUND('',#15013,.T.);
#8194=FACE_OUTER_BOUND('',#15014,.T.);
#8195=FACE_OUTER_BOUND('',#15015,.T.);
#8196=FACE_OUTER_BOUND('',#15016,.T.);
#8197=FACE_OUTER_BOUND('',#15017,.T.);
#8198=FACE_OUTER_BOUND('',#15018,.T.);
#8199=FACE_OUTER_BOUND('',#15019,.T.);
#8200=FACE_OUTER_BOUND('',#15020,.T.);
#8201=FACE_OUTER_BOUND('',#15021,.T.);
#8202=FACE_OUTER_BOUND('',#15022,.T.);
#8203=FACE_OUTER_BOUND('',#15023,.T.);
#8204=FACE_OUTER_BOUND('',#15024,.T.);
#8205=FACE_OUTER_BOUND('',#15025,.T.);
#8206=FACE_OUTER_BOUND('',#15026,.T.);
#8207=FACE_OUTER_BOUND('',#15027,.T.);
#8208=FACE_OUTER_BOUND('',#15028,.T.);
#8209=FACE_OUTER_BOUND('',#15029,.T.);
#8210=FACE_OUTER_BOUND('',#15030,.T.);
#8211=FACE_OUTER_BOUND('',#15031,.T.);
#8212=FACE_OUTER_BOUND('',#15032,.T.);
#8213=FACE_OUTER_BOUND('',#15033,.T.);
#8214=FACE_OUTER_BOUND('',#15034,.T.);
#8215=FACE_OUTER_BOUND('',#15035,.T.);
#8216=FACE_OUTER_BOUND('',#15036,.T.);
#8217=FACE_OUTER_BOUND('',#15037,.T.);
#8218=FACE_OUTER_BOUND('',#15038,.T.);
#8219=FACE_OUTER_BOUND('',#15039,.T.);
#8220=FACE_OUTER_BOUND('',#15040,.T.);
#8221=FACE_OUTER_BOUND('',#15041,.T.);
#8222=FACE_OUTER_BOUND('',#15042,.T.);
#8223=FACE_OUTER_BOUND('',#15043,.T.);
#8224=FACE_OUTER_BOUND('',#15044,.T.);
#8225=FACE_OUTER_BOUND('',#15045,.T.);
#8226=FACE_OUTER_BOUND('',#15046,.T.);
#8227=FACE_OUTER_BOUND('',#15047,.T.);
#8228=FACE_OUTER_BOUND('',#15048,.T.);
#8229=FACE_OUTER_BOUND('',#15049,.T.);
#8230=FACE_OUTER_BOUND('',#15050,.T.);
#8231=FACE_OUTER_BOUND('',#15051,.T.);
#8232=FACE_OUTER_BOUND('',#15052,.T.);
#8233=FACE_OUTER_BOUND('',#15053,.T.);
#8234=FACE_OUTER_BOUND('',#15054,.T.);
#8235=FACE_OUTER_BOUND('',#15055,.T.);
#8236=FACE_OUTER_BOUND('',#15056,.T.);
#8237=FACE_OUTER_BOUND('',#15057,.T.);
#8238=FACE_OUTER_BOUND('',#15058,.T.);
#8239=FACE_OUTER_BOUND('',#15059,.T.);
#8240=FACE_OUTER_BOUND('',#15060,.T.);
#8241=FACE_OUTER_BOUND('',#15061,.T.);
#8242=FACE_OUTER_BOUND('',#15062,.T.);
#8243=FACE_OUTER_BOUND('',#15063,.T.);
#8244=FACE_OUTER_BOUND('',#15064,.T.);
#8245=FACE_OUTER_BOUND('',#15065,.T.);
#8246=FACE_OUTER_BOUND('',#15066,.T.);
#8247=FACE_OUTER_BOUND('',#15067,.T.);
#8248=FACE_OUTER_BOUND('',#15068,.T.);
#8249=FACE_OUTER_BOUND('',#15069,.T.);
#8250=FACE_OUTER_BOUND('',#15070,.T.);
#8251=FACE_OUTER_BOUND('',#15071,.T.);
#8252=FACE_OUTER_BOUND('',#15072,.T.);
#8253=FACE_OUTER_BOUND('',#15073,.T.);
#8254=FACE_OUTER_BOUND('',#15074,.T.);
#8255=FACE_OUTER_BOUND('',#15075,.T.);
#8256=FACE_OUTER_BOUND('',#15076,.T.);
#8257=FACE_OUTER_BOUND('',#15077,.T.);
#8258=FACE_OUTER_BOUND('',#15078,.T.);
#8259=FACE_OUTER_BOUND('',#15079,.T.);
#8260=FACE_OUTER_BOUND('',#15080,.T.);
#8261=FACE_OUTER_BOUND('',#15081,.T.);
#8262=FACE_OUTER_BOUND('',#15082,.T.);
#8263=FACE_OUTER_BOUND('',#15083,.T.);
#8264=FACE_OUTER_BOUND('',#15084,.T.);
#8265=FACE_OUTER_BOUND('',#15085,.T.);
#8266=FACE_OUTER_BOUND('',#15086,.T.);
#8267=FACE_OUTER_BOUND('',#15087,.T.);
#8268=FACE_OUTER_BOUND('',#15088,.T.);
#8269=FACE_OUTER_BOUND('',#15089,.T.);
#8270=FACE_OUTER_BOUND('',#15090,.T.);
#8271=FACE_OUTER_BOUND('',#15091,.T.);
#8272=FACE_OUTER_BOUND('',#15092,.T.);
#8273=FACE_OUTER_BOUND('',#15093,.T.);
#8274=FACE_OUTER_BOUND('',#15094,.T.);
#8275=FACE_OUTER_BOUND('',#15095,.T.);
#8276=FACE_OUTER_BOUND('',#15096,.T.);
#8277=FACE_OUTER_BOUND('',#15097,.T.);
#8278=FACE_OUTER_BOUND('',#15098,.T.);
#8279=FACE_OUTER_BOUND('',#15099,.T.);
#8280=FACE_OUTER_BOUND('',#15100,.T.);
#8281=FACE_OUTER_BOUND('',#15101,.T.);
#8282=FACE_OUTER_BOUND('',#15102,.T.);
#8283=FACE_OUTER_BOUND('',#15103,.T.);
#8284=FACE_OUTER_BOUND('',#15104,.T.);
#8285=FACE_OUTER_BOUND('',#15105,.T.);
#8286=FACE_OUTER_BOUND('',#15106,.T.);
#8287=FACE_OUTER_BOUND('',#15107,.T.);
#8288=FACE_OUTER_BOUND('',#15108,.T.);
#8289=FACE_OUTER_BOUND('',#15109,.T.);
#8290=FACE_OUTER_BOUND('',#15110,.T.);
#8291=FACE_OUTER_BOUND('',#15111,.T.);
#8292=FACE_OUTER_BOUND('',#15112,.T.);
#8293=FACE_OUTER_BOUND('',#15113,.T.);
#8294=FACE_OUTER_BOUND('',#15114,.T.);
#8295=FACE_OUTER_BOUND('',#15115,.T.);
#8296=FACE_OUTER_BOUND('',#15116,.T.);
#8297=FACE_OUTER_BOUND('',#15117,.T.);
#8298=FACE_OUTER_BOUND('',#15118,.T.);
#8299=FACE_OUTER_BOUND('',#15119,.T.);
#8300=FACE_OUTER_BOUND('',#15120,.T.);
#8301=FACE_OUTER_BOUND('',#15121,.T.);
#8302=FACE_OUTER_BOUND('',#15122,.T.);
#8303=FACE_OUTER_BOUND('',#15123,.T.);
#8304=FACE_OUTER_BOUND('',#15124,.T.);
#8305=FACE_OUTER_BOUND('',#15125,.T.);
#8306=FACE_OUTER_BOUND('',#15126,.T.);
#8307=FACE_OUTER_BOUND('',#15127,.T.);
#8308=FACE_OUTER_BOUND('',#15128,.T.);
#8309=FACE_OUTER_BOUND('',#15129,.T.);
#8310=FACE_OUTER_BOUND('',#15130,.T.);
#8311=FACE_OUTER_BOUND('',#15131,.T.);
#8312=FACE_OUTER_BOUND('',#15132,.T.);
#8313=FACE_OUTER_BOUND('',#15133,.T.);
#8314=FACE_OUTER_BOUND('',#15134,.T.);
#8315=FACE_OUTER_BOUND('',#15135,.T.);
#8316=FACE_OUTER_BOUND('',#15136,.T.);
#8317=FACE_OUTER_BOUND('',#15137,.T.);
#8318=FACE_OUTER_BOUND('',#15138,.T.);
#8319=FACE_OUTER_BOUND('',#15139,.T.);
#8320=FACE_OUTER_BOUND('',#15140,.T.);
#8321=FACE_OUTER_BOUND('',#15141,.T.);
#8322=FACE_OUTER_BOUND('',#15142,.T.);
#8323=FACE_OUTER_BOUND('',#15143,.T.);
#8324=FACE_OUTER_BOUND('',#15144,.T.);
#8325=FACE_OUTER_BOUND('',#15145,.T.);
#8326=FACE_OUTER_BOUND('',#15146,.T.);
#8327=FACE_OUTER_BOUND('',#15147,.T.);
#8328=FACE_OUTER_BOUND('',#15148,.T.);
#8329=FACE_OUTER_BOUND('',#15149,.T.);
#8330=FACE_OUTER_BOUND('',#15150,.T.);
#8331=FACE_OUTER_BOUND('',#15151,.T.);
#8332=FACE_OUTER_BOUND('',#15152,.T.);
#8333=FACE_OUTER_BOUND('',#15153,.T.);
#8334=FACE_OUTER_BOUND('',#15154,.T.);
#8335=FACE_OUTER_BOUND('',#15155,.T.);
#8336=FACE_OUTER_BOUND('',#15156,.T.);
#8337=FACE_OUTER_BOUND('',#15157,.T.);
#8338=FACE_OUTER_BOUND('',#15158,.T.);
#8339=FACE_OUTER_BOUND('',#15159,.T.);
#8340=FACE_OUTER_BOUND('',#15160,.T.);
#8341=FACE_OUTER_BOUND('',#15161,.T.);
#8342=FACE_OUTER_BOUND('',#15162,.T.);
#8343=FACE_OUTER_BOUND('',#15163,.T.);
#8344=FACE_OUTER_BOUND('',#15164,.T.);
#8345=FACE_OUTER_BOUND('',#15165,.T.);
#8346=FACE_OUTER_BOUND('',#15166,.T.);
#8347=FACE_OUTER_BOUND('',#15167,.T.);
#8348=FACE_OUTER_BOUND('',#15168,.T.);
#8349=FACE_OUTER_BOUND('',#15169,.T.);
#8350=FACE_OUTER_BOUND('',#15170,.T.);
#8351=FACE_OUTER_BOUND('',#15171,.T.);
#8352=FACE_OUTER_BOUND('',#15172,.T.);
#8353=FACE_OUTER_BOUND('',#15173,.T.);
#8354=FACE_OUTER_BOUND('',#15174,.T.);
#8355=FACE_OUTER_BOUND('',#15175,.T.);
#8356=FACE_OUTER_BOUND('',#15176,.T.);
#8357=FACE_OUTER_BOUND('',#15177,.T.);
#8358=FACE_OUTER_BOUND('',#15178,.T.);
#8359=FACE_OUTER_BOUND('',#15179,.T.);
#8360=FACE_OUTER_BOUND('',#15180,.T.);
#8361=FACE_OUTER_BOUND('',#15181,.T.);
#8362=FACE_OUTER_BOUND('',#15182,.T.);
#8363=FACE_OUTER_BOUND('',#15183,.T.);
#8364=FACE_OUTER_BOUND('',#15184,.T.);
#8365=FACE_OUTER_BOUND('',#15185,.T.);
#8366=FACE_OUTER_BOUND('',#15186,.T.);
#8367=FACE_OUTER_BOUND('',#15187,.T.);
#8368=FACE_OUTER_BOUND('',#15188,.T.);
#8369=FACE_OUTER_BOUND('',#15189,.T.);
#8370=FACE_OUTER_BOUND('',#15190,.T.);
#8371=FACE_OUTER_BOUND('',#15191,.T.);
#8372=FACE_OUTER_BOUND('',#15192,.T.);
#8373=FACE_OUTER_BOUND('',#15193,.T.);
#8374=FACE_OUTER_BOUND('',#15194,.T.);
#8375=FACE_OUTER_BOUND('',#15195,.T.);
#8376=FACE_OUTER_BOUND('',#15196,.T.);
#8377=FACE_OUTER_BOUND('',#15197,.T.);
#8378=FACE_OUTER_BOUND('',#15198,.T.);
#8379=FACE_OUTER_BOUND('',#15199,.T.);
#8380=FACE_OUTER_BOUND('',#15200,.T.);
#8381=FACE_OUTER_BOUND('',#15201,.T.);
#8382=FACE_OUTER_BOUND('',#15202,.T.);
#8383=FACE_OUTER_BOUND('',#15203,.T.);
#8384=FACE_OUTER_BOUND('',#15204,.T.);
#8385=FACE_OUTER_BOUND('',#15205,.T.);
#8386=FACE_OUTER_BOUND('',#15206,.T.);
#8387=FACE_OUTER_BOUND('',#15207,.T.);
#8388=FACE_OUTER_BOUND('',#15208,.T.);
#8389=FACE_OUTER_BOUND('',#15209,.T.);
#8390=FACE_OUTER_BOUND('',#15210,.T.);
#8391=FACE_OUTER_BOUND('',#15211,.T.);
#8392=FACE_OUTER_BOUND('',#15212,.T.);
#8393=FACE_OUTER_BOUND('',#15213,.T.);
#8394=FACE_OUTER_BOUND('',#15214,.T.);
#8395=FACE_OUTER_BOUND('',#15215,.T.);
#8396=FACE_OUTER_BOUND('',#15216,.T.);
#8397=FACE_OUTER_BOUND('',#15217,.T.);
#8398=FACE_OUTER_BOUND('',#15218,.T.);
#8399=FACE_OUTER_BOUND('',#15219,.T.);
#8400=FACE_OUTER_BOUND('',#15220,.T.);
#8401=FACE_OUTER_BOUND('',#15221,.T.);
#8402=FACE_OUTER_BOUND('',#15222,.T.);
#8403=FACE_OUTER_BOUND('',#15223,.T.);
#8404=FACE_OUTER_BOUND('',#15224,.T.);
#8405=FACE_OUTER_BOUND('',#15225,.T.);
#8406=FACE_OUTER_BOUND('',#15226,.T.);
#8407=FACE_OUTER_BOUND('',#15227,.T.);
#8408=FACE_OUTER_BOUND('',#15228,.T.);
#8409=FACE_OUTER_BOUND('',#15229,.T.);
#8410=FACE_OUTER_BOUND('',#15230,.T.);
#8411=FACE_OUTER_BOUND('',#15231,.T.);
#8412=FACE_OUTER_BOUND('',#15232,.T.);
#8413=FACE_OUTER_BOUND('',#15233,.T.);
#8414=FACE_OUTER_BOUND('',#15234,.T.);
#8415=FACE_OUTER_BOUND('',#15235,.T.);
#8416=FACE_OUTER_BOUND('',#15236,.T.);
#8417=FACE_OUTER_BOUND('',#15237,.T.);
#8418=FACE_OUTER_BOUND('',#15238,.T.);
#8419=FACE_OUTER_BOUND('',#15239,.T.);
#8420=FACE_OUTER_BOUND('',#15240,.T.);
#8421=FACE_OUTER_BOUND('',#15241,.T.);
#8422=FACE_OUTER_BOUND('',#15242,.T.);
#8423=FACE_OUTER_BOUND('',#15243,.T.);
#8424=FACE_OUTER_BOUND('',#15244,.T.);
#8425=FACE_OUTER_BOUND('',#15245,.T.);
#8426=FACE_OUTER_BOUND('',#15246,.T.);
#8427=FACE_OUTER_BOUND('',#15247,.T.);
#8428=FACE_OUTER_BOUND('',#15248,.T.);
#8429=FACE_OUTER_BOUND('',#15249,.T.);
#8430=FACE_OUTER_BOUND('',#15250,.T.);
#8431=FACE_OUTER_BOUND('',#15251,.T.);
#8432=FACE_OUTER_BOUND('',#15252,.T.);
#8433=FACE_OUTER_BOUND('',#15253,.T.);
#8434=FACE_OUTER_BOUND('',#15254,.T.);
#8435=FACE_OUTER_BOUND('',#15255,.T.);
#8436=FACE_OUTER_BOUND('',#15256,.T.);
#8437=FACE_OUTER_BOUND('',#15257,.T.);
#8438=FACE_OUTER_BOUND('',#15258,.T.);
#8439=FACE_OUTER_BOUND('',#15259,.T.);
#8440=FACE_OUTER_BOUND('',#15260,.T.);
#8441=FACE_OUTER_BOUND('',#15261,.T.);
#8442=FACE_OUTER_BOUND('',#15262,.T.);
#8443=FACE_OUTER_BOUND('',#15263,.T.);
#8444=FACE_OUTER_BOUND('',#15264,.T.);
#8445=FACE_OUTER_BOUND('',#15265,.T.);
#8446=FACE_OUTER_BOUND('',#15266,.T.);
#8447=FACE_OUTER_BOUND('',#15267,.T.);
#8448=FACE_OUTER_BOUND('',#15268,.T.);
#8449=FACE_OUTER_BOUND('',#15269,.T.);
#8450=FACE_OUTER_BOUND('',#15270,.T.);
#8451=FACE_OUTER_BOUND('',#15271,.T.);
#8452=FACE_OUTER_BOUND('',#15272,.T.);
#8453=FACE_OUTER_BOUND('',#15273,.T.);
#8454=FACE_OUTER_BOUND('',#15274,.T.);
#8455=FACE_OUTER_BOUND('',#15275,.T.);
#8456=FACE_OUTER_BOUND('',#15276,.T.);
#8457=FACE_OUTER_BOUND('',#15277,.T.);
#8458=FACE_OUTER_BOUND('',#15278,.T.);
#8459=FACE_OUTER_BOUND('',#15279,.T.);
#8460=FACE_OUTER_BOUND('',#15280,.T.);
#8461=FACE_OUTER_BOUND('',#15281,.T.);
#8462=FACE_OUTER_BOUND('',#15282,.T.);
#8463=FACE_OUTER_BOUND('',#15283,.T.);
#8464=FACE_OUTER_BOUND('',#15284,.T.);
#8465=FACE_OUTER_BOUND('',#15285,.T.);
#8466=FACE_OUTER_BOUND('',#15286,.T.);
#8467=FACE_OUTER_BOUND('',#15287,.T.);
#8468=FACE_OUTER_BOUND('',#15288,.T.);
#8469=FACE_OUTER_BOUND('',#15289,.T.);
#8470=FACE_OUTER_BOUND('',#15290,.T.);
#8471=FACE_OUTER_BOUND('',#15291,.T.);
#8472=FACE_OUTER_BOUND('',#15292,.T.);
#8473=FACE_OUTER_BOUND('',#15293,.T.);
#8474=FACE_OUTER_BOUND('',#15294,.T.);
#8475=FACE_OUTER_BOUND('',#15295,.T.);
#8476=FACE_OUTER_BOUND('',#15296,.T.);
#8477=FACE_OUTER_BOUND('',#15297,.T.);
#8478=FACE_OUTER_BOUND('',#15298,.T.);
#8479=FACE_OUTER_BOUND('',#15299,.T.);
#8480=FACE_OUTER_BOUND('',#15300,.T.);
#8481=FACE_OUTER_BOUND('',#15301,.T.);
#8482=FACE_OUTER_BOUND('',#15302,.T.);
#8483=FACE_OUTER_BOUND('',#15303,.T.);
#8484=FACE_OUTER_BOUND('',#15304,.T.);
#8485=FACE_OUTER_BOUND('',#15305,.T.);
#8486=FACE_OUTER_BOUND('',#15306,.T.);
#8487=FACE_OUTER_BOUND('',#15307,.T.);
#8488=FACE_OUTER_BOUND('',#15308,.T.);
#8489=FACE_OUTER_BOUND('',#15309,.T.);
#8490=FACE_OUTER_BOUND('',#15310,.T.);
#8491=FACE_OUTER_BOUND('',#15311,.T.);
#8492=FACE_OUTER_BOUND('',#15312,.T.);
#8493=FACE_OUTER_BOUND('',#15313,.T.);
#8494=FACE_OUTER_BOUND('',#15314,.T.);
#8495=FACE_OUTER_BOUND('',#15315,.T.);
#8496=FACE_OUTER_BOUND('',#15316,.T.);
#8497=FACE_OUTER_BOUND('',#15317,.T.);
#8498=FACE_OUTER_BOUND('',#15318,.T.);
#8499=FACE_OUTER_BOUND('',#15319,.T.);
#8500=FACE_OUTER_BOUND('',#15320,.T.);
#8501=FACE_OUTER_BOUND('',#15321,.T.);
#8502=FACE_OUTER_BOUND('',#15322,.T.);
#8503=FACE_OUTER_BOUND('',#15323,.T.);
#8504=FACE_OUTER_BOUND('',#15324,.T.);
#8505=FACE_OUTER_BOUND('',#15325,.T.);
#8506=FACE_OUTER_BOUND('',#15326,.T.);
#8507=FACE_OUTER_BOUND('',#15327,.T.);
#8508=FACE_OUTER_BOUND('',#15328,.T.);
#8509=FACE_OUTER_BOUND('',#15329,.T.);
#8510=FACE_OUTER_BOUND('',#15330,.T.);
#8511=FACE_OUTER_BOUND('',#15331,.T.);
#8512=FACE_OUTER_BOUND('',#15332,.T.);
#8513=FACE_OUTER_BOUND('',#15333,.T.);
#8514=FACE_OUTER_BOUND('',#15334,.T.);
#8515=FACE_OUTER_BOUND('',#15335,.T.);
#8516=FACE_OUTER_BOUND('',#15336,.T.);
#8517=FACE_OUTER_BOUND('',#15337,.T.);
#8518=FACE_OUTER_BOUND('',#15338,.T.);
#8519=FACE_OUTER_BOUND('',#15339,.T.);
#8520=FACE_OUTER_BOUND('',#15340,.T.);
#8521=FACE_OUTER_BOUND('',#15341,.T.);
#8522=FACE_OUTER_BOUND('',#15342,.T.);
#8523=FACE_OUTER_BOUND('',#15343,.T.);
#8524=FACE_OUTER_BOUND('',#15344,.T.);
#8525=FACE_OUTER_BOUND('',#15345,.T.);
#8526=FACE_OUTER_BOUND('',#15346,.T.);
#8527=FACE_OUTER_BOUND('',#15347,.T.);
#8528=FACE_OUTER_BOUND('',#15348,.T.);
#8529=FACE_OUTER_BOUND('',#15349,.T.);
#8530=FACE_OUTER_BOUND('',#15350,.T.);
#8531=FACE_OUTER_BOUND('',#15351,.T.);
#8532=FACE_OUTER_BOUND('',#15352,.T.);
#8533=FACE_OUTER_BOUND('',#15353,.T.);
#8534=FACE_OUTER_BOUND('',#15354,.T.);
#8535=FACE_OUTER_BOUND('',#15355,.T.);
#8536=FACE_OUTER_BOUND('',#15356,.T.);
#8537=FACE_OUTER_BOUND('',#15357,.T.);
#8538=FACE_OUTER_BOUND('',#15358,.T.);
#8539=FACE_OUTER_BOUND('',#15359,.T.);
#8540=FACE_OUTER_BOUND('',#15360,.T.);
#8541=FACE_OUTER_BOUND('',#15361,.T.);
#8542=FACE_OUTER_BOUND('',#15362,.T.);
#8543=FACE_OUTER_BOUND('',#15363,.T.);
#8544=FACE_OUTER_BOUND('',#15364,.T.);
#8545=FACE_OUTER_BOUND('',#15365,.T.);
#8546=FACE_OUTER_BOUND('',#15366,.T.);
#8547=FACE_OUTER_BOUND('',#15367,.T.);
#8548=FACE_OUTER_BOUND('',#15368,.T.);
#8549=FACE_OUTER_BOUND('',#15369,.T.);
#8550=FACE_OUTER_BOUND('',#15370,.T.);
#8551=FACE_OUTER_BOUND('',#15371,.T.);
#8552=FACE_OUTER_BOUND('',#15372,.T.);
#8553=FACE_OUTER_BOUND('',#15373,.T.);
#8554=FACE_OUTER_BOUND('',#15374,.T.);
#8555=FACE_OUTER_BOUND('',#15375,.T.);
#8556=FACE_OUTER_BOUND('',#15376,.T.);
#8557=FACE_OUTER_BOUND('',#15377,.T.);
#8558=FACE_OUTER_BOUND('',#15378,.T.);
#8559=FACE_OUTER_BOUND('',#15379,.T.);
#8560=FACE_OUTER_BOUND('',#15380,.T.);
#8561=FACE_OUTER_BOUND('',#15381,.T.);
#8562=FACE_OUTER_BOUND('',#15382,.T.);
#8563=FACE_OUTER_BOUND('',#15383,.T.);
#8564=FACE_OUTER_BOUND('',#15384,.T.);
#8565=FACE_OUTER_BOUND('',#15385,.T.);
#8566=FACE_OUTER_BOUND('',#15386,.T.);
#8567=FACE_OUTER_BOUND('',#15387,.T.);
#8568=FACE_OUTER_BOUND('',#15388,.T.);
#8569=FACE_OUTER_BOUND('',#15389,.T.);
#8570=FACE_OUTER_BOUND('',#15390,.T.);
#8571=FACE_OUTER_BOUND('',#15391,.T.);
#8572=FACE_OUTER_BOUND('',#15392,.T.);
#8573=FACE_OUTER_BOUND('',#15393,.T.);
#8574=FACE_OUTER_BOUND('',#15394,.T.);
#8575=FACE_OUTER_BOUND('',#15395,.T.);
#8576=FACE_OUTER_BOUND('',#15396,.T.);
#8577=FACE_OUTER_BOUND('',#15397,.T.);
#8578=FACE_OUTER_BOUND('',#15398,.T.);
#8579=FACE_OUTER_BOUND('',#15399,.T.);
#8580=FACE_OUTER_BOUND('',#15400,.T.);
#8581=FACE_OUTER_BOUND('',#15401,.T.);
#8582=FACE_OUTER_BOUND('',#15402,.T.);
#8583=FACE_OUTER_BOUND('',#15403,.T.);
#8584=FACE_OUTER_BOUND('',#15404,.T.);
#8585=FACE_OUTER_BOUND('',#15405,.T.);
#8586=FACE_OUTER_BOUND('',#15406,.T.);
#8587=FACE_OUTER_BOUND('',#15407,.T.);
#8588=FACE_OUTER_BOUND('',#15408,.T.);
#8589=FACE_OUTER_BOUND('',#15409,.T.);
#8590=FACE_OUTER_BOUND('',#15410,.T.);
#8591=FACE_OUTER_BOUND('',#15411,.T.);
#8592=FACE_OUTER_BOUND('',#15412,.T.);
#8593=FACE_OUTER_BOUND('',#15413,.T.);
#8594=FACE_OUTER_BOUND('',#15414,.T.);
#8595=FACE_OUTER_BOUND('',#15415,.T.);
#8596=FACE_OUTER_BOUND('',#15416,.T.);
#8597=FACE_OUTER_BOUND('',#15417,.T.);
#8598=FACE_OUTER_BOUND('',#15418,.T.);
#8599=FACE_OUTER_BOUND('',#15419,.T.);
#8600=FACE_OUTER_BOUND('',#15420,.T.);
#8601=FACE_OUTER_BOUND('',#15421,.T.);
#8602=FACE_OUTER_BOUND('',#15422,.T.);
#8603=FACE_OUTER_BOUND('',#15423,.T.);
#8604=FACE_OUTER_BOUND('',#15424,.T.);
#8605=FACE_OUTER_BOUND('',#15425,.T.);
#8606=FACE_OUTER_BOUND('',#15426,.T.);
#8607=FACE_OUTER_BOUND('',#15427,.T.);
#8608=FACE_OUTER_BOUND('',#15428,.T.);
#8609=FACE_OUTER_BOUND('',#15429,.T.);
#8610=FACE_OUTER_BOUND('',#15430,.T.);
#8611=FACE_OUTER_BOUND('',#15432,.T.);
#8612=FACE_OUTER_BOUND('',#15433,.T.);
#8613=FACE_OUTER_BOUND('',#15434,.T.);
#8614=FACE_OUTER_BOUND('',#15435,.T.);
#8615=FACE_OUTER_BOUND('',#15436,.T.);
#8616=FACE_OUTER_BOUND('',#15437,.T.);
#8617=FACE_OUTER_BOUND('',#15438,.T.);
#8618=FACE_OUTER_BOUND('',#15439,.T.);
#8619=FACE_OUTER_BOUND('',#15440,.T.);
#8620=FACE_OUTER_BOUND('',#15441,.T.);
#8621=FACE_OUTER_BOUND('',#15442,.T.);
#8622=FACE_OUTER_BOUND('',#15443,.T.);
#8623=FACE_OUTER_BOUND('',#15444,.T.);
#8624=FACE_OUTER_BOUND('',#15445,.T.);
#8625=FACE_OUTER_BOUND('',#15446,.T.);
#8626=FACE_OUTER_BOUND('',#15447,.T.);
#8627=FACE_OUTER_BOUND('',#15448,.T.);
#8628=FACE_OUTER_BOUND('',#15449,.T.);
#8629=FACE_OUTER_BOUND('',#15450,.T.);
#8630=FACE_OUTER_BOUND('',#15451,.T.);
#8631=FACE_OUTER_BOUND('',#15452,.T.);
#8632=FACE_OUTER_BOUND('',#15454,.T.);
#8633=FACE_OUTER_BOUND('',#15455,.T.);
#8634=FACE_OUTER_BOUND('',#15456,.T.);
#8635=FACE_OUTER_BOUND('',#15457,.T.);
#8636=FACE_OUTER_BOUND('',#15458,.T.);
#8637=FACE_OUTER_BOUND('',#15459,.T.);
#8638=FACE_OUTER_BOUND('',#15460,.T.);
#8639=FACE_OUTER_BOUND('',#15461,.T.);
#8640=FACE_OUTER_BOUND('',#15462,.T.);
#8641=FACE_OUTER_BOUND('',#15463,.T.);
#8642=FACE_OUTER_BOUND('',#15464,.T.);
#8643=FACE_OUTER_BOUND('',#15465,.T.);
#8644=FACE_OUTER_BOUND('',#15466,.T.);
#8645=FACE_OUTER_BOUND('',#15467,.T.);
#8646=FACE_OUTER_BOUND('',#15468,.T.);
#8647=FACE_OUTER_BOUND('',#15469,.T.);
#8648=FACE_OUTER_BOUND('',#15470,.T.);
#8649=FACE_OUTER_BOUND('',#15471,.T.);
#8650=FACE_OUTER_BOUND('',#15472,.T.);
#8651=FACE_OUTER_BOUND('',#15474,.T.);
#8652=FACE_OUTER_BOUND('',#15475,.T.);
#8653=FACE_OUTER_BOUND('',#15476,.T.);
#8654=FACE_OUTER_BOUND('',#15477,.T.);
#8655=FACE_OUTER_BOUND('',#15478,.T.);
#8656=FACE_OUTER_BOUND('',#15479,.T.);
#8657=FACE_OUTER_BOUND('',#15480,.T.);
#8658=FACE_OUTER_BOUND('',#15481,.T.);
#8659=EDGE_LOOP('',(#87945,#87946,#87947,#87948));
#8660=EDGE_LOOP('',(#87949,#87950,#87951,#87952));
#8661=EDGE_LOOP('',(#87953,#87954,#87955,#87956));
#8662=EDGE_LOOP('',(#87957,#87958,#87959,#87960,#87961,#87962,#87963,#87964));
#8663=EDGE_LOOP('',(#87965,#87966,#87967,#87968));
#8664=EDGE_LOOP('',(#87969,#87970,#87971,#87972));
#8665=EDGE_LOOP('',(#87973,#87974,#87975,#87976));
#8666=EDGE_LOOP('',(#87977,#87978,#87979,#87980));
#8667=EDGE_LOOP('',(#87981,#87982,#87983,#87984));
#8668=EDGE_LOOP('',(#87985,#87986,#87987,#87988));
#8669=EDGE_LOOP('',(#87989,#87990,#87991,#87992,#87993,#87994,#87995,#87996,
#87997,#87998,#87999,#88000,#88001,#88002,#88003,#88004,#88005,#88006,#88007,
#88008,#88009,#88010,#88011,#88012,#88013,#88014,#88015,#88016,#88017,#88018,
#88019,#88020,#88021,#88022,#88023,#88024,#88025,#88026,#88027,#88028,#88029,
#88030,#88031,#88032,#88033,#88034,#88035,#88036,#88037,#88038,#88039,#88040,
#88041,#88042,#88043,#88044,#88045,#88046,#88047,#88048,#88049,#88050,#88051,
#88052,#88053,#88054,#88055,#88056,#88057,#88058,#88059,#88060,#88061,#88062,
#88063,#88064,#88065,#88066,#88067,#88068,#88069,#88070,#88071,#88072,#88073,
#88074,#88075,#88076,#88077,#88078,#88079,#88080,#88081,#88082,#88083,#88084,
#88085,#88086,#88087,#88088,#88089,#88090,#88091,#88092,#88093,#88094,#88095,
#88096,#88097,#88098,#88099,#88100,#88101,#88102,#88103,#88104,#88105,#88106,
#88107,#88108,#88109,#88110,#88111,#88112,#88113,#88114,#88115,#88116,#88117,
#88118,#88119,#88120,#88121,#88122,#88123,#88124,#88125,#88126,#88127,#88128,
#88129,#88130,#88131,#88132,#88133,#88134,#88135,#88136,#88137,#88138,#88139,
#88140,#88141,#88142,#88143,#88144,#88145,#88146,#88147,#88148,#88149,#88150,
#88151,#88152,#88153,#88154,#88155,#88156,#88157,#88158,#88159,#88160,#88161,
#88162,#88163,#88164,#88165,#88166,#88167,#88168,#88169,#88170,#88171,#88172,
#88173,#88174,#88175,#88176,#88177,#88178,#88179,#88180,#88181,#88182,#88183,
#88184,#88185,#88186,#88187,#88188,#88189,#88190,#88191,#88192,#88193,#88194,
#88195,#88196,#88197,#88198,#88199,#88200,#88201,#88202,#88203,#88204,#88205,
#88206,#88207,#88208,#88209,#88210,#88211,#88212,#88213,#88214,#88215,#88216,
#88217,#88218,#88219,#88220,#88221,#88222,#88223,#88224,#88225,#88226,#88227,
#88228,#88229,#88230,#88231,#88232,#88233,#88234,#88235,#88236,#88237,#88238,
#88239,#88240,#88241,#88242,#88243,#88244,#88245,#88246,#88247,#88248,#88249,
#88250,#88251,#88252,#88253,#88254,#88255,#88256,#88257,#88258,#88259,#88260,
#88261,#88262,#88263,#88264,#88265,#88266,#88267,#88268,#88269,#88270,#88271,
#88272,#88273,#88274,#88275,#88276,#88277,#88278,#88279,#88280,#88281,#88282,
#88283,#88284,#88285,#88286,#88287,#88288,#88289,#88290,#88291,#88292,#88293,
#88294,#88295,#88296,#88297,#88298,#88299,#88300,#88301,#88302,#88303,#88304,
#88305,#88306,#88307,#88308,#88309,#88310,#88311,#88312,#88313,#88314,#88315,
#88316,#88317,#88318,#88319,#88320,#88321,#88322,#88323,#88324,#88325,#88326,
#88327,#88328,#88329,#88330,#88331,#88332,#88333,#88334,#88335,#88336,#88337,
#88338,#88339,#88340,#88341,#88342,#88343,#88344,#88345,#88346,#88347,#88348,
#88349,#88350,#88351,#88352,#88353,#88354,#88355,#88356,#88357,#88358,#88359,
#88360,#88361,#88362,#88363,#88364,#88365,#88366,#88367,#88368,#88369,#88370,
#88371,#88372,#88373,#88374,#88375,#88376,#88377,#88378,#88379,#88380,#88381,
#88382,#88383,#88384,#88385,#88386,#88387,#88388,#88389,#88390,#88391,#88392,
#88393,#88394,#88395,#88396,#88397,#88398,#88399,#88400,#88401,#88402,#88403,
#88404,#88405,#88406,#88407,#88408,#88409,#88410,#88411,#88412,#88413,#88414,
#88415,#88416,#88417,#88418,#88419,#88420,#88421,#88422,#88423,#88424,#88425,
#88426,#88427,#88428,#88429,#88430,#88431,#88432,#88433,#88434,#88435,#88436,
#88437,#88438,#88439,#88440,#88441,#88442,#88443,#88444,#88445,#88446,#88447,
#88448,#88449,#88450,#88451,#88452,#88453,#88454,#88455,#88456,#88457,#88458,
#88459,#88460,#88461,#88462,#88463,#88464,#88465,#88466,#88467,#88468,#88469,
#88470,#88471,#88472,#88473,#88474,#88475,#88476,#88477,#88478,#88479,#88480,
#88481,#88482,#88483,#88484,#88485,#88486,#88487,#88488,#88489,#88490,#88491,
#88492,#88493,#88494,#88495,#88496,#88497,#88498,#88499,#88500,#88501,#88502,
#88503,#88504,#88505,#88506,#88507,#88508,#88509,#88510,#88511,#88512,#88513,
#88514,#88515,#88516,#88517,#88518,#88519,#88520,#88521,#88522,#88523,#88524,
#88525,#88526,#88527,#88528,#88529,#88530,#88531,#88532,#88533,#88534,#88535,
#88536,#88537,#88538,#88539,#88540,#88541,#88542,#88543,#88544,#88545,#88546,
#88547,#88548,#88549,#88550,#88551,#88552,#88553,#88554,#88555,#88556,#88557,
#88558,#88559,#88560,#88561,#88562,#88563,#88564,#88565,#88566,#88567,#88568,
#88569,#88570,#88571,#88572,#88573,#88574,#88575,#88576,#88577,#88578,#88579,
#88580,#88581,#88582,#88583,#88584,#88585,#88586,#88587,#88588,#88589,#88590,
#88591,#88592,#88593,#88594,#88595,#88596,#88597,#88598,#88599,#88600,#88601,
#88602,#88603,#88604,#88605,#88606,#88607,#88608,#88609,#88610,#88611,#88612,
#88613,#88614,#88615,#88616,#88617,#88618,#88619,#88620,#88621,#88622,#88623,
#88624,#88625,#88626,#88627,#88628,#88629,#88630,#88631,#88632,#88633,#88634,
#88635,#88636,#88637,#88638,#88639,#88640,#88641,#88642,#88643,#88644,#88645,
#88646,#88647,#88648,#88649,#88650,#88651,#88652,#88653,#88654,#88655,#88656,
#88657,#88658,#88659,#88660,#88661,#88662,#88663,#88664,#88665,#88666,#88667,
#88668,#88669,#88670,#88671,#88672,#88673,#88674,#88675,#88676,#88677,#88678,
#88679,#88680,#88681,#88682,#88683,#88684,#88685,#88686,#88687,#88688,#88689,
#88690,#88691,#88692,#88693,#88694,#88695,#88696,#88697,#88698,#88699,#88700,
#88701,#88702,#88703,#88704,#88705,#88706,#88707,#88708,#88709,#88710,#88711,
#88712,#88713,#88714,#88715,#88716,#88717,#88718,#88719,#88720,#88721,#88722,
#88723,#88724,#88725,#88726,#88727,#88728,#88729,#88730,#88731,#88732,#88733,
#88734,#88735,#88736,#88737,#88738,#88739,#88740,#88741,#88742,#88743,#88744,
#88745,#88746,#88747,#88748,#88749,#88750,#88751,#88752,#88753,#88754,#88755,
#88756,#88757,#88758,#88759,#88760,#88761,#88762,#88763,#88764,#88765,#88766,
#88767,#88768,#88769,#88770,#88771,#88772,#88773,#88774,#88775,#88776,#88777,
#88778,#88779,#88780,#88781,#88782,#88783,#88784,#88785,#88786,#88787,#88788,
#88789,#88790,#88791,#88792,#88793,#88794,#88795,#88796,#88797,#88798,#88799,
#88800,#88801,#88802,#88803,#88804,#88805,#88806,#88807,#88808,#88809,#88810,
#88811,#88812,#88813,#88814,#88815,#88816,#88817,#88818,#88819,#88820,#88821,
#88822,#88823,#88824,#88825,#88826,#88827,#88828,#88829,#88830,#88831,#88832,
#88833,#88834,#88835,#88836,#88837,#88838,#88839,#88840,#88841,#88842,#88843,
#88844,#88845,#88846,#88847,#88848,#88849,#88850,#88851,#88852,#88853,#88854,
#88855,#88856,#88857,#88858,#88859,#88860,#88861,#88862,#88863,#88864,#88865,
#88866,#88867,#88868,#88869,#88870,#88871,#88872,#88873,#88874,#88875,#88876,
#88877,#88878,#88879,#88880,#88881,#88882,#88883,#88884,#88885,#88886,#88887,
#88888,#88889,#88890,#88891,#88892,#88893,#88894,#88895,#88896,#88897,#88898,
#88899,#88900,#88901,#88902,#88903,#88904,#88905,#88906,#88907));
#8670=EDGE_LOOP('',(#88908,#88909,#88910,#88911,#88912,#88913,#88914,#88915));
#8671=EDGE_LOOP('',(#88916,#88917,#88918,#88919,#88920,#88921,#88922,#88923,
#88924,#88925,#88926,#88927,#88928,#88929,#88930,#88931,#88932,#88933,#88934,
#88935,#88936,#88937));
#8672=EDGE_LOOP('',(#88938,#88939,#88940,#88941,#88942,#88943,#88944,#88945,
#88946,#88947,#88948,#88949));
#8673=EDGE_LOOP('',(#88950,#88951,#88952,#88953,#88954,#88955,#88956,#88957,
#88958,#88959,#88960,#88961));
#8674=EDGE_LOOP('',(#88962,#88963,#88964,#88965));
#8675=EDGE_LOOP('',(#88966,#88967,#88968,#88969,#88970,#88971,#88972,#88973));
#8676=EDGE_LOOP('',(#88974,#88975,#88976,#88977));
#8677=EDGE_LOOP('',(#88978,#88979,#88980,#88981,#88982));
#8678=EDGE_LOOP('',(#88983,#88984,#88985,#88986));
#8679=EDGE_LOOP('',(#88987,#88988,#88989,#88990,#88991,#88992,#88993,#88994));
#8680=EDGE_LOOP('',(#88995,#88996,#88997,#88998));
#8681=EDGE_LOOP('',(#88999,#89000,#89001,#89002,#89003));
#8682=EDGE_LOOP('',(#89004,#89005,#89006,#89007,#89008,#89009));
#8683=EDGE_LOOP('',(#89010,#89011,#89012,#89013,#89014,#89015,#89016,#89017));
#8684=EDGE_LOOP('',(#89018,#89019,#89020,#89021));
#8685=EDGE_LOOP('',(#89022,#89023,#89024,#89025));
#8686=EDGE_LOOP('',(#89026,#89027,#89028,#89029));
#8687=EDGE_LOOP('',(#89030,#89031,#89032,#89033));
#8688=EDGE_LOOP('',(#89034,#89035,#89036,#89037));
#8689=EDGE_LOOP('',(#89038,#89039,#89040,#89041,#89042,#89043,#89044,#89045,
#89046,#89047,#89048,#89049,#89050,#89051,#89052,#89053,#89054,#89055,#89056,
#89057,#89058,#89059,#89060,#89061,#89062,#89063,#89064,#89065,#89066,#89067,
#89068,#89069,#89070,#89071,#89072,#89073,#89074,#89075,#89076,#89077,#89078,
#89079,#89080,#89081,#89082,#89083,#89084,#89085,#89086,#89087,#89088,#89089,
#89090,#89091,#89092,#89093,#89094,#89095,#89096,#89097,#89098,#89099,#89100,
#89101));
#8690=EDGE_LOOP('',(#89102,#89103,#89104,#89105));
#8691=EDGE_LOOP('',(#89106,#89107,#89108,#89109));
#8692=EDGE_LOOP('',(#89110,#89111,#89112,#89113,#89114));
#8693=EDGE_LOOP('',(#89115,#89116,#89117,#89118));
#8694=EDGE_LOOP('',(#89119,#89120,#89121,#89122,#89123,#89124,#89125,#89126));
#8695=EDGE_LOOP('',(#89127,#89128,#89129,#89130));
#8696=EDGE_LOOP('',(#89131,#89132,#89133,#89134,#89135));
#8697=EDGE_LOOP('',(#89136,#89137,#89138,#89139,#89140,#89141));
#8698=EDGE_LOOP('',(#89142,#89143,#89144,#89145,#89146,#89147,#89148,#89149));
#8699=EDGE_LOOP('',(#89150,#89151,#89152,#89153));
#8700=EDGE_LOOP('',(#89154,#89155,#89156,#89157));
#8701=EDGE_LOOP('',(#89158,#89159,#89160,#89161));
#8702=EDGE_LOOP('',(#89162,#89163,#89164,#89165));
#8703=EDGE_LOOP('',(#89166,#89167,#89168,#89169));
#8704=EDGE_LOOP('',(#89170,#89171,#89172,#89173,#89174,#89175,#89176,#89177,
#89178,#89179,#89180,#89181,#89182,#89183,#89184,#89185,#89186,#89187,#89188,
#89189,#89190,#89191,#89192,#89193,#89194,#89195,#89196,#89197,#89198,#89199,
#89200,#89201,#89202,#89203,#89204,#89205,#89206,#89207,#89208,#89209,#89210,
#89211,#89212,#89213,#89214,#89215,#89216,#89217,#89218,#89219,#89220,#89221,
#89222,#89223,#89224,#89225,#89226,#89227,#89228,#89229,#89230,#89231,#89232,
#89233));
#8705=EDGE_LOOP('',(#89234,#89235,#89236,#89237));
#8706=EDGE_LOOP('',(#89238,#89239,#89240,#89241));
#8707=EDGE_LOOP('',(#89242,#89243,#89244,#89245,#89246));
#8708=EDGE_LOOP('',(#89247,#89248,#89249,#89250));
#8709=EDGE_LOOP('',(#89251,#89252,#89253,#89254,#89255,#89256,#89257,#89258));
#8710=EDGE_LOOP('',(#89259,#89260,#89261,#89262));
#8711=EDGE_LOOP('',(#89263,#89264,#89265,#89266,#89267));
#8712=EDGE_LOOP('',(#89268,#89269,#89270,#89271,#89272,#89273));
#8713=EDGE_LOOP('',(#89274,#89275,#89276,#89277,#89278,#89279,#89280,#89281));
#8714=EDGE_LOOP('',(#89282,#89283,#89284,#89285));
#8715=EDGE_LOOP('',(#89286,#89287,#89288,#89289));
#8716=EDGE_LOOP('',(#89290,#89291,#89292,#89293));
#8717=EDGE_LOOP('',(#89294,#89295,#89296,#89297));
#8718=EDGE_LOOP('',(#89298,#89299,#89300,#89301));
#8719=EDGE_LOOP('',(#89302,#89303,#89304,#89305,#89306,#89307,#89308,#89309,
#89310,#89311,#89312,#89313,#89314,#89315,#89316,#89317,#89318,#89319,#89320,
#89321,#89322,#89323,#89324,#89325,#89326,#89327,#89328,#89329,#89330,#89331,
#89332,#89333,#89334,#89335,#89336,#89337,#89338,#89339,#89340,#89341,#89342,
#89343,#89344,#89345,#89346,#89347,#89348,#89349,#89350,#89351,#89352,#89353,
#89354,#89355,#89356,#89357,#89358,#89359,#89360,#89361,#89362,#89363,#89364,
#89365));
#8720=EDGE_LOOP('',(#89366,#89367,#89368,#89369));
#8721=EDGE_LOOP('',(#89370,#89371,#89372,#89373));
#8722=EDGE_LOOP('',(#89374,#89375,#89376,#89377,#89378));
#8723=EDGE_LOOP('',(#89379,#89380,#89381,#89382));
#8724=EDGE_LOOP('',(#89383,#89384,#89385,#89386,#89387,#89388,#89389,#89390));
#8725=EDGE_LOOP('',(#89391,#89392,#89393,#89394));
#8726=EDGE_LOOP('',(#89395,#89396,#89397,#89398,#89399));
#8727=EDGE_LOOP('',(#89400,#89401,#89402,#89403,#89404,#89405));
#8728=EDGE_LOOP('',(#89406,#89407,#89408,#89409,#89410,#89411,#89412,#89413));
#8729=EDGE_LOOP('',(#89414,#89415,#89416,#89417));
#8730=EDGE_LOOP('',(#89418,#89419,#89420,#89421));
#8731=EDGE_LOOP('',(#89422,#89423,#89424,#89425));
#8732=EDGE_LOOP('',(#89426,#89427,#89428,#89429));
#8733=EDGE_LOOP('',(#89430,#89431,#89432,#89433));
#8734=EDGE_LOOP('',(#89434,#89435,#89436,#89437,#89438,#89439,#89440,#89441,
#89442,#89443,#89444,#89445,#89446,#89447,#89448,#89449,#89450,#89451,#89452,
#89453,#89454,#89455,#89456,#89457,#89458,#89459,#89460,#89461,#89462,#89463,
#89464,#89465,#89466,#89467,#89468,#89469,#89470,#89471,#89472,#89473,#89474,
#89475,#89476,#89477,#89478,#89479,#89480,#89481,#89482,#89483,#89484,#89485,
#89486,#89487,#89488,#89489,#89490,#89491,#89492,#89493,#89494,#89495,#89496,
#89497));
#8735=EDGE_LOOP('',(#89498,#89499,#89500,#89501));
#8736=EDGE_LOOP('',(#89502,#89503,#89504,#89505));
#8737=EDGE_LOOP('',(#89506,#89507,#89508,#89509,#89510));
#8738=EDGE_LOOP('',(#89511,#89512,#89513,#89514));
#8739=EDGE_LOOP('',(#89515,#89516,#89517,#89518,#89519,#89520,#89521,#89522));
#8740=EDGE_LOOP('',(#89523,#89524,#89525,#89526));
#8741=EDGE_LOOP('',(#89527,#89528,#89529,#89530,#89531));
#8742=EDGE_LOOP('',(#89532,#89533,#89534,#89535,#89536,#89537));
#8743=EDGE_LOOP('',(#89538,#89539,#89540,#89541,#89542,#89543,#89544,#89545,
#89546,#89547,#89548,#89549,#89550,#89551,#89552,#89553,#89554,#89555,#89556,
#89557,#89558,#89559,#89560,#89561,#89562,#89563,#89564,#89565,#89566,#89567,
#89568,#89569,#89570,#89571,#89572,#89573,#89574,#89575,#89576,#89577,#89578,
#89579,#89580,#89581));
#8744=EDGE_LOOP('',(#89582,#89583,#89584,#89585,#89586,#89587,#89588,#89589,
#89590,#89591,#89592,#89593,#89594,#89595,#89596,#89597,#89598,#89599,#89600,
#89601,#89602,#89603,#89604,#89605,#89606,#89607,#89608,#89609,#89610,#89611,
#89612,#89613,#89614,#89615,#89616,#89617,#89618,#89619,#89620,#89621,#89622,
#89623,#89624,#89625));
#8745=EDGE_LOOP('',(#89626,#89627,#89628,#89629,#89630,#89631,#89632,#89633,
#89634,#89635,#89636,#89637,#89638,#89639,#89640,#89641,#89642,#89643,#89644,
#89645,#89646,#89647,#89648,#89649,#89650,#89651,#89652,#89653,#89654,#89655,
#89656,#89657,#89658,#89659,#89660,#89661,#89662,#89663,#89664,#89665,#89666,
#89667,#89668,#89669));
#8746=EDGE_LOOP('',(#89670,#89671,#89672,#89673,#89674,#89675,#89676,#89677,
#89678,#89679,#89680,#89681,#89682,#89683,#89684,#89685,#89686,#89687,#89688,
#89689,#89690,#89691,#89692,#89693,#89694,#89695,#89696,#89697,#89698,#89699,
#89700,#89701,#89702,#89703,#89704,#89705,#89706,#89707,#89708,#89709,#89710,
#89711,#89712,#89713));
#8747=EDGE_LOOP('',(#89714,#89715,#89716,#89717,#89718,#89719,#89720,#89721,
#89722,#89723,#89724,#89725,#89726,#89727,#89728,#89729,#89730,#89731,#89732,
#89733,#89734,#89735,#89736,#89737,#89738,#89739,#89740,#89741,#89742,#89743,
#89744,#89745,#89746,#89747,#89748,#89749,#89750,#89751,#89752,#89753,#89754,
#89755,#89756,#89757));
#8748=EDGE_LOOP('',(#89758,#89759,#89760,#89761,#89762,#89763,#89764,#89765,
#89766,#89767,#89768,#89769,#89770,#89771,#89772,#89773,#89774,#89775,#89776,
#89777,#89778,#89779,#89780,#89781,#89782,#89783,#89784,#89785,#89786,#89787,
#89788,#89789,#89790,#89791,#89792,#89793,#89794,#89795,#89796,#89797,#89798,
#89799,#89800,#89801));
#8749=EDGE_LOOP('',(#89802,#89803,#89804,#89805,#89806,#89807,#89808,#89809,
#89810,#89811,#89812,#89813,#89814,#89815,#89816,#89817,#89818,#89819,#89820,
#89821,#89822,#89823,#89824,#89825,#89826,#89827,#89828,#89829,#89830,#89831,
#89832,#89833,#89834,#89835,#89836,#89837,#89838,#89839,#89840,#89841,#89842,
#89843,#89844,#89845));
#8750=EDGE_LOOP('',(#89846,#89847,#89848,#89849,#89850,#89851,#89852,#89853,
#89854,#89855,#89856,#89857,#89858,#89859,#89860,#89861,#89862,#89863,#89864,
#89865,#89866,#89867,#89868,#89869,#89870,#89871,#89872,#89873,#89874,#89875,
#89876,#89877,#89878,#89879,#89880,#89881,#89882,#89883,#89884,#89885,#89886,
#89887,#89888,#89889));
#8751=EDGE_LOOP('',(#89890,#89891,#89892,#89893,#89894,#89895,#89896,#89897,
#89898,#89899,#89900,#89901,#89902,#89903,#89904,#89905,#89906,#89907,#89908,
#89909,#89910,#89911,#89912,#89913,#89914,#89915,#89916,#89917,#89918,#89919,
#89920,#89921,#89922,#89923,#89924,#89925,#89926,#89927,#89928,#89929,#89930,
#89931,#89932,#89933));
#8752=EDGE_LOOP('',(#89934,#89935,#89936,#89937,#89938,#89939,#89940,#89941,
#89942,#89943,#89944,#89945,#89946,#89947,#89948,#89949,#89950,#89951,#89952,
#89953,#89954,#89955,#89956,#89957,#89958,#89959,#89960,#89961,#89962,#89963,
#89964,#89965,#89966,#89967,#89968,#89969,#89970,#89971,#89972,#89973,#89974,
#89975,#89976,#89977));
#8753=EDGE_LOOP('',(#89978,#89979,#89980,#89981,#89982,#89983,#89984,#89985,
#89986,#89987,#89988,#89989,#89990,#89991,#89992,#89993,#89994,#89995,#89996,
#89997,#89998,#89999,#90000,#90001,#90002,#90003,#90004,#90005,#90006,#90007,
#90008,#90009,#90010,#90011,#90012,#90013,#90014,#90015,#90016,#90017,#90018,
#90019,#90020,#90021));
#8754=EDGE_LOOP('',(#90022,#90023,#90024,#90025,#90026,#90027,#90028,#90029,
#90030,#90031,#90032,#90033,#90034,#90035,#90036,#90037,#90038,#90039,#90040,
#90041,#90042,#90043,#90044,#90045,#90046,#90047,#90048,#90049,#90050,#90051,
#90052,#90053,#90054,#90055,#90056,#90057,#90058,#90059,#90060,#90061,#90062,
#90063,#90064,#90065));
#8755=EDGE_LOOP('',(#90066,#90067,#90068,#90069,#90070,#90071,#90072,#90073,
#90074,#90075,#90076,#90077,#90078,#90079,#90080,#90081,#90082,#90083,#90084,
#90085,#90086,#90087,#90088,#90089,#90090,#90091,#90092,#90093,#90094,#90095,
#90096,#90097,#90098,#90099,#90100,#90101,#90102,#90103,#90104,#90105,#90106,
#90107,#90108,#90109));
#8756=EDGE_LOOP('',(#90110,#90111,#90112,#90113,#90114,#90115,#90116,#90117,
#90118,#90119,#90120,#90121,#90122,#90123,#90124,#90125,#90126,#90127,#90128,
#90129,#90130,#90131,#90132,#90133,#90134,#90135,#90136,#90137,#90138,#90139,
#90140,#90141,#90142,#90143,#90144,#90145,#90146,#90147,#90148,#90149,#90150,
#90151,#90152,#90153));
#8757=EDGE_LOOP('',(#90154,#90155,#90156,#90157,#90158,#90159,#90160,#90161,
#90162,#90163,#90164,#90165,#90166,#90167,#90168,#90169,#90170,#90171,#90172,
#90173,#90174,#90175,#90176,#90177,#90178,#90179,#90180,#90181,#90182,#90183,
#90184,#90185,#90186,#90187,#90188,#90189,#90190,#90191,#90192,#90193,#90194,
#90195,#90196,#90197));
#8758=EDGE_LOOP('',(#90198,#90199,#90200,#90201,#90202,#90203,#90204,#90205,
#90206,#90207,#90208,#90209,#90210,#90211,#90212,#90213,#90214,#90215,#90216,
#90217,#90218,#90219,#90220,#90221,#90222,#90223,#90224,#90225,#90226,#90227,
#90228,#90229,#90230,#90231,#90232,#90233,#90234,#90235,#90236,#90237,#90238,
#90239,#90240,#90241));
#8759=EDGE_LOOP('',(#90242,#90243,#90244,#90245,#90246,#90247,#90248,#90249,
#90250,#90251,#90252,#90253,#90254,#90255,#90256,#90257,#90258,#90259,#90260,
#90261,#90262,#90263,#90264,#90265,#90266,#90267,#90268,#90269,#90270,#90271,
#90272,#90273,#90274,#90275,#90276,#90277,#90278,#90279,#90280,#90281,#90282,
#90283,#90284,#90285));
#8760=EDGE_LOOP('',(#90286,#90287,#90288,#90289,#90290,#90291,#90292,#90293,
#90294,#90295,#90296,#90297,#90298,#90299,#90300,#90301,#90302,#90303,#90304,
#90305,#90306,#90307,#90308,#90309,#90310,#90311,#90312,#90313,#90314,#90315,
#90316,#90317,#90318,#90319,#90320,#90321,#90322,#90323,#90324,#90325,#90326,
#90327,#90328,#90329));
#8761=EDGE_LOOP('',(#90330,#90331,#90332,#90333,#90334,#90335,#90336,#90337,
#90338,#90339,#90340,#90341,#90342,#90343,#90344,#90345,#90346,#90347,#90348,
#90349,#90350,#90351,#90352,#90353,#90354,#90355,#90356,#90357,#90358,#90359,
#90360,#90361,#90362,#90363,#90364,#90365,#90366,#90367,#90368,#90369,#90370,
#90371,#90372,#90373));
#8762=EDGE_LOOP('',(#90374,#90375,#90376,#90377,#90378,#90379,#90380,#90381,
#90382,#90383,#90384,#90385,#90386,#90387,#90388,#90389,#90390,#90391,#90392,
#90393,#90394,#90395,#90396,#90397,#90398,#90399,#90400,#90401,#90402,#90403,
#90404,#90405,#90406,#90407,#90408,#90409,#90410,#90411,#90412,#90413,#90414,
#90415,#90416,#90417));
#8763=EDGE_LOOP('',(#90418,#90419,#90420,#90421,#90422,#90423,#90424,#90425,
#90426,#90427,#90428,#90429,#90430,#90431,#90432,#90433,#90434,#90435,#90436,
#90437,#90438,#90439,#90440,#90441,#90442,#90443,#90444,#90445,#90446,#90447,
#90448,#90449,#90450,#90451,#90452,#90453,#90454,#90455,#90456,#90457,#90458,
#90459));
#8764=EDGE_LOOP('',(#90460,#90461,#90462,#90463,#90464,#90465,#90466,#90467,
#90468,#90469,#90470,#90471,#90472,#90473,#90474,#90475,#90476,#90477,#90478,
#90479,#90480,#90481,#90482,#90483,#90484,#90485,#90486,#90487,#90488,#90489,
#90490,#90491,#90492,#90493,#90494,#90495,#90496,#90497,#90498,#90499,#90500,
#90501,#90502,#90503));
#8765=EDGE_LOOP('',(#90504,#90505,#90506,#90507,#90508,#90509,#90510,#90511,
#90512,#90513,#90514,#90515,#90516,#90517,#90518,#90519,#90520,#90521,#90522,
#90523,#90524,#90525,#90526,#90527,#90528,#90529,#90530,#90531,#90532,#90533,
#90534,#90535,#90536,#90537,#90538,#90539,#90540,#90541,#90542,#90543,#90544,
#90545,#90546,#90547));
#8766=EDGE_LOOP('',(#90548,#90549,#90550,#90551));
#8767=EDGE_LOOP('',(#90552,#90553,#90554,#90555,#90556,#90557,#90558,#90559,
#90560,#90561,#90562,#90563,#90564,#90565,#90566,#90567,#90568,#90569,#90570,
#90571,#90572,#90573,#90574,#90575,#90576,#90577,#90578,#90579,#90580,#90581,
#90582,#90583,#90584,#90585,#90586,#90587,#90588,#90589,#90590,#90591,#90592,
#90593,#90594,#90595));
#8768=EDGE_LOOP('',(#90596,#90597,#90598,#90599));
#8769=EDGE_LOOP('',(#90600,#90601,#90602,#90603));
#8770=EDGE_LOOP('',(#90604,#90605,#90606,#90607));
#8771=EDGE_LOOP('',(#90608,#90609,#90610,#90611));
#8772=EDGE_LOOP('',(#90612,#90613,#90614,#90615));
#8773=EDGE_LOOP('',(#90616,#90617,#90618,#90619));
#8774=EDGE_LOOP('',(#90620,#90621,#90622,#90623));
#8775=EDGE_LOOP('',(#90624,#90625,#90626,#90627));
#8776=EDGE_LOOP('',(#90628,#90629,#90630,#90631));
#8777=EDGE_LOOP('',(#90632,#90633,#90634,#90635));
#8778=EDGE_LOOP('',(#90636,#90637,#90638,#90639));
#8779=EDGE_LOOP('',(#90640,#90641,#90642,#90643));
#8780=EDGE_LOOP('',(#90644,#90645,#90646,#90647));
#8781=EDGE_LOOP('',(#90648,#90649,#90650,#90651));
#8782=EDGE_LOOP('',(#90652,#90653,#90654,#90655));
#8783=EDGE_LOOP('',(#90656,#90657,#90658,#90659));
#8784=EDGE_LOOP('',(#90660,#90661,#90662,#90663));
#8785=EDGE_LOOP('',(#90664,#90665,#90666,#90667));
#8786=EDGE_LOOP('',(#90668,#90669,#90670,#90671));
#8787=EDGE_LOOP('',(#90672,#90673,#90674,#90675));
#8788=EDGE_LOOP('',(#90676,#90677,#90678,#90679));
#8789=EDGE_LOOP('',(#90680,#90681,#90682,#90683));
#8790=EDGE_LOOP('',(#90684,#90685,#90686,#90687,#90688,#90689,#90690,#90691,
#90692,#90693,#90694,#90695,#90696,#90697,#90698,#90699,#90700,#90701,#90702,
#90703,#90704,#90705,#90706,#90707,#90708,#90709,#90710,#90711,#90712,#90713,
#90714,#90715,#90716,#90717,#90718,#90719,#90720,#90721,#90722,#90723,#90724,
#90725,#90726,#90727));
#8791=EDGE_LOOP('',(#90728,#90729,#90730,#90731));
#8792=EDGE_LOOP('',(#90732,#90733,#90734,#90735));
#8793=EDGE_LOOP('',(#90736,#90737,#90738,#90739));
#8794=EDGE_LOOP('',(#90740,#90741,#90742,#90743));
#8795=EDGE_LOOP('',(#90744,#90745,#90746,#90747));
#8796=EDGE_LOOP('',(#90748,#90749,#90750,#90751));
#8797=EDGE_LOOP('',(#90752,#90753,#90754,#90755));
#8798=EDGE_LOOP('',(#90756,#90757,#90758,#90759));
#8799=EDGE_LOOP('',(#90760,#90761,#90762,#90763));
#8800=EDGE_LOOP('',(#90764,#90765,#90766,#90767));
#8801=EDGE_LOOP('',(#90768,#90769,#90770,#90771,#90772,#90773,#90774,#90775,
#90776,#90777,#90778,#90779,#90780,#90781,#90782,#90783,#90784,#90785,#90786,
#90787,#90788,#90789,#90790,#90791,#90792,#90793,#90794,#90795,#90796,#90797,
#90798,#90799,#90800,#90801,#90802,#90803,#90804,#90805,#90806,#90807,#90808,
#90809,#90810,#90811));
#8802=EDGE_LOOP('',(#90812,#90813,#90814,#90815));
#8803=EDGE_LOOP('',(#90816,#90817,#90818,#90819,#90820,#90821,#90822,#90823,
#90824,#90825,#90826,#90827,#90828,#90829,#90830,#90831,#90832,#90833,#90834,
#90835,#90836,#90837,#90838,#90839,#90840,#90841,#90842,#90843,#90844,#90845,
#90846,#90847,#90848,#90849,#90850,#90851,#90852,#90853,#90854,#90855,#90856,
#90857,#90858,#90859));
#8804=EDGE_LOOP('',(#90860,#90861,#90862,#90863));
#8805=EDGE_LOOP('',(#90864,#90865,#90866,#90867,#90868,#90869,#90870,#90871,
#90872,#90873,#90874,#90875,#90876,#90877,#90878,#90879,#90880,#90881,#90882,
#90883,#90884,#90885,#90886,#90887,#90888,#90889,#90890,#90891,#90892,#90893,
#90894,#90895,#90896,#90897,#90898,#90899,#90900,#90901,#90902,#90903,#90904,
#90905,#90906,#90907));
#8806=EDGE_LOOP('',(#90908,#90909,#90910,#90911));
#8807=EDGE_LOOP('',(#90912,#90913,#90914,#90915,#90916,#90917,#90918,#90919,
#90920,#90921,#90922,#90923,#90924,#90925,#90926,#90927,#90928,#90929,#90930,
#90931,#90932,#90933,#90934,#90935,#90936,#90937,#90938,#90939,#90940,#90941,
#90942,#90943,#90944,#90945,#90946,#90947,#90948,#90949,#90950,#90951,#90952,
#90953,#90954,#90955));
#8808=EDGE_LOOP('',(#90956,#90957,#90958,#90959));
#8809=EDGE_LOOP('',(#90960,#90961,#90962,#90963,#90964,#90965,#90966,#90967,
#90968,#90969,#90970,#90971,#90972,#90973,#90974,#90975,#90976,#90977,#90978,
#90979,#90980,#90981,#90982,#90983,#90984,#90985,#90986,#90987,#90988,#90989,
#90990,#90991,#90992,#90993,#90994,#90995,#90996,#90997,#90998,#90999,#91000,
#91001,#91002,#91003));
#8810=EDGE_LOOP('',(#91004,#91005,#91006,#91007));
#8811=EDGE_LOOP('',(#91008,#91009,#91010,#91011,#91012,#91013,#91014,#91015,
#91016,#91017,#91018,#91019,#91020,#91021,#91022,#91023,#91024,#91025,#91026,
#91027,#91028,#91029,#91030,#91031,#91032,#91033,#91034,#91035,#91036,#91037,
#91038,#91039,#91040,#91041,#91042,#91043,#91044,#91045,#91046,#91047,#91048,
#91049,#91050,#91051));
#8812=EDGE_LOOP('',(#91052,#91053,#91054,#91055));
#8813=EDGE_LOOP('',(#91056,#91057,#91058,#91059,#91060,#91061,#91062,#91063,
#91064,#91065,#91066,#91067,#91068,#91069,#91070,#91071,#91072,#91073,#91074,
#91075,#91076,#91077,#91078,#91079,#91080,#91081,#91082,#91083,#91084,#91085,
#91086,#91087,#91088,#91089,#91090,#91091,#91092,#91093,#91094,#91095,#91096,
#91097,#91098,#91099));
#8814=EDGE_LOOP('',(#91100,#91101,#91102,#91103));
#8815=EDGE_LOOP('',(#91104,#91105,#91106,#91107,#91108,#91109,#91110,#91111,
#91112,#91113,#91114,#91115,#91116,#91117,#91118,#91119,#91120,#91121,#91122,
#91123,#91124,#91125,#91126,#91127,#91128,#91129,#91130,#91131,#91132,#91133,
#91134,#91135,#91136,#91137,#91138,#91139,#91140,#91141,#91142,#91143,#91144,
#91145,#91146,#91147));
#8816=EDGE_LOOP('',(#91148,#91149,#91150,#91151));
#8817=EDGE_LOOP('',(#91152,#91153,#91154,#91155,#91156,#91157,#91158,#91159,
#91160,#91161,#91162,#91163,#91164,#91165,#91166,#91167,#91168,#91169,#91170,
#91171,#91172,#91173,#91174,#91175,#91176,#91177,#91178,#91179,#91180,#91181,
#91182,#91183,#91184,#91185,#91186,#91187,#91188,#91189,#91190,#91191,#91192,
#91193,#91194,#91195));
#8818=EDGE_LOOP('',(#91196,#91197,#91198,#91199));
#8819=EDGE_LOOP('',(#91200,#91201,#91202,#91203,#91204,#91205,#91206,#91207,
#91208,#91209,#91210,#91211,#91212,#91213,#91214,#91215,#91216,#91217,#91218,
#91219,#91220,#91221,#91222,#91223,#91224,#91225,#91226,#91227,#91228,#91229,
#91230,#91231,#91232,#91233,#91234,#91235,#91236,#91237,#91238,#91239,#91240,
#91241,#91242,#91243));
#8820=EDGE_LOOP('',(#91244,#91245,#91246,#91247));
#8821=EDGE_LOOP('',(#91248,#91249,#91250,#91251,#91252,#91253,#91254,#91255,
#91256,#91257,#91258,#91259,#91260,#91261,#91262,#91263,#91264,#91265,#91266,
#91267,#91268,#91269,#91270,#91271,#91272,#91273,#91274,#91275,#91276,#91277,
#91278,#91279,#91280,#91281,#91282,#91283,#91284,#91285,#91286,#91287,#91288,
#91289,#91290,#91291));
#8822=EDGE_LOOP('',(#91292,#91293,#91294,#91295));
#8823=EDGE_LOOP('',(#91296,#91297,#91298,#91299,#91300,#91301,#91302,#91303,
#91304,#91305,#91306,#91307,#91308,#91309,#91310,#91311,#91312,#91313,#91314,
#91315,#91316,#91317,#91318,#91319,#91320,#91321,#91322,#91323,#91324,#91325,
#91326,#91327,#91328,#91329,#91330,#91331,#91332,#91333,#91334,#91335,#91336,
#91337,#91338,#91339));
#8824=EDGE_LOOP('',(#91340,#91341,#91342,#91343));
#8825=EDGE_LOOP('',(#91344,#91345,#91346,#91347,#91348,#91349,#91350,#91351,
#91352,#91353,#91354,#91355,#91356,#91357,#91358,#91359,#91360,#91361,#91362,
#91363,#91364,#91365,#91366,#91367,#91368,#91369,#91370,#91371,#91372,#91373,
#91374,#91375,#91376,#91377,#91378,#91379,#91380,#91381,#91382,#91383,#91384,
#91385,#91386,#91387));
#8826=EDGE_LOOP('',(#91388,#91389,#91390,#91391));
#8827=EDGE_LOOP('',(#91392,#91393,#91394,#91395,#91396,#91397,#91398,#91399,
#91400,#91401,#91402,#91403,#91404,#91405,#91406,#91407,#91408,#91409,#91410,
#91411,#91412,#91413,#91414,#91415,#91416,#91417,#91418,#91419,#91420,#91421,
#91422,#91423,#91424,#91425,#91426,#91427,#91428,#91429,#91430,#91431,#91432,
#91433,#91434,#91435));
#8828=EDGE_LOOP('',(#91436,#91437,#91438,#91439));
#8829=EDGE_LOOP('',(#91440,#91441,#91442,#91443,#91444,#91445,#91446,#91447,
#91448,#91449,#91450,#91451,#91452,#91453,#91454,#91455,#91456,#91457,#91458,
#91459,#91460,#91461,#91462,#91463,#91464,#91465,#91466,#91467,#91468,#91469,
#91470,#91471,#91472,#91473,#91474,#91475,#91476,#91477,#91478,#91479,#91480,
#91481,#91482,#91483));
#8830=EDGE_LOOP('',(#91484,#91485,#91486,#91487));
#8831=EDGE_LOOP('',(#91488,#91489,#91490,#91491,#91492,#91493,#91494,#91495,
#91496,#91497,#91498,#91499,#91500,#91501,#91502,#91503,#91504,#91505,#91506,
#91507,#91508,#91509,#91510,#91511,#91512,#91513,#91514,#91515,#91516,#91517,
#91518,#91519,#91520,#91521,#91522,#91523,#91524,#91525,#91526,#91527,#91528,
#91529,#91530,#91531));
#8832=EDGE_LOOP('',(#91532,#91533,#91534,#91535));
#8833=EDGE_LOOP('',(#91536,#91537,#91538,#91539,#91540,#91541,#91542,#91543,
#91544,#91545,#91546,#91547,#91548,#91549,#91550,#91551,#91552,#91553,#91554,
#91555,#91556,#91557,#91558,#91559,#91560,#91561,#91562,#91563,#91564,#91565,
#91566,#91567,#91568,#91569,#91570,#91571,#91572,#91573,#91574,#91575,#91576,
#91577,#91578,#91579));
#8834=EDGE_LOOP('',(#91580,#91581,#91582,#91583));
#8835=EDGE_LOOP('',(#91584,#91585,#91586,#91587,#91588,#91589,#91590,#91591,
#91592,#91593,#91594,#91595,#91596,#91597,#91598,#91599,#91600,#91601,#91602,
#91603,#91604,#91605,#91606,#91607,#91608,#91609,#91610,#91611,#91612,#91613,
#91614,#91615,#91616,#91617,#91618,#91619,#91620,#91621,#91622,#91623,#91624,
#91625,#91626,#91627));
#8836=EDGE_LOOP('',(#91628,#91629,#91630,#91631));
#8837=EDGE_LOOP('',(#91632,#91633,#91634,#91635,#91636,#91637,#91638,#91639,
#91640,#91641,#91642,#91643,#91644,#91645,#91646,#91647,#91648,#91649,#91650,
#91651,#91652,#91653,#91654,#91655,#91656,#91657,#91658,#91659,#91660,#91661,
#91662,#91663,#91664,#91665,#91666,#91667,#91668,#91669,#91670,#91671,#91672,
#91673,#91674,#91675));
#8838=EDGE_LOOP('',(#91676,#91677,#91678,#91679));
#8839=EDGE_LOOP('',(#91680,#91681,#91682,#91683,#91684,#91685,#91686,#91687,
#91688,#91689,#91690,#91691,#91692,#91693,#91694,#91695,#91696,#91697,#91698,
#91699,#91700,#91701,#91702,#91703,#91704,#91705,#91706,#91707,#91708,#91709,
#91710,#91711,#91712,#91713,#91714,#91715,#91716,#91717,#91718,#91719,#91720,
#91721,#91722,#91723));
#8840=EDGE_LOOP('',(#91724,#91725,#91726,#91727,#91728,#91729,#91730,#91731));
#8841=EDGE_LOOP('',(#91732,#91733,#91734,#91735,#91736,#91737,#91738,#91739,
#91740,#91741,#91742,#91743,#91744,#91745,#91746,#91747,#91748,#91749,#91750,
#91751,#91752,#91753,#91754,#91755,#91756,#91757,#91758,#91759,#91760,#91761,
#91762,#91763,#91764,#91765,#91766,#91767,#91768,#91769,#91770,#91771,#91772,
#91773,#91774,#91775));
#8842=EDGE_LOOP('',(#91776,#91777,#91778,#91779));
#8843=EDGE_LOOP('',(#91780,#91781,#91782,#91783));
#8844=EDGE_LOOP('',(#91784,#91785,#91786,#91787));
#8845=EDGE_LOOP('',(#91788,#91789,#91790,#91791));
#8846=EDGE_LOOP('',(#91792,#91793,#91794,#91795));
#8847=EDGE_LOOP('',(#91796,#91797,#91798,#91799,#91800));
#8848=EDGE_LOOP('',(#91801,#91802,#91803,#91804));
#8849=EDGE_LOOP('',(#91805,#91806,#91807,#91808));
#8850=EDGE_LOOP('',(#91809,#91810,#91811,#91812));
#8851=EDGE_LOOP('',(#91813,#91814,#91815,#91816));
#8852=EDGE_LOOP('',(#91817,#91818,#91819,#91820));
#8853=EDGE_LOOP('',(#91821,#91822,#91823,#91824));
#8854=EDGE_LOOP('',(#91825,#91826,#91827,#91828));
#8855=EDGE_LOOP('',(#91829,#91830,#91831,#91832));
#8856=EDGE_LOOP('',(#91833,#91834,#91835,#91836));
#8857=EDGE_LOOP('',(#91837,#91838,#91839,#91840));
#8858=EDGE_LOOP('',(#91841,#91842,#91843,#91844));
#8859=EDGE_LOOP('',(#91845,#91846,#91847,#91848));
#8860=EDGE_LOOP('',(#91849,#91850,#91851,#91852));
#8861=EDGE_LOOP('',(#91853,#91854,#91855,#91856));
#8862=EDGE_LOOP('',(#91857,#91858,#91859,#91860));
#8863=EDGE_LOOP('',(#91861,#91862,#91863,#91864));
#8864=EDGE_LOOP('',(#91865,#91866,#91867,#91868));
#8865=EDGE_LOOP('',(#91869,#91870,#91871,#91872));
#8866=EDGE_LOOP('',(#91873,#91874,#91875,#91876));
#8867=EDGE_LOOP('',(#91877,#91878,#91879,#91880));
#8868=EDGE_LOOP('',(#91881,#91882,#91883,#91884));
#8869=EDGE_LOOP('',(#91885,#91886,#91887,#91888));
#8870=EDGE_LOOP('',(#91889,#91890,#91891,#91892));
#8871=EDGE_LOOP('',(#91893,#91894,#91895,#91896));
#8872=EDGE_LOOP('',(#91897,#91898,#91899,#91900));
#8873=EDGE_LOOP('',(#91901,#91902,#91903,#91904));
#8874=EDGE_LOOP('',(#91905,#91906,#91907,#91908));
#8875=EDGE_LOOP('',(#91909,#91910,#91911,#91912));
#8876=EDGE_LOOP('',(#91913,#91914,#91915,#91916));
#8877=EDGE_LOOP('',(#91917,#91918,#91919,#91920));
#8878=EDGE_LOOP('',(#91921,#91922,#91923,#91924));
#8879=EDGE_LOOP('',(#91925,#91926,#91927,#91928));
#8880=EDGE_LOOP('',(#91929,#91930,#91931,#91932));
#8881=EDGE_LOOP('',(#91933,#91934,#91935,#91936));
#8882=EDGE_LOOP('',(#91937,#91938,#91939,#91940));
#8883=EDGE_LOOP('',(#91941,#91942,#91943,#91944));
#8884=EDGE_LOOP('',(#91945,#91946,#91947,#91948));
#8885=EDGE_LOOP('',(#91949,#91950,#91951,#91952));
#8886=EDGE_LOOP('',(#91953,#91954,#91955,#91956));
#8887=EDGE_LOOP('',(#91957,#91958,#91959,#91960));
#8888=EDGE_LOOP('',(#91961,#91962,#91963,#91964));
#8889=EDGE_LOOP('',(#91965,#91966,#91967,#91968));
#8890=EDGE_LOOP('',(#91969,#91970,#91971,#91972));
#8891=EDGE_LOOP('',(#91973,#91974,#91975,#91976));
#8892=EDGE_LOOP('',(#91977,#91978,#91979,#91980));
#8893=EDGE_LOOP('',(#91981,#91982,#91983,#91984));
#8894=EDGE_LOOP('',(#91985,#91986,#91987,#91988));
#8895=EDGE_LOOP('',(#91989,#91990,#91991,#91992));
#8896=EDGE_LOOP('',(#91993,#91994,#91995,#91996));
#8897=EDGE_LOOP('',(#91997,#91998,#91999,#92000));
#8898=EDGE_LOOP('',(#92001,#92002,#92003,#92004));
#8899=EDGE_LOOP('',(#92005,#92006,#92007,#92008));
#8900=EDGE_LOOP('',(#92009,#92010,#92011,#92012));
#8901=EDGE_LOOP('',(#92013,#92014,#92015,#92016));
#8902=EDGE_LOOP('',(#92017,#92018,#92019,#92020));
#8903=EDGE_LOOP('',(#92021,#92022,#92023,#92024));
#8904=EDGE_LOOP('',(#92025,#92026,#92027,#92028));
#8905=EDGE_LOOP('',(#92029,#92030,#92031,#92032));
#8906=EDGE_LOOP('',(#92033,#92034,#92035,#92036));
#8907=EDGE_LOOP('',(#92037,#92038,#92039,#92040));
#8908=EDGE_LOOP('',(#92041,#92042,#92043,#92044));
#8909=EDGE_LOOP('',(#92045,#92046,#92047,#92048));
#8910=EDGE_LOOP('',(#92049,#92050,#92051,#92052));
#8911=EDGE_LOOP('',(#92053,#92054,#92055,#92056));
#8912=EDGE_LOOP('',(#92057,#92058,#92059,#92060));
#8913=EDGE_LOOP('',(#92061,#92062,#92063,#92064));
#8914=EDGE_LOOP('',(#92065,#92066,#92067,#92068));
#8915=EDGE_LOOP('',(#92069,#92070,#92071,#92072));
#8916=EDGE_LOOP('',(#92073,#92074,#92075,#92076));
#8917=EDGE_LOOP('',(#92077,#92078,#92079,#92080));
#8918=EDGE_LOOP('',(#92081,#92082,#92083,#92084));
#8919=EDGE_LOOP('',(#92085,#92086,#92087,#92088));
#8920=EDGE_LOOP('',(#92089,#92090,#92091,#92092));
#8921=EDGE_LOOP('',(#92093,#92094,#92095,#92096));
#8922=EDGE_LOOP('',(#92097,#92098,#92099,#92100));
#8923=EDGE_LOOP('',(#92101,#92102,#92103,#92104));
#8924=EDGE_LOOP('',(#92105,#92106,#92107,#92108));
#8925=EDGE_LOOP('',(#92109,#92110,#92111,#92112));
#8926=EDGE_LOOP('',(#92113,#92114,#92115,#92116));
#8927=EDGE_LOOP('',(#92117,#92118,#92119,#92120));
#8928=EDGE_LOOP('',(#92121,#92122,#92123,#92124));
#8929=EDGE_LOOP('',(#92125,#92126,#92127,#92128));
#8930=EDGE_LOOP('',(#92129,#92130,#92131,#92132));
#8931=EDGE_LOOP('',(#92133,#92134,#92135,#92136));
#8932=EDGE_LOOP('',(#92137,#92138,#92139,#92140));
#8933=EDGE_LOOP('',(#92141,#92142,#92143,#92144));
#8934=EDGE_LOOP('',(#92145,#92146,#92147,#92148));
#8935=EDGE_LOOP('',(#92149,#92150,#92151,#92152));
#8936=EDGE_LOOP('',(#92153,#92154,#92155,#92156));
#8937=EDGE_LOOP('',(#92157,#92158,#92159,#92160));
#8938=EDGE_LOOP('',(#92161,#92162,#92163,#92164));
#8939=EDGE_LOOP('',(#92165,#92166,#92167,#92168));
#8940=EDGE_LOOP('',(#92169,#92170,#92171,#92172));
#8941=EDGE_LOOP('',(#92173,#92174,#92175,#92176));
#8942=EDGE_LOOP('',(#92177,#92178,#92179,#92180));
#8943=EDGE_LOOP('',(#92181,#92182,#92183,#92184));
#8944=EDGE_LOOP('',(#92185,#92186,#92187,#92188));
#8945=EDGE_LOOP('',(#92189,#92190,#92191,#92192));
#8946=EDGE_LOOP('',(#92193,#92194,#92195,#92196));
#8947=EDGE_LOOP('',(#92197,#92198,#92199,#92200));
#8948=EDGE_LOOP('',(#92201,#92202,#92203,#92204));
#8949=EDGE_LOOP('',(#92205,#92206,#92207,#92208));
#8950=EDGE_LOOP('',(#92209,#92210,#92211,#92212));
#8951=EDGE_LOOP('',(#92213,#92214,#92215,#92216));
#8952=EDGE_LOOP('',(#92217,#92218,#92219,#92220));
#8953=EDGE_LOOP('',(#92221,#92222,#92223,#92224));
#8954=EDGE_LOOP('',(#92225,#92226,#92227,#92228));
#8955=EDGE_LOOP('',(#92229,#92230,#92231,#92232));
#8956=EDGE_LOOP('',(#92233,#92234,#92235,#92236));
#8957=EDGE_LOOP('',(#92237,#92238,#92239,#92240));
#8958=EDGE_LOOP('',(#92241,#92242,#92243,#92244));
#8959=EDGE_LOOP('',(#92245,#92246,#92247,#92248));
#8960=EDGE_LOOP('',(#92249,#92250,#92251,#92252));
#8961=EDGE_LOOP('',(#92253,#92254,#92255,#92256));
#8962=EDGE_LOOP('',(#92257,#92258,#92259,#92260));
#8963=EDGE_LOOP('',(#92261,#92262,#92263,#92264));
#8964=EDGE_LOOP('',(#92265,#92266,#92267,#92268));
#8965=EDGE_LOOP('',(#92269,#92270,#92271,#92272));
#8966=EDGE_LOOP('',(#92273,#92274,#92275,#92276));
#8967=EDGE_LOOP('',(#92277,#92278,#92279,#92280));
#8968=EDGE_LOOP('',(#92281,#92282,#92283,#92284));
#8969=EDGE_LOOP('',(#92285,#92286,#92287,#92288));
#8970=EDGE_LOOP('',(#92289,#92290,#92291,#92292));
#8971=EDGE_LOOP('',(#92293,#92294,#92295,#92296));
#8972=EDGE_LOOP('',(#92297,#92298,#92299,#92300));
#8973=EDGE_LOOP('',(#92301,#92302,#92303,#92304));
#8974=EDGE_LOOP('',(#92305,#92306,#92307,#92308));
#8975=EDGE_LOOP('',(#92309,#92310,#92311,#92312));
#8976=EDGE_LOOP('',(#92313,#92314,#92315,#92316));
#8977=EDGE_LOOP('',(#92317,#92318,#92319,#92320));
#8978=EDGE_LOOP('',(#92321,#92322,#92323,#92324));
#8979=EDGE_LOOP('',(#92325,#92326,#92327,#92328));
#8980=EDGE_LOOP('',(#92329,#92330,#92331,#92332));
#8981=EDGE_LOOP('',(#92333,#92334,#92335,#92336));
#8982=EDGE_LOOP('',(#92337,#92338,#92339,#92340));
#8983=EDGE_LOOP('',(#92341,#92342,#92343,#92344));
#8984=EDGE_LOOP('',(#92345,#92346,#92347,#92348));
#8985=EDGE_LOOP('',(#92349,#92350,#92351,#92352));
#8986=EDGE_LOOP('',(#92353,#92354,#92355,#92356));
#8987=EDGE_LOOP('',(#92357,#92358,#92359,#92360));
#8988=EDGE_LOOP('',(#92361,#92362,#92363,#92364));
#8989=EDGE_LOOP('',(#92365,#92366,#92367,#92368));
#8990=EDGE_LOOP('',(#92369,#92370,#92371,#92372));
#8991=EDGE_LOOP('',(#92373,#92374,#92375,#92376));
#8992=EDGE_LOOP('',(#92377,#92378,#92379,#92380));
#8993=EDGE_LOOP('',(#92381,#92382,#92383,#92384));
#8994=EDGE_LOOP('',(#92385,#92386,#92387,#92388));
#8995=EDGE_LOOP('',(#92389,#92390,#92391,#92392));
#8996=EDGE_LOOP('',(#92393,#92394,#92395,#92396));
#8997=EDGE_LOOP('',(#92397,#92398,#92399,#92400));
#8998=EDGE_LOOP('',(#92401,#92402,#92403,#92404));
#8999=EDGE_LOOP('',(#92405,#92406,#92407,#92408));
#9000=EDGE_LOOP('',(#92409,#92410,#92411,#92412));
#9001=EDGE_LOOP('',(#92413,#92414,#92415,#92416));
#9002=EDGE_LOOP('',(#92417,#92418,#92419,#92420));
#9003=EDGE_LOOP('',(#92421,#92422,#92423,#92424));
#9004=EDGE_LOOP('',(#92425,#92426,#92427,#92428));
#9005=EDGE_LOOP('',(#92429,#92430,#92431,#92432));
#9006=EDGE_LOOP('',(#92433,#92434,#92435,#92436));
#9007=EDGE_LOOP('',(#92437,#92438,#92439,#92440));
#9008=EDGE_LOOP('',(#92441,#92442,#92443,#92444));
[truncated: 9,752,251 more chars]
