# Supplementary material for: Capillaric field effect transistors
Source: Microsyst Nanoeng. 2022 Mar 21;8:33. doi: 10.1038/s41378-022-00360-8 (PMC8934874; doi:10.1038/s41378-022-00360-8)
Supplement: Supplementary file 5 — CAD File 4 [file 41378_2022_360_MOESM5_ESM.txt]

ISO-10303-21;
HEADER;
/* Generated by software containing ST-Developer
 * from STEP Tools, Inc. (www.steptools.com) 
 */

FILE_DESCRIPTION(
/* description */ (''),
/* implementation_level */ '2;1');

FILE_NAME(
/* name */ 
'//file/Usersv$/vmn15/Home/Downloads/Elveflow QP curve Chip Z002 v1.st
ep',
/* time_stamp */ '2021-11-30T10:51:50+13:00',
/* author */ (''),
/* organization */ (''),
/* preprocessor_version */ 'ST-DEVELOPER v18.1',
/* originating_system */ 'Autodesk Translation Framework v10.10.0.1391',

/* authorisation */ '');

FILE_SCHEMA (('AUTOMOTIVE_DESIGN { 1 0 10303 214 3 1 1 }'));
ENDSEC;

DATA;
#10=MECHANICAL_DESIGN_GEOMETRIC_PRESENTATION_REPRESENTATION('',(#13),#10048);
#11=SHAPE_REPRESENTATION_RELATIONSHIP('SRR','None',#10055,#12);
#12=ADVANCED_BREP_SHAPE_REPRESENTATION('',(#14),#10047);
#13=STYLED_ITEM('',(#10064),#14);
#14=MANIFOLD_SOLID_BREP('Body1',#5644);
#15=FACE_BOUND('',#954,.T.);
#16=FACE_BOUND('',#976,.T.);
#17=FACE_BOUND('',#1014,.T.);
#18=FACE_BOUND('',#1015,.T.);
#19=FACE_BOUND('',#1016,.T.);
#20=FACE_BOUND('',#1017,.T.);
#21=FACE_BOUND('',#1018,.T.);
#22=FACE_BOUND('',#1019,.T.);
#23=FACE_BOUND('',#1020,.T.);
#24=FACE_BOUND('',#1021,.T.);
#25=FACE_BOUND('',#1022,.T.);
#26=FACE_BOUND('',#1023,.T.);
#27=FACE_BOUND('',#1024,.T.);
#28=FACE_BOUND('',#1025,.T.);
#29=B_SPLINE_CURVE_WITH_KNOTS('',3,(#8578,#8579,#8580,#8581,#8582),
 .UNSPECIFIED.,.F.,.F.,(4,1,4),(0.,0.0156273289792074,0.0315861002300553),
 .UNSPECIFIED.);
#30=B_SPLINE_CURVE_WITH_KNOTS('',3,(#8586,#8587,#8588,#8589,#8590),
 .UNSPECIFIED.,.F.,.F.,(4,1,4),(0.,0.0156273289792074,0.0315861002300553),
 .UNSPECIFIED.);
#31=B_SPLINE_CURVE_WITH_KNOTS('',3,(#8603,#8604,#8605,#8606,#8607),
 .UNSPECIFIED.,.F.,.F.,(4,1,4),(0.,0.0177331336548055,0.0340046186485116),
 .UNSPECIFIED.);
#32=B_SPLINE_CURVE_WITH_KNOTS('',3,(#8610,#8611,#8612,#8613,#8614),
 .UNSPECIFIED.,.F.,.F.,(4,1,4),(0.,0.0177331336548055,0.0340046186485116),
 .UNSPECIFIED.);
#33=B_SPLINE_CURVE_WITH_KNOTS('',3,(#8626,#8627,#8628,#8629,#8630),
 .UNSPECIFIED.,.F.,.F.,(4,1,4),(0.,0.0412003590110295,0.0672194594598681),
 .UNSPECIFIED.);
#34=B_SPLINE_CURVE_WITH_KNOTS('',3,(#8633,#8634,#8635,#8636,#8637),
 .UNSPECIFIED.,.F.,.F.,(4,1,4),(0.,0.0412003590110295,0.0672194594598681),
 .UNSPECIFIED.);
#35=B_SPLINE_CURVE_WITH_KNOTS('',3,(#8649,#8650,#8651,#8652,#8653),
 .UNSPECIFIED.,.F.,.F.,(4,1,4),(0.,0.0260512498069869,0.0670814746403907),
 .UNSPECIFIED.);
#36=B_SPLINE_CURVE_WITH_KNOTS('',3,(#8656,#8657,#8658,#8659,#8660),
 .UNSPECIFIED.,.F.,.F.,(4,1,4),(0.,0.0260512498069869,0.0670814746403907),
 .UNSPECIFIED.);
#37=B_SPLINE_CURVE_WITH_KNOTS('',3,(#8672,#8673,#8674,#8675,#8676),
 .UNSPECIFIED.,.F.,.F.,(4,1,4),(0.,0.0160820432094261,0.0338362554241491),
 .UNSPECIFIED.);
#38=B_SPLINE_CURVE_WITH_KNOTS('',3,(#8679,#8680,#8681,#8682,#8683),
 .UNSPECIFIED.,.F.,.F.,(4,1,4),(0.,0.0160820432094261,0.0338362554241491),
 .UNSPECIFIED.);
#39=B_SPLINE_CURVE_WITH_KNOTS('',3,(#8695,#8696,#8697,#8698,#8699),
 .UNSPECIFIED.,.F.,.F.,(4,1,4),(0.,0.017757967668492,0.0338643556242223),
 .UNSPECIFIED.);
#40=B_SPLINE_CURVE_WITH_KNOTS('',3,(#8702,#8703,#8704,#8705,#8706),
 .UNSPECIFIED.,.F.,.F.,(4,1,4),(0.,0.017757967668492,0.0338643556242223),
 .UNSPECIFIED.);
#41=B_SPLINE_CURVE_WITH_KNOTS('',3,(#8718,#8719,#8720,#8721,#8722),
 .UNSPECIFIED.,.F.,.F.,(4,1,4),(0.,0.0411299050106382,0.0671793594649266),
 .UNSPECIFIED.);
#42=B_SPLINE_CURVE_WITH_KNOTS('',3,(#8725,#8726,#8727,#8728,#8729),
 .UNSPECIFIED.,.F.,.F.,(4,1,4),(0.,0.0411299050106382,0.0671793594649266),
 .UNSPECIFIED.);
#43=B_SPLINE_CURVE_WITH_KNOTS('',3,(#8740,#8741,#8742,#8743,#8744),
 .UNSPECIFIED.,.F.,.F.,(4,1,4),(0.,0.0277083913427093,0.069336920889885),
 .UNSPECIFIED.);
#44=B_SPLINE_CURVE_WITH_KNOTS('',3,(#8745,#8746,#8747,#8748,#8749),
 .UNSPECIFIED.,.F.,.F.,(4,1,4),(0.,0.0277083913427093,0.069336920889885),
 .UNSPECIFIED.);
#45=B_SPLINE_CURVE_WITH_KNOTS('',3,(#8762,#8763,#8764,#8765,#8766),
 .UNSPECIFIED.,.F.,.F.,(4,1,4),(0.,0.0263338853557168,0.0513634533905698),
 .UNSPECIFIED.);
#46=B_SPLINE_CURVE_WITH_KNOTS('',3,(#8770,#8771,#8772,#8773,#8774),
 .UNSPECIFIED.,.F.,.F.,(4,1,4),(0.,0.0263338853557168,0.0513634533905698),
 .UNSPECIFIED.);
#47=B_SPLINE_CURVE_WITH_KNOTS('',3,(#8787,#8788,#8789,#8790,#8791),
 .UNSPECIFIED.,.F.,.F.,(4,1,4),(0.,0.0184660483522147,0.0387339754657764),
 .UNSPECIFIED.);
#48=B_SPLINE_CURVE_WITH_KNOTS('',3,(#8794,#8795,#8796,#8797,#8798),
 .UNSPECIFIED.,.F.,.F.,(4,1,4),(0.,0.0184660483522147,0.0387339754657764),
 .UNSPECIFIED.);
#49=B_SPLINE_CURVE_WITH_KNOTS('',3,(#8810,#8811,#8812,#8813,#8814),
 .UNSPECIFIED.,.F.,.F.,(4,1,4),(0.,0.021160984120192,0.0402484336518708),
 .UNSPECIFIED.);
#50=B_SPLINE_CURVE_WITH_KNOTS('',3,(#8817,#8818,#8819,#8820,#8821),
 .UNSPECIFIED.,.F.,.F.,(4,1,4),(0.,0.021160984120192,0.0402484336518708),
 .UNSPECIFIED.);
#51=B_SPLINE_CURVE_WITH_KNOTS('',3,(#8833,#8834,#8835,#8836,#8837),
 .UNSPECIFIED.,.F.,.F.,(4,1,4),(0.,0.0318725812096481,0.0575206506420126),
 .UNSPECIFIED.);
#52=B_SPLINE_CURVE_WITH_KNOTS('',3,(#8840,#8841,#8842,#8843,#8844),
 .UNSPECIFIED.,.F.,.F.,(4,1,4),(0.,0.0318725812096481,0.0575206506420126),
 .UNSPECIFIED.);
#53=B_SPLINE_CURVE_WITH_KNOTS('',3,(#8856,#8857,#8858,#8859,#8860),
 .UNSPECIFIED.,.F.,.F.,(4,1,4),(0.,0.0208078446275976,0.0475028129722044),
 .UNSPECIFIED.);
#54=B_SPLINE_CURVE_WITH_KNOTS('',3,(#8863,#8864,#8865,#8866,#8867),
 .UNSPECIFIED.,.F.,.F.,(4,1,4),(0.,0.0208078446275976,0.0475028129722044),
 .UNSPECIFIED.);
#55=B_SPLINE_CURVE_WITH_KNOTS('',3,(#8879,#8880,#8881,#8882,#8883),
 .UNSPECIFIED.,.F.,.F.,(4,1,4),(0.,0.0152400732367351,0.0323350063578077),
 .UNSPECIFIED.);
#56=B_SPLINE_CURVE_WITH_KNOTS('',3,(#8886,#8887,#8888,#8889,#8890),
 .UNSPECIFIED.,.F.,.F.,(4,1,4),(0.,0.0152400732367351,0.0323350063578077),
 .UNSPECIFIED.);
#57=B_SPLINE_CURVE_WITH_KNOTS('',3,(#8902,#8903,#8904,#8905,#8906),
 .UNSPECIFIED.,.F.,.F.,(4,1,4),(0.,0.013599262776269,0.0276475472124624),
 .UNSPECIFIED.);
#58=B_SPLINE_CURVE_WITH_KNOTS('',3,(#8909,#8910,#8911,#8912,#8913),
 .UNSPECIFIED.,.F.,.F.,(4,1,4),(0.,0.013599262776269,0.0276475472124624),
 .UNSPECIFIED.);
#59=B_SPLINE_CURVE_WITH_KNOTS('',3,(#8925,#8926,#8927,#8928,#8929),
 .UNSPECIFIED.,.F.,.F.,(4,1,4),(0.,0.0151975700848867,0.0292169604836668),
 .UNSPECIFIED.);
#60=B_SPLINE_CURVE_WITH_KNOTS('',3,(#8932,#8933,#8934,#8935,#8936),
 .UNSPECIFIED.,.F.,.F.,(4,1,4),(0.,0.0151975700848867,0.0292169604836668),
 .UNSPECIFIED.);
#61=B_SPLINE_CURVE_WITH_KNOTS('',3,(#8948,#8949,#8950,#8951,#8952),
 .UNSPECIFIED.,.F.,.F.,(4,1,4),(0.,0.0185260345346327,0.0387264805048257),
 .UNSPECIFIED.);
#62=B_SPLINE_CURVE_WITH_KNOTS('',3,(#8955,#8956,#8957,#8958,#8959),
 .UNSPECIFIED.,.F.,.F.,(4,1,4),(0.,0.0185260345346327,0.0387264805048257),
 .UNSPECIFIED.);
#63=B_SPLINE_CURVE_WITH_KNOTS('',3,(#8971,#8972,#8973,#8974,#8975),
 .UNSPECIFIED.,.F.,.F.,(4,1,4),(0.,0.0212518207913598,0.0402429858323792),
 .UNSPECIFIED.);
#64=B_SPLINE_CURVE_WITH_KNOTS('',3,(#8978,#8979,#8980,#8981,#8982),
 .UNSPECIFIED.,.F.,.F.,(4,1,4),(0.,0.0212518207913598,0.0402429858323792),
 .UNSPECIFIED.);
#65=B_SPLINE_CURVE_WITH_KNOTS('',3,(#8994,#8995,#8996,#8997,#8998),
 .UNSPECIFIED.,.F.,.F.,(4,1,4),(0.,0.0320428519606752,0.0576575962021236),
 .UNSPECIFIED.);
#66=B_SPLINE_CURVE_WITH_KNOTS('',3,(#9001,#9002,#9003,#9004,#9005),
 .UNSPECIFIED.,.F.,.F.,(4,1,4),(0.,0.0320428519606752,0.0576575962021236),
 .UNSPECIFIED.);
#67=B_SPLINE_CURVE_WITH_KNOTS('',3,(#9016,#9017,#9018,#9019,#9020),
 .UNSPECIFIED.,.F.,.F.,(4,1,4),(0.,0.0360088378855397,0.0847596271595642),
 .UNSPECIFIED.);
#68=B_SPLINE_CURVE_WITH_KNOTS('',3,(#9021,#9022,#9023,#9024,#9025),
 .UNSPECIFIED.,.F.,.F.,(4,1,4),(0.,0.0360088378855397,0.0847596271595642),
 .UNSPECIFIED.);
#69=B_SPLINE_CURVE_WITH_KNOTS('',3,(#9039,#9040,#9041,#9042,#9043),
 .UNSPECIFIED.,.F.,.F.,(4,1,4),(0.,0.0156272999699697,0.0315860822395753),
 .UNSPECIFIED.);
#70=B_SPLINE_CURVE_WITH_KNOTS('',3,(#9047,#9048,#9049,#9050,#9051),
 .UNSPECIFIED.,.F.,.F.,(4,1,4),(0.,0.0156272999699697,0.0315860822395753),
 .UNSPECIFIED.);
#71=B_SPLINE_CURVE_WITH_KNOTS('',3,(#9064,#9065,#9066,#9067,#9068),
 .UNSPECIFIED.,.F.,.F.,(4,1,4),(0.,0.0177331336548055,0.0340046186485116),
 .UNSPECIFIED.);
#72=B_SPLINE_CURVE_WITH_KNOTS('',3,(#9071,#9072,#9073,#9074,#9075),
 .UNSPECIFIED.,.F.,.F.,(4,1,4),(0.,0.0177331336548055,0.0340046186485116),
 .UNSPECIFIED.);
#73=B_SPLINE_CURVE_WITH_KNOTS('',3,(#9087,#9088,#9089,#9090,#9091),
 .UNSPECIFIED.,.F.,.F.,(4,1,4),(0.,0.0412003590110295,0.0672194694215822),
 .UNSPECIFIED.);
#74=B_SPLINE_CURVE_WITH_KNOTS('',3,(#9094,#9095,#9096,#9097,#9098),
 .UNSPECIFIED.,.F.,.F.,(4,1,4),(0.,0.0412003590110295,0.0672194694215822),
 .UNSPECIFIED.);
#75=B_SPLINE_CURVE_WITH_KNOTS('',3,(#9110,#9111,#9112,#9113,#9114),
 .UNSPECIFIED.,.F.,.F.,(4,1,4),(0.,0.0260512597564074,0.0670814845898112),
 .UNSPECIFIED.);
#76=B_SPLINE_CURVE_WITH_KNOTS('',3,(#9117,#9118,#9119,#9120,#9121),
 .UNSPECIFIED.,.F.,.F.,(4,1,4),(0.,0.0260512597564074,0.0670814845898112),
 .UNSPECIFIED.);
#77=B_SPLINE_CURVE_WITH_KNOTS('',3,(#9133,#9134,#9135,#9136,#9137),
 .UNSPECIFIED.,.F.,.F.,(4,1,4),(0.,0.0160820287988919,0.0338362410136149),
 .UNSPECIFIED.);
#78=B_SPLINE_CURVE_WITH_KNOTS('',3,(#9140,#9141,#9142,#9143,#9144),
 .UNSPECIFIED.,.F.,.F.,(4,1,4),(0.,0.0160820287988919,0.0338362410136149),
 .UNSPECIFIED.);
#79=B_SPLINE_CURVE_WITH_KNOTS('',3,(#9156,#9157,#9158,#9159,#9160),
 .UNSPECIFIED.,.F.,.F.,(4,1,4),(0.,0.017757967668492,0.0338643412039269),
 .UNSPECIFIED.);
#80=B_SPLINE_CURVE_WITH_KNOTS('',3,(#9163,#9164,#9165,#9166,#9167),
 .UNSPECIFIED.,.F.,.F.,(4,1,4),(0.,0.017757967668492,0.0338643412039269),
 .UNSPECIFIED.);
#81=B_SPLINE_CURVE_WITH_KNOTS('',3,(#9179,#9180,#9181,#9182,#9183),
 .UNSPECIFIED.,.F.,.F.,(4,1,4),(0.,0.0411299070865468,0.0671793615408351),
 .UNSPECIFIED.);
#82=B_SPLINE_CURVE_WITH_KNOTS('',3,(#9186,#9187,#9188,#9189,#9190),
 .UNSPECIFIED.,.F.,.F.,(4,1,4),(0.,0.0411299070865468,0.0671793615408351),
 .UNSPECIFIED.);
#83=B_SPLINE_CURVE_WITH_KNOTS('',3,(#9201,#9202,#9203,#9204,#9205),
 .UNSPECIFIED.,.F.,.F.,(4,1,4),(0.,0.0277083862253173,0.0693369180432953),
 .UNSPECIFIED.);
#84=B_SPLINE_CURVE_WITH_KNOTS('',3,(#9206,#9207,#9208,#9209,#9210),
 .UNSPECIFIED.,.F.,.F.,(4,1,4),(0.,0.0277083862253173,0.0693369180432953),
 .UNSPECIFIED.);
#85=B_SPLINE_CURVE_WITH_KNOTS('',3,(#9223,#9224,#9225,#9226,#9227),
 .UNSPECIFIED.,.F.,.F.,(4,1,4),(0.,0.0263338561365978,0.0513634475221885),
 .UNSPECIFIED.);
#86=B_SPLINE_CURVE_WITH_KNOTS('',3,(#9231,#9232,#9233,#9234,#9235),
 .UNSPECIFIED.,.F.,.F.,(4,1,4),(0.,0.0263338561365978,0.0513634475221885),
 .UNSPECIFIED.);
#87=B_SPLINE_CURVE_WITH_KNOTS('',3,(#9248,#9249,#9250,#9251,#9252),
 .UNSPECIFIED.,.F.,.F.,(4,1,4),(0.,0.0184660221511216,0.038733964008978),
 .UNSPECIFIED.);
#88=B_SPLINE_CURVE_WITH_KNOTS('',3,(#9255,#9256,#9257,#9258,#9259),
 .UNSPECIFIED.,.F.,.F.,(4,1,4),(0.,0.0184660221511216,0.038733964008978),
 .UNSPECIFIED.);
#89=B_SPLINE_CURVE_WITH_KNOTS('',3,(#9271,#9272,#9273,#9274,#9275),
 .UNSPECIFIED.,.F.,.F.,(4,1,4),(0.,0.021160996849237,0.0402484463809158),
 .UNSPECIFIED.);
#90=B_SPLINE_CURVE_WITH_KNOTS('',3,(#9278,#9279,#9280,#9281,#9282),
 .UNSPECIFIED.,.F.,.F.,(4,1,4),(0.,0.021160996849237,0.0402484463809158),
 .UNSPECIFIED.);
#91=B_SPLINE_CURVE_WITH_KNOTS('',3,(#9294,#9295,#9296,#9297,#9298),
 .UNSPECIFIED.,.F.,.F.,(4,1,4),(0.,0.0318725828998789,0.0575206460309475),
 .UNSPECIFIED.);
#92=B_SPLINE_CURVE_WITH_KNOTS('',3,(#9301,#9302,#9303,#9304,#9305),
 .UNSPECIFIED.,.F.,.F.,(4,1,4),(0.,0.0318725828998789,0.0575206460309475),
 .UNSPECIFIED.);
#93=B_SPLINE_CURVE_WITH_KNOTS('',3,(#9317,#9318,#9319,#9320,#9321),
 .UNSPECIFIED.,.F.,.F.,(4,1,4),(0.,0.0208078446275976,0.0475028129722044),
 .UNSPECIFIED.);
#94=B_SPLINE_CURVE_WITH_KNOTS('',3,(#9324,#9325,#9326,#9327,#9328),
 .UNSPECIFIED.,.F.,.F.,(4,1,4),(0.,0.0208078446275976,0.0475028129722044),
 .UNSPECIFIED.);
#95=B_SPLINE_CURVE_WITH_KNOTS('',3,(#9340,#9341,#9342,#9343,#9344),
 .UNSPECIFIED.,.F.,.F.,(4,1,4),(0.,0.0152400870427958,0.0323350201638683),
 .UNSPECIFIED.);
#96=B_SPLINE_CURVE_WITH_KNOTS('',3,(#9347,#9348,#9349,#9350,#9351),
 .UNSPECIFIED.,.F.,.F.,(4,1,4),(0.,0.0152400870427958,0.0323350201638683),
 .UNSPECIFIED.);
#97=B_SPLINE_CURVE_WITH_KNOTS('',3,(#9363,#9364,#9365,#9366,#9367),
 .UNSPECIFIED.,.F.,.F.,(4,1,4),(0.,0.013599262776269,0.027647528183353),
 .UNSPECIFIED.);
#98=B_SPLINE_CURVE_WITH_KNOTS('',3,(#9370,#9371,#9372,#9373,#9374),
 .UNSPECIFIED.,.F.,.F.,(4,1,4),(0.,0.013599262776269,0.027647528183353),
 .UNSPECIFIED.);
#99=B_SPLINE_CURVE_WITH_KNOTS('',3,(#9386,#9387,#9388,#9389,#9390),
 .UNSPECIFIED.,.F.,.F.,(4,1,4),(0.,0.0151975848993394,0.0292169752981195),
 .UNSPECIFIED.);
#100=B_SPLINE_CURVE_WITH_KNOTS('',3,(#9393,#9394,#9395,#9396,#9397),
 .UNSPECIFIED.,.F.,.F.,(4,1,4),(0.,0.0151975848993394,0.0292169752981195),
 .UNSPECIFIED.);
#101=B_SPLINE_CURVE_WITH_KNOTS('',3,(#9409,#9410,#9411,#9412,#9413),
 .UNSPECIFIED.,.F.,.F.,(4,1,4),(0.,0.0185260214216457,0.0387264673918387),
 .UNSPECIFIED.);
#102=B_SPLINE_CURVE_WITH_KNOTS('',3,(#9416,#9417,#9418,#9419,#9420),
 .UNSPECIFIED.,.F.,.F.,(4,1,4),(0.,0.0185260214216457,0.0387264673918387),
 .UNSPECIFIED.);
#103=B_SPLINE_CURVE_WITH_KNOTS('',3,(#9432,#9433,#9434,#9435,#9436),
 .UNSPECIFIED.,.F.,.F.,(4,1,4),(0.,0.0212518144062114,0.0402429991969408),
 .UNSPECIFIED.);
#104=B_SPLINE_CURVE_WITH_KNOTS('',3,(#9439,#9440,#9441,#9442,#9443),
 .UNSPECIFIED.,.F.,.F.,(4,1,4),(0.,0.0212518144062114,0.0402429991969408),
 .UNSPECIFIED.);
#105=B_SPLINE_CURVE_WITH_KNOTS('',3,(#9455,#9456,#9457,#9458,#9459),
 .UNSPECIFIED.,.F.,.F.,(4,1,4),(0.,0.0320428536419243,0.0576575947286302),
 .UNSPECIFIED.);
#106=B_SPLINE_CURVE_WITH_KNOTS('',3,(#9462,#9463,#9464,#9465,#9466),
 .UNSPECIFIED.,.F.,.F.,(4,1,4),(0.,0.0320428536419243,0.0576575947286302),
 .UNSPECIFIED.);
#107=B_SPLINE_CURVE_WITH_KNOTS('',3,(#9477,#9478,#9479,#9480,#9481),
 .UNSPECIFIED.,.F.,.F.,(4,1,4),(0.,0.0360088317459927,0.0847596240432638),
 .UNSPECIFIED.);
#108=B_SPLINE_CURVE_WITH_KNOTS('',3,(#9482,#9483,#9484,#9485,#9486),
 .UNSPECIFIED.,.F.,.F.,(4,1,4),(0.,0.0360088317459927,0.0847596240432638),
 .UNSPECIFIED.);
#109=B_SPLINE_CURVE_WITH_KNOTS('',3,(#9500,#9501,#9502,#9503,#9504),
 .UNSPECIFIED.,.F.,.F.,(4,1,4),(0.,0.00872706082575206,0.01683555536835),
 .UNSPECIFIED.);
#110=B_SPLINE_CURVE_WITH_KNOTS('',3,(#9508,#9509,#9510,#9511,#9512),
 .UNSPECIFIED.,.F.,.F.,(4,1,4),(0.,0.00872706082575206,0.01683555536835),
 .UNSPECIFIED.);
#111=B_SPLINE_CURVE_WITH_KNOTS('',3,(#9525,#9526,#9527,#9528,#9529),
 .UNSPECIFIED.,.F.,.F.,(4,1,4),(0.,0.0239200808301617,0.0379861824193219),
 .UNSPECIFIED.);
#112=B_SPLINE_CURVE_WITH_KNOTS('',3,(#9532,#9533,#9534,#9535,#9536),
 .UNSPECIFIED.,.F.,.F.,(4,1,4),(0.,0.0239200808301617,0.0379861824193219),
 .UNSPECIFIED.);
#113=B_SPLINE_CURVE_WITH_KNOTS('',3,(#9548,#9549,#9550,#9551,#9552),
 .UNSPECIFIED.,.F.,.F.,(4,1,4),(0.,0.0214400026595274,0.0516703100503036),
 .UNSPECIFIED.);
#114=B_SPLINE_CURVE_WITH_KNOTS('',3,(#9555,#9556,#9557,#9558,#9559),
 .UNSPECIFIED.,.F.,.F.,(4,1,4),(0.,0.0214400026595274,0.0516703100503036),
 .UNSPECIFIED.);
#115=B_SPLINE_CURVE_WITH_KNOTS('',3,(#9571,#9572,#9573,#9574,#9575),
 .UNSPECIFIED.,.F.,.F.,(4,1,4),(0.,0.0135855170576891,0.0294965609717481),
 .UNSPECIFIED.);
#116=B_SPLINE_CURVE_WITH_KNOTS('',3,(#9578,#9579,#9580,#9581,#9582),
 .UNSPECIFIED.,.F.,.F.,(4,1,4),(0.,0.0135855170576891,0.0294965609717481),
 .UNSPECIFIED.);
#117=B_SPLINE_CURVE_WITH_KNOTS('',3,(#9594,#9595,#9596,#9597,#9598),
 .UNSPECIFIED.,.F.,.F.,(4,1,4),(0.,0.0119662849511254,0.0242310200439546),
 .UNSPECIFIED.);
#118=B_SPLINE_CURVE_WITH_KNOTS('',3,(#9601,#9602,#9603,#9604,#9605),
 .UNSPECIFIED.,.F.,.F.,(4,1,4),(0.,0.0119662849511254,0.0242310200439546),
 .UNSPECIFIED.);
#119=B_SPLINE_CURVE_WITH_KNOTS('',3,(#9617,#9618,#9619,#9620,#9621),
 .UNSPECIFIED.,.F.,.F.,(4,1,4),(0.,0.0218583942003532,0.0439520085228122),
 .UNSPECIFIED.);
#120=B_SPLINE_CURVE_WITH_KNOTS('',3,(#9624,#9625,#9626,#9627,#9628),
 .UNSPECIFIED.,.F.,.F.,(4,1,4),(0.,0.0218583942003532,0.0439520085228122),
 .UNSPECIFIED.);
#121=B_SPLINE_CURVE_WITH_KNOTS('',3,(#9640,#9641,#9642,#9643,#9644),
 .UNSPECIFIED.,.F.,.F.,(4,1,4),(0.,0.0260913905851981,0.049213439577142),
 .UNSPECIFIED.);
#122=B_SPLINE_CURVE_WITH_KNOTS('',3,(#9647,#9648,#9649,#9650,#9651),
 .UNSPECIFIED.,.F.,.F.,(4,1,4),(0.,0.0260913905851981,0.049213439577142),
 .UNSPECIFIED.);
#123=B_SPLINE_CURVE_WITH_KNOTS('',3,(#9663,#9664,#9665,#9666,#9667),
 .UNSPECIFIED.,.F.,.F.,(4,1,4),(0.,0.0227388088666351,0.0486210931071591),
 .UNSPECIFIED.);
#124=B_SPLINE_CURVE_WITH_KNOTS('',3,(#9670,#9671,#9672,#9673,#9674),
 .UNSPECIFIED.,.F.,.F.,(4,1,4),(0.,0.0227388088666351,0.0486210931071591),
 .UNSPECIFIED.);
#125=B_SPLINE_CURVE_WITH_KNOTS('',3,(#9686,#9687,#9688,#9689,#9690),
 .UNSPECIFIED.,.F.,.F.,(4,1,4),(0.,0.0256184812315424,0.0481091017080064),
 .UNSPECIFIED.);
#126=B_SPLINE_CURVE_WITH_KNOTS('',3,(#9693,#9694,#9695,#9696,#9697),
 .UNSPECIFIED.,.F.,.F.,(4,1,4),(0.,0.0256184812315424,0.0481091017080064),
 .UNSPECIFIED.);
#127=B_SPLINE_CURVE_WITH_KNOTS('',3,(#9715,#9716,#9717,#9718,#9719),
 .UNSPECIFIED.,.F.,.F.,(4,1,4),(0.,0.0150071549855775,0.0320134084786057),
 .UNSPECIFIED.);
#128=B_SPLINE_CURVE_WITH_KNOTS('',3,(#9722,#9723,#9724,#9725,#9726),
 .UNSPECIFIED.,.F.,.F.,(4,1,4),(0.,0.0150071549855775,0.0320134084786057),
 .UNSPECIFIED.);
#129=B_SPLINE_CURVE_WITH_KNOTS('',3,(#9738,#9739,#9740,#9741,#9742),
 .UNSPECIFIED.,.F.,.F.,(4,1,4),(0.,0.0161819405698574,0.0309406951294576),
 .UNSPECIFIED.);
#130=B_SPLINE_CURVE_WITH_KNOTS('',3,(#9745,#9746,#9747,#9748,#9749),
 .UNSPECIFIED.,.F.,.F.,(4,1,4),(0.,0.0161819405698574,0.0309406951294576),
 .UNSPECIFIED.);
#131=B_SPLINE_CURVE_WITH_KNOTS('',3,(#9761,#9762,#9763,#9764,#9765),
 .UNSPECIFIED.,.F.,.F.,(4,1,4),(0.,0.0141648477498295,0.0295506362270978),
 .UNSPECIFIED.);
#132=B_SPLINE_CURVE_WITH_KNOTS('',3,(#9768,#9769,#9770,#9771,#9772),
 .UNSPECIFIED.,.F.,.F.,(4,1,4),(0.,0.0141648477498295,0.0295506362270978),
 .UNSPECIFIED.);
#133=B_SPLINE_CURVE_WITH_KNOTS('',3,(#9784,#9785,#9786,#9787,#9788),
 .UNSPECIFIED.,.F.,.F.,(4,1,4),(0.,0.0136921254805399,0.0273192214299343),
 .UNSPECIFIED.);
#134=B_SPLINE_CURVE_WITH_KNOTS('',3,(#9791,#9792,#9793,#9794,#9795),
 .UNSPECIFIED.,.F.,.F.,(4,1,4),(0.,0.0136921254805399,0.0273192214299343),
 .UNSPECIFIED.);
#135=B_SPLINE_CURVE_WITH_KNOTS('',3,(#9807,#9808,#9809,#9810,#9811),
 .UNSPECIFIED.,.F.,.F.,(4,1,4),(0.,0.0175013650491148,0.0321431962005371),
 .UNSPECIFIED.);
#136=B_SPLINE_CURVE_WITH_KNOTS('',3,(#9814,#9815,#9816,#9817,#9818),
 .UNSPECIFIED.,.F.,.F.,(4,1,4),(0.,0.0175013650491148,0.0321431962005371),
 .UNSPECIFIED.);
#137=B_SPLINE_CURVE_WITH_KNOTS('',3,(#9830,#9831,#9832,#9833,#9834),
 .UNSPECIFIED.,.F.,.F.,(4,1,4),(0.,0.0363261835697274,0.0611683518744833),
 .UNSPECIFIED.);
#138=B_SPLINE_CURVE_WITH_KNOTS('',3,(#9837,#9838,#9839,#9840,#9841),
 .UNSPECIFIED.,.F.,.F.,(4,1,4),(0.,0.0363261835697274,0.0611683518744833),
 .UNSPECIFIED.);
#139=B_SPLINE_CURVE_WITH_KNOTS('',3,(#9853,#9854,#9855,#9856,#9857),
 .UNSPECIFIED.,.F.,.F.,(4,1,4),(0.,0.0196340616994694,0.0442429934633232),
 .UNSPECIFIED.);
#140=B_SPLINE_CURVE_WITH_KNOTS('',3,(#9860,#9861,#9862,#9863,#9864),
 .UNSPECIFIED.,.F.,.F.,(4,1,4),(0.,0.0196340616994694,0.0442429934633232),
 .UNSPECIFIED.);
#141=B_SPLINE_CURVE_WITH_KNOTS('',3,(#9876,#9877,#9878,#9879,#9880),
 .UNSPECIFIED.,.F.,.F.,(4,1,4),(0.,0.0149179198156797,0.0312095427256626),
 .UNSPECIFIED.);
#142=B_SPLINE_CURVE_WITH_KNOTS('',3,(#9883,#9884,#9885,#9886,#9887),
 .UNSPECIFIED.,.F.,.F.,(4,1,4),(0.,0.0149179198156797,0.0312095427256626),
 .UNSPECIFIED.);
#143=B_SPLINE_CURVE_WITH_KNOTS('',3,(#9899,#9900,#9901,#9902,#9903),
 .UNSPECIFIED.,.F.,.F.,(4,1,4),(0.,0.00871644443346059,0.0173793230100247),
 .UNSPECIFIED.);
#144=B_SPLINE_CURVE_WITH_KNOTS('',3,(#9906,#9907,#9908,#9909,#9910),
 .UNSPECIFIED.,.F.,.F.,(4,1,4),(0.,0.00871644443346059,0.0173793230100247),
 .UNSPECIFIED.);
#145=B_SPLINE_CURVE_WITH_KNOTS('',3,(#9989,#9990,#9991,#9992,#9993),
 .UNSPECIFIED.,.F.,.F.,(4,1,4),(0.,0.0166116139102379,0.0315290251990028),
 .UNSPECIFIED.);
#146=B_SPLINE_CURVE_WITH_KNOTS('',3,(#9996,#9997,#9998,#9999,#10000),
 .UNSPECIFIED.,.F.,.F.,(4,1,4),(0.,0.0166116139102379,0.0315290251990028),
 .UNSPECIFIED.);
#147=B_SPLINE_SURFACE_WITH_KNOTS('',3,1,((#8566,#8567),(#8568,#8569),(#8570,
#8571),(#8572,#8573),(#8574,#8575)),.UNSPECIFIED.,.F.,.F.,.F.,(4,1,4),(2,
2),(0.,0.0156273289792074,0.0315861002300553),(0.,0.02),.UNSPECIFIED.);
#148=B_SPLINE_SURFACE_WITH_KNOTS('',3,1,((#8592,#8593),(#8594,#8595),(#8596,
#8597),(#8598,#8599),(#8600,#8601)),.UNSPECIFIED.,.F.,.F.,.F.,(4,1,4),(2,
2),(0.,0.0177331336548055,0.0340046186485116),(0.,0.02),.UNSPECIFIED.);
#149=B_SPLINE_SURFACE_WITH_KNOTS('',3,1,((#8615,#8616),(#8617,#8618),(#8619,
#8620),(#8621,#8622),(#8623,#8624)),.UNSPECIFIED.,.F.,.F.,.F.,(4,1,4),(2,
2),(0.,0.0412003590110295,0.0672194594598681),(0.,0.02),.UNSPECIFIED.);
#150=B_SPLINE_SURFACE_WITH_KNOTS('',3,1,((#8638,#8639),(#8640,#8641),(#8642,
#8643),(#8644,#8645),(#8646,#8647)),.UNSPECIFIED.,.F.,.F.,.F.,(4,1,4),(2,
2),(0.,0.0260512498069869,0.0670814746403907),(0.,0.02),.UNSPECIFIED.);
#151=B_SPLINE_SURFACE_WITH_KNOTS('',3,1,((#8661,#8662),(#8663,#8664),(#8665,
#8666),(#8667,#8668),(#8669,#8670)),.UNSPECIFIED.,.F.,.F.,.F.,(4,1,4),(2,
2),(0.,0.0160820432094261,0.0338362554241491),(0.,0.02),.UNSPECIFIED.);
#152=B_SPLINE_SURFACE_WITH_KNOTS('',3,1,((#8684,#8685),(#8686,#8687),(#8688,
#8689),(#8690,#8691),(#8692,#8693)),.UNSPECIFIED.,.F.,.F.,.F.,(4,1,4),(2,
2),(0.,0.017757967668492,0.0338643556242223),(0.,0.02),.UNSPECIFIED.);
#153=B_SPLINE_SURFACE_WITH_KNOTS('',3,1,((#8707,#8708),(#8709,#8710),(#8711,
#8712),(#8713,#8714),(#8715,#8716)),.UNSPECIFIED.,.F.,.F.,.F.,(4,1,4),(2,
2),(0.,0.0411299050106382,0.0671793594649266),(0.,0.02),.UNSPECIFIED.);
#154=B_SPLINE_SURFACE_WITH_KNOTS('',3,1,((#8730,#8731),(#8732,#8733),(#8734,
#8735),(#8736,#8737),(#8738,#8739)),.UNSPECIFIED.,.F.,.F.,.F.,(4,1,4),(2,
2),(0.,0.0277083913427093,0.069336920889885),(0.,0.02),.UNSPECIFIED.);
#155=B_SPLINE_SURFACE_WITH_KNOTS('',3,1,((#8750,#8751),(#8752,#8753),(#8754,
#8755),(#8756,#8757),(#8758,#8759)),.UNSPECIFIED.,.F.,.F.,.F.,(4,1,4),(2,
2),(0.,0.0263338853557168,0.0513634533905698),(0.,0.02),.UNSPECIFIED.);
#156=B_SPLINE_SURFACE_WITH_KNOTS('',3,1,((#8776,#8777),(#8778,#8779),(#8780,
#8781),(#8782,#8783),(#8784,#8785)),.UNSPECIFIED.,.F.,.F.,.F.,(4,1,4),(2,
2),(0.,0.0184660483522147,0.0387339754657764),(0.,0.02),.UNSPECIFIED.);
#157=B_SPLINE_SURFACE_WITH_KNOTS('',3,1,((#8799,#8800),(#8801,#8802),(#8803,
#8804),(#8805,#8806),(#8807,#8808)),.UNSPECIFIED.,.F.,.F.,.F.,(4,1,4),(2,
2),(0.,0.021160984120192,0.0402484336518708),(0.,0.02),.UNSPECIFIED.);
#158=B_SPLINE_SURFACE_WITH_KNOTS('',3,1,((#8822,#8823),(#8824,#8825),(#8826,
#8827),(#8828,#8829),(#8830,#8831)),.UNSPECIFIED.,.F.,.F.,.F.,(4,1,4),(2,
2),(0.,0.0318725812096481,0.0575206506420126),(0.,0.02),.UNSPECIFIED.);
#159=B_SPLINE_SURFACE_WITH_KNOTS('',3,1,((#8845,#8846),(#8847,#8848),(#8849,
#8850),(#8851,#8852),(#8853,#8854)),.UNSPECIFIED.,.F.,.F.,.F.,(4,1,4),(2,
2),(0.,0.0208078446275976,0.0475028129722044),(0.,0.02),.UNSPECIFIED.);
#160=B_SPLINE_SURFACE_WITH_KNOTS('',3,1,((#8868,#8869),(#8870,#8871),(#8872,
#8873),(#8874,#8875),(#8876,#8877)),.UNSPECIFIED.,.F.,.F.,.F.,(4,1,4),(2,
2),(0.,0.0152400732367351,0.0323350063578077),(0.,0.02),.UNSPECIFIED.);
#161=B_SPLINE_SURFACE_WITH_KNOTS('',3,1,((#8891,#8892),(#8893,#8894),(#8895,
#8896),(#8897,#8898),(#8899,#8900)),.UNSPECIFIED.,.F.,.F.,.F.,(4,1,4),(2,
2),(0.,0.013599262776269,0.0276475472124624),(0.,0.02),.UNSPECIFIED.);
#162=B_SPLINE_SURFACE_WITH_KNOTS('',3,1,((#8914,#8915),(#8916,#8917),(#8918,
#8919),(#8920,#8921),(#8922,#8923)),.UNSPECIFIED.,.F.,.F.,.F.,(4,1,4),(2,
2),(0.,0.0151975700848867,0.0292169604836668),(0.,0.02),.UNSPECIFIED.);
#163=B_SPLINE_SURFACE_WITH_KNOTS('',3,1,((#8937,#8938),(#8939,#8940),(#8941,
#8942),(#8943,#8944),(#8945,#8946)),.UNSPECIFIED.,.F.,.F.,.F.,(4,1,4),(2,
2),(0.,0.0185260345346327,0.0387264805048257),(0.,0.02),.UNSPECIFIED.);
#164=B_SPLINE_SURFACE_WITH_KNOTS('',3,1,((#8960,#8961),(#8962,#8963),(#8964,
#8965),(#8966,#8967),(#8968,#8969)),.UNSPECIFIED.,.F.,.F.,.F.,(4,1,4),(2,
2),(0.,0.0212518207913598,0.0402429858323792),(0.,0.02),.UNSPECIFIED.);
#165=B_SPLINE_SURFACE_WITH_KNOTS('',3,1,((#8983,#8984),(#8985,#8986),(#8987,
#8988),(#8989,#8990),(#8991,#8992)),.UNSPECIFIED.,.F.,.F.,.F.,(4,1,4),(2,
2),(0.,0.0320428519606752,0.0576575962021236),(0.,0.02),.UNSPECIFIED.);
#166=B_SPLINE_SURFACE_WITH_KNOTS('',3,1,((#9006,#9007),(#9008,#9009),(#9010,
#9011),(#9012,#9013),(#9014,#9015)),.UNSPECIFIED.,.F.,.F.,.F.,(4,1,4),(2,
2),(0.,0.0360088378855397,0.0847596271595642),(0.,0.02),.UNSPECIFIED.);
#167=B_SPLINE_SURFACE_WITH_KNOTS('',3,1,((#9027,#9028),(#9029,#9030),(#9031,
#9032),(#9033,#9034),(#9035,#9036)),.UNSPECIFIED.,.F.,.F.,.F.,(4,1,4),(2,
2),(0.,0.0156272999699697,0.0315860822395753),(0.,0.02),.UNSPECIFIED.);
#168=B_SPLINE_SURFACE_WITH_KNOTS('',3,1,((#9053,#9054),(#9055,#9056),(#9057,
#9058),(#9059,#9060),(#9061,#9062)),.UNSPECIFIED.,.F.,.F.,.F.,(4,1,4),(2,
2),(0.,0.0177331336548055,0.0340046186485116),(0.,0.02),.UNSPECIFIED.);
#169=B_SPLINE_SURFACE_WITH_KNOTS('',3,1,((#9076,#9077),(#9078,#9079),(#9080,
#9081),(#9082,#9083),(#9084,#9085)),.UNSPECIFIED.,.F.,.F.,.F.,(4,1,4),(2,
2),(0.,0.0412003590110295,0.0672194694215822),(0.,0.02),.UNSPECIFIED.);
#170=B_SPLINE_SURFACE_WITH_KNOTS('',3,1,((#9099,#9100),(#9101,#9102),(#9103,
#9104),(#9105,#9106),(#9107,#9108)),.UNSPECIFIED.,.F.,.F.,.F.,(4,1,4),(2,
2),(0.,0.0260512597564074,0.0670814845898112),(0.,0.02),.UNSPECIFIED.);
#171=B_SPLINE_SURFACE_WITH_KNOTS('',3,1,((#9122,#9123),(#9124,#9125),(#9126,
#9127),(#9128,#9129),(#9130,#9131)),.UNSPECIFIED.,.F.,.F.,.F.,(4,1,4),(2,
2),(0.,0.0160820287988919,0.0338362410136149),(0.,0.02),.UNSPECIFIED.);
#172=B_SPLINE_SURFACE_WITH_KNOTS('',3,1,((#9145,#9146),(#9147,#9148),(#9149,
#9150),(#9151,#9152),(#9153,#9154)),.UNSPECIFIED.,.F.,.F.,.F.,(4,1,4),(2,
2),(0.,0.017757967668492,0.0338643412039269),(0.,0.02),.UNSPECIFIED.);
#173=B_SPLINE_SURFACE_WITH_KNOTS('',3,1,((#9168,#9169),(#9170,#9171),(#9172,
#9173),(#9174,#9175),(#9176,#9177)),.UNSPECIFIED.,.F.,.F.,.F.,(4,1,4),(2,
2),(0.,0.0411299070865468,0.0671793615408351),(0.,0.02),.UNSPECIFIED.);
#174=B_SPLINE_SURFACE_WITH_KNOTS('',3,1,((#9191,#9192),(#9193,#9194),(#9195,
#9196),(#9197,#9198),(#9199,#9200)),.UNSPECIFIED.,.F.,.F.,.F.,(4,1,4),(2,
2),(0.,0.0277083862253173,0.0693369180432953),(0.,0.02),.UNSPECIFIED.);
#175=B_SPLINE_SURFACE_WITH_KNOTS('',3,1,((#9211,#9212),(#9213,#9214),(#9215,
#9216),(#9217,#9218),(#9219,#9220)),.UNSPECIFIED.,.F.,.F.,.F.,(4,1,4),(2,
2),(0.,0.0263338561365978,0.0513634475221885),(0.,0.02),.UNSPECIFIED.);
#176=B_SPLINE_SURFACE_WITH_KNOTS('',3,1,((#9237,#9238),(#9239,#9240),(#9241,
#9242),(#9243,#9244),(#9245,#9246)),.UNSPECIFIED.,.F.,.F.,.F.,(4,1,4),(2,
2),(0.,0.0184660221511216,0.038733964008978),(0.,0.02),.UNSPECIFIED.);
#177=B_SPLINE_SURFACE_WITH_KNOTS('',3,1,((#9260,#9261),(#9262,#9263),(#9264,
#9265),(#9266,#9267),(#9268,#9269)),.UNSPECIFIED.,.F.,.F.,.F.,(4,1,4),(2,
2),(0.,0.021160996849237,0.0402484463809158),(0.,0.02),.UNSPECIFIED.);
#178=B_SPLINE_SURFACE_WITH_KNOTS('',3,1,((#9283,#9284),(#9285,#9286),(#9287,
#9288),(#9289,#9290),(#9291,#9292)),.UNSPECIFIED.,.F.,.F.,.F.,(4,1,4),(2,
2),(0.,0.0318725828998789,0.0575206460309475),(0.,0.02),.UNSPECIFIED.);
#179=B_SPLINE_SURFACE_WITH_KNOTS('',3,1,((#9306,#9307),(#9308,#9309),(#9310,
#9311),(#9312,#9313),(#9314,#9315)),.UNSPECIFIED.,.F.,.F.,.F.,(4,1,4),(2,
2),(0.,0.0208078446275976,0.0475028129722044),(0.,0.02),.UNSPECIFIED.);
#180=B_SPLINE_SURFACE_WITH_KNOTS('',3,1,((#9329,#9330),(#9331,#9332),(#9333,
#9334),(#9335,#9336),(#9337,#9338)),.UNSPECIFIED.,.F.,.F.,.F.,(4,1,4),(2,
2),(0.,0.0152400870427958,0.0323350201638683),(0.,0.02),.UNSPECIFIED.);
#181=B_SPLINE_SURFACE_WITH_KNOTS('',3,1,((#9352,#9353),(#9354,#9355),(#9356,
#9357),(#9358,#9359),(#9360,#9361)),.UNSPECIFIED.,.F.,.F.,.F.,(4,1,4),(2,
2),(0.,0.013599262776269,0.027647528183353),(0.,0.02),.UNSPECIFIED.);
#182=B_SPLINE_SURFACE_WITH_KNOTS('',3,1,((#9375,#9376),(#9377,#9378),(#9379,
#9380),(#9381,#9382),(#9383,#9384)),.UNSPECIFIED.,.F.,.F.,.F.,(4,1,4),(2,
2),(0.,0.0151975848993394,0.0292169752981195),(0.,0.02),.UNSPECIFIED.);
#183=B_SPLINE_SURFACE_WITH_KNOTS('',3,1,((#9398,#9399),(#9400,#9401),(#9402,
#9403),(#9404,#9405),(#9406,#9407)),.UNSPECIFIED.,.F.,.F.,.F.,(4,1,4),(2,
2),(0.,0.0185260214216457,0.0387264673918387),(0.,0.02),.UNSPECIFIED.);
#184=B_SPLINE_SURFACE_WITH_KNOTS('',3,1,((#9421,#9422),(#9423,#9424),(#9425,
#9426),(#9427,#9428),(#9429,#9430)),.UNSPECIFIED.,.F.,.F.,.F.,(4,1,4),(2,
2),(0.,0.0212518144062114,0.0402429991969408),(0.,0.02),.UNSPECIFIED.);
#185=B_SPLINE_SURFACE_WITH_KNOTS('',3,1,((#9444,#9445),(#9446,#9447),(#9448,
#9449),(#9450,#9451),(#9452,#9453)),.UNSPECIFIED.,.F.,.F.,.F.,(4,1,4),(2,
2),(0.,0.0320428536419243,0.0576575947286302),(0.,0.02),.UNSPECIFIED.);
#186=B_SPLINE_SURFACE_WITH_KNOTS('',3,1,((#9467,#9468),(#9469,#9470),(#9471,
#9472),(#9473,#9474),(#9475,#9476)),.UNSPECIFIED.,.F.,.F.,.F.,(4,1,4),(2,
2),(0.,0.0360088317459927,0.0847596240432638),(0.,0.02),.UNSPECIFIED.);
#187=B_SPLINE_SURFACE_WITH_KNOTS('',3,1,((#9488,#9489),(#9490,#9491),(#9492,
#9493),(#9494,#9495),(#9496,#9497)),.UNSPECIFIED.,.F.,.F.,.F.,(4,1,4),(2,
2),(0.,0.00872706082575206,0.01683555536835),(0.,0.02),.UNSPECIFIED.);
#188=B_SPLINE_SURFACE_WITH_KNOTS('',3,1,((#9514,#9515),(#9516,#9517),(#9518,
#9519),(#9520,#9521),(#9522,#9523)),.UNSPECIFIED.,.F.,.F.,.F.,(4,1,4),(2,
2),(0.,0.0239200808301617,0.0379861824193219),(0.,0.02),.UNSPECIFIED.);
#189=B_SPLINE_SURFACE_WITH_KNOTS('',3,1,((#9537,#9538),(#9539,#9540),(#9541,
#9542),(#9543,#9544),(#9545,#9546)),.UNSPECIFIED.,.F.,.F.,.F.,(4,1,4),(2,
2),(0.,0.0214400026595274,0.0516703100503036),(0.,0.02),.UNSPECIFIED.);
#190=B_SPLINE_SURFACE_WITH_KNOTS('',3,1,((#9560,#9561),(#9562,#9563),(#9564,
#9565),(#9566,#9567),(#9568,#9569)),.UNSPECIFIED.,.F.,.F.,.F.,(4,1,4),(2,
2),(0.,0.0135855170576891,0.0294965609717481),(0.,0.02),.UNSPECIFIED.);
#191=B_SPLINE_SURFACE_WITH_KNOTS('',3,1,((#9583,#9584),(#9585,#9586),(#9587,
#9588),(#9589,#9590),(#9591,#9592)),.UNSPECIFIED.,.F.,.F.,.F.,(4,1,4),(2,
2),(0.,0.0119662849511254,0.0242310200439546),(0.,0.02),.UNSPECIFIED.);
#192=B_SPLINE_SURFACE_WITH_KNOTS('',3,1,((#9606,#9607),(#9608,#9609),(#9610,
#9611),(#9612,#9613),(#9614,#9615)),.UNSPECIFIED.,.F.,.F.,.F.,(4,1,4),(2,
2),(0.,0.0218583942003532,0.0439520085228122),(0.,0.02),.UNSPECIFIED.);
#193=B_SPLINE_SURFACE_WITH_KNOTS('',3,1,((#9629,#9630),(#9631,#9632),(#9633,
#9634),(#9635,#9636),(#9637,#9638)),.UNSPECIFIED.,.F.,.F.,.F.,(4,1,4),(2,
2),(0.,0.0260913905851981,0.049213439577142),(0.,0.02),.UNSPECIFIED.);
#194=B_SPLINE_SURFACE_WITH_KNOTS('',3,1,((#9652,#9653),(#9654,#9655),(#9656,
#9657),(#9658,#9659),(#9660,#9661)),.UNSPECIFIED.,.F.,.F.,.F.,(4,1,4),(2,
2),(0.,0.0227388088666351,0.0486210931071591),(0.,0.02),.UNSPECIFIED.);
#195=B_SPLINE_SURFACE_WITH_KNOTS('',3,1,((#9675,#9676),(#9677,#9678),(#9679,
#9680),(#9681,#9682),(#9683,#9684)),.UNSPECIFIED.,.F.,.F.,.F.,(4,1,4),(2,
2),(0.,0.0256184812315424,0.0481091017080064),(0.,0.02),.UNSPECIFIED.);
#196=B_SPLINE_SURFACE_WITH_KNOTS('',3,1,((#9704,#9705),(#9706,#9707),(#9708,
#9709),(#9710,#9711),(#9712,#9713)),.UNSPECIFIED.,.F.,.F.,.F.,(4,1,4),(2,
2),(0.,0.0150071549855775,0.0320134084786057),(0.,0.02),.UNSPECIFIED.);
#197=B_SPLINE_SURFACE_WITH_KNOTS('',3,1,((#9727,#9728),(#9729,#9730),(#9731,
#9732),(#9733,#9734),(#9735,#9736)),.UNSPECIFIED.,.F.,.F.,.F.,(4,1,4),(2,
2),(0.,0.0161819405698574,0.0309406951294576),(0.,0.02),.UNSPECIFIED.);
#198=B_SPLINE_SURFACE_WITH_KNOTS('',3,1,((#9750,#9751),(#9752,#9753),(#9754,
#9755),(#9756,#9757),(#9758,#9759)),.UNSPECIFIED.,.F.,.F.,.F.,(4,1,4),(2,
2),(0.,0.0141648477498295,0.0295506362270978),(0.,0.02),.UNSPECIFIED.);
#199=B_SPLINE_SURFACE_WITH_KNOTS('',3,1,((#9773,#9774),(#9775,#9776),(#9777,
#9778),(#9779,#9780),(#9781,#9782)),.UNSPECIFIED.,.F.,.F.,.F.,(4,1,4),(2,
2),(0.,0.0136921254805399,0.0273192214299343),(0.,0.02),.UNSPECIFIED.);
#200=B_SPLINE_SURFACE_WITH_KNOTS('',3,1,((#9796,#9797),(#9798,#9799),(#9800,
#9801),(#9802,#9803),(#9804,#9805)),.UNSPECIFIED.,.F.,.F.,.F.,(4,1,4),(2,
2),(0.,0.0175013650491148,0.0321431962005371),(0.,0.02),.UNSPECIFIED.);
#201=B_SPLINE_SURFACE_WITH_KNOTS('',3,1,((#9819,#9820),(#9821,#9822),(#9823,
#9824),(#9825,#9826),(#9827,#9828)),.UNSPECIFIED.,.F.,.F.,.F.,(4,1,4),(2,
2),(0.,0.0363261835697274,0.0611683518744833),(0.,0.02),.UNSPECIFIED.);
#202=B_SPLINE_SURFACE_WITH_KNOTS('',3,1,((#9842,#9843),(#9844,#9845),(#9846,
#9847),(#9848,#9849),(#9850,#9851)),.UNSPECIFIED.,.F.,.F.,.F.,(4,1,4),(2,
2),(0.,0.0196340616994694,0.0442429934633232),(0.,0.02),.UNSPECIFIED.);
#203=B_SPLINE_SURFACE_WITH_KNOTS('',3,1,((#9865,#9866),(#9867,#9868),(#9869,
#9870),(#9871,#9872),(#9873,#9874)),.UNSPECIFIED.,.F.,.F.,.F.,(4,1,4),(2,
2),(0.,0.0149179198156797,0.0312095427256626),(0.,0.02),.UNSPECIFIED.);
#204=B_SPLINE_SURFACE_WITH_KNOTS('',3,1,((#9888,#9889),(#9890,#9891),(#9892,
#9893),(#9894,#9895),(#9896,#9897)),.UNSPECIFIED.,.F.,.F.,.F.,(4,1,4),(2,
2),(0.,0.00871644443346059,0.0173793230100247),(0.,0.02),.UNSPECIFIED.);
#205=B_SPLINE_SURFACE_WITH_KNOTS('',3,1,((#9978,#9979),(#9980,#9981),(#9982,
#9983),(#9984,#9985),(#9986,#9987)),.UNSPECIFIED.,.F.,.F.,.F.,(4,1,4),(2,
2),(0.,0.0166116139102379,0.0315290251990028),(0.,0.02),.UNSPECIFIED.);
#206=CIRCLE('',#5660,0.2);
#207=CIRCLE('',#5661,0.2);
#208=CIRCLE('',#5664,0.150000000000001);
#209=CIRCLE('',#5665,0.150000000000001);
#210=CIRCLE('',#5669,0.0499999999999989);
#211=CIRCLE('',#5670,0.0499999999999989);
#212=CIRCLE('',#5673,0.100000000000002);
#213=CIRCLE('',#5674,0.100000000000002);
#214=CIRCLE('',#5679,0.2);
#215=CIRCLE('',#5680,0.2);
#216=CIRCLE('',#5683,0.149999999999999);
#217=CIRCLE('',#5684,0.149999999999999);
#218=CIRCLE('',#5688,0.0500000000000012);
#219=CIRCLE('',#5689,0.0500000000000012);
#220=CIRCLE('',#5692,0.1);
#221=CIRCLE('',#5693,0.1);
#222=CIRCLE('',#5698,0.2);
#223=CIRCLE('',#5699,0.2);
#224=CIRCLE('',#5702,0.149999999999999);
#225=CIRCLE('',#5703,0.149999999999999);
#226=CIRCLE('',#5707,0.0500000000000012);
#227=CIRCLE('',#5708,0.0500000000000012);
#228=CIRCLE('',#5711,0.1);
#229=CIRCLE('',#5712,0.1);
#230=CIRCLE('',#5717,0.199999999999996);
#231=CIRCLE('',#5718,0.199999999999996);
#232=CIRCLE('',#5721,0.149999999999997);
#233=CIRCLE('',#5722,0.149999999999997);
#234=CIRCLE('',#5726,0.0499999999999989);
#235=CIRCLE('',#5727,0.0499999999999989);
#236=CIRCLE('',#5730,0.0999999999999979);
#237=CIRCLE('',#5731,0.0999999999999979);
#238=CIRCLE('',#5736,0.2);
#239=CIRCLE('',#5737,0.2);
#240=CIRCLE('',#5740,0.150000000000001);
#241=CIRCLE('',#5741,0.150000000000001);
#242=CIRCLE('',#5745,0.0499999999999989);
#243=CIRCLE('',#5746,0.0499999999999989);
#244=CIRCLE('',#5749,0.100000000000002);
#245=CIRCLE('',#5750,0.100000000000002);
#246=CIRCLE('',#5755,0.2);
#247=CIRCLE('',#5756,0.2);
#248=CIRCLE('',#5759,0.15);
#249=CIRCLE('',#5760,0.15);
#250=CIRCLE('',#5764,0.05);
#251=CIRCLE('',#5765,0.05);
#252=CIRCLE('',#5768,0.1);
#253=CIRCLE('',#5769,0.1);
#254=CIRCLE('',#5774,0.2);
#255=CIRCLE('',#5775,0.2);
#256=CIRCLE('',#5778,0.150000000000001);
#257=CIRCLE('',#5779,0.150000000000001);
#258=CIRCLE('',#5783,0.0499999999999989);
#259=CIRCLE('',#5784,0.0499999999999989);
#260=CIRCLE('',#5787,0.100000000000002);
#261=CIRCLE('',#5788,0.100000000000002);
#262=CIRCLE('',#5793,2.);
#263=CIRCLE('',#5794,2.);
#264=CIRCLE('',#5798,1.9);
#265=CIRCLE('',#5799,1.9);
#266=CIRCLE('',#5802,0.750000000000002);
#267=CIRCLE('',#5811,0.750000000000002);
#268=CIRCLE('',#5812,0.750000000000002);
#269=CIRCLE('',#5813,0.750000000000002);
#270=CIRCLE('',#5815,0.175);
#271=CIRCLE('',#5816,0.15);
#272=CIRCLE('',#5818,0.175);
#273=CIRCLE('',#5819,0.15);
#274=CIRCLE('',#5821,0.175);
#275=CIRCLE('',#5822,0.15);
#276=CIRCLE('',#5824,0.175);
#277=CIRCLE('',#5825,0.15);
#278=CIRCLE('',#5827,0.175);
#279=CIRCLE('',#5828,0.15);
#280=CIRCLE('',#5830,0.175);
#281=CIRCLE('',#5831,0.15);
#282=CIRCLE('',#5833,0.175);
#283=CIRCLE('',#5834,0.15);
#284=CIRCLE('',#5839,0.75);
#285=CIRCLE('',#5840,0.75);
#286=CIRCLE('',#5843,0.75);
#287=CIRCLE('',#5844,0.75);
#288=CIRCLE('',#5847,0.15);
#289=CIRCLE('',#5848,0.15);
#290=CIRCLE('',#5852,0.175);
#291=CIRCLE('',#5853,0.175);
#292=CIRCLE('',#5856,0.175);
#293=CIRCLE('',#5857,0.175);
#294=CIRCLE('',#5864,0.75);
#295=CIRCLE('',#5865,0.75);
#296=CIRCLE('',#5868,0.75);
#297=CIRCLE('',#5869,0.75);
#298=CIRCLE('',#5871,0.15);
#299=CIRCLE('',#5875,0.175);
#300=CIRCLE('',#5878,0.175);
#301=CIRCLE('',#5879,0.175);
#302=CIRCLE('',#5886,0.75);
#303=CIRCLE('',#5887,0.75);
#304=CIRCLE('',#5890,0.75);
#305=CIRCLE('',#5891,0.75);
#306=CIRCLE('',#5893,0.15);
#307=CIRCLE('',#5897,0.175);
#308=CIRCLE('',#5900,0.175);
#309=CIRCLE('',#5901,0.175);
#310=CIRCLE('',#5908,0.75);
#311=CIRCLE('',#5909,0.75);
#312=CIRCLE('',#5912,0.75);
#313=CIRCLE('',#5913,0.75);
#314=CIRCLE('',#5915,0.15);
#315=CIRCLE('',#5919,0.175);
#316=CIRCLE('',#5922,0.175);
#317=CIRCLE('',#5923,0.175);
#318=CIRCLE('',#5930,0.75);
#319=CIRCLE('',#5931,0.75);
#320=CIRCLE('',#5934,0.75);
#321=CIRCLE('',#5935,0.75);
#322=CIRCLE('',#5937,0.15);
#323=CIRCLE('',#5941,0.175);
#324=CIRCLE('',#5944,0.175);
#325=CIRCLE('',#5945,0.175);
#326=CIRCLE('',#5952,0.75);
#327=CIRCLE('',#5953,0.75);
#328=CIRCLE('',#5956,0.75);
#329=CIRCLE('',#5957,0.75);
#330=CIRCLE('',#5959,0.15);
#331=CIRCLE('',#5963,0.175);
#332=CIRCLE('',#5966,0.175);
#333=CIRCLE('',#5967,0.175);
#334=CIRCLE('',#5974,0.75);
#335=CIRCLE('',#5975,0.75);
#336=CIRCLE('',#5978,0.75);
#337=CIRCLE('',#5979,0.75);
#338=CIRCLE('',#5981,0.15);
#339=CIRCLE('',#5985,0.175);
#340=CIRCLE('',#5988,0.175);
#341=CIRCLE('',#5989,0.175);
#342=CIRCLE('',#5996,0.75);
#343=CIRCLE('',#5997,0.75);
#344=CIRCLE('',#6000,0.75);
#345=CIRCLE('',#6001,0.75);
#346=CIRCLE('',#6003,0.15);
#347=CIRCLE('',#6007,0.175);
#348=CIRCLE('',#6010,0.175);
#349=CIRCLE('',#6011,0.175);
#350=CYLINDRICAL_SURFACE('',#5659,0.2);
#351=CYLINDRICAL_SURFACE('',#5663,0.150000000000001);
#352=CYLINDRICAL_SURFACE('',#5668,0.0499999999999989);
#353=CYLINDRICAL_SURFACE('',#5672,0.100000000000002);
#354=CYLINDRICAL_SURFACE('',#5678,0.2);
#355=CYLINDRICAL_SURFACE('',#5682,0.149999999999999);
#356=CYLINDRICAL_SURFACE('',#5687,0.0500000000000012);
#357=CYLINDRICAL_SURFACE('',#5691,0.1);
#358=CYLINDRICAL_SURFACE('',#5697,0.2);
#359=CYLINDRICAL_SURFACE('',#5701,0.149999999999999);
#360=CYLINDRICAL_SURFACE('',#5706,0.0500000000000012);
#361=CYLINDRICAL_SURFACE('',#5710,0.1);
#362=CYLINDRICAL_SURFACE('',#5716,0.199999999999996);
#363=CYLINDRICAL_SURFACE('',#5720,0.149999999999997);
#364=CYLINDRICAL_SURFACE('',#5725,0.0499999999999989);
#365=CYLINDRICAL_SURFACE('',#5729,0.0999999999999979);
#366=CYLINDRICAL_SURFACE('',#5735,0.2);
#367=CYLINDRICAL_SURFACE('',#5739,0.150000000000001);
#368=CYLINDRICAL_SURFACE('',#5744,0.0499999999999989);
#369=CYLINDRICAL_SURFACE('',#5748,0.100000000000002);
#370=CYLINDRICAL_SURFACE('',#5754,0.2);
#371=CYLINDRICAL_SURFACE('',#5758,0.15);
#372=CYLINDRICAL_SURFACE('',#5763,0.05);
#373=CYLINDRICAL_SURFACE('',#5767,0.1);
#374=CYLINDRICAL_SURFACE('',#5773,0.2);
#375=CYLINDRICAL_SURFACE('',#5777,0.150000000000001);
#376=CYLINDRICAL_SURFACE('',#5782,0.0499999999999989);
#377=CYLINDRICAL_SURFACE('',#5786,0.100000000000002);
#378=CYLINDRICAL_SURFACE('',#5792,2.);
#379=CYLINDRICAL_SURFACE('',#5797,1.9);
#380=CYLINDRICAL_SURFACE('',#5810,0.750000000000002);
#381=CYLINDRICAL_SURFACE('',#5838,0.75);
#382=CYLINDRICAL_SURFACE('',#5842,0.75);
#383=CYLINDRICAL_SURFACE('',#5846,0.15);
#384=CYLINDRICAL_SURFACE('',#5851,0.175);
#385=CYLINDRICAL_SURFACE('',#5855,0.175);
#386=CYLINDRICAL_SURFACE('',#5863,0.75);
#387=CYLINDRICAL_SURFACE('',#5867,0.75);
#388=CYLINDRICAL_SURFACE('',#5870,0.15);
#389=CYLINDRICAL_SURFACE('',#5874,0.175);
#390=CYLINDRICAL_SURFACE('',#5877,0.175);
#391=CYLINDRICAL_SURFACE('',#5885,0.75);
#392=CYLINDRICAL_SURFACE('',#5889,0.75);
#393=CYLINDRICAL_SURFACE('',#5892,0.15);
#394=CYLINDRICAL_SURFACE('',#5896,0.175);
#395=CYLINDRICAL_SURFACE('',#5899,0.175);
#396=CYLINDRICAL_SURFACE('',#5907,0.75);
#397=CYLINDRICAL_SURFACE('',#5911,0.75);
#398=CYLINDRICAL_SURFACE('',#5914,0.15);
#399=CYLINDRICAL_SURFACE('',#5918,0.175);
#400=CYLINDRICAL_SURFACE('',#5921,0.175);
#401=CYLINDRICAL_SURFACE('',#5929,0.75);
#402=CYLINDRICAL_SURFACE('',#5933,0.75);
#403=CYLINDRICAL_SURFACE('',#5936,0.15);
#404=CYLINDRICAL_SURFACE('',#5940,0.175);
#405=CYLINDRICAL_SURFACE('',#5943,0.175);
#406=CYLINDRICAL_SURFACE('',#5951,0.75);
#407=CYLINDRICAL_SURFACE('',#5955,0.75);
#408=CYLINDRICAL_SURFACE('',#5958,0.15);
#409=CYLINDRICAL_SURFACE('',#5962,0.175);
#410=CYLINDRICAL_SURFACE('',#5965,0.175);
#411=CYLINDRICAL_SURFACE('',#5973,0.75);
#412=CYLINDRICAL_SURFACE('',#5977,0.75);
#413=CYLINDRICAL_SURFACE('',#5980,0.15);
#414=CYLINDRICAL_SURFACE('',#5984,0.175);
#415=CYLINDRICAL_SURFACE('',#5987,0.175);
#416=CYLINDRICAL_SURFACE('',#5995,0.75);
#417=CYLINDRICAL_SURFACE('',#5999,0.75);
#418=CYLINDRICAL_SURFACE('',#6002,0.15);
#419=CYLINDRICAL_SURFACE('',#6006,0.175);
#420=CYLINDRICAL_SURFACE('',#6009,0.175);
#421=FACE_OUTER_BOUND('',#720,.T.);
#422=FACE_OUTER_BOUND('',#721,.T.);
#423=FACE_OUTER_BOUND('',#722,.T.);
#424=FACE_OUTER_BOUND('',#723,.T.);
#425=FACE_OUTER_BOUND('',#724,.T.);
#426=FACE_OUTER_BOUND('',#725,.T.);
#427=FACE_OUTER_BOUND('',#726,.T.);
#428=FACE_OUTER_BOUND('',#727,.T.);
#429=FACE_OUTER_BOUND('',#728,.T.);
#430=FACE_OUTER_BOUND('',#729,.T.);
#431=FACE_OUTER_BOUND('',#730,.T.);
#432=FACE_OUTER_BOUND('',#731,.T.);
#433=FACE_OUTER_BOUND('',#732,.T.);
#434=FACE_OUTER_BOUND('',#733,.T.);
#435=FACE_OUTER_BOUND('',#734,.T.);
#436=FACE_OUTER_BOUND('',#735,.T.);
#437=FACE_OUTER_BOUND('',#736,.T.);
#438=FACE_OUTER_BOUND('',#737,.T.);
#439=FACE_OUTER_BOUND('',#738,.T.);
#440=FACE_OUTER_BOUND('',#739,.T.);
#441=FACE_OUTER_BOUND('',#740,.T.);
#442=FACE_OUTER_BOUND('',#741,.T.);
#443=FACE_OUTER_BOUND('',#742,.T.);
#444=FACE_OUTER_BOUND('',#743,.T.);
#445=FACE_OUTER_BOUND('',#744,.T.);
#446=FACE_OUTER_BOUND('',#745,.T.);
#447=FACE_OUTER_BOUND('',#746,.T.);
#448=FACE_OUTER_BOUND('',#747,.T.);
#449=FACE_OUTER_BOUND('',#748,.T.);
#450=FACE_OUTER_BOUND('',#749,.T.);
#451=FACE_OUTER_BOUND('',#750,.T.);
#452=FACE_OUTER_BOUND('',#751,.T.);
#453=FACE_OUTER_BOUND('',#752,.T.);
#454=FACE_OUTER_BOUND('',#753,.T.);
#455=FACE_OUTER_BOUND('',#754,.T.);
#456=FACE_OUTER_BOUND('',#755,.T.);
#457=FACE_OUTER_BOUND('',#756,.T.);
#458=FACE_OUTER_BOUND('',#757,.T.);
#459=FACE_OUTER_BOUND('',#758,.T.);
#460=FACE_OUTER_BOUND('',#759,.T.);
#461=FACE_OUTER_BOUND('',#760,.T.);
#462=FACE_OUTER_BOUND('',#761,.T.);
#463=FACE_OUTER_BOUND('',#762,.T.);
#464=FACE_OUTER_BOUND('',#763,.T.);
#465=FACE_OUTER_BOUND('',#764,.T.);
#466=FACE_OUTER_BOUND('',#765,.T.);
#467=FACE_OUTER_BOUND('',#766,.T.);
#468=FACE_OUTER_BOUND('',#767,.T.);
#469=FACE_OUTER_BOUND('',#768,.T.);
#470=FACE_OUTER_BOUND('',#769,.T.);
#471=FACE_OUTER_BOUND('',#770,.T.);
#472=FACE_OUTER_BOUND('',#771,.T.);
#473=FACE_OUTER_BOUND('',#772,.T.);
#474=FACE_OUTER_BOUND('',#773,.T.);
#475=FACE_OUTER_BOUND('',#774,.T.);
#476=FACE_OUTER_BOUND('',#775,.T.);
#477=FACE_OUTER_BOUND('',#776,.T.);
#478=FACE_OUTER_BOUND('',#777,.T.);
#479=FACE_OUTER_BOUND('',#778,.T.);
#480=FACE_OUTER_BOUND('',#779,.T.);
#481=FACE_OUTER_BOUND('',#780,.T.);
#482=FACE_OUTER_BOUND('',#781,.T.);
#483=FACE_OUTER_BOUND('',#782,.T.);
#484=FACE_OUTER_BOUND('',#783,.T.);
#485=FACE_OUTER_BOUND('',#784,.T.);
#486=FACE_OUTER_BOUND('',#785,.T.);
#487=FACE_OUTER_BOUND('',#786,.T.);
#488=FACE_OUTER_BOUND('',#787,.T.);
#489=FACE_OUTER_BOUND('',#788,.T.);
#490=FACE_OUTER_BOUND('',#789,.T.);
#491=FACE_OUTER_BOUND('',#790,.T.);
#492=FACE_OUTER_BOUND('',#791,.T.);
#493=FACE_OUTER_BOUND('',#792,.T.);
#494=FACE_OUTER_BOUND('',#793,.T.);
#495=FACE_OUTER_BOUND('',#794,.T.);
#496=FACE_OUTER_BOUND('',#795,.T.);
#497=FACE_OUTER_BOUND('',#796,.T.);
#498=FACE_OUTER_BOUND('',#797,.T.);
#499=FACE_OUTER_BOUND('',#798,.T.);
#500=FACE_OUTER_BOUND('',#799,.T.);
#501=FACE_OUTER_BOUND('',#800,.T.);
#502=FACE_OUTER_BOUND('',#801,.T.);
#503=FACE_OUTER_BOUND('',#802,.T.);
#504=FACE_OUTER_BOUND('',#803,.T.);
#505=FACE_OUTER_BOUND('',#804,.T.);
#506=FACE_OUTER_BOUND('',#805,.T.);
#507=FACE_OUTER_BOUND('',#806,.T.);
#508=FACE_OUTER_BOUND('',#807,.T.);
#509=FACE_OUTER_BOUND('',#808,.T.);
#510=FACE_OUTER_BOUND('',#809,.T.);
#511=FACE_OUTER_BOUND('',#810,.T.);
#512=FACE_OUTER_BOUND('',#811,.T.);
#513=FACE_OUTER_BOUND('',#812,.T.);
#514=FACE_OUTER_BOUND('',#813,.T.);
#515=FACE_OUTER_BOUND('',#814,.T.);
#516=FACE_OUTER_BOUND('',#815,.T.);
#517=FACE_OUTER_BOUND('',#816,.T.);
#518=FACE_OUTER_BOUND('',#817,.T.);
#519=FACE_OUTER_BOUND('',#818,.T.);
#520=FACE_OUTER_BOUND('',#819,.T.);
#521=FACE_OUTER_BOUND('',#820,.T.);
#522=FACE_OUTER_BOUND('',#821,.T.);
#523=FACE_OUTER_BOUND('',#822,.T.);
#524=FACE_OUTER_BOUND('',#823,.T.);
#525=FACE_OUTER_BOUND('',#824,.T.);
#526=FACE_OUTER_BOUND('',#825,.T.);
#527=FACE_OUTER_BOUND('',#826,.T.);
#528=FACE_OUTER_BOUND('',#827,.T.);
#529=FACE_OUTER_BOUND('',#828,.T.);
#530=FACE_OUTER_BOUND('',#829,.T.);
#531=FACE_OUTER_BOUND('',#830,.T.);
#532=FACE_OUTER_BOUND('',#831,.T.);
#533=FACE_OUTER_BOUND('',#832,.T.);
#534=FACE_OUTER_BOUND('',#833,.T.);
#535=FACE_OUTER_BOUND('',#834,.T.);
#536=FACE_OUTER_BOUND('',#835,.T.);
#537=FACE_OUTER_BOUND('',#836,.T.);
#538=FACE_OUTER_BOUND('',#837,.T.);
#539=FACE_OUTER_BOUND('',#838,.T.);
#540=FACE_OUTER_BOUND('',#839,.T.);
#541=FACE_OUTER_BOUND('',#840,.T.);
#542=FACE_OUTER_BOUND('',#841,.T.);
#543=FACE_OUTER_BOUND('',#842,.T.);
#544=FACE_OUTER_BOUND('',#843,.T.);
#545=FACE_OUTER_BOUND('',#844,.T.);
#546=FACE_OUTER_BOUND('',#845,.T.);
#547=FACE_OUTER_BOUND('',#846,.T.);
#548=FACE_OUTER_BOUND('',#847,.T.);
#549=FACE_OUTER_BOUND('',#848,.T.);
#550=FACE_OUTER_BOUND('',#849,.T.);
#551=FACE_OUTER_BOUND('',#850,.T.);
#552=FACE_OUTER_BOUND('',#851,.T.);
#553=FACE_OUTER_BOUND('',#852,.T.);
#554=FACE_OUTER_BOUND('',#853,.T.);
#555=FACE_OUTER_BOUND('',#854,.T.);
#556=FACE_OUTER_BOUND('',#855,.T.);
#557=FACE_OUTER_BOUND('',#856,.T.);
#558=FACE_OUTER_BOUND('',#857,.T.);
#559=FACE_OUTER_BOUND('',#858,.T.);
#560=FACE_OUTER_BOUND('',#859,.T.);
#561=FACE_OUTER_BOUND('',#860,.T.);
#562=FACE_OUTER_BOUND('',#861,.T.);
#563=FACE_OUTER_BOUND('',#862,.T.);
#564=FACE_OUTER_BOUND('',#863,.T.);
#565=FACE_OUTER_BOUND('',#864,.T.);
#566=FACE_OUTER_BOUND('',#865,.T.);
#567=FACE_OUTER_BOUND('',#866,.T.);
#568=FACE_OUTER_BOUND('',#867,.T.);
#569=FACE_OUTER_BOUND('',#868,.T.);
#570=FACE_OUTER_BOUND('',#869,.T.);
#571=FACE_OUTER_BOUND('',#870,.T.);
#572=FACE_OUTER_BOUND('',#871,.T.);
#573=FACE_OUTER_BOUND('',#872,.T.);
#574=FACE_OUTER_BOUND('',#873,.T.);
#575=FACE_OUTER_BOUND('',#874,.T.);
#576=FACE_OUTER_BOUND('',#875,.T.);
#577=FACE_OUTER_BOUND('',#876,.T.);
#578=FACE_OUTER_BOUND('',#877,.T.);
#579=FACE_OUTER_BOUND('',#878,.T.);
#580=FACE_OUTER_BOUND('',#879,.T.);
#581=FACE_OUTER_BOUND('',#880,.T.);
#582=FACE_OUTER_BOUND('',#881,.T.);
#583=FACE_OUTER_BOUND('',#882,.T.);
#584=FACE_OUTER_BOUND('',#883,.T.);
#585=FACE_OUTER_BOUND('',#884,.T.);
#586=FACE_OUTER_BOUND('',#885,.T.);
#587=FACE_OUTER_BOUND('',#886,.T.);
#588=FACE_OUTER_BOUND('',#887,.T.);
#589=FACE_OUTER_BOUND('',#888,.T.);
#590=FACE_OUTER_BOUND('',#889,.T.);
#591=FACE_OUTER_BOUND('',#890,.T.);
#592=FACE_OUTER_BOUND('',#891,.T.);
#593=FACE_OUTER_BOUND('',#892,.T.);
#594=FACE_OUTER_BOUND('',#893,.T.);
#595=FACE_OUTER_BOUND('',#894,.T.);
#596=FACE_OUTER_BOUND('',#895,.T.);
#597=FACE_OUTER_BOUND('',#896,.T.);
#598=FACE_OUTER_BOUND('',#897,.T.);
#599=FACE_OUTER_BOUND('',#898,.T.);
#600=FACE_OUTER_BOUND('',#899,.T.);
#601=FACE_OUTER_BOUND('',#900,.T.);
#602=FACE_OUTER_BOUND('',#901,.T.);
#603=FACE_OUTER_BOUND('',#902,.T.);
#604=FACE_OUTER_BOUND('',#903,.T.);
#605=FACE_OUTER_BOUND('',#904,.T.);
#606=FACE_OUTER_BOUND('',#905,.T.);
#607=FACE_OUTER_BOUND('',#906,.T.);
#608=FACE_OUTER_BOUND('',#907,.T.);
#609=FACE_OUTER_BOUND('',#908,.T.);
#610=FACE_OUTER_BOUND('',#909,.T.);
#611=FACE_OUTER_BOUND('',#910,.T.);
#612=FACE_OUTER_BOUND('',#911,.T.);
#613=FACE_OUTER_BOUND('',#912,.T.);
#614=FACE_OUTER_BOUND('',#913,.T.);
#615=FACE_OUTER_BOUND('',#914,.T.);
#616=FACE_OUTER_BOUND('',#915,.T.);
#617=FACE_OUTER_BOUND('',#916,.T.);
#618=FACE_OUTER_BOUND('',#917,.T.);
#619=FACE_OUTER_BOUND('',#918,.T.);
#620=FACE_OUTER_BOUND('',#919,.T.);
#621=FACE_OUTER_BOUND('',#920,.T.);
#622=FACE_OUTER_BOUND('',#921,.T.);
#623=FACE_OUTER_BOUND('',#922,.T.);
#624=FACE_OUTER_BOUND('',#923,.T.);
#625=FACE_OUTER_BOUND('',#924,.T.);
#626=FACE_OUTER_BOUND('',#925,.T.);
#627=FACE_OUTER_BOUND('',#926,.T.);
#628=FACE_OUTER_BOUND('',#927,.T.);
#629=FACE_OUTER_BOUND('',#928,.T.);
#630=FACE_OUTER_BOUND('',#929,.T.);
#631=FACE_OUTER_BOUND('',#930,.T.);
#632=FACE_OUTER_BOUND('',#931,.T.);
#633=FACE_OUTER_BOUND('',#932,.T.);
#634=FACE_OUTER_BOUND('',#933,.T.);
#635=FACE_OUTER_BOUND('',#934,.T.);
#636=FACE_OUTER_BOUND('',#935,.T.);
#637=FACE_OUTER_BOUND('',#936,.T.);
#638=FACE_OUTER_BOUND('',#937,.T.);
#639=FACE_OUTER_BOUND('',#938,.T.);
#640=FACE_OUTER_BOUND('',#939,.T.);
#641=FACE_OUTER_BOUND('',#940,.T.);
#642=FACE_OUTER_BOUND('',#941,.T.);
#643=FACE_OUTER_BOUND('',#942,.T.);
#644=FACE_OUTER_BOUND('',#943,.T.);
#645=FACE_OUTER_BOUND('',#944,.T.);
#646=FACE_OUTER_BOUND('',#945,.T.);
#647=FACE_OUTER_BOUND('',#946,.T.);
#648=FACE_OUTER_BOUND('',#947,.T.);
#649=FACE_OUTER_BOUND('',#948,.T.);
#650=FACE_OUTER_BOUND('',#949,.T.);
#651=FACE_OUTER_BOUND('',#950,.T.);
#652=FACE_OUTER_BOUND('',#951,.T.);
#653=FACE_OUTER_BOUND('',#952,.T.);
#654=FACE_OUTER_BOUND('',#953,.T.);
#655=FACE_OUTER_BOUND('',#955,.T.);
#656=FACE_OUTER_BOUND('',#956,.T.);
#657=FACE_OUTER_BOUND('',#957,.T.);
#658=FACE_OUTER_BOUND('',#958,.T.);
#659=FACE_OUTER_BOUND('',#959,.T.);
#660=FACE_OUTER_BOUND('',#960,.T.);
#661=FACE_OUTER_BOUND('',#961,.T.);
#662=FACE_OUTER_BOUND('',#962,.T.);
#663=FACE_OUTER_BOUND('',#963,.T.);
#664=FACE_OUTER_BOUND('',#964,.T.);
#665=FACE_OUTER_BOUND('',#965,.T.);
#666=FACE_OUTER_BOUND('',#966,.T.);
#667=FACE_OUTER_BOUND('',#967,.T.);
#668=FACE_OUTER_BOUND('',#968,.T.);
#669=FACE_OUTER_BOUND('',#969,.T.);
#670=FACE_OUTER_BOUND('',#970,.T.);
#671=FACE_OUTER_BOUND('',#971,.T.);
#672=FACE_OUTER_BOUND('',#972,.T.);
#673=FACE_OUTER_BOUND('',#973,.T.);
#674=FACE_OUTER_BOUND('',#974,.T.);
#675=FACE_OUTER_BOUND('',#975,.T.);
#676=FACE_OUTER_BOUND('',#977,.T.);
#677=FACE_OUTER_BOUND('',#978,.T.);
#678=FACE_OUTER_BOUND('',#979,.T.);
#679=FACE_OUTER_BOUND('',#980,.T.);
#680=FACE_OUTER_BOUND('',#981,.T.);
#681=FACE_OUTER_BOUND('',#982,.T.);
#682=FACE_OUTER_BOUND('',#983,.T.);
#683=FACE_OUTER_BOUND('',#984,.T.);
#684=FACE_OUTER_BOUND('',#985,.T.);
#685=FACE_OUTER_BOUND('',#986,.T.);
#686=FACE_OUTER_BOUND('',#987,.T.);
#687=FACE_OUTER_BOUND('',#988,.T.);
#688=FACE_OUTER_BOUND('',#989,.T.);
#689=FACE_OUTER_BOUND('',#990,.T.);
#690=FACE_OUTER_BOUND('',#991,.T.);
#691=FACE_OUTER_BOUND('',#992,.T.);
#692=FACE_OUTER_BOUND('',#993,.T.);
#693=FACE_OUTER_BOUND('',#994,.T.);
#694=FACE_OUTER_BOUND('',#995,.T.);
#695=FACE_OUTER_BOUND('',#996,.T.);
#696=FACE_OUTER_BOUND('',#997,.T.);
#697=FACE_OUTER_BOUND('',#998,.T.);
#698=FACE_OUTER_BOUND('',#999,.T.);
#699=FACE_OUTER_BOUND('',#1000,.T.);
#700=FACE_OUTER_BOUND('',#1001,.T.);
#701=FACE_OUTER_BOUND('',#1002,.T.);
#702=FACE_OUTER_BOUND('',#1003,.T.);
#703=FACE_OUTER_BOUND('',#1004,.T.);
#704=FACE_OUTER_BOUND('',#1005,.T.);
#705=FACE_OUTER_BOUND('',#1006,.T.);
#706=FACE_OUTER_BOUND('',#1007,.T.);
#707=FACE_OUTER_BOUND('',#1008,.T.);
#708=FACE_OUTER_BOUND('',#1009,.T.);
#709=FACE_OUTER_BOUND('',#1010,.T.);
#710=FACE_OUTER_BOUND('',#1011,.T.);
#711=FACE_OUTER_BOUND('',#1012,.T.);
#712=FACE_OUTER_BOUND('',#1013,.T.);
#713=FACE_OUTER_BOUND('',#1026,.T.);
#714=FACE_OUTER_BOUND('',#1027,.T.);
#715=FACE_OUTER_BOUND('',#1028,.T.);
#716=FACE_OUTER_BOUND('',#1029,.T.);
#717=FACE_OUTER_BOUND('',#1030,.T.);
#718=FACE_OUTER_BOUND('',#1031,.T.);
#719=FACE_OUTER_BOUND('',#1032,.T.);
#720=EDGE_LOOP('',(#3526,#3527,#3528,#3529));
#721=EDGE_LOOP('',(#3530,#3531,#3532,#3533));
#722=EDGE_LOOP('',(#3534,#3535,#3536,#3537));
#723=EDGE_LOOP('',(#3538,#3539,#3540,#3541));
#724=EDGE_LOOP('',(#3542,#3543,#3544,#3545));
#725=EDGE_LOOP('',(#3546,#3547,#3548,#3549));
#726=EDGE_LOOP('',(#3550,#3551,#3552,#3553));
#727=EDGE_LOOP('',(#3554,#3555,#3556,#3557));
#728=EDGE_LOOP('',(#3558,#3559,#3560,#3561));
#729=EDGE_LOOP('',(#3562,#3563,#3564,#3565));
#730=EDGE_LOOP('',(#3566,#3567,#3568,#3569,#3570,#3571,#3572,#3573,#3574,
#3575,#3576,#3577));
#731=EDGE_LOOP('',(#3578,#3579,#3580,#3581));
#732=EDGE_LOOP('',(#3582,#3583,#3584,#3585));
#733=EDGE_LOOP('',(#3586,#3587,#3588,#3589));
#734=EDGE_LOOP('',(#3590,#3591,#3592,#3593));
#735=EDGE_LOOP('',(#3594,#3595,#3596,#3597));
#736=EDGE_LOOP('',(#3598,#3599,#3600,#3601));
#737=EDGE_LOOP('',(#3602,#3603,#3604,#3605));
#738=EDGE_LOOP('',(#3606,#3607,#3608,#3609));
#739=EDGE_LOOP('',(#3610,#3611,#3612,#3613));
#740=EDGE_LOOP('',(#3614,#3615,#3616,#3617));
#741=EDGE_LOOP('',(#3618,#3619,#3620,#3621,#3622,#3623,#3624,#3625,#3626,
#3627,#3628,#3629));
#742=EDGE_LOOP('',(#3630,#3631,#3632,#3633));
#743=EDGE_LOOP('',(#3634,#3635,#3636,#3637));
#744=EDGE_LOOP('',(#3638,#3639,#3640,#3641));
#745=EDGE_LOOP('',(#3642,#3643,#3644,#3645));
#746=EDGE_LOOP('',(#3646,#3647,#3648,#3649));
#747=EDGE_LOOP('',(#3650,#3651,#3652,#3653));
#748=EDGE_LOOP('',(#3654,#3655,#3656,#3657));
#749=EDGE_LOOP('',(#3658,#3659,#3660,#3661));
#750=EDGE_LOOP('',(#3662,#3663,#3664,#3665));
#751=EDGE_LOOP('',(#3666,#3667,#3668,#3669));
#752=EDGE_LOOP('',(#3670,#3671,#3672,#3673,#3674,#3675,#3676,#3677,#3678,
#3679,#3680,#3681));
#753=EDGE_LOOP('',(#3682,#3683,#3684,#3685));
#754=EDGE_LOOP('',(#3686,#3687,#3688,#3689));
#755=EDGE_LOOP('',(#3690,#3691,#3692,#3693));
#756=EDGE_LOOP('',(#3694,#3695,#3696,#3697));
#757=EDGE_LOOP('',(#3698,#3699,#3700,#3701));
#758=EDGE_LOOP('',(#3702,#3703,#3704,#3705));
#759=EDGE_LOOP('',(#3706,#3707,#3708,#3709));
#760=EDGE_LOOP('',(#3710,#3711,#3712,#3713));
#761=EDGE_LOOP('',(#3714,#3715,#3716,#3717));
#762=EDGE_LOOP('',(#3718,#3719,#3720,#3721));
#763=EDGE_LOOP('',(#3722,#3723,#3724,#3725,#3726,#3727,#3728,#3729,#3730,
#3731,#3732,#3733));
#764=EDGE_LOOP('',(#3734,#3735,#3736,#3737));
#765=EDGE_LOOP('',(#3738,#3739,#3740,#3741));
#766=EDGE_LOOP('',(#3742,#3743,#3744,#3745));
#767=EDGE_LOOP('',(#3746,#3747,#3748,#3749));
#768=EDGE_LOOP('',(#3750,#3751,#3752,#3753));
#769=EDGE_LOOP('',(#3754,#3755,#3756,#3757));
#770=EDGE_LOOP('',(#3758,#3759,#3760,#3761));
#771=EDGE_LOOP('',(#3762,#3763,#3764,#3765));
#772=EDGE_LOOP('',(#3766,#3767,#3768,#3769));
#773=EDGE_LOOP('',(#3770,#3771,#3772,#3773));
#774=EDGE_LOOP('',(#3774,#3775,#3776,#3777,#3778,#3779,#3780,#3781,#3782,
#3783,#3784,#3785));
#775=EDGE_LOOP('',(#3786,#3787,#3788,#3789));
#776=EDGE_LOOP('',(#3790,#3791,#3792,#3793));
#777=EDGE_LOOP('',(#3794,#3795,#3796,#3797));
#778=EDGE_LOOP('',(#3798,#3799,#3800,#3801));
#779=EDGE_LOOP('',(#3802,#3803,#3804,#3805));
#780=EDGE_LOOP('',(#3806,#3807,#3808,#3809));
#781=EDGE_LOOP('',(#3810,#3811,#3812,#3813));
#782=EDGE_LOOP('',(#3814,#3815,#3816,#3817));
#783=EDGE_LOOP('',(#3818,#3819,#3820,#3821));
#784=EDGE_LOOP('',(#3822,#3823,#3824,#3825));
#785=EDGE_LOOP('',(#3826,#3827,#3828,#3829,#3830,#3831,#3832,#3833,#3834,
#3835,#3836,#3837));
#786=EDGE_LOOP('',(#3838,#3839,#3840,#3841));
#787=EDGE_LOOP('',(#3842,#3843,#3844,#3845));
#788=EDGE_LOOP('',(#3846,#3847,#3848,#3849));
#789=EDGE_LOOP('',(#3850,#3851,#3852,#3853));
#790=EDGE_LOOP('',(#3854,#3855,#3856,#3857));
#791=EDGE_LOOP('',(#3858,#3859,#3860,#3861));
#792=EDGE_LOOP('',(#3862,#3863,#3864,#3865));
#793=EDGE_LOOP('',(#3866,#3867,#3868,#3869));
#794=EDGE_LOOP('',(#3870,#3871,#3872,#3873));
#795=EDGE_LOOP('',(#3874,#3875,#3876,#3877));
#796=EDGE_LOOP('',(#3878,#3879,#3880,#3881,#3882,#3883,#3884,#3885,#3886,
#3887,#3888,#3889));
#797=EDGE_LOOP('',(#3890,#3891,#3892,#3893));
#798=EDGE_LOOP('',(#3894,#3895,#3896,#3897));
#799=EDGE_LOOP('',(#3898,#3899,#3900,#3901));
#800=EDGE_LOOP('',(#3902,#3903,#3904,#3905));
#801=EDGE_LOOP('',(#3906,#3907,#3908,#3909));
#802=EDGE_LOOP('',(#3910,#3911,#3912,#3913));
#803=EDGE_LOOP('',(#3914,#3915,#3916,#3917,#3918,#3919,#3920,#3921));
#804=EDGE_LOOP('',(#3922,#3923,#3924,#3925,#3926,#3927,#3928,#3929));
#805=EDGE_LOOP('',(#3930,#3931,#3932,#3933,#3934,#3935,#3936,#3937));
#806=EDGE_LOOP('',(#3938,#3939,#3940,#3941,#3942,#3943,#3944,#3945));
#807=EDGE_LOOP('',(#3946,#3947,#3948,#3949,#3950,#3951,#3952,#3953));
#808=EDGE_LOOP('',(#3954,#3955,#3956,#3957,#3958,#3959,#3960,#3961));
#809=EDGE_LOOP('',(#3962,#3963,#3964,#3965,#3966,#3967,#3968,#3969));
#810=EDGE_LOOP('',(#3970,#3971,#3972,#3973,#3974,#3975,#3976,#3977));
#811=EDGE_LOOP('',(#3978,#3979,#3980,#3981,#3982,#3983,#3984,#3985));
#812=EDGE_LOOP('',(#3986,#3987,#3988,#3989,#3990,#3991,#3992,#3993,#3994));
#813=EDGE_LOOP('',(#3995,#3996,#3997,#3998,#3999,#4000,#4001,#4002,#4003));
#814=EDGE_LOOP('',(#4004,#4005,#4006,#4007,#4008,#4009,#4010,#4011,#4012));
#815=EDGE_LOOP('',(#4013,#4014,#4015,#4016,#4017,#4018,#4019,#4020,#4021));
#816=EDGE_LOOP('',(#4022,#4023,#4024,#4025,#4026,#4027,#4028,#4029,#4030));
#817=EDGE_LOOP('',(#4031,#4032,#4033,#4034,#4035,#4036,#4037,#4038,#4039));
#818=EDGE_LOOP('',(#4040,#4041,#4042,#4043,#4044,#4045,#4046,#4047,#4048));
#819=EDGE_LOOP('',(#4049));
#820=EDGE_LOOP('',(#4050,#4051,#4052,#4053));
#821=EDGE_LOOP('',(#4054,#4055,#4056,#4057));
#822=EDGE_LOOP('',(#4058,#4059,#4060,#4061));
#823=EDGE_LOOP('',(#4062,#4063,#4064,#4065));
#824=EDGE_LOOP('',(#4066,#4067,#4068,#4069));
#825=EDGE_LOOP('',(#4070,#4071,#4072,#4073));
#826=EDGE_LOOP('',(#4074,#4075,#4076,#4077));
#827=EDGE_LOOP('',(#4078,#4079,#4080,#4081,#4082,#4083,#4084,#4085));
#828=EDGE_LOOP('',(#4086,#4087,#4088,#4089));
#829=EDGE_LOOP('',(#4090,#4091,#4092,#4093,#4094));
#830=EDGE_LOOP('',(#4095,#4096,#4097,#4098,#4099,#4100));
#831=EDGE_LOOP('',(#4101,#4102,#4103,#4104));
#832=EDGE_LOOP('',(#4105,#4106,#4107,#4108,#4109));
#833=EDGE_LOOP('',(#4110,#4111,#4112,#4113,#4114));
#834=EDGE_LOOP('',(#4115,#4116,#4117,#4118,#4119,#4120));
#835=EDGE_LOOP('',(#4121,#4122,#4123,#4124));
#836=EDGE_LOOP('',(#4125,#4126,#4127,#4128));
#837=EDGE_LOOP('',(#4129,#4130,#4131,#4132));
#838=EDGE_LOOP('',(#4133,#4134,#4135,#4136));
#839=EDGE_LOOP('',(#4137,#4138,#4139,#4140));
#840=EDGE_LOOP('',(#4141,#4142,#4143,#4144));
#841=EDGE_LOOP('',(#4145,#4146,#4147,#4148,#4149,#4150,#4151,#4152));
#842=EDGE_LOOP('',(#4153,#4154,#4155,#4156));
#843=EDGE_LOOP('',(#4157,#4158,#4159,#4160,#4161));
#844=EDGE_LOOP('',(#4162,#4163,#4164,#4165,#4166,#4167));
#845=EDGE_LOOP('',(#4168,#4169,#4170,#4171));
#846=EDGE_LOOP('',(#4172,#4173,#4174,#4175,#4176));
#847=EDGE_LOOP('',(#4177,#4178,#4179,#4180,#4181));
#848=EDGE_LOOP('',(#4182,#4183,#4184,#4185,#4186,#4187));
#849=EDGE_LOOP('',(#4188,#4189,#4190,#4191));
#850=EDGE_LOOP('',(#4192,#4193,#4194,#4195));
#851=EDGE_LOOP('',(#4196,#4197,#4198,#4199));
#852=EDGE_LOOP('',(#4200,#4201,#4202,#4203));
#853=EDGE_LOOP('',(#4204,#4205,#4206,#4207));
#854=EDGE_LOOP('',(#4208,#4209,#4210,#4211));
#855=EDGE_LOOP('',(#4212,#4213,#4214,#4215,#4216,#4217,#4218,#4219));
#856=EDGE_LOOP('',(#4220,#4221,#4222,#4223));
#857=EDGE_LOOP('',(#4224,#4225,#4226,#4227,#4228));
#858=EDGE_LOOP('',(#4229,#4230,#4231,#4232,#4233,#4234));
#859=EDGE_LOOP('',(#4235,#4236,#4237,#4238));
#860=EDGE_LOOP('',(#4239,#4240,#4241,#4242,#4243));
#861=EDGE_LOOP('',(#4244,#4245,#4246,#4247,#4248));
#862=EDGE_LOOP('',(#4249,#4250,#4251,#4252,#4253,#4254));
#863=EDGE_LOOP('',(#4255,#4256,#4257,#4258));
#864=EDGE_LOOP('',(#4259,#4260,#4261,#4262));
#865=EDGE_LOOP('',(#4263,#4264,#4265,#4266));
#866=EDGE_LOOP('',(#4267,#4268,#4269,#4270));
#867=EDGE_LOOP('',(#4271,#4272,#4273,#4274));
#868=EDGE_LOOP('',(#4275,#4276,#4277,#4278));
#869=EDGE_LOOP('',(#4279,#4280,#4281,#4282,#4283,#4284,#4285,#4286));
#870=EDGE_LOOP('',(#4287,#4288,#4289,#4290));
#871=EDGE_LOOP('',(#4291,#4292,#4293,#4294,#4295));
#872=EDGE_LOOP('',(#4296,#4297,#4298,#4299,#4300,#4301));
#873=EDGE_LOOP('',(#4302,#4303,#4304,#4305));
#874=EDGE_LOOP('',(#4306,#4307,#4308,#4309,#4310));
#875=EDGE_LOOP('',(#4311,#4312,#4313,#4314,#4315));
#876=EDGE_LOOP('',(#4316,#4317,#4318,#4319,#4320,#4321));
#877=EDGE_LOOP('',(#4322,#4323,#4324,#4325));
#878=EDGE_LOOP('',(#4326,#4327,#4328,#4329));
#879=EDGE_LOOP('',(#4330,#4331,#4332,#4333));
#880=EDGE_LOOP('',(#4334,#4335,#4336,#4337));
#881=EDGE_LOOP('',(#4338,#4339,#4340,#4341));
#882=EDGE_LOOP('',(#4342,#4343,#4344,#4345));
#883=EDGE_LOOP('',(#4346,#4347,#4348,#4349,#4350,#4351,#4352,#4353));
#884=EDGE_LOOP('',(#4354,#4355,#4356,#4357));
#885=EDGE_LOOP('',(#4358,#4359,#4360,#4361,#4362));
#886=EDGE_LOOP('',(#4363,#4364,#4365,#4366,#4367,#4368));
#887=EDGE_LOOP('',(#4369,#4370,#4371,#4372));
#888=EDGE_LOOP('',(#4373,#4374,#4375,#4376,#4377));
#889=EDGE_LOOP('',(#4378,#4379,#4380,#4381,#4382));
#890=EDGE_LOOP('',(#4383,#4384,#4385,#4386,#4387,#4388));
#891=EDGE_LOOP('',(#4389,#4390,#4391,#4392));
#892=EDGE_LOOP('',(#4393,#4394,#4395,#4396));
#893=EDGE_LOOP('',(#4397,#4398,#4399,#4400));
#894=EDGE_LOOP('',(#4401,#4402,#4403,#4404));
#895=EDGE_LOOP('',(#4405,#4406,#4407,#4408));
#896=EDGE_LOOP('',(#4409,#4410,#4411,#4412));
#897=EDGE_LOOP('',(#4413,#4414,#4415,#4416,#4417,#4418,#4419,#4420));
#898=EDGE_LOOP('',(#4421,#4422,#4423,#4424));
#899=EDGE_LOOP('',(#4425,#4426,#4427,#4428,#4429));
#900=EDGE_LOOP('',(#4430,#4431,#4432,#4433,#4434,#4435));
#901=EDGE_LOOP('',(#4436,#4437,#4438,#4439));
#902=EDGE_LOOP('',(#4440,#4441,#4442,#4443,#4444));
#903=EDGE_LOOP('',(#4445,#4446,#4447,#4448,#4449));
#904=EDGE_LOOP('',(#4450,#4451,#4452,#4453,#4454,#4455));
#905=EDGE_LOOP('',(#4456,#4457,#4458,#4459));
#906=EDGE_LOOP('',(#4460,#4461,#4462,#4463));
#907=EDGE_LOOP('',(#4464,#4465,#4466,#4467));
#908=EDGE_LOOP('',(#4468,#4469,#4470,#4471));
#909=EDGE_LOOP('',(#4472,#4473,#4474,#4475));
#910=EDGE_LOOP('',(#4476,#4477,#4478,#4479));
#911=EDGE_LOOP('',(#4480,#4481,#4482,#4483,#4484,#4485,#4486,#4487));
#912=EDGE_LOOP('',(#4488,#4489,#4490,#4491));
#913=EDGE_LOOP('',(#4492,#4493,#4494,#4495,#4496));
#914=EDGE_LOOP('',(#4497,#4498,#4499,#4500,#4501,#4502));
#915=EDGE_LOOP('',(#4503,#4504,#4505,#4506));
#916=EDGE_LOOP('',(#4507,#4508,#4509,#4510,#4511));
#917=EDGE_LOOP('',(#4512,#4513,#4514,#4515,#4516));
#918=EDGE_LOOP('',(#4517,#4518,#4519,#4520,#4521,#4522));
#919=EDGE_LOOP('',(#4523,#4524,#4525,#4526));
#920=EDGE_LOOP('',(#4527,#4528,#4529,#4530));
#921=EDGE_LOOP('',(#4531,#4532,#4533,#4534));
#922=EDGE_LOOP('',(#4535,#4536,#4537,#4538));
#923=EDGE_LOOP('',(#4539,#4540,#4541,#4542));
#924=EDGE_LOOP('',(#4543,#4544,#4545,#4546));
#925=EDGE_LOOP('',(#4547,#4548,#4549,#4550,#4551,#4552,#4553,#4554));
#926=EDGE_LOOP('',(#4555,#4556,#4557,#4558));
#927=EDGE_LOOP('',(#4559,#4560,#4561,#4562,#4563));
#928=EDGE_LOOP('',(#4564,#4565,#4566,#4567,#4568,#4569));
#929=EDGE_LOOP('',(#4570,#4571,#4572,#4573));
#930=EDGE_LOOP('',(#4574,#4575,#4576,#4577,#4578));
#931=EDGE_LOOP('',(#4579,#4580,#4581,#4582,#4583));
#932=EDGE_LOOP('',(#4584,#4585,#4586,#4587,#4588,#4589));
#933=EDGE_LOOP('',(#4590,#4591,#4592,#4593));
#934=EDGE_LOOP('',(#4594,#4595,#4596,#4597));
#935=EDGE_LOOP('',(#4598,#4599,#4600,#4601));
#936=EDGE_LOOP('',(#4602,#4603,#4604,#4605));
#937=EDGE_LOOP('',(#4606,#4607,#4608,#4609));
#938=EDGE_LOOP('',(#4610,#4611,#4612,#4613));
#939=EDGE_LOOP('',(#4614,#4615,#4616,#4617));
#940=EDGE_LOOP('',(#4618,#4619,#4620,#4621));
#941=EDGE_LOOP('',(#4622,#4623,#4624,#4625));
#942=EDGE_LOOP('',(#4626,#4627,#4628,#4629));
#943=EDGE_LOOP('',(#4630,#4631,#4632,#4633));
#944=EDGE_LOOP('',(#4634,#4635,#4636,#4637));
#945=EDGE_LOOP('',(#4638,#4639,#4640,#4641));
#946=EDGE_LOOP('',(#4642,#4643,#4644,#4645));
#947=EDGE_LOOP('',(#4646,#4647,#4648,#4649));
#948=EDGE_LOOP('',(#4650,#4651,#4652,#4653));
#949=EDGE_LOOP('',(#4654,#4655,#4656,#4657));
#950=EDGE_LOOP('',(#4658,#4659,#4660,#4661));
#951=EDGE_LOOP('',(#4662,#4663,#4664,#4665));
#952=EDGE_LOOP('',(#4666,#4667,#4668,#4669));
#953=EDGE_LOOP('',(#4670,#4671,#4672,#4673,#4674,#4675,#4676,#4677,#4678,
#4679,#4680,#4681));
#954=EDGE_LOOP('',(#4682,#4683,#4684,#4685,#4686,#4687,#4688,#4689));
#955=EDGE_LOOP('',(#4690,#4691,#4692,#4693));
#956=EDGE_LOOP('',(#4694,#4695,#4696,#4697));
#957=EDGE_LOOP('',(#4698,#4699,#4700,#4701));
#958=EDGE_LOOP('',(#4702,#4703,#4704,#4705));
#959=EDGE_LOOP('',(#4706,#4707,#4708,#4709));
#960=EDGE_LOOP('',(#4710,#4711,#4712,#4713));
#961=EDGE_LOOP('',(#4714,#4715,#4716,#4717));
#962=EDGE_LOOP('',(#4718,#4719,#4720,#4721));
#963=EDGE_LOOP('',(#4722,#4723,#4724,#4725));
#964=EDGE_LOOP('',(#4726,#4727,#4728,#4729));
#965=EDGE_LOOP('',(#4730,#4731,#4732,#4733));
#966=EDGE_LOOP('',(#4734,#4735,#4736,#4737));
#967=EDGE_LOOP('',(#4738,#4739,#4740,#4741));
#968=EDGE_LOOP('',(#4742,#4743,#4744,#4745));
#969=EDGE_LOOP('',(#4746,#4747,#4748,#4749));
#970=EDGE_LOOP('',(#4750,#4751,#4752,#4753));
#971=EDGE_LOOP('',(#4754,#4755,#4756,#4757));
#972=EDGE_LOOP('',(#4758,#4759,#4760,#4761));
#973=EDGE_LOOP('',(#4762,#4763,#4764,#4765));
#974=EDGE_LOOP('',(#4766,#4767,#4768,#4769));
#975=EDGE_LOOP('',(#4770,#4771,#4772,#4773,#4774,#4775,#4776,#4777,#4778,
#4779,#4780,#4781));
#976=EDGE_LOOP('',(#4782,#4783,#4784,#4785,#4786,#4787,#4788,#4789));
#977=EDGE_LOOP('',(#4790,#4791,#4792,#4793));
#978=EDGE_LOOP('',(#4794,#4795,#4796,#4797));
#979=EDGE_LOOP('',(#4798,#4799,#4800,#4801));
#980=EDGE_LOOP('',(#4802,#4803,#4804,#4805));
#981=EDGE_LOOP('',(#4806,#4807,#4808,#4809));
#982=EDGE_LOOP('',(#4810,#4811,#4812,#4813));
#983=EDGE_LOOP('',(#4814,#4815,#4816,#4817));
#984=EDGE_LOOP('',(#4818,#4819,#4820,#4821));
#985=EDGE_LOOP('',(#4822,#4823,#4824,#4825));
#986=EDGE_LOOP('',(#4826,#4827,#4828,#4829));
#987=EDGE_LOOP('',(#4830,#4831,#4832,#4833));
#988=EDGE_LOOP('',(#4834,#4835,#4836,#4837));
#989=EDGE_LOOP('',(#4838,#4839,#4840,#4841));
#990=EDGE_LOOP('',(#4842,#4843,#4844,#4845));
#991=EDGE_LOOP('',(#4846,#4847,#4848,#4849));
#992=EDGE_LOOP('',(#4850,#4851,#4852,#4853));
#993=EDGE_LOOP('',(#4854,#4855,#4856,#4857));
#994=EDGE_LOOP('',(#4858,#4859,#4860,#4861));
#995=EDGE_LOOP('',(#4862,#4863,#4864,#4865));
#996=EDGE_LOOP('',(#4866,#4867,#4868,#4869));
#997=EDGE_LOOP('',(#4870,#4871,#4872,#4873));
#998=EDGE_LOOP('',(#4874,#4875,#4876,#4877));
#999=EDGE_LOOP('',(#4878,#4879,#4880,#4881,#4882,#4883,#4884,#4885,#4886,
#4887,#4888,#4889,#4890,#4891,#4892,#4893,#4894,#4895,#4896,#4897,#4898,
#4899));
#1000=EDGE_LOOP('',(#4900,#4901,#4902,#4903));
#1001=EDGE_LOOP('',(#4904,#4905,#4906,#4907));
#1002=EDGE_LOOP('',(#4908,#4909,#4910,#4911));
#1003=EDGE_LOOP('',(#4912,#4913,#4914,#4915));
#1004=EDGE_LOOP('',(#4916,#4917,#4918,#4919));
#1005=EDGE_LOOP('',(#4920,#4921,#4922,#4923));
#1006=EDGE_LOOP('',(#4924,#4925,#4926,#4927));
#1007=EDGE_LOOP('',(#4928,#4929,#4930,#4931));
#1008=EDGE_LOOP('',(#4932,#4933,#4934,#4935));
#1009=EDGE_LOOP('',(#4936,#4937,#4938,#4939));
#1010=EDGE_LOOP('',(#4940,#4941,#4942,#4943));
#1011=EDGE_LOOP('',(#4944,#4945,#4946,#4947));
#1012=EDGE_LOOP('',(#4948,#4949,#4950,#4951,#4952,#4953,#4954,#4955,#4956,
#4957,#4958,#4959));
#1013=EDGE_LOOP('',(#4960,#4961,#4962,#4963));
#1014=EDGE_LOOP('',(#4964,#4965,#4966,#4967,#4968,#4969,#4970,#4971,#4972,
#4973,#4974,#4975,#4976,#4977));
#1015=EDGE_LOOP('',(#4978,#4979,#4980,#4981,#4982,#4983,#4984,#4985,#4986,
#4987,#4988,#4989,#4990,#4991));
#1016=EDGE_LOOP('',(#4992,#4993,#4994,#4995,#4996,#4997,#4998,#4999,#5000,
#5001,#5002,#5003,#5004,#5005));
#1017=EDGE_LOOP('',(#5006,#5007,#5008,#5009,#5010,#5011,#5012,#5013,#5014,
#5015,#5016,#5017,#5018,#5019));
#1018=EDGE_LOOP('',(#5020,#5021,#5022,#5023,#5024,#5025,#5026,#5027,#5028,
#5029,#5030,#5031,#5032,#5033));
#1019=EDGE_LOOP('',(#5034,#5035,#5036,#5037,#5038,#5039,#5040,#5041,#5042,
#5043,#5044,#5045,#5046,#5047));
#1020=EDGE_LOOP('',(#5048,#5049,#5050,#5051,#5052,#5053,#5054,#5055,#5056,
#5057,#5058,#5059,#5060,#5061));
#1021=EDGE_LOOP('',(#5062,#5063,#5064,#5065,#5066,#5067,#5068,#5069,#5070,
#5071,#5072,#5073,#5074,#5075,#5076,#5077,#5078,#5079,#5080,#5081));
#1022=EDGE_LOOP('',(#5082,#5083,#5084,#5085,#5086,#5087,#5088,#5089,#5090,
#5091,#5092,#5093));
#1023=EDGE_LOOP('',(#5094,#5095,#5096,#5097,#5098,#5099,#5100,#5101,#5102,
#5103,#5104,#5105));
#1024=EDGE_LOOP('',(#5106,#5107,#5108,#5109,#5110,#5111,#5112,#5113,#5114,
#5115,#5116,#5117,#5118,#5119,#5120,#5121,#5122,#5123,#5124,#5125,#5126,
#5127));
#1025=EDGE_LOOP('',(#5128,#5129,#5130,#5131,#5132,#5133,#5134,#5135,#5136,
#5137,#5138,#5139));
#1026=EDGE_LOOP('',(#5140,#5141,#5142,#5143,#5144,#5145,#5146,#5147));
#1027=EDGE_LOOP('',(#5148,#5149,#5150,#5151));
#1028=EDGE_LOOP('',(#5152,#5153,#5154,#5155));
#1029=EDGE_LOOP('',(#5156,#5157,#5158,#5159));
#1030=EDGE_LOOP('',(#5160,#5161,#5162,#5163));
#1031=EDGE_LOOP('',(#5164,#5165,#5166,#5167,#5168,#5169,#5170,#5171));
#1032=EDGE_LOOP('',(#5172,#5173,#5174,#5175));
#1033=LINE('',#7379,#1596);
#1034=LINE('',#7381,#1597);
#1035=LINE('',#7383,#1598);
#1036=LINE('',#7384,#1599);
#1037=LINE('',#7389,#1600);
#1038=LINE('',#7393,#1601);
#1039=LINE('',#7395,#1602);
#1040=LINE('',#7396,#1603);
#1041=LINE('',#7401,#1604);
#1042=LINE('',#7405,#1605);
#1043=LINE('',#7407,#1606);
#1044=LINE('',#7408,#1607);
#1045=LINE('',#7412,#1608);
#1046=LINE('',#7414,#1609);
#1047=LINE('',#7416,#1610);
#1048=LINE('',#7417,#1611);
#1049=LINE('',#7422,#1612);
#1050=LINE('',#7426,#1613);
#1051=LINE('',#7428,#1614);
#1052=LINE('',#7429,#1615);
#1053=LINE('',#7434,#1616);
#1054=LINE('',#7438,#1617);
#1055=LINE('',#7440,#1618);
#1056=LINE('',#7441,#1619);
#1057=LINE('',#7443,#1620);
#1058=LINE('',#7444,#1621);
#1059=LINE('',#7448,#1622);
#1060=LINE('',#7450,#1623);
#1061=LINE('',#7452,#1624);
#1062=LINE('',#7453,#1625);
#1063=LINE('',#7458,#1626);
#1064=LINE('',#7462,#1627);
#1065=LINE('',#7464,#1628);
#1066=LINE('',#7465,#1629);
#1067=LINE('',#7470,#1630);
#1068=LINE('',#7474,#1631);
#1069=LINE('',#7476,#1632);
#1070=LINE('',#7477,#1633);
#1071=LINE('',#7481,#1634);
#1072=LINE('',#7483,#1635);
#1073=LINE('',#7485,#1636);
#1074=LINE('',#7486,#1637);
#1075=LINE('',#7491,#1638);
#1076=LINE('',#7495,#1639);
#1077=LINE('',#7497,#1640);
#1078=LINE('',#7498,#1641);
#1079=LINE('',#7503,#1642);
#1080=LINE('',#7507,#1643);
#1081=LINE('',#7509,#1644);
#1082=LINE('',#7510,#1645);
#1083=LINE('',#7512,#1646);
#1084=LINE('',#7513,#1647);
#1085=LINE('',#7517,#1648);
#1086=LINE('',#7519,#1649);
#1087=LINE('',#7521,#1650);
#1088=LINE('',#7522,#1651);
#1089=LINE('',#7527,#1652);
#1090=LINE('',#7531,#1653);
#1091=LINE('',#7533,#1654);
#1092=LINE('',#7534,#1655);
#1093=LINE('',#7539,#1656);
#1094=LINE('',#7543,#1657);
#1095=LINE('',#7545,#1658);
#1096=LINE('',#7546,#1659);
#1097=LINE('',#7550,#1660);
#1098=LINE('',#7552,#1661);
#1099=LINE('',#7554,#1662);
#1100=LINE('',#7555,#1663);
#1101=LINE('',#7560,#1664);
#1102=LINE('',#7564,#1665);
#1103=LINE('',#7566,#1666);
#1104=LINE('',#7567,#1667);
#1105=LINE('',#7572,#1668);
#1106=LINE('',#7576,#1669);
#1107=LINE('',#7578,#1670);
#1108=LINE('',#7579,#1671);
#1109=LINE('',#7581,#1672);
#1110=LINE('',#7582,#1673);
#1111=LINE('',#7586,#1674);
#1112=LINE('',#7588,#1675);
#1113=LINE('',#7590,#1676);
#1114=LINE('',#7591,#1677);
#1115=LINE('',#7596,#1678);
#1116=LINE('',#7600,#1679);
#1117=LINE('',#7602,#1680);
#1118=LINE('',#7603,#1681);
#1119=LINE('',#7608,#1682);
#1120=LINE('',#7612,#1683);
#1121=LINE('',#7614,#1684);
#1122=LINE('',#7615,#1685);
#1123=LINE('',#7619,#1686);
#1124=LINE('',#7621,#1687);
#1125=LINE('',#7623,#1688);
#1126=LINE('',#7624,#1689);
#1127=LINE('',#7629,#1690);
#1128=LINE('',#7633,#1691);
#1129=LINE('',#7635,#1692);
#1130=LINE('',#7636,#1693);
#1131=LINE('',#7641,#1694);
#1132=LINE('',#7645,#1695);
#1133=LINE('',#7647,#1696);
#1134=LINE('',#7648,#1697);
#1135=LINE('',#7650,#1698);
#1136=LINE('',#7651,#1699);
#1137=LINE('',#7655,#1700);
#1138=LINE('',#7657,#1701);
#1139=LINE('',#7659,#1702);
#1140=LINE('',#7660,#1703);
#1141=LINE('',#7665,#1704);
#1142=LINE('',#7669,#1705);
#1143=LINE('',#7671,#1706);
#1144=LINE('',#7672,#1707);
#1145=LINE('',#7677,#1708);
#1146=LINE('',#7681,#1709);
#1147=LINE('',#7683,#1710);
#1148=LINE('',#7684,#1711);
#1149=LINE('',#7688,#1712);
#1150=LINE('',#7690,#1713);
#1151=LINE('',#7692,#1714);
#1152=LINE('',#7693,#1715);
#1153=LINE('',#7698,#1716);
#1154=LINE('',#7702,#1717);
#1155=LINE('',#7704,#1718);
#1156=LINE('',#7705,#1719);
#1157=LINE('',#7710,#1720);
#1158=LINE('',#7714,#1721);
#1159=LINE('',#7716,#1722);
#1160=LINE('',#7717,#1723);
#1161=LINE('',#7719,#1724);
#1162=LINE('',#7720,#1725);
#1163=LINE('',#7724,#1726);
#1164=LINE('',#7726,#1727);
#1165=LINE('',#7728,#1728);
#1166=LINE('',#7729,#1729);
#1167=LINE('',#7734,#1730);
#1168=LINE('',#7738,#1731);
#1169=LINE('',#7740,#1732);
#1170=LINE('',#7741,#1733);
#1171=LINE('',#7746,#1734);
#1172=LINE('',#7750,#1735);
#1173=LINE('',#7752,#1736);
#1174=LINE('',#7753,#1737);
#1175=LINE('',#7757,#1738);
#1176=LINE('',#7759,#1739);
#1177=LINE('',#7761,#1740);
#1178=LINE('',#7762,#1741);
#1179=LINE('',#7767,#1742);
#1180=LINE('',#7771,#1743);
#1181=LINE('',#7773,#1744);
#1182=LINE('',#7774,#1745);
#1183=LINE('',#7779,#1746);
#1184=LINE('',#7783,#1747);
#1185=LINE('',#7785,#1748);
#1186=LINE('',#7786,#1749);
#1187=LINE('',#7788,#1750);
#1188=LINE('',#7789,#1751);
#1189=LINE('',#7793,#1752);
#1190=LINE('',#7795,#1753);
#1191=LINE('',#7797,#1754);
#1192=LINE('',#7798,#1755);
#1193=LINE('',#7803,#1756);
#1194=LINE('',#7807,#1757);
#1195=LINE('',#7809,#1758);
#1196=LINE('',#7810,#1759);
#1197=LINE('',#7815,#1760);
#1198=LINE('',#7819,#1761);
#1199=LINE('',#7821,#1762);
#1200=LINE('',#7822,#1763);
#1201=LINE('',#7826,#1764);
#1202=LINE('',#7828,#1765);
#1203=LINE('',#7830,#1766);
#1204=LINE('',#7831,#1767);
#1205=LINE('',#7836,#1768);
#1206=LINE('',#7840,#1769);
#1207=LINE('',#7842,#1770);
#1208=LINE('',#7843,#1771);
#1209=LINE('',#7848,#1772);
#1210=LINE('',#7852,#1773);
#1211=LINE('',#7854,#1774);
#1212=LINE('',#7855,#1775);
#1213=LINE('',#7857,#1776);
#1214=LINE('',#7858,#1777);
#1215=LINE('',#7862,#1778);
#1216=LINE('',#7864,#1779);
#1217=LINE('',#7866,#1780);
#1218=LINE('',#7867,#1781);
#1219=LINE('',#7872,#1782);
#1220=LINE('',#7876,#1783);
#1221=LINE('',#7878,#1784);
#1222=LINE('',#7879,#1785);
#1223=LINE('',#7883,#1786);
#1224=LINE('',#7885,#1787);
#1225=LINE('',#7887,#1788);
#1226=LINE('',#7888,#1789);
#1227=LINE('',#7893,#1790);
#1228=LINE('',#7897,#1791);
#1229=LINE('',#7899,#1792);
#1230=LINE('',#7900,#1793);
#1231=LINE('',#7903,#1794);
#1232=LINE('',#7906,#1795);
#1233=LINE('',#7908,#1796);
#1234=LINE('',#7910,#1797);
#1235=LINE('',#7912,#1798);
#1236=LINE('',#7913,#1799);
#1237=LINE('',#7916,#1800);
#1238=LINE('',#7918,#1801);
#1239=LINE('',#7920,#1802);
#1240=LINE('',#7922,#1803);
#1241=LINE('',#7923,#1804);
#1242=LINE('',#7926,#1805);
#1243=LINE('',#7928,#1806);
#1244=LINE('',#7930,#1807);
#1245=LINE('',#7932,#1808);
#1246=LINE('',#7933,#1809);
#1247=LINE('',#7936,#1810);
#1248=LINE('',#7938,#1811);
#1249=LINE('',#7940,#1812);
#1250=LINE('',#7942,#1813);
#1251=LINE('',#7943,#1814);
#1252=LINE('',#7946,#1815);
#1253=LINE('',#7948,#1816);
#1254=LINE('',#7950,#1817);
#1255=LINE('',#7952,#1818);
#1256=LINE('',#7953,#1819);
#1257=LINE('',#7956,#1820);
#1258=LINE('',#7958,#1821);
#1259=LINE('',#7960,#1822);
#1260=LINE('',#7962,#1823);
#1261=LINE('',#7963,#1824);
#1262=LINE('',#7966,#1825);
#1263=LINE('',#7968,#1826);
#1264=LINE('',#7970,#1827);
#1265=LINE('',#7972,#1828);
#1266=LINE('',#7973,#1829);
#1267=LINE('',#7978,#1830);
#1268=LINE('',#7985,#1831);
#1269=LINE('',#7991,#1832);
#1270=LINE('',#7997,#1833);
#1271=LINE('',#8003,#1834);
#1272=LINE('',#8009,#1835);
#1273=LINE('',#8015,#1836);
#1274=LINE('',#8021,#1837);
#1275=LINE('',#8027,#1838);
#1276=LINE('',#8029,#1839);
#1277=LINE('',#8031,#1840);
#1278=LINE('',#8032,#1841);
#1279=LINE('',#8035,#1842);
#1280=LINE('',#8037,#1843);
#1281=LINE('',#8038,#1844);
#1282=LINE('',#8043,#1845);
#1283=LINE('',#8047,#1846);
#1284=LINE('',#8049,#1847);
#1285=LINE('',#8050,#1848);
#1286=LINE('',#8055,#1849);
#1287=LINE('',#8059,#1850);
#1288=LINE('',#8061,#1851);
#1289=LINE('',#8062,#1852);
#1290=LINE('',#8067,#1853);
#1291=LINE('',#8070,#1854);
#1292=LINE('',#8073,#1855);
#1293=LINE('',#8075,#1856);
#1294=LINE('',#8076,#1857);
#1295=LINE('',#8081,#1858);
#1296=LINE('',#8084,#1859);
#1297=LINE('',#8087,#1860);
#1298=LINE('',#8089,#1861);
#1299=LINE('',#8090,#1862);
#1300=LINE('',#8095,#1863);
#1301=LINE('',#8098,#1864);
#1302=LINE('',#8099,#1865);
#1303=LINE('',#8101,#1866);
#1304=LINE('',#8102,#1867);
#1305=LINE('',#8107,#1868);
#1306=LINE('',#8109,#1869);
#1307=LINE('',#8111,#1870);
#1308=LINE('',#8112,#1871);
#1309=LINE('',#8115,#1872);
#1310=LINE('',#8117,#1873);
#1311=LINE('',#8118,#1874);
#1312=LINE('',#8123,#1875);
#1313=LINE('',#8127,#1876);
#1314=LINE('',#8129,#1877);
#1315=LINE('',#8130,#1878);
#1316=LINE('',#8136,#1879);
#1317=LINE('',#8139,#1880);
#1318=LINE('',#8142,#1881);
#1319=LINE('',#8144,#1882);
#1320=LINE('',#8145,#1883);
#1321=LINE('',#8148,#1884);
#1322=LINE('',#8151,#1885);
#1323=LINE('',#8154,#1886);
#1324=LINE('',#8156,#1887);
#1325=LINE('',#8157,#1888);
#1326=LINE('',#8162,#1889);
#1327=LINE('',#8165,#1890);
#1328=LINE('',#8166,#1891);
#1329=LINE('',#8168,#1892);
#1330=LINE('',#8173,#1893);
#1331=LINE('',#8175,#1894);
#1332=LINE('',#8177,#1895);
#1333=LINE('',#8178,#1896);
#1334=LINE('',#8181,#1897);
#1335=LINE('',#8183,#1898);
#1336=LINE('',#8184,#1899);
#1337=LINE('',#8189,#1900);
#1338=LINE('',#8193,#1901);
#1339=LINE('',#8195,#1902);
#1340=LINE('',#8196,#1903);
#1341=LINE('',#8202,#1904);
#1342=LINE('',#8205,#1905);
#1343=LINE('',#8208,#1906);
#1344=LINE('',#8210,#1907);
#1345=LINE('',#8211,#1908);
#1346=LINE('',#8214,#1909);
#1347=LINE('',#8217,#1910);
#1348=LINE('',#8220,#1911);
#1349=LINE('',#8222,#1912);
#1350=LINE('',#8223,#1913);
#1351=LINE('',#8228,#1914);
#1352=LINE('',#8231,#1915);
#1353=LINE('',#8232,#1916);
#1354=LINE('',#8234,#1917);
#1355=LINE('',#8239,#1918);
#1356=LINE('',#8241,#1919);
#1357=LINE('',#8243,#1920);
#1358=LINE('',#8244,#1921);
#1359=LINE('',#8247,#1922);
#1360=LINE('',#8249,#1923);
#1361=LINE('',#8250,#1924);
#1362=LINE('',#8255,#1925);
#1363=LINE('',#8259,#1926);
#1364=LINE('',#8261,#1927);
#1365=LINE('',#8262,#1928);
#1366=LINE('',#8268,#1929);
#1367=LINE('',#8271,#1930);
#1368=LINE('',#8274,#1931);
#1369=LINE('',#8276,#1932);
#1370=LINE('',#8277,#1933);
#1371=LINE('',#8280,#1934);
#1372=LINE('',#8283,#1935);
#1373=LINE('',#8286,#1936);
#1374=LINE('',#8288,#1937);
#1375=LINE('',#8289,#1938);
#1376=LINE('',#8294,#1939);
#1377=LINE('',#8297,#1940);
#1378=LINE('',#8298,#1941);
#1379=LINE('',#8300,#1942);
#1380=LINE('',#8305,#1943);
#1381=LINE('',#8307,#1944);
#1382=LINE('',#8309,#1945);
#1383=LINE('',#8310,#1946);
#1384=LINE('',#8313,#1947);
#1385=LINE('',#8315,#1948);
#1386=LINE('',#8316,#1949);
#1387=LINE('',#8321,#1950);
#1388=LINE('',#8325,#1951);
#1389=LINE('',#8327,#1952);
#1390=LINE('',#8328,#1953);
#1391=LINE('',#8334,#1954);
#1392=LINE('',#8337,#1955);
#1393=LINE('',#8340,#1956);
#1394=LINE('',#8342,#1957);
#1395=LINE('',#8343,#1958);
#1396=LINE('',#8346,#1959);
#1397=LINE('',#8349,#1960);
#1398=LINE('',#8352,#1961);
#1399=LINE('',#8354,#1962);
#1400=LINE('',#8355,#1963);
#1401=LINE('',#8360,#1964);
#1402=LINE('',#8363,#1965);
#1403=LINE('',#8364,#1966);
#1404=LINE('',#8366,#1967);
#1405=LINE('',#8371,#1968);
#1406=LINE('',#8373,#1969);
#1407=LINE('',#8375,#1970);
#1408=LINE('',#8376,#1971);
#1409=LINE('',#8379,#1972);
#1410=LINE('',#8381,#1973);
#1411=LINE('',#8382,#1974);
#1412=LINE('',#8387,#1975);
#1413=LINE('',#8391,#1976);
#1414=LINE('',#8393,#1977);
#1415=LINE('',#8394,#1978);
#1416=LINE('',#8400,#1979);
#1417=LINE('',#8403,#1980);
#1418=LINE('',#8406,#1981);
#1419=LINE('',#8408,#1982);
#1420=LINE('',#8409,#1983);
#1421=LINE('',#8412,#1984);
#1422=LINE('',#8415,#1985);
#1423=LINE('',#8418,#1986);
#1424=LINE('',#8420,#1987);
#1425=LINE('',#8421,#1988);
#1426=LINE('',#8426,#1989);
#1427=LINE('',#8429,#1990);
#1428=LINE('',#8430,#1991);
#1429=LINE('',#8432,#1992);
#1430=LINE('',#8437,#1993);
#1431=LINE('',#8439,#1994);
#1432=LINE('',#8441,#1995);
#1433=LINE('',#8442,#1996);
#1434=LINE('',#8445,#1997);
#1435=LINE('',#8447,#1998);
#1436=LINE('',#8448,#1999);
#1437=LINE('',#8453,#2000);
#1438=LINE('',#8457,#2001);
#1439=LINE('',#8459,#2002);
#1440=LINE('',#8460,#2003);
#1441=LINE('',#8466,#2004);
#1442=LINE('',#8469,#2005);
#1443=LINE('',#8472,#2006);
#1444=LINE('',#8474,#2007);
#1445=LINE('',#8475,#2008);
#1446=LINE('',#8478,#2009);
#1447=LINE('',#8481,#2010);
#1448=LINE('',#8484,#2011);
#1449=LINE('',#8486,#2012);
#1450=LINE('',#8487,#2013);
#1451=LINE('',#8492,#2014);
#1452=LINE('',#8495,#2015);
#1453=LINE('',#8496,#2016);
#1454=LINE('',#8498,#2017);
#1455=LINE('',#8503,#2018);
#1456=LINE('',#8505,#2019);
#1457=LINE('',#8507,#2020);
#1458=LINE('',#8508,#2021);
#1459=LINE('',#8511,#2022);
#1460=LINE('',#8513,#2023);
#1461=LINE('',#8514,#2024);
#1462=LINE('',#8519,#2025);
#1463=LINE('',#8523,#2026);
#1464=LINE('',#8525,#2027);
#1465=LINE('',#8526,#2028);
#1466=LINE('',#8532,#2029);
#1467=LINE('',#8535,#2030);
#1468=LINE('',#8538,#2031);
#1469=LINE('',#8540,#2032);
#1470=LINE('',#8541,#2033);
#1471=LINE('',#8544,#2034);
#1472=LINE('',#8547,#2035);
#1473=LINE('',#8550,#2036);
#1474=LINE('',#8552,#2037);
#1475=LINE('',#8553,#2038);
#1476=LINE('',#8558,#2039);
#1477=LINE('',#8561,#2040);
#1478=LINE('',#8562,#2041);
#1479=LINE('',#8564,#2042);
#1480=LINE('',#8584,#2043);
#1481=LINE('',#8591,#2044);
#1482=LINE('',#8609,#2045);
#1483=LINE('',#8632,#2046);
#1484=LINE('',#8655,#2047);
#1485=LINE('',#8678,#2048);
#1486=LINE('',#8701,#2049);
#1487=LINE('',#8724,#2050);
#1488=LINE('',#8768,#2051);
#1489=LINE('',#8775,#2052);
#1490=LINE('',#8793,#2053);
#1491=LINE('',#8816,#2054);
#1492=LINE('',#8839,#2055);
#1493=LINE('',#8862,#2056);
#1494=LINE('',#8885,#2057);
#1495=LINE('',#8908,#2058);
#1496=LINE('',#8931,#2059);
#1497=LINE('',#8954,#2060);
#1498=LINE('',#8977,#2061);
#1499=LINE('',#9000,#2062);
#1500=LINE('',#9045,#2063);
#1501=LINE('',#9052,#2064);
#1502=LINE('',#9070,#2065);
#1503=LINE('',#9093,#2066);
#1504=LINE('',#9116,#2067);
#1505=LINE('',#9139,#2068);
#1506=LINE('',#9162,#2069);
#1507=LINE('',#9185,#2070);
#1508=LINE('',#9229,#2071);
#1509=LINE('',#9236,#2072);
#1510=LINE('',#9254,#2073);
#1511=LINE('',#9277,#2074);
#1512=LINE('',#9300,#2075);
#1513=LINE('',#9323,#2076);
#1514=LINE('',#9346,#2077);
#1515=LINE('',#9369,#2078);
#1516=LINE('',#9392,#2079);
#1517=LINE('',#9415,#2080);
#1518=LINE('',#9438,#2081);
#1519=LINE('',#9461,#2082);
#1520=LINE('',#9506,#2083);
#1521=LINE('',#9513,#2084);
#1522=LINE('',#9531,#2085);
#1523=LINE('',#9554,#2086);
#1524=LINE('',#9577,#2087);
#1525=LINE('',#9600,#2088);
#1526=LINE('',#9623,#2089);
#1527=LINE('',#9646,#2090);
#1528=LINE('',#9669,#2091);
#1529=LINE('',#9692,#2092);
#1530=LINE('',#9700,#2093);
#1531=LINE('',#9702,#2094);
#1532=LINE('',#9703,#2095);
#1533=LINE('',#9721,#2096);
#1534=LINE('',#9744,#2097);
#1535=LINE('',#9767,#2098);
#1536=LINE('',#9790,#2099);
#1537=LINE('',#9813,#2100);
#1538=LINE('',#9836,#2101);
#1539=LINE('',#9859,#2102);
#1540=LINE('',#9882,#2103);
#1541=LINE('',#9905,#2104);
#1542=LINE('',#9913,#2105);
#1543=LINE('',#9915,#2106);
#1544=LINE('',#9916,#2107);
#1545=LINE('',#9919,#2108);
#1546=LINE('',#9921,#2109);
#1547=LINE('',#9922,#2110);
#1548=LINE('',#9924,#2111);
#1549=LINE('',#9925,#2112);
#1550=LINE('',#9930,#2113);
#1551=LINE('',#9932,#2114);
#1552=LINE('',#9934,#2115);
#1553=LINE('',#9935,#2116);
#1554=LINE('',#9938,#2117);
#1555=LINE('',#9940,#2118);
#1556=LINE('',#9941,#2119);
#1557=LINE('',#9944,#2120);
#1558=LINE('',#9946,#2121);
#1559=LINE('',#9947,#2122);
#1560=LINE('',#9950,#2123);
#1561=LINE('',#9952,#2124);
#1562=LINE('',#9953,#2125);
#1563=LINE('',#9956,#2126);
#1564=LINE('',#9958,#2127);
#1565=LINE('',#9959,#2128);
#1566=LINE('',#9962,#2129);
#1567=LINE('',#9964,#2130);
#1568=LINE('',#9965,#2131);
#1569=LINE('',#9968,#2132);
#1570=LINE('',#9970,#2133);
#1571=LINE('',#9971,#2134);
#1572=LINE('',#9974,#2135);
#1573=LINE('',#9976,#2136);
#1574=LINE('',#9977,#2137);
#1575=LINE('',#9995,#2138);
#1576=LINE('',#10003,#2139);
#1577=LINE('',#10005,#2140);
#1578=LINE('',#10006,#2141);
#1579=LINE('',#10009,#2142);
#1580=LINE('',#10011,#2143);
#1581=LINE('',#10012,#2144);
#1582=LINE('',#10014,#2145);
#1583=LINE('',#10015,#2146);
#1584=LINE('',#10020,#2147);
#1585=LINE('',#10022,#2148);
#1586=LINE('',#10024,#2149);
#1587=LINE('',#10025,#2150);
#1588=LINE('',#10030,#2151);
#1589=LINE('',#10031,#2152);
#1590=LINE('',#10032,#2153);
#1591=LINE('',#10035,#2154);
#1592=LINE('',#10036,#2155);
#1593=LINE('',#10039,#2156);
#1594=LINE('',#10040,#2157);
#1595=LINE('',#10042,#2158);
#1596=VECTOR('',#6046,10.);
#1597=VECTOR('',#6047,10.);
#1598=VECTOR('',#6048,10.);
#1599=VECTOR('',#6049,10.);
#1600=VECTOR('',#6054,10.);
#1601=VECTOR('',#6059,10.);
#1602=VECTOR('',#6060,10.);
#1603=VECTOR('',#6061,10.);
#1604=VECTOR('',#6066,10.);
#1605=VECTOR('',#6071,10.);
#1606=VECTOR('',#6072,10.);
#1607=VECTOR('',#6073,10.);
#1608=VECTOR('',#6076,10.);
#1609=VECTOR('',#6077,10.);
#1610=VECTOR('',#6078,10.);
#1611=VECTOR('',#6079,10.);
#1612=VECTOR('',#6084,10.);
#1613=VECTOR('',#6089,10.);
#1614=VECTOR('',#6090,10.);
#1615=VECTOR('',#6091,10.);
#1616=VECTOR('',#6096,10.);
#1617=VECTOR('',#6101,10.);
#1618=VECTOR('',#6102,10.);
#1619=VECTOR('',#6103,10.);
#1620=VECTOR('',#6106,10.);
#1621=VECTOR('',#6107,10.);
#1622=VECTOR('',#6110,10.);
#1623=VECTOR('',#6111,10.);
#1624=VECTOR('',#6112,10.);
#1625=VECTOR('',#6113,10.);
#1626=VECTOR('',#6118,10.);
#1627=VECTOR('',#6123,10.);
#1628=VECTOR('',#6124,10.);
#1629=VECTOR('',#6125,10.);
#1630=VECTOR('',#6130,10.);
#1631=VECTOR('',#6135,10.);
#1632=VECTOR('',#6136,10.);
#1633=VECTOR('',#6137,10.);
#1634=VECTOR('',#6140,10.);
#1635=VECTOR('',#6141,10.);
#1636=VECTOR('',#6142,10.);
#1637=VECTOR('',#6143,10.);
#1638=VECTOR('',#6148,10.);
#1639=VECTOR('',#6153,10.);
#1640=VECTOR('',#6154,10.);
#1641=VECTOR('',#6155,10.);
#1642=VECTOR('',#6160,10.);
#1643=VECTOR('',#6165,10.);
#1644=VECTOR('',#6166,10.);
#1645=VECTOR('',#6167,10.);
#1646=VECTOR('',#6170,10.);
#1647=VECTOR('',#6171,10.);
#1648=VECTOR('',#6174,10.);
#1649=VECTOR('',#6175,10.);
#1650=VECTOR('',#6176,10.);
#1651=VECTOR('',#6177,10.);
#1652=VECTOR('',#6182,10.);
#1653=VECTOR('',#6187,10.);
#1654=VECTOR('',#6188,10.);
#1655=VECTOR('',#6189,10.);
#1656=VECTOR('',#6194,10.);
#1657=VECTOR('',#6199,10.);
#1658=VECTOR('',#6200,10.);
#1659=VECTOR('',#6201,10.);
#1660=VECTOR('',#6204,10.);
#1661=VECTOR('',#6205,10.);
#1662=VECTOR('',#6206,10.);
#1663=VECTOR('',#6207,10.);
#1664=VECTOR('',#6212,10.);
#1665=VECTOR('',#6217,10.);
#1666=VECTOR('',#6218,10.);
#1667=VECTOR('',#6219,10.);
#1668=VECTOR('',#6224,10.);
#1669=VECTOR('',#6229,10.);
#1670=VECTOR('',#6230,10.);
#1671=VECTOR('',#6231,10.);
#1672=VECTOR('',#6234,10.);
#1673=VECTOR('',#6235,10.);
#1674=VECTOR('',#6238,10.);
#1675=VECTOR('',#6239,10.);
#1676=VECTOR('',#6240,10.);
#1677=VECTOR('',#6241,10.);
#1678=VECTOR('',#6246,10.);
#1679=VECTOR('',#6251,10.);
#1680=VECTOR('',#6252,10.);
#1681=VECTOR('',#6253,10.);
#1682=VECTOR('',#6258,10.);
#1683=VECTOR('',#6263,10.);
#1684=VECTOR('',#6264,10.);
#1685=VECTOR('',#6265,10.);
#1686=VECTOR('',#6268,10.);
#1687=VECTOR('',#6269,10.);
#1688=VECTOR('',#6270,10.);
#1689=VECTOR('',#6271,10.);
#1690=VECTOR('',#6276,10.);
#1691=VECTOR('',#6281,10.);
#1692=VECTOR('',#6282,10.);
#1693=VECTOR('',#6283,10.);
#1694=VECTOR('',#6288,10.);
#1695=VECTOR('',#6293,10.);
#1696=VECTOR('',#6294,10.);
#1697=VECTOR('',#6295,10.);
#1698=VECTOR('',#6298,10.);
#1699=VECTOR('',#6299,10.);
#1700=VECTOR('',#6302,10.);
#1701=VECTOR('',#6303,10.);
#1702=VECTOR('',#6304,10.);
#1703=VECTOR('',#6305,10.);
#1704=VECTOR('',#6310,10.);
#1705=VECTOR('',#6315,10.);
#1706=VECTOR('',#6316,10.);
#1707=VECTOR('',#6317,10.);
#1708=VECTOR('',#6322,10.);
#1709=VECTOR('',#6327,10.);
#1710=VECTOR('',#6328,10.);
#1711=VECTOR('',#6329,10.);
#1712=VECTOR('',#6332,10.);
#1713=VECTOR('',#6333,10.);
#1714=VECTOR('',#6334,10.);
#1715=VECTOR('',#6335,10.);
#1716=VECTOR('',#6340,10.);
#1717=VECTOR('',#6345,10.);
#1718=VECTOR('',#6346,10.);
#1719=VECTOR('',#6347,10.);
#1720=VECTOR('',#6352,10.);
#1721=VECTOR('',#6357,10.);
#1722=VECTOR('',#6358,10.);
#1723=VECTOR('',#6359,10.);
#1724=VECTOR('',#6362,10.);
#1725=VECTOR('',#6363,10.);
#1726=VECTOR('',#6366,10.);
#1727=VECTOR('',#6367,10.);
#1728=VECTOR('',#6368,10.);
#1729=VECTOR('',#6369,10.);
#1730=VECTOR('',#6374,10.);
#1731=VECTOR('',#6379,10.);
#1732=VECTOR('',#6380,10.);
#1733=VECTOR('',#6381,10.);
#1734=VECTOR('',#6386,10.);
#1735=VECTOR('',#6391,10.);
#1736=VECTOR('',#6392,10.);
#1737=VECTOR('',#6393,10.);
#1738=VECTOR('',#6396,10.);
#1739=VECTOR('',#6397,10.);
#1740=VECTOR('',#6398,10.);
#1741=VECTOR('',#6399,10.);
#1742=VECTOR('',#6404,10.);
#1743=VECTOR('',#6409,10.);
#1744=VECTOR('',#6410,10.);
#1745=VECTOR('',#6411,10.);
#1746=VECTOR('',#6416,10.);
#1747=VECTOR('',#6421,10.);
#1748=VECTOR('',#6422,10.);
#1749=VECTOR('',#6423,10.);
#1750=VECTOR('',#6426,10.);
#1751=VECTOR('',#6427,10.);
#1752=VECTOR('',#6430,10.);
#1753=VECTOR('',#6431,10.);
#1754=VECTOR('',#6432,10.);
#1755=VECTOR('',#6433,10.);
#1756=VECTOR('',#6438,10.);
#1757=VECTOR('',#6443,10.);
#1758=VECTOR('',#6444,10.);
#1759=VECTOR('',#6445,10.);
#1760=VECTOR('',#6450,10.);
#1761=VECTOR('',#6455,10.);
#1762=VECTOR('',#6456,10.);
#1763=VECTOR('',#6457,10.);
#1764=VECTOR('',#6460,10.);
#1765=VECTOR('',#6461,10.);
#1766=VECTOR('',#6462,10.);
#1767=VECTOR('',#6463,10.);
#1768=VECTOR('',#6468,10.);
#1769=VECTOR('',#6473,10.);
#1770=VECTOR('',#6474,10.);
#1771=VECTOR('',#6475,10.);
#1772=VECTOR('',#6480,10.);
#1773=VECTOR('',#6485,10.);
#1774=VECTOR('',#6486,10.);
#1775=VECTOR('',#6487,10.);
#1776=VECTOR('',#6490,10.);
#1777=VECTOR('',#6491,10.);
#1778=VECTOR('',#6494,10.);
#1779=VECTOR('',#6495,10.);
#1780=VECTOR('',#6496,10.);
#1781=VECTOR('',#6497,10.);
#1782=VECTOR('',#6502,10.);
#1783=VECTOR('',#6507,10.);
#1784=VECTOR('',#6508,10.);
#1785=VECTOR('',#6509,10.);
#1786=VECTOR('',#6512,10.);
#1787=VECTOR('',#6513,10.);
#1788=VECTOR('',#6514,10.);
#1789=VECTOR('',#6515,10.);
#1790=VECTOR('',#6520,10.);
#1791=VECTOR('',#6525,10.);
#1792=VECTOR('',#6526,10.);
#1793=VECTOR('',#6527,10.);
#1794=VECTOR('',#6532,10.);
#1795=VECTOR('',#6535,10.);
#1796=VECTOR('',#6536,10.);
#1797=VECTOR('',#6537,10.);
#1798=VECTOR('',#6538,10.);
#1799=VECTOR('',#6539,10.);
#1800=VECTOR('',#6542,10.);
#1801=VECTOR('',#6543,10.);
#1802=VECTOR('',#6544,10.);
#1803=VECTOR('',#6545,10.);
#1804=VECTOR('',#6546,10.);
#1805=VECTOR('',#6549,10.);
#1806=VECTOR('',#6550,10.);
#1807=VECTOR('',#6551,10.);
#1808=VECTOR('',#6552,10.);
#1809=VECTOR('',#6553,10.);
#1810=VECTOR('',#6556,10.);
#1811=VECTOR('',#6557,10.);
#1812=VECTOR('',#6558,10.);
#1813=VECTOR('',#6559,10.);
#1814=VECTOR('',#6560,10.);
#1815=VECTOR('',#6563,10.);
#1816=VECTOR('',#6564,10.);
#1817=VECTOR('',#6565,10.);
#1818=VECTOR('',#6566,10.);
#1819=VECTOR('',#6567,10.);
#1820=VECTOR('',#6570,10.);
#1821=VECTOR('',#6571,10.);
#1822=VECTOR('',#6572,10.);
#1823=VECTOR('',#6573,10.);
#1824=VECTOR('',#6574,10.);
#1825=VECTOR('',#6577,10.);
#1826=VECTOR('',#6578,10.);
#1827=VECTOR('',#6579,10.);
#1828=VECTOR('',#6580,10.);
#1829=VECTOR('',#6581,10.);
#1830=VECTOR('',#6586,0.750000000000002);
#1831=VECTOR('',#6595,10.);
#1832=VECTOR('',#6602,10.);
#1833=VECTOR('',#6609,10.);
#1834=VECTOR('',#6616,10.);
#1835=VECTOR('',#6623,10.);
#1836=VECTOR('',#6630,10.);
#1837=VECTOR('',#6637,10.);
#1838=VECTOR('',#6644,10.);
#1839=VECTOR('',#6645,10.);
#1840=VECTOR('',#6646,10.);
#1841=VECTOR('',#6647,10.);
#1842=VECTOR('',#6650,10.);
#1843=VECTOR('',#6651,10.);
#1844=VECTOR('',#6652,10.);
#1845=VECTOR('',#6657,10.);
#1846=VECTOR('',#6662,10.);
#1847=VECTOR('',#6663,10.);
#1848=VECTOR('',#6664,10.);
#1849=VECTOR('',#6669,10.);
#1850=VECTOR('',#6674,10.);
#1851=VECTOR('',#6675,10.);
#1852=VECTOR('',#6676,10.);
#1853=VECTOR('',#6681,10.);
#1854=VECTOR('',#6686,10.);
#1855=VECTOR('',#6689,10.);
#1856=VECTOR('',#6690,10.);
#1857=VECTOR('',#6691,10.);
#1858=VECTOR('',#6696,10.);
#1859=VECTOR('',#6699,10.);
#1860=VECTOR('',#6702,10.);
#1861=VECTOR('',#6703,10.);
#1862=VECTOR('',#6704,10.);
#1863=VECTOR('',#6709,10.);
#1864=VECTOR('',#6714,10.);
#1865=VECTOR('',#6715,10.);
#1866=VECTOR('',#6718,10.);
#1867=VECTOR('',#6719,10.);
#1868=VECTOR('',#6724,10.);
#1869=VECTOR('',#6725,10.);
#1870=VECTOR('',#6726,10.);
#1871=VECTOR('',#6727,10.);
#1872=VECTOR('',#6730,10.);
#1873=VECTOR('',#6731,10.);
#1874=VECTOR('',#6732,10.);
#1875=VECTOR('',#6737,10.);
#1876=VECTOR('',#6742,10.);
#1877=VECTOR('',#6743,10.);
#1878=VECTOR('',#6744,10.);
#1879=VECTOR('',#6753,10.);
#1880=VECTOR('',#6758,10.);
#1881=VECTOR('',#6761,10.);
#1882=VECTOR('',#6762,10.);
#1883=VECTOR('',#6763,10.);
#1884=VECTOR('',#6766,10.);
#1885=VECTOR('',#6769,10.);
#1886=VECTOR('',#6772,10.);
#1887=VECTOR('',#6773,10.);
#1888=VECTOR('',#6774,10.);
#1889=VECTOR('',#6779,10.);
#1890=VECTOR('',#6784,10.);
#1891=VECTOR('',#6785,10.);
#1892=VECTOR('',#6788,10.);
#1893=VECTOR('',#6793,10.);
#1894=VECTOR('',#6794,10.);
#1895=VECTOR('',#6795,10.);
#1896=VECTOR('',#6796,10.);
#1897=VECTOR('',#6799,10.);
#1898=VECTOR('',#6800,10.);
#1899=VECTOR('',#6801,10.);
#1900=VECTOR('',#6806,10.);
#1901=VECTOR('',#6811,10.);
#1902=VECTOR('',#6812,10.);
#1903=VECTOR('',#6813,10.);
#1904=VECTOR('',#6822,10.);
#1905=VECTOR('',#6827,10.);
#1906=VECTOR('',#6830,10.);
#1907=VECTOR('',#6831,10.);
#1908=VECTOR('',#6832,10.);
#1909=VECTOR('',#6835,10.);
#1910=VECTOR('',#6838,10.);
#1911=VECTOR('',#6841,10.);
#1912=VECTOR('',#6842,10.);
#1913=VECTOR('',#6843,10.);
#1914=VECTOR('',#6848,10.);
#1915=VECTOR('',#6853,10.);
#1916=VECTOR('',#6854,10.);
#1917=VECTOR('',#6857,10.);
#1918=VECTOR('',#6862,10.);
#1919=VECTOR('',#6863,10.);
#1920=VECTOR('',#6864,10.);
#1921=VECTOR('',#6865,10.);
#1922=VECTOR('',#6868,10.);
#1923=VECTOR('',#6869,10.);
#1924=VECTOR('',#6870,10.);
#1925=VECTOR('',#6875,10.);
#1926=VECTOR('',#6880,10.);
#1927=VECTOR('',#6881,10.);
#1928=VECTOR('',#6882,10.);
#1929=VECTOR('',#6891,10.);
#1930=VECTOR('',#6896,10.);
#1931=VECTOR('',#6899,10.);
#1932=VECTOR('',#6900,10.);
#1933=VECTOR('',#6901,10.);
#1934=VECTOR('',#6904,10.);
#1935=VECTOR('',#6907,10.);
#1936=VECTOR('',#6910,10.);
#1937=VECTOR('',#6911,10.);
#1938=VECTOR('',#6912,10.);
#1939=VECTOR('',#6917,10.);
#1940=VECTOR('',#6922,10.);
#1941=VECTOR('',#6923,10.);
#1942=VECTOR('',#6926,10.);
#1943=VECTOR('',#6931,10.);
#1944=VECTOR('',#6932,10.);
#1945=VECTOR('',#6933,10.);
#1946=VECTOR('',#6934,10.);
#1947=VECTOR('',#6937,10.);
#1948=VECTOR('',#6938,10.);
#1949=VECTOR('',#6939,10.);
#1950=VECTOR('',#6944,10.);
#1951=VECTOR('',#6949,10.);
#1952=VECTOR('',#6950,10.);
#1953=VECTOR('',#6951,10.);
#1954=VECTOR('',#6960,10.);
#1955=VECTOR('',#6965,10.);
#1956=VECTOR('',#6968,10.);
#1957=VECTOR('',#6969,10.);
#1958=VECTOR('',#6970,10.);
#1959=VECTOR('',#6973,10.);
#1960=VECTOR('',#6976,10.);
#1961=VECTOR('',#6979,10.);
#1962=VECTOR('',#6980,10.);
#1963=VECTOR('',#6981,10.);
#1964=VECTOR('',#6986,10.);
#1965=VECTOR('',#6991,10.);
#1966=VECTOR('',#6992,10.);
#1967=VECTOR('',#6995,10.);
#1968=VECTOR('',#7000,10.);
#1969=VECTOR('',#7001,10.);
#1970=VECTOR('',#7002,10.);
#1971=VECTOR('',#7003,10.);
#1972=VECTOR('',#7006,10.);
#1973=VECTOR('',#7007,10.);
#1974=VECTOR('',#7008,10.);
#1975=VECTOR('',#7013,10.);
#1976=VECTOR('',#7018,10.);
#1977=VECTOR('',#7019,10.);
#1978=VECTOR('',#7020,10.);
#1979=VECTOR('',#7029,10.);
#1980=VECTOR('',#7034,10.);
#1981=VECTOR('',#7037,10.);
#1982=VECTOR('',#7038,10.);
#1983=VECTOR('',#7039,10.);
#1984=VECTOR('',#7042,10.);
#1985=VECTOR('',#7045,10.);
#1986=VECTOR('',#7048,10.);
#1987=VECTOR('',#7049,10.);
#1988=VECTOR('',#7050,10.);
#1989=VECTOR('',#7055,10.);
#1990=VECTOR('',#7060,10.);
#1991=VECTOR('',#7061,10.);
#1992=VECTOR('',#7064,10.);
#1993=VECTOR('',#7069,10.);
#1994=VECTOR('',#7070,10.);
#1995=VECTOR('',#7071,10.);
#1996=VECTOR('',#7072,10.);
#1997=VECTOR('',#7075,10.);
#1998=VECTOR('',#7076,10.);
#1999=VECTOR('',#7077,10.);
#2000=VECTOR('',#7082,10.);
#2001=VECTOR('',#7087,10.);
#2002=VECTOR('',#7088,10.);
#2003=VECTOR('',#7089,10.);
#2004=VECTOR('',#7098,10.);
#2005=VECTOR('',#7103,10.);
#2006=VECTOR('',#7106,10.);
#2007=VECTOR('',#7107,10.);
#2008=VECTOR('',#7108,10.);
#2009=VECTOR('',#7111,10.);
#2010=VECTOR('',#7114,10.);
#2011=VECTOR('',#7117,10.);
#2012=VECTOR('',#7118,10.);
#2013=VECTOR('',#7119,10.);
#2014=VECTOR('',#7124,10.);
#2015=VECTOR('',#7129,10.);
#2016=VECTOR('',#7130,10.);
#2017=VECTOR('',#7133,10.);
#2018=VECTOR('',#7138,10.);
#2019=VECTOR('',#7139,10.);
#2020=VECTOR('',#7140,10.);
#2021=VECTOR('',#7141,10.);
#2022=VECTOR('',#7144,10.);
#2023=VECTOR('',#7145,10.);
#2024=VECTOR('',#7146,10.);
#2025=VECTOR('',#7151,10.);
#2026=VECTOR('',#7156,10.);
#2027=VECTOR('',#7157,10.);
#2028=VECTOR('',#7158,10.);
#2029=VECTOR('',#7167,10.);
#2030=VECTOR('',#7172,10.);
#2031=VECTOR('',#7175,10.);
#2032=VECTOR('',#7176,10.);
#2033=VECTOR('',#7177,10.);
#2034=VECTOR('',#7180,10.);
#2035=VECTOR('',#7183,10.);
#2036=VECTOR('',#7186,10.);
#2037=VECTOR('',#7187,10.);
#2038=VECTOR('',#7188,10.);
#2039=VECTOR('',#7193,10.);
#2040=VECTOR('',#7198,10.);
#2041=VECTOR('',#7199,10.);
#2042=VECTOR('',#7202,10.);
#2043=VECTOR('',#7205,10.);
#2044=VECTOR('',#7206,10.);
#2045=VECTOR('',#7207,10.);
#2046=VECTOR('',#7208,10.);
#2047=VECTOR('',#7209,10.);
#2048=VECTOR('',#7210,10.);
#2049=VECTOR('',#7211,10.);
#2050=VECTOR('',#7212,10.);
#2051=VECTOR('',#7213,10.);
#2052=VECTOR('',#7214,10.);
#2053=VECTOR('',#7215,10.);
#2054=VECTOR('',#7216,10.);
#2055=VECTOR('',#7217,10.);
#2056=VECTOR('',#7218,10.);
#2057=VECTOR('',#7219,10.);
#2058=VECTOR('',#7220,10.);
#2059=VECTOR('',#7221,10.);
#2060=VECTOR('',#7222,10.);
#2061=VECTOR('',#7223,10.);
#2062=VECTOR('',#7224,10.);
#2063=VECTOR('',#7227,10.);
#2064=VECTOR('',#7228,10.);
#2065=VECTOR('',#7229,10.);
#2066=VECTOR('',#7230,10.);
#2067=VECTOR('',#7231,10.);
#2068=VECTOR('',#7232,10.);
#2069=VECTOR('',#7233,10.);
#2070=VECTOR('',#7234,10.);
#2071=VECTOR('',#7235,10.);
#2072=VECTOR('',#7236,10.);
#2073=VECTOR('',#7237,10.);
#2074=VECTOR('',#7238,10.);
#2075=VECTOR('',#7239,10.);
#2076=VECTOR('',#7240,10.);
#2077=VECTOR('',#7241,10.);
#2078=VECTOR('',#7242,10.);
#2079=VECTOR('',#7243,10.);
#2080=VECTOR('',#7244,10.);
#2081=VECTOR('',#7245,10.);
#2082=VECTOR('',#7246,10.);
#2083=VECTOR('',#7249,10.);
#2084=VECTOR('',#7250,10.);
#2085=VECTOR('',#7251,10.);
#2086=VECTOR('',#7252,10.);
#2087=VECTOR('',#7253,10.);
#2088=VECTOR('',#7254,10.);
#2089=VECTOR('',#7255,10.);
#2090=VECTOR('',#7256,10.);
#2091=VECTOR('',#7257,10.);
#2092=VECTOR('',#7258,10.);
#2093=VECTOR('',#7261,10.);
#2094=VECTOR('',#7262,10.);
#2095=VECTOR('',#7263,10.);
#2096=VECTOR('',#7264,10.);
#2097=VECTOR('',#7265,10.);
#2098=VECTOR('',#7266,10.);
#2099=VECTOR('',#7267,10.);
#2100=VECTOR('',#7268,10.);
#2101=VECTOR('',#7269,10.);
#2102=VECTOR('',#7270,10.);
#2103=VECTOR('',#7271,10.);
#2104=VECTOR('',#7272,10.);
#2105=VECTOR('',#7275,10.);
#2106=VECTOR('',#7276,10.);
#2107=VECTOR('',#7277,10.);
#2108=VECTOR('',#7280,10.);
#2109=VECTOR('',#7281,10.);
#2110=VECTOR('',#7282,10.);
#2111=VECTOR('',#7285,10.);
#2112=VECTOR('',#7286,10.);
#2113=VECTOR('',#7291,10.);
#2114=VECTOR('',#7292,10.);
#2115=VECTOR('',#7293,10.);
#2116=VECTOR('',#7294,10.);
#2117=VECTOR('',#7297,10.);
#2118=VECTOR('',#7298,10.);
#2119=VECTOR('',#7299,10.);
#2120=VECTOR('',#7302,10.);
#2121=VECTOR('',#7303,10.);
#2122=VECTOR('',#7304,10.);
#2123=VECTOR('',#7307,10.);
#2124=VECTOR('',#7308,10.);
#2125=VECTOR('',#7309,10.);
#2126=VECTOR('',#7312,10.);
#2127=VECTOR('',#7313,10.);
#2128=VECTOR('',#7314,10.);
#2129=VECTOR('',#7317,10.);
#2130=VECTOR('',#7318,10.);
#2131=VECTOR('',#7319,10.);
#2132=VECTOR('',#7322,10.);
#2133=VECTOR('',#7323,10.);
#2134=VECTOR('',#7324,10.);
#2135=VECTOR('',#7327,10.);
#2136=VECTOR('',#7328,10.);
#2137=VECTOR('',#7329,10.);
#2138=VECTOR('',#7330,10.);
#2139=VECTOR('',#7333,10.);
#2140=VECTOR('',#7334,10.);
#2141=VECTOR('',#7335,10.);
#2142=VECTOR('',#7338,10.);
#2143=VECTOR('',#7339,10.);
#2144=VECTOR('',#7340,10.);
#2145=VECTOR('',#7343,10.);
#2146=VECTOR('',#7344,10.);
#2147=VECTOR('',#7349,10.);
#2148=VECTOR('',#7350,10.);
#2149=VECTOR('',#7351,10.);
#2150=VECTOR('',#7352,10.);
#2151=VECTOR('',#7357,10.);
#2152=VECTOR('',#7358,10.);
#2153=VECTOR('',#7359,10.);
#2154=VECTOR('',#7362,10.);
#2155=VECTOR('',#7363,10.);
#2156=VECTOR('',#7366,10.);
#2157=VECTOR('',#7367,10.);
#2158=VECTOR('',#7370,10.);
#2159=VERTEX_POINT('',#7377);
#2160=VERTEX_POINT('',#7378);
#2161=VERTEX_POINT('',#7380);
#2162=VERTEX_POINT('',#7382);
#2163=VERTEX_POINT('',#7386);
#2164=VERTEX_POINT('',#7388);
#2165=VERTEX_POINT('',#7392);
#2166=VERTEX_POINT('',#7394);
#2167=VERTEX_POINT('',#7398);
#2168=VERTEX_POINT('',#7400);
#2169=VERTEX_POINT('',#7404);
#2170=VERTEX_POINT('',#7406);
#2171=VERTEX_POINT('',#7410);
#2172=VERTEX_POINT('',#7411);
#2173=VERTEX_POINT('',#7413);
#2174=VERTEX_POINT('',#7415);
#2175=VERTEX_POINT('',#7419);
#2176=VERTEX_POINT('',#7421);
#2177=VERTEX_POINT('',#7425);
#2178=VERTEX_POINT('',#7427);
#2179=VERTEX_POINT('',#7431);
#2180=VERTEX_POINT('',#7433);
#2181=VERTEX_POINT('',#7437);
#2182=VERTEX_POINT('',#7439);
#2183=VERTEX_POINT('',#7446);
#2184=VERTEX_POINT('',#7447);
#2185=VERTEX_POINT('',#7449);
#2186=VERTEX_POINT('',#7451);
#2187=VERTEX_POINT('',#7455);
#2188=VERTEX_POINT('',#7457);
#2189=VERTEX_POINT('',#7461);
#2190=VERTEX_POINT('',#7463);
#2191=VERTEX_POINT('',#7467);
#2192=VERTEX_POINT('',#7469);
#2193=VERTEX_POINT('',#7473);
#2194=VERTEX_POINT('',#7475);
#2195=VERTEX_POINT('',#7479);
#2196=VERTEX_POINT('',#7480);
#2197=VERTEX_POINT('',#7482);
#2198=VERTEX_POINT('',#7484);
#2199=VERTEX_POINT('',#7488);
#2200=VERTEX_POINT('',#7490);
#2201=VERTEX_POINT('',#7494);
#2202=VERTEX_POINT('',#7496);
#2203=VERTEX_POINT('',#7500);
#2204=VERTEX_POINT('',#7502);
#2205=VERTEX_POINT('',#7506);
#2206=VERTEX_POINT('',#7508);
#2207=VERTEX_POINT('',#7515);
#2208=VERTEX_POINT('',#7516);
#2209=VERTEX_POINT('',#7518);
#2210=VERTEX_POINT('',#7520);
#2211=VERTEX_POINT('',#7524);
#2212=VERTEX_POINT('',#7526);
#2213=VERTEX_POINT('',#7530);
#2214=VERTEX_POINT('',#7532);
#2215=VERTEX_POINT('',#7536);
#2216=VERTEX_POINT('',#7538);
#2217=VERTEX_POINT('',#7542);
#2218=VERTEX_POINT('',#7544);
#2219=VERTEX_POINT('',#7548);
#2220=VERTEX_POINT('',#7549);
#2221=VERTEX_POINT('',#7551);
#2222=VERTEX_POINT('',#7553);
#2223=VERTEX_POINT('',#7557);
#2224=VERTEX_POINT('',#7559);
#2225=VERTEX_POINT('',#7563);
#2226=VERTEX_POINT('',#7565);
#2227=VERTEX_POINT('',#7569);
#2228=VERTEX_POINT('',#7571);
#2229=VERTEX_POINT('',#7575);
#2230=VERTEX_POINT('',#7577);
#2231=VERTEX_POINT('',#7584);
#2232=VERTEX_POINT('',#7585);
#2233=VERTEX_POINT('',#7587);
#2234=VERTEX_POINT('',#7589);
#2235=VERTEX_POINT('',#7593);
#2236=VERTEX_POINT('',#7595);
#2237=VERTEX_POINT('',#7599);
#2238=VERTEX_POINT('',#7601);
#2239=VERTEX_POINT('',#7605);
#2240=VERTEX_POINT('',#7607);
#2241=VERTEX_POINT('',#7611);
#2242=VERTEX_POINT('',#7613);
#2243=VERTEX_POINT('',#7617);
#2244=VERTEX_POINT('',#7618);
#2245=VERTEX_POINT('',#7620);
#2246=VERTEX_POINT('',#7622);
#2247=VERTEX_POINT('',#7626);
#2248=VERTEX_POINT('',#7628);
#2249=VERTEX_POINT('',#7632);
#2250=VERTEX_POINT('',#7634);
#2251=VERTEX_POINT('',#7638);
#2252=VERTEX_POINT('',#7640);
#2253=VERTEX_POINT('',#7644);
#2254=VERTEX_POINT('',#7646);
#2255=VERTEX_POINT('',#7653);
#2256=VERTEX_POINT('',#7654);
#2257=VERTEX_POINT('',#7656);
#2258=VERTEX_POINT('',#7658);
#2259=VERTEX_POINT('',#7662);
#2260=VERTEX_POINT('',#7664);
#2261=VERTEX_POINT('',#7668);
#2262=VERTEX_POINT('',#7670);
#2263=VERTEX_POINT('',#7674);
#2264=VERTEX_POINT('',#7676);
#2265=VERTEX_POINT('',#7680);
#2266=VERTEX_POINT('',#7682);
#2267=VERTEX_POINT('',#7686);
#2268=VERTEX_POINT('',#7687);
#2269=VERTEX_POINT('',#7689);
#2270=VERTEX_POINT('',#7691);
#2271=VERTEX_POINT('',#7695);
#2272=VERTEX_POINT('',#7697);
#2273=VERTEX_POINT('',#7701);
#2274=VERTEX_POINT('',#7703);
#2275=VERTEX_POINT('',#7707);
#2276=VERTEX_POINT('',#7709);
#2277=VERTEX_POINT('',#7713);
#2278=VERTEX_POINT('',#7715);
#2279=VERTEX_POINT('',#7722);
#2280=VERTEX_POINT('',#7723);
#2281=VERTEX_POINT('',#7725);
#2282=VERTEX_POINT('',#7727);
#2283=VERTEX_POINT('',#7731);
#2284=VERTEX_POINT('',#7733);
#2285=VERTEX_POINT('',#7737);
#2286=VERTEX_POINT('',#7739);
#2287=VERTEX_POINT('',#7743);
#2288=VERTEX_POINT('',#7745);
#2289=VERTEX_POINT('',#7749);
#2290=VERTEX_POINT('',#7751);
#2291=VERTEX_POINT('',#7755);
#2292=VERTEX_POINT('',#7756);
#2293=VERTEX_POINT('',#7758);
#2294=VERTEX_POINT('',#7760);
#2295=VERTEX_POINT('',#7764);
#2296=VERTEX_POINT('',#7766);
#2297=VERTEX_POINT('',#7770);
#2298=VERTEX_POINT('',#7772);
#2299=VERTEX_POINT('',#7776);
#2300=VERTEX_POINT('',#7778);
#2301=VERTEX_POINT('',#7782);
#2302=VERTEX_POINT('',#7784);
#2303=VERTEX_POINT('',#7791);
#2304=VERTEX_POINT('',#7792);
#2305=VERTEX_POINT('',#7794);
#2306=VERTEX_POINT('',#7796);
#2307=VERTEX_POINT('',#7800);
#2308=VERTEX_POINT('',#7802);
#2309=VERTEX_POINT('',#7806);
#2310=VERTEX_POINT('',#7808);
#2311=VERTEX_POINT('',#7812);
#2312=VERTEX_POINT('',#7814);
#2313=VERTEX_POINT('',#7818);
#2314=VERTEX_POINT('',#7820);
#2315=VERTEX_POINT('',#7824);
#2316=VERTEX_POINT('',#7825);
#2317=VERTEX_POINT('',#7827);
#2318=VERTEX_POINT('',#7829);
#2319=VERTEX_POINT('',#7833);
#2320=VERTEX_POINT('',#7835);
#2321=VERTEX_POINT('',#7839);
#2322=VERTEX_POINT('',#7841);
#2323=VERTEX_POINT('',#7845);
#2324=VERTEX_POINT('',#7847);
#2325=VERTEX_POINT('',#7851);
#2326=VERTEX_POINT('',#7853);
#2327=VERTEX_POINT('',#7860);
#2328=VERTEX_POINT('',#7861);
#2329=VERTEX_POINT('',#7863);
#2330=VERTEX_POINT('',#7865);
#2331=VERTEX_POINT('',#7869);
#2332=VERTEX_POINT('',#7871);
#2333=VERTEX_POINT('',#7875);
#2334=VERTEX_POINT('',#7877);
#2335=VERTEX_POINT('',#7881);
#2336=VERTEX_POINT('',#7882);
#2337=VERTEX_POINT('',#7884);
#2338=VERTEX_POINT('',#7886);
#2339=VERTEX_POINT('',#7890);
#2340=VERTEX_POINT('',#7892);
#2341=VERTEX_POINT('',#7896);
#2342=VERTEX_POINT('',#7898);
#2343=VERTEX_POINT('',#7905);
#2344=VERTEX_POINT('',#7907);
#2345=VERTEX_POINT('',#7909);
#2346=VERTEX_POINT('',#7911);
#2347=VERTEX_POINT('',#7915);
#2348=VERTEX_POINT('',#7917);
#2349=VERTEX_POINT('',#7919);
#2350=VERTEX_POINT('',#7921);
#2351=VERTEX_POINT('',#7925);
#2352=VERTEX_POINT('',#7927);
#2353=VERTEX_POINT('',#7929);
#2354=VERTEX_POINT('',#7931);
#2355=VERTEX_POINT('',#7935);
#2356=VERTEX_POINT('',#7937);
#2357=VERTEX_POINT('',#7939);
#2358=VERTEX_POINT('',#7941);
#2359=VERTEX_POINT('',#7945);
#2360=VERTEX_POINT('',#7947);
#2361=VERTEX_POINT('',#7949);
#2362=VERTEX_POINT('',#7951);
#2363=VERTEX_POINT('',#7955);
#2364=VERTEX_POINT('',#7957);
#2365=VERTEX_POINT('',#7959);
#2366=VERTEX_POINT('',#7961);
#2367=VERTEX_POINT('',#7965);
#2368=VERTEX_POINT('',#7967);
#2369=VERTEX_POINT('',#7969);
#2370=VERTEX_POINT('',#7971);
#2371=VERTEX_POINT('',#7975);
#2372=VERTEX_POINT('',#7977);
#2373=VERTEX_POINT('',#7982);
#2374=VERTEX_POINT('',#7984);
#2375=VERTEX_POINT('',#7988);
#2376=VERTEX_POINT('',#7990);
#2377=VERTEX_POINT('',#7994);
#2378=VERTEX_POINT('',#7996);
#2379=VERTEX_POINT('',#8000);
#2380=VERTEX_POINT('',#8002);
#2381=VERTEX_POINT('',#8006);
#2382=VERTEX_POINT('',#8008);
#2383=VERTEX_POINT('',#8012);
#2384=VERTEX_POINT('',#8014);
#2385=VERTEX_POINT('',#8018);
#2386=VERTEX_POINT('',#8020);
#2387=VERTEX_POINT('',#8025);
#2388=VERTEX_POINT('',#8026);
#2389=VERTEX_POINT('',#8028);
#2390=VERTEX_POINT('',#8030);
#2391=VERTEX_POINT('',#8034);
#2392=VERTEX_POINT('',#8036);
#2393=VERTEX_POINT('',#8040);
#2394=VERTEX_POINT('',#8042);
#2395=VERTEX_POINT('',#8046);
#2396=VERTEX_POINT('',#8048);
#2397=VERTEX_POINT('',#8052);
#2398=VERTEX_POINT('',#8054);
#2399=VERTEX_POINT('',#8058);
#2400=VERTEX_POINT('',#8060);
#2401=VERTEX_POINT('',#8064);
#2402=VERTEX_POINT('',#8066);
#2403=VERTEX_POINT('',#8072);
#2404=VERTEX_POINT('',#8074);
#2405=VERTEX_POINT('',#8078);
#2406=VERTEX_POINT('',#8080);
#2407=VERTEX_POINT('',#8082);
#2408=VERTEX_POINT('',#8086);
#2409=VERTEX_POINT('',#8088);
#2410=VERTEX_POINT('',#8092);
#2411=VERTEX_POINT('',#8094);
#2412=VERTEX_POINT('',#8105);
#2413=VERTEX_POINT('',#8106);
#2414=VERTEX_POINT('',#8108);
#2415=VERTEX_POINT('',#8110);
#2416=VERTEX_POINT('',#8114);
#2417=VERTEX_POINT('',#8116);
#2418=VERTEX_POINT('',#8120);
#2419=VERTEX_POINT('',#8122);
#2420=VERTEX_POINT('',#8126);
#2421=VERTEX_POINT('',#8128);
#2422=VERTEX_POINT('',#8135);
#2423=VERTEX_POINT('',#8141);
#2424=VERTEX_POINT('',#8143);
#2425=VERTEX_POINT('',#8147);
#2426=VERTEX_POINT('',#8149);
#2427=VERTEX_POINT('',#8153);
#2428=VERTEX_POINT('',#8155);
#2429=VERTEX_POINT('',#8159);
#2430=VERTEX_POINT('',#8161);
#2431=VERTEX_POINT('',#8171);
#2432=VERTEX_POINT('',#8172);
#2433=VERTEX_POINT('',#8174);
#2434=VERTEX_POINT('',#8176);
#2435=VERTEX_POINT('',#8180);
#2436=VERTEX_POINT('',#8182);
#2437=VERTEX_POINT('',#8186);
#2438=VERTEX_POINT('',#8188);
#2439=VERTEX_POINT('',#8192);
#2440=VERTEX_POINT('',#8194);
#2441=VERTEX_POINT('',#8201);
#2442=VERTEX_POINT('',#8207);
#2443=VERTEX_POINT('',#8209);
#2444=VERTEX_POINT('',#8213);
#2445=VERTEX_POINT('',#8215);
#2446=VERTEX_POINT('',#8219);
#2447=VERTEX_POINT('',#8221);
#2448=VERTEX_POINT('',#8225);
#2449=VERTEX_POINT('',#8227);
#2450=VERTEX_POINT('',#8237);
#2451=VERTEX_POINT('',#8238);
#2452=VERTEX_POINT('',#8240);
#2453=VERTEX_POINT('',#8242);
#2454=VERTEX_POINT('',#8246);
#2455=VERTEX_POINT('',#8248);
#2456=VERTEX_POINT('',#8252);
#2457=VERTEX_POINT('',#8254);
#2458=VERTEX_POINT('',#8258);
#2459=VERTEX_POINT('',#8260);
#2460=VERTEX_POINT('',#8267);
#2461=VERTEX_POINT('',#8273);
#2462=VERTEX_POINT('',#8275);
#2463=VERTEX_POINT('',#8279);
#2464=VERTEX_POINT('',#8281);
#2465=VERTEX_POINT('',#8285);
#2466=VERTEX_POINT('',#8287);
#2467=VERTEX_POINT('',#8291);
#2468=VERTEX_POINT('',#8293);
#2469=VERTEX_POINT('',#8303);
#2470=VERTEX_POINT('',#8304);
#2471=VERTEX_POINT('',#8306);
#2472=VERTEX_POINT('',#8308);
#2473=VERTEX_POINT('',#8312);
#2474=VERTEX_POINT('',#8314);
#2475=VERTEX_POINT('',#8318);
#2476=VERTEX_POINT('',#8320);
#2477=VERTEX_POINT('',#8324);
#2478=VERTEX_POINT('',#8326);
#2479=VERTEX_POINT('',#8333);
#2480=VERTEX_POINT('',#8339);
#2481=VERTEX_POINT('',#8341);
#2482=VERTEX_POINT('',#8345);
#2483=VERTEX_POINT('',#8347);
#2484=VERTEX_POINT('',#8351);
#2485=VERTEX_POINT('',#8353);
#2486=VERTEX_POINT('',#8357);
#2487=VERTEX_POINT('',#8359);
#2488=VERTEX_POINT('',#8369);
#2489=VERTEX_POINT('',#8370);
#2490=VERTEX_POINT('',#8372);
#2491=VERTEX_POINT('',#8374);
#2492=VERTEX_POINT('',#8378);
#2493=VERTEX_POINT('',#8380);
#2494=VERTEX_POINT('',#8384);
#2495=VERTEX_POINT('',#8386);
#2496=VERTEX_POINT('',#8390);
#2497=VERTEX_POINT('',#8392);
#2498=VERTEX_POINT('',#8399);
#2499=VERTEX_POINT('',#8405);
#2500=VERTEX_POINT('',#8407);
#2501=VERTEX_POINT('',#8411);
#2502=VERTEX_POINT('',#8413);
#2503=VERTEX_POINT('',#8417);
#2504=VERTEX_POINT('',#8419);
#2505=VERTEX_POINT('',#8423);
#2506=VERTEX_POINT('',#8425);
#2507=VERTEX_POINT('',#8435);
#2508=VERTEX_POINT('',#8436);
#2509=VERTEX_POINT('',#8438);
#2510=VERTEX_POINT('',#8440);
#2511=VERTEX_POINT('',#8444);
#2512=VERTEX_POINT('',#8446);
#2513=VERTEX_POINT('',#8450);
#2514=VERTEX_POINT('',#8452);
#2515=VERTEX_POINT('',#8456);
#2516=VERTEX_POINT('',#8458);
#2517=VERTEX_POINT('',#8465);
#2518=VERTEX_POINT('',#8471);
#2519=VERTEX_POINT('',#8473);
#2520=VERTEX_POINT('',#8477);
#2521=VERTEX_POINT('',#8479);
#2522=VERTEX_POINT('',#8483);
#2523=VERTEX_POINT('',#8485);
#2524=VERTEX_POINT('',#8489);
#2525=VERTEX_POINT('',#8491);
#2526=VERTEX_POINT('',#8501);
#2527=VERTEX_POINT('',#8502);
#2528=VERTEX_POINT('',#8504);
#2529=VERTEX_POINT('',#8506);
#2530=VERTEX_POINT('',#8510);
#2531=VERTEX_POINT('',#8512);
#2532=VERTEX_POINT('',#8516);
#2533=VERTEX_POINT('',#8518);
#2534=VERTEX_POINT('',#8522);
#2535=VERTEX_POINT('',#8524);
#2536=VERTEX_POINT('',#8531);
#2537=VERTEX_POINT('',#8537);
#2538=VERTEX_POINT('',#8539);
#2539=VERTEX_POINT('',#8543);
#2540=VERTEX_POINT('',#8545);
#2541=VERTEX_POINT('',#8549);
#2542=VERTEX_POINT('',#8551);
#2543=VERTEX_POINT('',#8555);
#2544=VERTEX_POINT('',#8557);
#2545=VERTEX_POINT('',#8576);
#2546=VERTEX_POINT('',#8577);
#2547=VERTEX_POINT('',#8583);
#2548=VERTEX_POINT('',#8585);
#2549=VERTEX_POINT('',#8602);
#2550=VERTEX_POINT('',#8608);
#2551=VERTEX_POINT('',#8625);
#2552=VERTEX_POINT('',#8631);
#2553=VERTEX_POINT('',#8648);
#2554=VERTEX_POINT('',#8654);
#2555=VERTEX_POINT('',#8671);
#2556=VERTEX_POINT('',#8677);
#2557=VERTEX_POINT('',#8694);
#2558=VERTEX_POINT('',#8700);
#2559=VERTEX_POINT('',#8717);
#2560=VERTEX_POINT('',#8723);
#2561=VERTEX_POINT('',#8760);
#2562=VERTEX_POINT('',#8761);
#2563=VERTEX_POINT('',#8767);
#2564=VERTEX_POINT('',#8769);
#2565=VERTEX_POINT('',#8786);
#2566=VERTEX_POINT('',#8792);
#2567=VERTEX_POINT('',#8809);
#2568=VERTEX_POINT('',#8815);
#2569=VERTEX_POINT('',#8832);
#2570=VERTEX_POINT('',#8838);
#2571=VERTEX_POINT('',#8855);
#2572=VERTEX_POINT('',#8861);
#2573=VERTEX_POINT('',#8878);
#2574=VERTEX_POINT('',#8884);
#2575=VERTEX_POINT('',#8901);
#2576=VERTEX_POINT('',#8907);
#2577=VERTEX_POINT('',#8924);
#2578=VERTEX_POINT('',#8930);
#2579=VERTEX_POINT('',#8947);
#2580=VERTEX_POINT('',#8953);
#2581=VERTEX_POINT('',#8970);
#2582=VERTEX_POINT('',#8976);
#2583=VERTEX_POINT('',#8993);
#2584=VERTEX_POINT('',#8999);
#2585=VERTEX_POINT('',#9037);
#2586=VERTEX_POINT('',#9038);
#2587=VERTEX_POINT('',#9044);
#2588=VERTEX_POINT('',#9046);
#2589=VERTEX_POINT('',#9063);
#2590=VERTEX_POINT('',#9069);
#2591=VERTEX_POINT('',#9086);
#2592=VERTEX_POINT('',#9092);
#2593=VERTEX_POINT('',#9109);
#2594=VERTEX_POINT('',#9115);
#2595=VERTEX_POINT('',#9132);
#2596=VERTEX_POINT('',#9138);
#2597=VERTEX_POINT('',#9155);
#2598=VERTEX_POINT('',#9161);
#2599=VERTEX_POINT('',#9178);
#2600=VERTEX_POINT('',#9184);
#2601=VERTEX_POINT('',#9221);
#2602=VERTEX_POINT('',#9222);
#2603=VERTEX_POINT('',#9228);
#2604=VERTEX_POINT('',#9230);
#2605=VERTEX_POINT('',#9247);
#2606=VERTEX_POINT('',#9253);
#2607=VERTEX_POINT('',#9270);
#2608=VERTEX_POINT('',#9276);
#2609=VERTEX_POINT('',#9293);
#2610=VERTEX_POINT('',#9299);
#2611=VERTEX_POINT('',#9316);
#2612=VERTEX_POINT('',#9322);
#2613=VERTEX_POINT('',#9339);
#2614=VERTEX_POINT('',#9345);
#2615=VERTEX_POINT('',#9362);
#2616=VERTEX_POINT('',#9368);
#2617=VERTEX_POINT('',#9385);
#2618=VERTEX_POINT('',#9391);
#2619=VERTEX_POINT('',#9408);
#2620=VERTEX_POINT('',#9414);
#2621=VERTEX_POINT('',#9431);
#2622=VERTEX_POINT('',#9437);
#2623=VERTEX_POINT('',#9454);
#2624=VERTEX_POINT('',#9460);
#2625=VERTEX_POINT('',#9498);
#2626=VERTEX_POINT('',#9499);
#2627=VERTEX_POINT('',#9505);
#2628=VERTEX_POINT('',#9507);
#2629=VERTEX_POINT('',#9524);
#2630=VERTEX_POINT('',#9530);
#2631=VERTEX_POINT('',#9547);
#2632=VERTEX_POINT('',#9553);
#2633=VERTEX_POINT('',#9570);
#2634=VERTEX_POINT('',#9576);
#2635=VERTEX_POINT('',#9593);
#2636=VERTEX_POINT('',#9599);
#2637=VERTEX_POINT('',#9616);
#2638=VERTEX_POINT('',#9622);
#2639=VERTEX_POINT('',#9639);
#2640=VERTEX_POINT('',#9645);
#2641=VERTEX_POINT('',#9662);
#2642=VERTEX_POINT('',#9668);
#2643=VERTEX_POINT('',#9685);
#2644=VERTEX_POINT('',#9691);
#2645=VERTEX_POINT('',#9699);
#2646=VERTEX_POINT('',#9701);
#2647=VERTEX_POINT('',#9714);
#2648=VERTEX_POINT('',#9720);
#2649=VERTEX_POINT('',#9737);
#2650=VERTEX_POINT('',#9743);
#2651=VERTEX_POINT('',#9760);
#2652=VERTEX_POINT('',#9766);
#2653=VERTEX_POINT('',#9783);
#2654=VERTEX_POINT('',#9789);
#2655=VERTEX_POINT('',#9806);
#2656=VERTEX_POINT('',#9812);
#2657=VERTEX_POINT('',#9829);
#2658=VERTEX_POINT('',#9835);
#2659=VERTEX_POINT('',#9852);
#2660=VERTEX_POINT('',#9858);
#2661=VERTEX_POINT('',#9875);
#2662=VERTEX_POINT('',#9881);
#2663=VERTEX_POINT('',#9898);
#2664=VERTEX_POINT('',#9904);
#2665=VERTEX_POINT('',#9912);
#2666=VERTEX_POINT('',#9914);
#2667=VERTEX_POINT('',#9918);
#2668=VERTEX_POINT('',#9920);
#2669=VERTEX_POINT('',#9928);
#2670=VERTEX_POINT('',#9929);
#2671=VERTEX_POINT('',#9931);
#2672=VERTEX_POINT('',#9933);
#2673=VERTEX_POINT('',#9937);
#2674=VERTEX_POINT('',#9939);
#2675=VERTEX_POINT('',#9943);
#2676=VERTEX_POINT('',#9945);
#2677=VERTEX_POINT('',#9949);
#2678=VERTEX_POINT('',#9951);
#2679=VERTEX_POINT('',#9955);
#2680=VERTEX_POINT('',#9957);
#2681=VERTEX_POINT('',#9961);
#2682=VERTEX_POINT('',#9963);
#2683=VERTEX_POINT('',#9967);
#2684=VERTEX_POINT('',#9969);
#2685=VERTEX_POINT('',#9973);
#2686=VERTEX_POINT('',#9975);
#2687=VERTEX_POINT('',#9988);
#2688=VERTEX_POINT('',#9994);
#2689=VERTEX_POINT('',#10002);
#2690=VERTEX_POINT('',#10004);
#2691=VERTEX_POINT('',#10008);
#2692=VERTEX_POINT('',#10010);
#2693=VERTEX_POINT('',#10018);
#2694=VERTEX_POINT('',#10019);
#2695=VERTEX_POINT('',#10021);
#2696=VERTEX_POINT('',#10023);
#2697=VERTEX_POINT('',#10028);
#2698=VERTEX_POINT('',#10029);
#2699=VERTEX_POINT('',#10034);
#2700=VERTEX_POINT('',#10038);
#2701=EDGE_CURVE('',#2159,#2160,#1033,.T.);
#2702=EDGE_CURVE('',#2159,#2161,#1034,.T.);
#2703=EDGE_CURVE('',#2161,#2162,#1035,.T.);
#2704=EDGE_CURVE('',#2160,#2162,#1036,.T.);
#2705=EDGE_CURVE('',#2163,#2159,#206,.T.);
#2706=EDGE_CURVE('',#2163,#2164,#1037,.T.);
#2707=EDGE_CURVE('',#2164,#2161,#207,.T.);
#2708=EDGE_CURVE('',#2165,#2163,#1038,.T.);
#2709=EDGE_CURVE('',#2165,#2166,#1039,.T.);
#2710=EDGE_CURVE('',#2166,#2164,#1040,.T.);
#2711=EDGE_CURVE('',#2167,#2165,#208,.T.);
#2712=EDGE_CURVE('',#2167,#2168,#1041,.T.);
#2713=EDGE_CURVE('',#2168,#2166,#209,.T.);
#2714=EDGE_CURVE('',#2169,#2167,#1042,.T.);
#2715=EDGE_CURVE('',#2170,#2169,#1043,.T.);
#2716=EDGE_CURVE('',#2170,#2168,#1044,.T.);
#2717=EDGE_CURVE('',#2171,#2172,#1045,.T.);
#2718=EDGE_CURVE('',#2171,#2173,#1046,.T.);
#2719=EDGE_CURVE('',#2173,#2174,#1047,.T.);
#2720=EDGE_CURVE('',#2172,#2174,#1048,.T.);
#2721=EDGE_CURVE('',#2175,#2171,#210,.T.);
#2722=EDGE_CURVE('',#2175,#2176,#1049,.T.);
#2723=EDGE_CURVE('',#2176,#2173,#211,.T.);
#2724=EDGE_CURVE('',#2177,#2175,#1050,.T.);
#2725=EDGE_CURVE('',#2177,#2178,#1051,.T.);
#2726=EDGE_CURVE('',#2178,#2176,#1052,.T.);
#2727=EDGE_CURVE('',#2179,#2177,#212,.T.);
#2728=EDGE_CURVE('',#2179,#2180,#1053,.T.);
#2729=EDGE_CURVE('',#2180,#2178,#213,.T.);
#2730=EDGE_CURVE('',#2181,#2179,#1054,.T.);
#2731=EDGE_CURVE('',#2182,#2181,#1055,.T.);
#2732=EDGE_CURVE('',#2182,#2180,#1056,.T.);
#2733=EDGE_CURVE('',#2162,#2182,#1057,.T.);
#2734=EDGE_CURVE('',#2174,#2170,#1058,.T.);
#2735=EDGE_CURVE('',#2183,#2184,#1059,.T.);
#2736=EDGE_CURVE('',#2183,#2185,#1060,.T.);
#2737=EDGE_CURVE('',#2185,#2186,#1061,.T.);
#2738=EDGE_CURVE('',#2184,#2186,#1062,.T.);
#2739=EDGE_CURVE('',#2187,#2183,#214,.T.);
#2740=EDGE_CURVE('',#2187,#2188,#1063,.T.);
#2741=EDGE_CURVE('',#2188,#2185,#215,.T.);
#2742=EDGE_CURVE('',#2189,#2187,#1064,.T.);
#2743=EDGE_CURVE('',#2189,#2190,#1065,.T.);
#2744=EDGE_CURVE('',#2190,#2188,#1066,.T.);
#2745=EDGE_CURVE('',#2191,#2189,#216,.T.);
#2746=EDGE_CURVE('',#2191,#2192,#1067,.T.);
#2747=EDGE_CURVE('',#2192,#2190,#217,.T.);
#2748=EDGE_CURVE('',#2193,#2191,#1068,.T.);
#2749=EDGE_CURVE('',#2194,#2193,#1069,.T.);
#2750=EDGE_CURVE('',#2194,#2192,#1070,.T.);
#2751=EDGE_CURVE('',#2195,#2196,#1071,.T.);
#2752=EDGE_CURVE('',#2195,#2197,#1072,.T.);
#2753=EDGE_CURVE('',#2197,#2198,#1073,.T.);
#2754=EDGE_CURVE('',#2196,#2198,#1074,.T.);
#2755=EDGE_CURVE('',#2199,#2195,#218,.T.);
#2756=EDGE_CURVE('',#2199,#2200,#1075,.T.);
#2757=EDGE_CURVE('',#2200,#2197,#219,.T.);
#2758=EDGE_CURVE('',#2201,#2199,#1076,.T.);
#2759=EDGE_CURVE('',#2201,#2202,#1077,.T.);
#2760=EDGE_CURVE('',#2202,#2200,#1078,.T.);
#2761=EDGE_CURVE('',#2203,#2201,#220,.T.);
#2762=EDGE_CURVE('',#2203,#2204,#1079,.T.);
#2763=EDGE_CURVE('',#2204,#2202,#221,.T.);
#2764=EDGE_CURVE('',#2205,#2203,#1080,.T.);
#2765=EDGE_CURVE('',#2206,#2205,#1081,.T.);
#2766=EDGE_CURVE('',#2206,#2204,#1082,.T.);
#2767=EDGE_CURVE('',#2186,#2206,#1083,.T.);
#2768=EDGE_CURVE('',#2198,#2194,#1084,.T.);
#2769=EDGE_CURVE('',#2207,#2208,#1085,.T.);
#2770=EDGE_CURVE('',#2207,#2209,#1086,.T.);
#2771=EDGE_CURVE('',#2209,#2210,#1087,.T.);
#2772=EDGE_CURVE('',#2208,#2210,#1088,.T.);
#2773=EDGE_CURVE('',#2211,#2207,#222,.T.);
#2774=EDGE_CURVE('',#2211,#2212,#1089,.T.);
#2775=EDGE_CURVE('',#2212,#2209,#223,.T.);
#2776=EDGE_CURVE('',#2213,#2211,#1090,.T.);
#2777=EDGE_CURVE('',#2213,#2214,#1091,.T.);
#2778=EDGE_CURVE('',#2214,#2212,#1092,.T.);
#2779=EDGE_CURVE('',#2215,#2213,#224,.T.);
#2780=EDGE_CURVE('',#2215,#2216,#1093,.T.);
#2781=EDGE_CURVE('',#2216,#2214,#225,.T.);
#2782=EDGE_CURVE('',#2217,#2215,#1094,.T.);
#2783=EDGE_CURVE('',#2218,#2217,#1095,.T.);
#2784=EDGE_CURVE('',#2218,#2216,#1096,.T.);
#2785=EDGE_CURVE('',#2219,#2220,#1097,.T.);
#2786=EDGE_CURVE('',#2219,#2221,#1098,.T.);
#2787=EDGE_CURVE('',#2221,#2222,#1099,.T.);
#2788=EDGE_CURVE('',#2220,#2222,#1100,.T.);
#2789=EDGE_CURVE('',#2223,#2219,#226,.T.);
#2790=EDGE_CURVE('',#2223,#2224,#1101,.T.);
#2791=EDGE_CURVE('',#2224,#2221,#227,.T.);
#2792=EDGE_CURVE('',#2225,#2223,#1102,.T.);
#2793=EDGE_CURVE('',#2225,#2226,#1103,.T.);
#2794=EDGE_CURVE('',#2226,#2224,#1104,.T.);
#2795=EDGE_CURVE('',#2227,#2225,#228,.T.);
#2796=EDGE_CURVE('',#2227,#2228,#1105,.T.);
#2797=EDGE_CURVE('',#2228,#2226,#229,.T.);
#2798=EDGE_CURVE('',#2229,#2227,#1106,.T.);
#2799=EDGE_CURVE('',#2230,#2229,#1107,.T.);
#2800=EDGE_CURVE('',#2230,#2228,#1108,.T.);
#2801=EDGE_CURVE('',#2210,#2230,#1109,.T.);
#2802=EDGE_CURVE('',#2222,#2218,#1110,.T.);
#2803=EDGE_CURVE('',#2231,#2232,#1111,.T.);
#2804=EDGE_CURVE('',#2231,#2233,#1112,.T.);
#2805=EDGE_CURVE('',#2233,#2234,#1113,.T.);
#2806=EDGE_CURVE('',#2232,#2234,#1114,.T.);
#2807=EDGE_CURVE('',#2235,#2231,#230,.T.);
#2808=EDGE_CURVE('',#2235,#2236,#1115,.T.);
#2809=EDGE_CURVE('',#2236,#2233,#231,.T.);
#2810=EDGE_CURVE('',#2237,#2235,#1116,.T.);
#2811=EDGE_CURVE('',#2237,#2238,#1117,.T.);
#2812=EDGE_CURVE('',#2238,#2236,#1118,.T.);
#2813=EDGE_CURVE('',#2239,#2237,#232,.T.);
#2814=EDGE_CURVE('',#2239,#2240,#1119,.T.);
#2815=EDGE_CURVE('',#2240,#2238,#233,.T.);
#2816=EDGE_CURVE('',#2241,#2239,#1120,.T.);
#2817=EDGE_CURVE('',#2242,#2241,#1121,.T.);
#2818=EDGE_CURVE('',#2242,#2240,#1122,.T.);
#2819=EDGE_CURVE('',#2243,#2244,#1123,.T.);
#2820=EDGE_CURVE('',#2243,#2245,#1124,.T.);
#2821=EDGE_CURVE('',#2245,#2246,#1125,.T.);
#2822=EDGE_CURVE('',#2244,#2246,#1126,.T.);
#2823=EDGE_CURVE('',#2247,#2243,#234,.T.);
#2824=EDGE_CURVE('',#2247,#2248,#1127,.T.);
#2825=EDGE_CURVE('',#2248,#2245,#235,.T.);
#2826=EDGE_CURVE('',#2249,#2247,#1128,.T.);
#2827=EDGE_CURVE('',#2249,#2250,#1129,.T.);
#2828=EDGE_CURVE('',#2250,#2248,#1130,.T.);
#2829=EDGE_CURVE('',#2251,#2249,#236,.T.);
#2830=EDGE_CURVE('',#2251,#2252,#1131,.T.);
#2831=EDGE_CURVE('',#2252,#2250,#237,.T.);
#2832=EDGE_CURVE('',#2253,#2251,#1132,.T.);
#2833=EDGE_CURVE('',#2254,#2253,#1133,.T.);
#2834=EDGE_CURVE('',#2254,#2252,#1134,.T.);
#2835=EDGE_CURVE('',#2234,#2254,#1135,.T.);
#2836=EDGE_CURVE('',#2246,#2242,#1136,.T.);
#2837=EDGE_CURVE('',#2255,#2256,#1137,.T.);
#2838=EDGE_CURVE('',#2255,#2257,#1138,.T.);
#2839=EDGE_CURVE('',#2257,#2258,#1139,.T.);
#2840=EDGE_CURVE('',#2256,#2258,#1140,.T.);
#2841=EDGE_CURVE('',#2259,#2255,#238,.T.);
#2842=EDGE_CURVE('',#2259,#2260,#1141,.T.);
#2843=EDGE_CURVE('',#2260,#2257,#239,.T.);
#2844=EDGE_CURVE('',#2261,#2259,#1142,.T.);
#2845=EDGE_CURVE('',#2261,#2262,#1143,.T.);
#2846=EDGE_CURVE('',#2262,#2260,#1144,.T.);
#2847=EDGE_CURVE('',#2263,#2261,#240,.T.);
#2848=EDGE_CURVE('',#2263,#2264,#1145,.T.);
#2849=EDGE_CURVE('',#2264,#2262,#241,.T.);
#2850=EDGE_CURVE('',#2265,#2263,#1146,.T.);
#2851=EDGE_CURVE('',#2266,#2265,#1147,.T.);
#2852=EDGE_CURVE('',#2266,#2264,#1148,.T.);
#2853=EDGE_CURVE('',#2267,#2268,#1149,.T.);
#2854=EDGE_CURVE('',#2267,#2269,#1150,.T.);
#2855=EDGE_CURVE('',#2269,#2270,#1151,.T.);
#2856=EDGE_CURVE('',#2268,#2270,#1152,.T.);
#2857=EDGE_CURVE('',#2271,#2267,#242,.T.);
#2858=EDGE_CURVE('',#2271,#2272,#1153,.T.);
#2859=EDGE_CURVE('',#2272,#2269,#243,.T.);
#2860=EDGE_CURVE('',#2273,#2271,#1154,.T.);
#2861=EDGE_CURVE('',#2273,#2274,#1155,.T.);
#2862=EDGE_CURVE('',#2274,#2272,#1156,.T.);
#2863=EDGE_CURVE('',#2275,#2273,#244,.T.);
#2864=EDGE_CURVE('',#2275,#2276,#1157,.T.);
#2865=EDGE_CURVE('',#2276,#2274,#245,.T.);
#2866=EDGE_CURVE('',#2277,#2275,#1158,.T.);
#2867=EDGE_CURVE('',#2278,#2277,#1159,.T.);
#2868=EDGE_CURVE('',#2278,#2276,#1160,.T.);
#2869=EDGE_CURVE('',#2258,#2278,#1161,.T.);
#2870=EDGE_CURVE('',#2270,#2266,#1162,.T.);
#2871=EDGE_CURVE('',#2279,#2280,#1163,.T.);
#2872=EDGE_CURVE('',#2279,#2281,#1164,.T.);
#2873=EDGE_CURVE('',#2281,#2282,#1165,.T.);
#2874=EDGE_CURVE('',#2280,#2282,#1166,.T.);
#2875=EDGE_CURVE('',#2283,#2279,#246,.T.);
#2876=EDGE_CURVE('',#2283,#2284,#1167,.T.);
#2877=EDGE_CURVE('',#2284,#2281,#247,.T.);
#2878=EDGE_CURVE('',#2285,#2283,#1168,.T.);
#2879=EDGE_CURVE('',#2285,#2286,#1169,.T.);
#2880=EDGE_CURVE('',#2286,#2284,#1170,.T.);
#2881=EDGE_CURVE('',#2287,#2285,#248,.T.);
#2882=EDGE_CURVE('',#2287,#2288,#1171,.T.);
#2883=EDGE_CURVE('',#2288,#2286,#249,.T.);
#2884=EDGE_CURVE('',#2289,#2287,#1172,.T.);
#2885=EDGE_CURVE('',#2290,#2289,#1173,.T.);
#2886=EDGE_CURVE('',#2290,#2288,#1174,.T.);
#2887=EDGE_CURVE('',#2291,#2292,#1175,.T.);
#2888=EDGE_CURVE('',#2291,#2293,#1176,.T.);
#2889=EDGE_CURVE('',#2293,#2294,#1177,.T.);
#2890=EDGE_CURVE('',#2292,#2294,#1178,.T.);
#2891=EDGE_CURVE('',#2295,#2291,#250,.T.);
#2892=EDGE_CURVE('',#2295,#2296,#1179,.T.);
#2893=EDGE_CURVE('',#2296,#2293,#251,.T.);
#2894=EDGE_CURVE('',#2297,#2295,#1180,.T.);
#2895=EDGE_CURVE('',#2297,#2298,#1181,.T.);
#2896=EDGE_CURVE('',#2298,#2296,#1182,.T.);
#2897=EDGE_CURVE('',#2299,#2297,#252,.T.);
#2898=EDGE_CURVE('',#2299,#2300,#1183,.T.);
#2899=EDGE_CURVE('',#2300,#2298,#253,.T.);
#2900=EDGE_CURVE('',#2301,#2299,#1184,.T.);
#2901=EDGE_CURVE('',#2302,#2301,#1185,.T.);
#2902=EDGE_CURVE('',#2302,#2300,#1186,.T.);
#2903=EDGE_CURVE('',#2282,#2302,#1187,.T.);
#2904=EDGE_CURVE('',#2294,#2290,#1188,.T.);
#2905=EDGE_CURVE('',#2303,#2304,#1189,.T.);
#2906=EDGE_CURVE('',#2303,#2305,#1190,.T.);
#2907=EDGE_CURVE('',#2305,#2306,#1191,.T.);
#2908=EDGE_CURVE('',#2304,#2306,#1192,.T.);
#2909=EDGE_CURVE('',#2307,#2303,#254,.T.);
#2910=EDGE_CURVE('',#2307,#2308,#1193,.T.);
#2911=EDGE_CURVE('',#2308,#2305,#255,.T.);
#2912=EDGE_CURVE('',#2309,#2307,#1194,.T.);
#2913=EDGE_CURVE('',#2309,#2310,#1195,.T.);
#2914=EDGE_CURVE('',#2310,#2308,#1196,.T.);
#2915=EDGE_CURVE('',#2311,#2309,#256,.T.);
#2916=EDGE_CURVE('',#2311,#2312,#1197,.T.);
#2917=EDGE_CURVE('',#2312,#2310,#257,.T.);
#2918=EDGE_CURVE('',#2313,#2311,#1198,.T.);
#2919=EDGE_CURVE('',#2314,#2313,#1199,.T.);
#2920=EDGE_CURVE('',#2314,#2312,#1200,.T.);
#2921=EDGE_CURVE('',#2315,#2316,#1201,.T.);
#2922=EDGE_CURVE('',#2315,#2317,#1202,.T.);
#2923=EDGE_CURVE('',#2317,#2318,#1203,.T.);
#2924=EDGE_CURVE('',#2316,#2318,#1204,.T.);
#2925=EDGE_CURVE('',#2319,#2315,#258,.T.);
#2926=EDGE_CURVE('',#2319,#2320,#1205,.T.);
#2927=EDGE_CURVE('',#2320,#2317,#259,.T.);
#2928=EDGE_CURVE('',#2321,#2319,#1206,.T.);
#2929=EDGE_CURVE('',#2321,#2322,#1207,.T.);
#2930=EDGE_CURVE('',#2322,#2320,#1208,.T.);
#2931=EDGE_CURVE('',#2323,#2321,#260,.T.);
#2932=EDGE_CURVE('',#2323,#2324,#1209,.T.);
#2933=EDGE_CURVE('',#2324,#2322,#261,.T.);
#2934=EDGE_CURVE('',#2325,#2323,#1210,.T.);
#2935=EDGE_CURVE('',#2326,#2325,#1211,.T.);
#2936=EDGE_CURVE('',#2326,#2324,#1212,.T.);
#2937=EDGE_CURVE('',#2306,#2326,#1213,.T.);
#2938=EDGE_CURVE('',#2318,#2314,#1214,.T.);
#2939=EDGE_CURVE('',#2327,#2328,#1215,.T.);
#2940=EDGE_CURVE('',#2327,#2329,#1216,.T.);
#2941=EDGE_CURVE('',#2329,#2330,#1217,.T.);
#2942=EDGE_CURVE('',#2328,#2330,#1218,.T.);
#2943=EDGE_CURVE('',#2331,#2327,#262,.T.);
#2944=EDGE_CURVE('',#2331,#2332,#1219,.T.);
#2945=EDGE_CURVE('',#2332,#2329,#263,.T.);
#2946=EDGE_CURVE('',#2333,#2331,#1220,.T.);
#2947=EDGE_CURVE('',#2334,#2333,#1221,.T.);
#2948=EDGE_CURVE('',#2334,#2332,#1222,.T.);
#2949=EDGE_CURVE('',#2335,#2336,#1223,.T.);
#2950=EDGE_CURVE('',#2335,#2337,#1224,.T.);
#2951=EDGE_CURVE('',#2337,#2338,#1225,.T.);
#2952=EDGE_CURVE('',#2336,#2338,#1226,.T.);
#2953=EDGE_CURVE('',#2339,#2335,#264,.T.);
#2954=EDGE_CURVE('',#2339,#2340,#1227,.T.);
#2955=EDGE_CURVE('',#2340,#2337,#265,.T.);
#2956=EDGE_CURVE('',#2341,#2339,#1228,.T.);
#2957=EDGE_CURVE('',#2342,#2341,#1229,.T.);
#2958=EDGE_CURVE('',#2342,#2340,#1230,.T.);
#2959=EDGE_CURVE('',#2330,#2342,#266,.T.);
#2960=EDGE_CURVE('',#2338,#2334,#1231,.T.);
#2961=EDGE_CURVE('',#2343,#2181,#1232,.T.);
#2962=EDGE_CURVE('',#2343,#2344,#1233,.T.);
#2963=EDGE_CURVE('',#2344,#2345,#1234,.T.);
#2964=EDGE_CURVE('',#2346,#2345,#1235,.T.);
#2965=EDGE_CURVE('',#2160,#2346,#1236,.T.);
#2966=EDGE_CURVE('',#2347,#2205,#1237,.T.);
#2967=EDGE_CURVE('',#2347,#2348,#1238,.T.);
#2968=EDGE_CURVE('',#2348,#2349,#1239,.T.);
#2969=EDGE_CURVE('',#2350,#2349,#1240,.T.);
#2970=EDGE_CURVE('',#2184,#2350,#1241,.T.);
#2971=EDGE_CURVE('',#2351,#2229,#1242,.T.);
#2972=EDGE_CURVE('',#2351,#2352,#1243,.T.);
#2973=EDGE_CURVE('',#2352,#2353,#1244,.T.);
#2974=EDGE_CURVE('',#2354,#2353,#1245,.T.);
#2975=EDGE_CURVE('',#2208,#2354,#1246,.T.);
#2976=EDGE_CURVE('',#2355,#2253,#1247,.T.);
#2977=EDGE_CURVE('',#2355,#2356,#1248,.T.);
#2978=EDGE_CURVE('',#2356,#2357,#1249,.T.);
#2979=EDGE_CURVE('',#2358,#2357,#1250,.T.);
#2980=EDGE_CURVE('',#2232,#2358,#1251,.T.);
#2981=EDGE_CURVE('',#2359,#2277,#1252,.T.);
#2982=EDGE_CURVE('',#2359,#2360,#1253,.T.);
#2983=EDGE_CURVE('',#2360,#2361,#1254,.T.);
#2984=EDGE_CURVE('',#2362,#2361,#1255,.T.);
#2985=EDGE_CURVE('',#2256,#2362,#1256,.T.);
#2986=EDGE_CURVE('',#2363,#2301,#1257,.T.);
#2987=EDGE_CURVE('',#2363,#2364,#1258,.T.);
#2988=EDGE_CURVE('',#2364,#2365,#1259,.T.);
#2989=EDGE_CURVE('',#2366,#2365,#1260,.T.);
#2990=EDGE_CURVE('',#2280,#2366,#1261,.T.);
#2991=EDGE_CURVE('',#2367,#2325,#1262,.T.);
#2992=EDGE_CURVE('',#2367,#2368,#1263,.T.);
#2993=EDGE_CURVE('',#2368,#2369,#1264,.T.);
#2994=EDGE_CURVE('',#2370,#2369,#1265,.T.);
#2995=EDGE_CURVE('',#2304,#2370,#1266,.T.);
#2996=EDGE_CURVE('',#2371,#2341,#267,.T.);
#2997=EDGE_CURVE('',#2371,#2372,#1267,.T.);
#2998=EDGE_CURVE('',#2372,#2372,#268,.T.);
#2999=EDGE_CURVE('',#2328,#2371,#269,.T.);
#3000=EDGE_CURVE('',#2316,#2373,#270,.T.);
#3001=EDGE_CURVE('',#2373,#2374,#1268,.T.);
#3002=EDGE_CURVE('',#2374,#2367,#271,.T.);
#3003=EDGE_CURVE('',#2292,#2375,#272,.T.);
#3004=EDGE_CURVE('',#2375,#2376,#1269,.T.);
#3005=EDGE_CURVE('',#2376,#2363,#273,.T.);
#3006=EDGE_CURVE('',#2268,#2377,#274,.T.);
#3007=EDGE_CURVE('',#2377,#2378,#1270,.T.);
#3008=EDGE_CURVE('',#2378,#2359,#275,.T.);
#3009=EDGE_CURVE('',#2244,#2379,#276,.T.);
#3010=EDGE_CURVE('',#2379,#2380,#1271,.T.);
#3011=EDGE_CURVE('',#2380,#2355,#277,.T.);
#3012=EDGE_CURVE('',#2220,#2381,#278,.T.);
#3013=EDGE_CURVE('',#2381,#2382,#1272,.T.);
#3014=EDGE_CURVE('',#2382,#2351,#279,.T.);
#3015=EDGE_CURVE('',#2196,#2383,#280,.T.);
#3016=EDGE_CURVE('',#2383,#2384,#1273,.T.);
#3017=EDGE_CURVE('',#2384,#2347,#281,.T.);
#3018=EDGE_CURVE('',#2172,#2385,#282,.T.);
#3019=EDGE_CURVE('',#2385,#2386,#1274,.T.);
#3020=EDGE_CURVE('',#2386,#2343,#283,.T.);
#3021=EDGE_CURVE('',#2387,#2388,#1275,.T.);
#3022=EDGE_CURVE('',#2387,#2389,#1276,.T.);
#3023=EDGE_CURVE('',#2389,#2390,#1277,.T.);
#3024=EDGE_CURVE('',#2388,#2390,#1278,.T.);
#3025=EDGE_CURVE('',#2391,#2387,#1279,.T.);
#3026=EDGE_CURVE('',#2391,#2392,#1280,.T.);
#3027=EDGE_CURVE('',#2392,#2389,#1281,.T.);
#3028=EDGE_CURVE('',#2393,#2391,#284,.T.);
#3029=EDGE_CURVE('',#2393,#2394,#1282,.T.);
#3030=EDGE_CURVE('',#2394,#2392,#285,.T.);
#3031=EDGE_CURVE('',#2395,#2393,#1283,.T.);
#3032=EDGE_CURVE('',#2395,#2396,#1284,.T.);
#3033=EDGE_CURVE('',#2396,#2394,#1285,.T.);
#3034=EDGE_CURVE('',#2397,#2395,#286,.T.);
#3035=EDGE_CURVE('',#2397,#2398,#1286,.T.);
#3036=EDGE_CURVE('',#2398,#2396,#287,.T.);
#3037=EDGE_CURVE('',#2399,#2397,#1287,.T.);
#3038=EDGE_CURVE('',#2399,#2400,#1288,.T.);
#3039=EDGE_CURVE('',#2400,#2398,#1289,.T.);
#3040=EDGE_CURVE('',#2401,#2399,#288,.T.);
#3041=EDGE_CURVE('',#2401,#2402,#1290,.T.);
#3042=EDGE_CURVE('',#2402,#2400,#289,.T.);
#3043=EDGE_CURVE('',#2390,#2402,#1291,.T.);
#3044=EDGE_CURVE('',#2402,#2403,#1292,.T.);
#3045=EDGE_CURVE('',#2403,#2404,#1293,.T.);
#3046=EDGE_CURVE('',#2390,#2404,#1294,.T.);
#3047=EDGE_CURVE('',#2336,#2405,#290,.T.);
#3048=EDGE_CURVE('',#2338,#2406,#1295,.T.);
#3049=EDGE_CURVE('',#2406,#2407,#291,.T.);
#3050=EDGE_CURVE('',#2405,#2407,#1296,.T.);
#3051=EDGE_CURVE('',#2408,#2333,#1297,.T.);
#3052=EDGE_CURVE('',#2408,#2409,#1298,.T.);
#3053=EDGE_CURVE('',#2409,#2406,#1299,.T.);
#3054=EDGE_CURVE('',#2410,#2408,#292,.T.);
#3055=EDGE_CURVE('',#2410,#2411,#1300,.T.);
#3056=EDGE_CURVE('',#2411,#2409,#293,.T.);
#3057=EDGE_CURVE('',#2388,#2410,#1301,.T.);
#3058=EDGE_CURVE('',#2404,#2411,#1302,.T.);
#3059=EDGE_CURVE('',#2405,#2401,#1303,.T.);
#3060=EDGE_CURVE('',#2407,#2403,#1304,.T.);
#3061=EDGE_CURVE('',#2412,#2413,#1305,.T.);
#3062=EDGE_CURVE('',#2412,#2414,#1306,.T.);
#3063=EDGE_CURVE('',#2414,#2415,#1307,.T.);
#3064=EDGE_CURVE('',#2413,#2415,#1308,.T.);
#3065=EDGE_CURVE('',#2416,#2412,#1309,.T.);
#3066=EDGE_CURVE('',#2416,#2417,#1310,.T.);
#3067=EDGE_CURVE('',#2417,#2414,#1311,.T.);
#3068=EDGE_CURVE('',#2418,#2416,#294,.T.);
#3069=EDGE_CURVE('',#2418,#2419,#1312,.T.);
#3070=EDGE_CURVE('',#2419,#2417,#295,.T.);
#3071=EDGE_CURVE('',#2420,#2418,#1313,.T.);
#3072=EDGE_CURVE('',#2420,#2421,#1314,.T.);
#3073=EDGE_CURVE('',#2421,#2419,#1315,.T.);
#3074=EDGE_CURVE('',#2358,#2420,#296,.T.);
#3075=EDGE_CURVE('',#2357,#2421,#297,.T.);
#3076=EDGE_CURVE('',#2380,#2422,#1316,.T.);
#3077=EDGE_CURVE('',#2422,#2356,#298,.T.);
#3078=EDGE_CURVE('',#2415,#2422,#1317,.T.);
#3079=EDGE_CURVE('',#2422,#2423,#1318,.T.);
#3080=EDGE_CURVE('',#2423,#2424,#1319,.T.);
#3081=EDGE_CURVE('',#2415,#2424,#1320,.T.);
#3082=EDGE_CURVE('',#2246,#2425,#1321,.T.);
#3083=EDGE_CURVE('',#2425,#2426,#299,.T.);
#3084=EDGE_CURVE('',#2379,#2426,#1322,.T.);
#3085=EDGE_CURVE('',#2427,#2241,#1323,.T.);
#3086=EDGE_CURVE('',#2427,#2428,#1324,.T.);
#3087=EDGE_CURVE('',#2428,#2425,#1325,.T.);
#3088=EDGE_CURVE('',#2429,#2427,#300,.T.);
#3089=EDGE_CURVE('',#2429,#2430,#1326,.T.);
#3090=EDGE_CURVE('',#2430,#2428,#301,.T.);
#3091=EDGE_CURVE('',#2413,#2429,#1327,.T.);
#3092=EDGE_CURVE('',#2424,#2430,#1328,.T.);
#3093=EDGE_CURVE('',#2426,#2423,#1329,.T.);
#3094=EDGE_CURVE('',#2431,#2432,#1330,.T.);
#3095=EDGE_CURVE('',#2431,#2433,#1331,.T.);
#3096=EDGE_CURVE('',#2433,#2434,#1332,.T.);
#3097=EDGE_CURVE('',#2432,#2434,#1333,.T.);
#3098=EDGE_CURVE('',#2435,#2431,#1334,.T.);
#3099=EDGE_CURVE('',#2435,#2436,#1335,.T.);
#3100=EDGE_CURVE('',#2436,#2433,#1336,.T.);
#3101=EDGE_CURVE('',#2437,#2435,#302,.T.);
#3102=EDGE_CURVE('',#2437,#2438,#1337,.T.);
#3103=EDGE_CURVE('',#2438,#2436,#303,.T.);
#3104=EDGE_CURVE('',#2439,#2437,#1338,.T.);
#3105=EDGE_CURVE('',#2439,#2440,#1339,.T.);
#3106=EDGE_CURVE('',#2440,#2438,#1340,.T.);
#3107=EDGE_CURVE('',#2346,#2439,#304,.T.);
#3108=EDGE_CURVE('',#2345,#2440,#305,.T.);
#3109=EDGE_CURVE('',#2386,#2441,#1341,.T.);
#3110=EDGE_CURVE('',#2441,#2344,#306,.T.);
#3111=EDGE_CURVE('',#2434,#2441,#1342,.T.);
#3112=EDGE_CURVE('',#2441,#2442,#1343,.T.);
#3113=EDGE_CURVE('',#2442,#2443,#1344,.T.);
#3114=EDGE_CURVE('',#2434,#2443,#1345,.T.);
#3115=EDGE_CURVE('',#2174,#2444,#1346,.T.);
#3116=EDGE_CURVE('',#2444,#2445,#307,.T.);
#3117=EDGE_CURVE('',#2385,#2445,#1347,.T.);
#3118=EDGE_CURVE('',#2446,#2169,#1348,.T.);
#3119=EDGE_CURVE('',#2446,#2447,#1349,.T.);
#3120=EDGE_CURVE('',#2447,#2444,#1350,.T.);
#3121=EDGE_CURVE('',#2448,#2446,#308,.T.);
#3122=EDGE_CURVE('',#2448,#2449,#1351,.T.);
#3123=EDGE_CURVE('',#2449,#2447,#309,.T.);
#3124=EDGE_CURVE('',#2432,#2448,#1352,.T.);
#3125=EDGE_CURVE('',#2443,#2449,#1353,.T.);
#3126=EDGE_CURVE('',#2445,#2442,#1354,.T.);
#3127=EDGE_CURVE('',#2450,#2451,#1355,.T.);
#3128=EDGE_CURVE('',#2450,#2452,#1356,.T.);
#3129=EDGE_CURVE('',#2452,#2453,#1357,.T.);
#3130=EDGE_CURVE('',#2451,#2453,#1358,.T.);
#3131=EDGE_CURVE('',#2454,#2450,#1359,.T.);
#3132=EDGE_CURVE('',#2454,#2455,#1360,.T.);
#3133=EDGE_CURVE('',#2455,#2452,#1361,.T.);
#3134=EDGE_CURVE('',#2456,#2454,#310,.T.);
#3135=EDGE_CURVE('',#2456,#2457,#1362,.T.);
#3136=EDGE_CURVE('',#2457,#2455,#311,.T.);
#3137=EDGE_CURVE('',#2458,#2456,#1363,.T.);
#3138=EDGE_CURVE('',#2458,#2459,#1364,.T.);
#3139=EDGE_CURVE('',#2459,#2457,#1365,.T.);
#3140=EDGE_CURVE('',#2362,#2458,#312,.T.);
#3141=EDGE_CURVE('',#2361,#2459,#313,.T.);
#3142=EDGE_CURVE('',#2378,#2460,#1366,.T.);
#3143=EDGE_CURVE('',#2460,#2360,#314,.T.);
#3144=EDGE_CURVE('',#2453,#2460,#1367,.T.);
#3145=EDGE_CURVE('',#2460,#2461,#1368,.T.);
#3146=EDGE_CURVE('',#2461,#2462,#1369,.T.);
#3147=EDGE_CURVE('',#2453,#2462,#1370,.T.);
#3148=EDGE_CURVE('',#2270,#2463,#1371,.T.);
#3149=EDGE_CURVE('',#2463,#2464,#315,.T.);
#3150=EDGE_CURVE('',#2377,#2464,#1372,.T.);
#3151=EDGE_CURVE('',#2465,#2265,#1373,.T.);
#3152=EDGE_CURVE('',#2465,#2466,#1374,.T.);
#3153=EDGE_CURVE('',#2466,#2463,#1375,.T.);
#3154=EDGE_CURVE('',#2467,#2465,#316,.T.);
#3155=EDGE_CURVE('',#2467,#2468,#1376,.T.);
#3156=EDGE_CURVE('',#2468,#2466,#317,.T.);
#3157=EDGE_CURVE('',#2451,#2467,#1377,.T.);
#3158=EDGE_CURVE('',#2462,#2468,#1378,.T.);
#3159=EDGE_CURVE('',#2464,#2461,#1379,.T.);
#3160=EDGE_CURVE('',#2469,#2470,#1380,.T.);
#3161=EDGE_CURVE('',#2469,#2471,#1381,.T.);
#3162=EDGE_CURVE('',#2471,#2472,#1382,.T.);
#3163=EDGE_CURVE('',#2470,#2472,#1383,.T.);
#3164=EDGE_CURVE('',#2473,#2469,#1384,.T.);
#3165=EDGE_CURVE('',#2473,#2474,#1385,.T.);
#3166=EDGE_CURVE('',#2474,#2471,#1386,.T.);
#3167=EDGE_CURVE('',#2475,#2473,#318,.T.);
#3168=EDGE_CURVE('',#2475,#2476,#1387,.T.);
#3169=EDGE_CURVE('',#2476,#2474,#319,.T.);
#3170=EDGE_CURVE('',#2477,#2475,#1388,.T.);
#3171=EDGE_CURVE('',#2477,#2478,#1389,.T.);
#3172=EDGE_CURVE('',#2478,#2476,#1390,.T.);
#3173=EDGE_CURVE('',#2370,#2477,#320,.T.);
#3174=EDGE_CURVE('',#2369,#2478,#321,.T.);
#3175=EDGE_CURVE('',#2374,#2479,#1391,.T.);
#3176=EDGE_CURVE('',#2479,#2368,#322,.T.);
#3177=EDGE_CURVE('',#2472,#2479,#1392,.T.);
#3178=EDGE_CURVE('',#2479,#2480,#1393,.T.);
#3179=EDGE_CURVE('',#2480,#2481,#1394,.T.);
#3180=EDGE_CURVE('',#2472,#2481,#1395,.T.);
#3181=EDGE_CURVE('',#2318,#2482,#1396,.T.);
#3182=EDGE_CURVE('',#2482,#2483,#323,.T.);
#3183=EDGE_CURVE('',#2373,#2483,#1397,.T.);
#3184=EDGE_CURVE('',#2484,#2313,#1398,.T.);
#3185=EDGE_CURVE('',#2484,#2485,#1399,.T.);
#3186=EDGE_CURVE('',#2485,#2482,#1400,.T.);
#3187=EDGE_CURVE('',#2486,#2484,#324,.T.);
#3188=EDGE_CURVE('',#2486,#2487,#1401,.T.);
#3189=EDGE_CURVE('',#2487,#2485,#325,.T.);
#3190=EDGE_CURVE('',#2470,#2486,#1402,.T.);
#3191=EDGE_CURVE('',#2481,#2487,#1403,.T.);
#3192=EDGE_CURVE('',#2483,#2480,#1404,.T.);
#3193=EDGE_CURVE('',#2488,#2489,#1405,.T.);
#3194=EDGE_CURVE('',#2488,#2490,#1406,.T.);
#3195=EDGE_CURVE('',#2490,#2491,#1407,.T.);
#3196=EDGE_CURVE('',#2489,#2491,#1408,.T.);
#3197=EDGE_CURVE('',#2492,#2488,#1409,.T.);
#3198=EDGE_CURVE('',#2492,#2493,#1410,.T.);
#3199=EDGE_CURVE('',#2493,#2490,#1411,.T.);
#3200=EDGE_CURVE('',#2494,#2492,#326,.T.);
#3201=EDGE_CURVE('',#2494,#2495,#1412,.T.);
#3202=EDGE_CURVE('',#2495,#2493,#327,.T.);
#3203=EDGE_CURVE('',#2496,#2494,#1413,.T.);
#3204=EDGE_CURVE('',#2496,#2497,#1414,.T.);
#3205=EDGE_CURVE('',#2497,#2495,#1415,.T.);
#3206=EDGE_CURVE('',#2354,#2496,#328,.T.);
#3207=EDGE_CURVE('',#2353,#2497,#329,.T.);
#3208=EDGE_CURVE('',#2382,#2498,#1416,.T.);
#3209=EDGE_CURVE('',#2498,#2352,#330,.T.);
#3210=EDGE_CURVE('',#2491,#2498,#1417,.T.);
#3211=EDGE_CURVE('',#2498,#2499,#1418,.T.);
#3212=EDGE_CURVE('',#2499,#2500,#1419,.T.);
#3213=EDGE_CURVE('',#2491,#2500,#1420,.T.);
#3214=EDGE_CURVE('',#2222,#2501,#1421,.T.);
#3215=EDGE_CURVE('',#2501,#2502,#331,.T.);
#3216=EDGE_CURVE('',#2381,#2502,#1422,.T.);
#3217=EDGE_CURVE('',#2503,#2217,#1423,.T.);
#3218=EDGE_CURVE('',#2503,#2504,#1424,.T.);
#3219=EDGE_CURVE('',#2504,#2501,#1425,.T.);
#3220=EDGE_CURVE('',#2505,#2503,#332,.T.);
#3221=EDGE_CURVE('',#2505,#2506,#1426,.T.);
#3222=EDGE_CURVE('',#2506,#2504,#333,.T.);
#3223=EDGE_CURVE('',#2489,#2505,#1427,.T.);
#3224=EDGE_CURVE('',#2500,#2506,#1428,.T.);
#3225=EDGE_CURVE('',#2502,#2499,#1429,.T.);
#3226=EDGE_CURVE('',#2507,#2508,#1430,.T.);
#3227=EDGE_CURVE('',#2507,#2509,#1431,.T.);
#3228=EDGE_CURVE('',#2509,#2510,#1432,.T.);
#3229=EDGE_CURVE('',#2508,#2510,#1433,.T.);
#3230=EDGE_CURVE('',#2511,#2507,#1434,.T.);
#3231=EDGE_CURVE('',#2511,#2512,#1435,.T.);
#3232=EDGE_CURVE('',#2512,#2509,#1436,.T.);
#3233=EDGE_CURVE('',#2513,#2511,#334,.T.);
#3234=EDGE_CURVE('',#2513,#2514,#1437,.T.);
#3235=EDGE_CURVE('',#2514,#2512,#335,.T.);
#3236=EDGE_CURVE('',#2515,#2513,#1438,.T.);
#3237=EDGE_CURVE('',#2515,#2516,#1439,.T.);
#3238=EDGE_CURVE('',#2516,#2514,#1440,.T.);
#3239=EDGE_CURVE('',#2350,#2515,#336,.T.);
#3240=EDGE_CURVE('',#2349,#2516,#337,.T.);
#3241=EDGE_CURVE('',#2384,#2517,#1441,.T.);
#3242=EDGE_CURVE('',#2517,#2348,#338,.T.);
#3243=EDGE_CURVE('',#2510,#2517,#1442,.T.);
#3244=EDGE_CURVE('',#2517,#2518,#1443,.T.);
#3245=EDGE_CURVE('',#2518,#2519,#1444,.T.);
#3246=EDGE_CURVE('',#2510,#2519,#1445,.T.);
#3247=EDGE_CURVE('',#2198,#2520,#1446,.T.);
#3248=EDGE_CURVE('',#2520,#2521,#339,.T.);
#3249=EDGE_CURVE('',#2383,#2521,#1447,.T.);
#3250=EDGE_CURVE('',#2522,#2193,#1448,.T.);
#3251=EDGE_CURVE('',#2522,#2523,#1449,.T.);
#3252=EDGE_CURVE('',#2523,#2520,#1450,.T.);
#3253=EDGE_CURVE('',#2524,#2522,#340,.T.);
#3254=EDGE_CURVE('',#2524,#2525,#1451,.T.);
#3255=EDGE_CURVE('',#2525,#2523,#341,.T.);
#3256=EDGE_CURVE('',#2508,#2524,#1452,.T.);
#3257=EDGE_CURVE('',#2519,#2525,#1453,.T.);
#3258=EDGE_CURVE('',#2521,#2518,#1454,.T.);
#3259=EDGE_CURVE('',#2526,#2527,#1455,.T.);
#3260=EDGE_CURVE('',#2526,#2528,#1456,.T.);
#3261=EDGE_CURVE('',#2528,#2529,#1457,.T.);
#3262=EDGE_CURVE('',#2527,#2529,#1458,.T.);
#3263=EDGE_CURVE('',#2530,#2526,#1459,.T.);
#3264=EDGE_CURVE('',#2530,#2531,#1460,.T.);
#3265=EDGE_CURVE('',#2531,#2528,#1461,.T.);
#3266=EDGE_CURVE('',#2532,#2530,#342,.T.);
#3267=EDGE_CURVE('',#2532,#2533,#1462,.T.);
#3268=EDGE_CURVE('',#2533,#2531,#343,.T.);
#3269=EDGE_CURVE('',#2534,#2532,#1463,.T.);
#3270=EDGE_CURVE('',#2534,#2535,#1464,.T.);
#3271=EDGE_CURVE('',#2535,#2533,#1465,.T.);
#3272=EDGE_CURVE('',#2366,#2534,#344,.T.);
#3273=EDGE_CURVE('',#2365,#2535,#345,.T.);
#3274=EDGE_CURVE('',#2376,#2536,#1466,.T.);
#3275=EDGE_CURVE('',#2536,#2364,#346,.T.);
#3276=EDGE_CURVE('',#2529,#2536,#1467,.T.);
#3277=EDGE_CURVE('',#2536,#2537,#1468,.T.);
#3278=EDGE_CURVE('',#2537,#2538,#1469,.T.);
#3279=EDGE_CURVE('',#2529,#2538,#1470,.T.);
#3280=EDGE_CURVE('',#2294,#2539,#1471,.T.);
#3281=EDGE_CURVE('',#2539,#2540,#347,.T.);
#3282=EDGE_CURVE('',#2375,#2540,#1472,.T.);
#3283=EDGE_CURVE('',#2541,#2289,#1473,.T.);
#3284=EDGE_CURVE('',#2541,#2542,#1474,.T.);
#3285=EDGE_CURVE('',#2542,#2539,#1475,.T.);
#3286=EDGE_CURVE('',#2543,#2541,#348,.T.);
#3287=EDGE_CURVE('',#2543,#2544,#1476,.T.);
#3288=EDGE_CURVE('',#2544,#2542,#349,.T.);
#3289=EDGE_CURVE('',#2527,#2543,#1477,.T.);
#3290=EDGE_CURVE('',#2538,#2544,#1478,.T.);
#3291=EDGE_CURVE('',#2540,#2537,#1479,.T.);
#3292=EDGE_CURVE('',#2545,#2546,#29,.T.);
#3293=EDGE_CURVE('',#2545,#2547,#1480,.T.);
#3294=EDGE_CURVE('',#2547,#2548,#30,.T.);
#3295=EDGE_CURVE('',#2546,#2548,#1481,.T.);
#3296=EDGE_CURVE('',#2549,#2545,#31,.T.);
#3297=EDGE_CURVE('',#2549,#2550,#1482,.T.);
#3298=EDGE_CURVE('',#2550,#2547,#32,.T.);
#3299=EDGE_CURVE('',#2551,#2549,#33,.T.);
#3300=EDGE_CURVE('',#2551,#2552,#1483,.T.);
#3301=EDGE_CURVE('',#2552,#2550,#34,.T.);
#3302=EDGE_CURVE('',#2553,#2551,#35,.T.);
#3303=EDGE_CURVE('',#2553,#2554,#1484,.T.);
#3304=EDGE_CURVE('',#2554,#2552,#36,.T.);
#3305=EDGE_CURVE('',#2555,#2553,#37,.T.);
#3306=EDGE_CURVE('',#2555,#2556,#1485,.T.);
#3307=EDGE_CURVE('',#2556,#2554,#38,.T.);
#3308=EDGE_CURVE('',#2557,#2555,#39,.T.);
#3309=EDGE_CURVE('',#2557,#2558,#1486,.T.);
#3310=EDGE_CURVE('',#2558,#2556,#40,.T.);
#3311=EDGE_CURVE('',#2559,#2557,#41,.T.);
#3312=EDGE_CURVE('',#2559,#2560,#1487,.T.);
#3313=EDGE_CURVE('',#2560,#2558,#42,.T.);
#3314=EDGE_CURVE('',#2546,#2559,#43,.T.);
#3315=EDGE_CURVE('',#2548,#2560,#44,.T.);
#3316=EDGE_CURVE('',#2561,#2562,#45,.T.);
#3317=EDGE_CURVE('',#2561,#2563,#1488,.T.);
#3318=EDGE_CURVE('',#2563,#2564,#46,.T.);
#3319=EDGE_CURVE('',#2562,#2564,#1489,.T.);
#3320=EDGE_CURVE('',#2565,#2561,#47,.T.);
#3321=EDGE_CURVE('',#2565,#2566,#1490,.T.);
#3322=EDGE_CURVE('',#2566,#2563,#48,.T.);
#3323=EDGE_CURVE('',#2567,#2565,#49,.T.);
#3324=EDGE_CURVE('',#2567,#2568,#1491,.T.);
#3325=EDGE_CURVE('',#2568,#2566,#50,.T.);
#3326=EDGE_CURVE('',#2569,#2567,#51,.T.);
#3327=EDGE_CURVE('',#2569,#2570,#1492,.T.);
#3328=EDGE_CURVE('',#2570,#2568,#52,.T.);
#3329=EDGE_CURVE('',#2571,#2569,#53,.T.);
#3330=EDGE_CURVE('',#2571,#2572,#1493,.T.);
#3331=EDGE_CURVE('',#2572,#2570,#54,.T.);
#3332=EDGE_CURVE('',#2573,#2571,#55,.T.);
#3333=EDGE_CURVE('',#2573,#2574,#1494,.T.);
#3334=EDGE_CURVE('',#2574,#2572,#56,.T.);
#3335=EDGE_CURVE('',#2575,#2573,#57,.T.);
#3336=EDGE_CURVE('',#2575,#2576,#1495,.T.);
#3337=EDGE_CURVE('',#2576,#2574,#58,.T.);
#3338=EDGE_CURVE('',#2577,#2575,#59,.T.);
#3339=EDGE_CURVE('',#2577,#2578,#1496,.T.);
#3340=EDGE_CURVE('',#2578,#2576,#60,.T.);
#3341=EDGE_CURVE('',#2579,#2577,#61,.T.);
#3342=EDGE_CURVE('',#2579,#2580,#1497,.T.);
#3343=EDGE_CURVE('',#2580,#2578,#62,.T.);
#3344=EDGE_CURVE('',#2581,#2579,#63,.T.);
#3345=EDGE_CURVE('',#2581,#2582,#1498,.T.);
#3346=EDGE_CURVE('',#2582,#2580,#64,.T.);
#3347=EDGE_CURVE('',#2583,#2581,#65,.T.);
#3348=EDGE_CURVE('',#2583,#2584,#1499,.T.);
#3349=EDGE_CURVE('',#2584,#2582,#66,.T.);
#3350=EDGE_CURVE('',#2562,#2583,#67,.T.);
#3351=EDGE_CURVE('',#2564,#2584,#68,.T.);
#3352=EDGE_CURVE('',#2585,#2586,#69,.T.);
#3353=EDGE_CURVE('',#2585,#2587,#1500,.T.);
#3354=EDGE_CURVE('',#2587,#2588,#70,.T.);
#3355=EDGE_CURVE('',#2586,#2588,#1501,.T.);
#3356=EDGE_CURVE('',#2589,#2585,#71,.T.);
#3357=EDGE_CURVE('',#2589,#2590,#1502,.T.);
#3358=EDGE_CURVE('',#2590,#2587,#72,.T.);
#3359=EDGE_CURVE('',#2591,#2589,#73,.T.);
#3360=EDGE_CURVE('',#2591,#2592,#1503,.T.);
#3361=EDGE_CURVE('',#2592,#2590,#74,.T.);
#3362=EDGE_CURVE('',#2593,#2591,#75,.T.);
#3363=EDGE_CURVE('',#2593,#2594,#1504,.T.);
#3364=EDGE_CURVE('',#2594,#2592,#76,.T.);
#3365=EDGE_CURVE('',#2595,#2593,#77,.T.);
#3366=EDGE_CURVE('',#2595,#2596,#1505,.T.);
#3367=EDGE_CURVE('',#2596,#2594,#78,.T.);
#3368=EDGE_CURVE('',#2597,#2595,#79,.T.);
#3369=EDGE_CURVE('',#2597,#2598,#1506,.T.);
#3370=EDGE_CURVE('',#2598,#2596,#80,.T.);
#3371=EDGE_CURVE('',#2599,#2597,#81,.T.);
#3372=EDGE_CURVE('',#2599,#2600,#1507,.T.);
#3373=EDGE_CURVE('',#2600,#2598,#82,.T.);
#3374=EDGE_CURVE('',#2586,#2599,#83,.T.);
#3375=EDGE_CURVE('',#2588,#2600,#84,.T.);
#3376=EDGE_CURVE('',#2601,#2602,#85,.T.);
#3377=EDGE_CURVE('',#2601,#2603,#1508,.T.);
#3378=EDGE_CURVE('',#2603,#2604,#86,.T.);
#3379=EDGE_CURVE('',#2602,#2604,#1509,.T.);
#3380=EDGE_CURVE('',#2605,#2601,#87,.T.);
#3381=EDGE_CURVE('',#2605,#2606,#1510,.T.);
#3382=EDGE_CURVE('',#2606,#2603,#88,.T.);
#3383=EDGE_CURVE('',#2607,#2605,#89,.T.);
#3384=EDGE_CURVE('',#2607,#2608,#1511,.T.);
#3385=EDGE_CURVE('',#2608,#2606,#90,.T.);
#3386=EDGE_CURVE('',#2609,#2607,#91,.T.);
#3387=EDGE_CURVE('',#2609,#2610,#1512,.T.);
#3388=EDGE_CURVE('',#2610,#2608,#92,.T.);
#3389=EDGE_CURVE('',#2611,#2609,#93,.T.);
#3390=EDGE_CURVE('',#2611,#2612,#1513,.T.);
#3391=EDGE_CURVE('',#2612,#2610,#94,.T.);
#3392=EDGE_CURVE('',#2613,#2611,#95,.T.);
#3393=EDGE_CURVE('',#2613,#2614,#1514,.T.);
#3394=EDGE_CURVE('',#2614,#2612,#96,.T.);
#3395=EDGE_CURVE('',#2615,#2613,#97,.T.);
#3396=EDGE_CURVE('',#2615,#2616,#1515,.T.);
#3397=EDGE_CURVE('',#2616,#2614,#98,.T.);
#3398=EDGE_CURVE('',#2617,#2615,#99,.T.);
#3399=EDGE_CURVE('',#2617,#2618,#1516,.T.);
#3400=EDGE_CURVE('',#2618,#2616,#100,.T.);
#3401=EDGE_CURVE('',#2619,#2617,#101,.T.);
#3402=EDGE_CURVE('',#2619,#2620,#1517,.T.);
#3403=EDGE_CURVE('',#2620,#2618,#102,.T.);
#3404=EDGE_CURVE('',#2621,#2619,#103,.T.);
#3405=EDGE_CURVE('',#2621,#2622,#1518,.T.);
#3406=EDGE_CURVE('',#2622,#2620,#104,.T.);
#3407=EDGE_CURVE('',#2623,#2621,#105,.T.);
#3408=EDGE_CURVE('',#2623,#2624,#1519,.T.);
#3409=EDGE_CURVE('',#2624,#2622,#106,.T.);
#3410=EDGE_CURVE('',#2602,#2623,#107,.T.);
#3411=EDGE_CURVE('',#2604,#2624,#108,.T.);
#3412=EDGE_CURVE('',#2625,#2626,#109,.T.);
#3413=EDGE_CURVE('',#2625,#2627,#1520,.T.);
#3414=EDGE_CURVE('',#2627,#2628,#110,.T.);
#3415=EDGE_CURVE('',#2626,#2628,#1521,.T.);
#3416=EDGE_CURVE('',#2629,#2625,#111,.T.);
#3417=EDGE_CURVE('',#2629,#2630,#1522,.T.);
#3418=EDGE_CURVE('',#2630,#2627,#112,.T.);
#3419=EDGE_CURVE('',#2631,#2629,#113,.T.);
#3420=EDGE_CURVE('',#2631,#2632,#1523,.T.);
#3421=EDGE_CURVE('',#2632,#2630,#114,.T.);
#3422=EDGE_CURVE('',#2633,#2631,#115,.T.);
#3423=EDGE_CURVE('',#2633,#2634,#1524,.T.);
#3424=EDGE_CURVE('',#2634,#2632,#116,.T.);
#3425=EDGE_CURVE('',#2635,#2633,#117,.T.);
#3426=EDGE_CURVE('',#2635,#2636,#1525,.T.);
#3427=EDGE_CURVE('',#2636,#2634,#118,.T.);
#3428=EDGE_CURVE('',#2637,#2635,#119,.T.);
#3429=EDGE_CURVE('',#2637,#2638,#1526,.T.);
#3430=EDGE_CURVE('',#2638,#2636,#120,.T.);
#3431=EDGE_CURVE('',#2639,#2637,#121,.T.);
#3432=EDGE_CURVE('',#2639,#2640,#1527,.T.);
#3433=EDGE_CURVE('',#2640,#2638,#122,.T.);
#3434=EDGE_CURVE('',#2641,#2639,#123,.T.);
#3435=EDGE_CURVE('',#2641,#2642,#1528,.T.);
#3436=EDGE_CURVE('',#2642,#2640,#124,.T.);
#3437=EDGE_CURVE('',#2643,#2641,#125,.T.);
#3438=EDGE_CURVE('',#2643,#2644,#1529,.T.);
#3439=EDGE_CURVE('',#2644,#2642,#126,.T.);
#3440=EDGE_CURVE('',#2645,#2643,#1530,.T.);
#3441=EDGE_CURVE('',#2645,#2646,#1531,.T.);
#3442=EDGE_CURVE('',#2646,#2644,#1532,.T.);
#3443=EDGE_CURVE('',#2647,#2645,#127,.T.);
#3444=EDGE_CURVE('',#2647,#2648,#1533,.T.);
#3445=EDGE_CURVE('',#2648,#2646,#128,.T.);
#3446=EDGE_CURVE('',#2649,#2647,#129,.T.);
#3447=EDGE_CURVE('',#2649,#2650,#1534,.T.);
#3448=EDGE_CURVE('',#2650,#2648,#130,.T.);
#3449=EDGE_CURVE('',#2651,#2649,#131,.T.);
#3450=EDGE_CURVE('',#2651,#2652,#1535,.T.);
#3451=EDGE_CURVE('',#2652,#2650,#132,.T.);
#3452=EDGE_CURVE('',#2653,#2651,#133,.T.);
#3453=EDGE_CURVE('',#2653,#2654,#1536,.T.);
#3454=EDGE_CURVE('',#2654,#2652,#134,.T.);
#3455=EDGE_CURVE('',#2655,#2653,#135,.T.);
#3456=EDGE_CURVE('',#2655,#2656,#1537,.T.);
#3457=EDGE_CURVE('',#2656,#2654,#136,.T.);
#3458=EDGE_CURVE('',#2657,#2655,#137,.T.);
#3459=EDGE_CURVE('',#2657,#2658,#1538,.T.);
#3460=EDGE_CURVE('',#2658,#2656,#138,.T.);
#3461=EDGE_CURVE('',#2659,#2657,#139,.T.);
#3462=EDGE_CURVE('',#2659,#2660,#1539,.T.);
#3463=EDGE_CURVE('',#2660,#2658,#140,.T.);
#3464=EDGE_CURVE('',#2661,#2659,#141,.T.);
#3465=EDGE_CURVE('',#2661,#2662,#1540,.T.);
#3466=EDGE_CURVE('',#2662,#2660,#142,.T.);
#3467=EDGE_CURVE('',#2663,#2661,#143,.T.);
#3468=EDGE_CURVE('',#2663,#2664,#1541,.T.);
#3469=EDGE_CURVE('',#2664,#2662,#144,.T.);
#3470=EDGE_CURVE('',#2665,#2663,#1542,.T.);
#3471=EDGE_CURVE('',#2665,#2666,#1543,.T.);
#3472=EDGE_CURVE('',#2666,#2664,#1544,.T.);
#3473=EDGE_CURVE('',#2667,#2665,#1545,.T.);
#3474=EDGE_CURVE('',#2667,#2668,#1546,.T.);
#3475=EDGE_CURVE('',#2668,#2666,#1547,.T.);
#3476=EDGE_CURVE('',#2626,#2667,#1548,.T.);
#3477=EDGE_CURVE('',#2628,#2668,#1549,.T.);
#3478=EDGE_CURVE('',#2669,#2670,#1550,.T.);
#3479=EDGE_CURVE('',#2669,#2671,#1551,.T.);
#3480=EDGE_CURVE('',#2671,#2672,#1552,.T.);
#3481=EDGE_CURVE('',#2670,#2672,#1553,.T.);
#3482=EDGE_CURVE('',#2673,#2669,#1554,.T.);
#3483=EDGE_CURVE('',#2673,#2674,#1555,.T.);
#3484=EDGE_CURVE('',#2674,#2671,#1556,.T.);
#3485=EDGE_CURVE('',#2675,#2673,#1557,.T.);
#3486=EDGE_CURVE('',#2675,#2676,#1558,.T.);
#3487=EDGE_CURVE('',#2676,#2674,#1559,.T.);
#3488=EDGE_CURVE('',#2677,#2675,#1560,.T.);
#3489=EDGE_CURVE('',#2677,#2678,#1561,.T.);
#3490=EDGE_CURVE('',#2678,#2676,#1562,.T.);
#3491=EDGE_CURVE('',#2679,#2677,#1563,.T.);
#3492=EDGE_CURVE('',#2679,#2680,#1564,.T.);
#3493=EDGE_CURVE('',#2680,#2678,#1565,.T.);
#3494=EDGE_CURVE('',#2681,#2679,#1566,.T.);
#3495=EDGE_CURVE('',#2681,#2682,#1567,.T.);
#3496=EDGE_CURVE('',#2682,#2680,#1568,.T.);
#3497=EDGE_CURVE('',#2683,#2681,#1569,.T.);
#3498=EDGE_CURVE('',#2683,#2684,#1570,.T.);
#3499=EDGE_CURVE('',#2684,#2682,#1571,.T.);
#3500=EDGE_CURVE('',#2685,#2683,#1572,.T.);
#3501=EDGE_CURVE('',#2685,#2686,#1573,.T.);
#3502=EDGE_CURVE('',#2686,#2684,#1574,.T.);
#3503=EDGE_CURVE('',#2687,#2685,#145,.T.);
#3504=EDGE_CURVE('',#2687,#2688,#1575,.T.);
#3505=EDGE_CURVE('',#2688,#2686,#146,.T.);
#3506=EDGE_CURVE('',#2689,#2687,#1576,.T.);
#3507=EDGE_CURVE('',#2689,#2690,#1577,.T.);
#3508=EDGE_CURVE('',#2690,#2688,#1578,.T.);
#3509=EDGE_CURVE('',#2691,#2689,#1579,.T.);
#3510=EDGE_CURVE('',#2691,#2692,#1580,.T.);
#3511=EDGE_CURVE('',#2692,#2690,#1581,.T.);
#3512=EDGE_CURVE('',#2670,#2691,#1582,.T.);
#3513=EDGE_CURVE('',#2672,#2692,#1583,.T.);
#3514=EDGE_CURVE('',#2693,#2694,#1584,.T.);
#3515=EDGE_CURVE('',#2694,#2695,#1585,.T.);
#3516=EDGE_CURVE('',#2695,#2696,#1586,.T.);
#3517=EDGE_CURVE('',#2696,#2693,#1587,.T.);
#3518=EDGE_CURVE('',#2697,#2698,#1588,.T.);
#3519=EDGE_CURVE('',#2698,#2693,#1589,.T.);
#3520=EDGE_CURVE('',#2697,#2696,#1590,.T.);
#3521=EDGE_CURVE('',#2699,#2697,#1591,.T.);
#3522=EDGE_CURVE('',#2699,#2695,#1592,.T.);
#3523=EDGE_CURVE('',#2700,#2699,#1593,.T.);
#3524=EDGE_CURVE('',#2700,#2694,#1594,.T.);
#3525=EDGE_CURVE('',#2698,#2700,#1595,.T.);
#3526=ORIENTED_EDGE('',*,*,#2701,.F.);
#3527=ORIENTED_EDGE('',*,*,#2702,.T.);
#3528=ORIENTED_EDGE('',*,*,#2703,.T.);
#3529=ORIENTED_EDGE('',*,*,#2704,.F.);
#3530=ORIENTED_EDGE('',*,*,#2705,.F.);
#3531=ORIENTED_EDGE('',*,*,#2706,.T.);
#3532=ORIENTED_EDGE('',*,*,#2707,.T.);
#3533=ORIENTED_EDGE('',*,*,#2702,.F.);
#3534=ORIENTED_EDGE('',*,*,#2708,.F.);
#3535=ORIENTED_EDGE('',*,*,#2709,.T.);
#3536=ORIENTED_EDGE('',*,*,#2710,.T.);
#3537=ORIENTED_EDGE('',*,*,#2706,.F.);
#3538=ORIENTED_EDGE('',*,*,#2711,.F.);
#3539=ORIENTED_EDGE('',*,*,#2712,.T.);
#3540=ORIENTED_EDGE('',*,*,#2713,.T.);
#3541=ORIENTED_EDGE('',*,*,#2709,.F.);
#3542=ORIENTED_EDGE('',*,*,#2714,.F.);
#3543=ORIENTED_EDGE('',*,*,#2715,.F.);
#3544=ORIENTED_EDGE('',*,*,#2716,.T.);
#3545=ORIENTED_EDGE('',*,*,#2712,.F.);
#3546=ORIENTED_EDGE('',*,*,#2717,.F.);
#3547=ORIENTED_EDGE('',*,*,#2718,.T.);
#3548=ORIENTED_EDGE('',*,*,#2719,.T.);
#3549=ORIENTED_EDGE('',*,*,#2720,.F.);
#3550=ORIENTED_EDGE('',*,*,#2721,.F.);
#3551=ORIENTED_EDGE('',*,*,#2722,.T.);
#3552=ORIENTED_EDGE('',*,*,#2723,.T.);
#3553=ORIENTED_EDGE('',*,*,#2718,.F.);
#3554=ORIENTED_EDGE('',*,*,#2724,.F.);
#3555=ORIENTED_EDGE('',*,*,#2725,.T.);
#3556=ORIENTED_EDGE('',*,*,#2726,.T.);
#3557=ORIENTED_EDGE('',*,*,#2722,.F.);
#3558=ORIENTED_EDGE('',*,*,#2727,.F.);
#3559=ORIENTED_EDGE('',*,*,#2728,.T.);
#3560=ORIENTED_EDGE('',*,*,#2729,.T.);
#3561=ORIENTED_EDGE('',*,*,#2725,.F.);
#3562=ORIENTED_EDGE('',*,*,#2730,.F.);
#3563=ORIENTED_EDGE('',*,*,#2731,.F.);
#3564=ORIENTED_EDGE('',*,*,#2732,.T.);
#3565=ORIENTED_EDGE('',*,*,#2728,.F.);
#3566=ORIENTED_EDGE('',*,*,#2732,.F.);
#3567=ORIENTED_EDGE('',*,*,#2733,.F.);
#3568=ORIENTED_EDGE('',*,*,#2703,.F.);
#3569=ORIENTED_EDGE('',*,*,#2707,.F.);
#3570=ORIENTED_EDGE('',*,*,#2710,.F.);
#3571=ORIENTED_EDGE('',*,*,#2713,.F.);
#3572=ORIENTED_EDGE('',*,*,#2716,.F.);
#3573=ORIENTED_EDGE('',*,*,#2734,.F.);
#3574=ORIENTED_EDGE('',*,*,#2719,.F.);
#3575=ORIENTED_EDGE('',*,*,#2723,.F.);
#3576=ORIENTED_EDGE('',*,*,#2726,.F.);
#3577=ORIENTED_EDGE('',*,*,#2729,.F.);
#3578=ORIENTED_EDGE('',*,*,#2735,.F.);
#3579=ORIENTED_EDGE('',*,*,#2736,.T.);
#3580=ORIENTED_EDGE('',*,*,#2737,.T.);
#3581=ORIENTED_EDGE('',*,*,#2738,.F.);
#3582=ORIENTED_EDGE('',*,*,#2739,.F.);
#3583=ORIENTED_EDGE('',*,*,#2740,.T.);
#3584=ORIENTED_EDGE('',*,*,#2741,.T.);
#3585=ORIENTED_EDGE('',*,*,#2736,.F.);
#3586=ORIENTED_EDGE('',*,*,#2742,.F.);
#3587=ORIENTED_EDGE('',*,*,#2743,.T.);
#3588=ORIENTED_EDGE('',*,*,#2744,.T.);
#3589=ORIENTED_EDGE('',*,*,#2740,.F.);
#3590=ORIENTED_EDGE('',*,*,#2745,.F.);
#3591=ORIENTED_EDGE('',*,*,#2746,.T.);
#3592=ORIENTED_EDGE('',*,*,#2747,.T.);
#3593=ORIENTED_EDGE('',*,*,#2743,.F.);
#3594=ORIENTED_EDGE('',*,*,#2748,.F.);
#3595=ORIENTED_EDGE('',*,*,#2749,.F.);
#3596=ORIENTED_EDGE('',*,*,#2750,.T.);
#3597=ORIENTED_EDGE('',*,*,#2746,.F.);
#3598=ORIENTED_EDGE('',*,*,#2751,.F.);
#3599=ORIENTED_EDGE('',*,*,#2752,.T.);
#3600=ORIENTED_EDGE('',*,*,#2753,.T.);
#3601=ORIENTED_EDGE('',*,*,#2754,.F.);
#3602=ORIENTED_EDGE('',*,*,#2755,.F.);
#3603=ORIENTED_EDGE('',*,*,#2756,.T.);
#3604=ORIENTED_EDGE('',*,*,#2757,.T.);
#3605=ORIENTED_EDGE('',*,*,#2752,.F.);
#3606=ORIENTED_EDGE('',*,*,#2758,.F.);
#3607=ORIENTED_EDGE('',*,*,#2759,.T.);
#3608=ORIENTED_EDGE('',*,*,#2760,.T.);
#3609=ORIENTED_EDGE('',*,*,#2756,.F.);
#3610=ORIENTED_EDGE('',*,*,#2761,.F.);
#3611=ORIENTED_EDGE('',*,*,#2762,.T.);
#3612=ORIENTED_EDGE('',*,*,#2763,.T.);
#3613=ORIENTED_EDGE('',*,*,#2759,.F.);
#3614=ORIENTED_EDGE('',*,*,#2764,.F.);
#3615=ORIENTED_EDGE('',*,*,#2765,.F.);
#3616=ORIENTED_EDGE('',*,*,#2766,.T.);
#3617=ORIENTED_EDGE('',*,*,#2762,.F.);
#3618=ORIENTED_EDGE('',*,*,#2766,.F.);
#3619=ORIENTED_EDGE('',*,*,#2767,.F.);
#3620=ORIENTED_EDGE('',*,*,#2737,.F.);
#3621=ORIENTED_EDGE('',*,*,#2741,.F.);
#3622=ORIENTED_EDGE('',*,*,#2744,.F.);
#3623=ORIENTED_EDGE('',*,*,#2747,.F.);
#3624=ORIENTED_EDGE('',*,*,#2750,.F.);
#3625=ORIENTED_EDGE('',*,*,#2768,.F.);
#3626=ORIENTED_EDGE('',*,*,#2753,.F.);
#3627=ORIENTED_EDGE('',*,*,#2757,.F.);
#3628=ORIENTED_EDGE('',*,*,#2760,.F.);
#3629=ORIENTED_EDGE('',*,*,#2763,.F.);
#3630=ORIENTED_EDGE('',*,*,#2769,.F.);
#3631=ORIENTED_EDGE('',*,*,#2770,.T.);
#3632=ORIENTED_EDGE('',*,*,#2771,.T.);
#3633=ORIENTED_EDGE('',*,*,#2772,.F.);
#3634=ORIENTED_EDGE('',*,*,#2773,.F.);
#3635=ORIENTED_EDGE('',*,*,#2774,.T.);
#3636=ORIENTED_EDGE('',*,*,#2775,.T.);
#3637=ORIENTED_EDGE('',*,*,#2770,.F.);
#3638=ORIENTED_EDGE('',*,*,#2776,.F.);
#3639=ORIENTED_EDGE('',*,*,#2777,.T.);
#3640=ORIENTED_EDGE('',*,*,#2778,.T.);
#3641=ORIENTED_EDGE('',*,*,#2774,.F.);
#3642=ORIENTED_EDGE('',*,*,#2779,.F.);
#3643=ORIENTED_EDGE('',*,*,#2780,.T.);
#3644=ORIENTED_EDGE('',*,*,#2781,.T.);
#3645=ORIENTED_EDGE('',*,*,#2777,.F.);
#3646=ORIENTED_EDGE('',*,*,#2782,.F.);
#3647=ORIENTED_EDGE('',*,*,#2783,.F.);
#3648=ORIENTED_EDGE('',*,*,#2784,.T.);
#3649=ORIENTED_EDGE('',*,*,#2780,.F.);
#3650=ORIENTED_EDGE('',*,*,#2785,.F.);
#3651=ORIENTED_EDGE('',*,*,#2786,.T.);
#3652=ORIENTED_EDGE('',*,*,#2787,.T.);
#3653=ORIENTED_EDGE('',*,*,#2788,.F.);
#3654=ORIENTED_EDGE('',*,*,#2789,.F.);
#3655=ORIENTED_EDGE('',*,*,#2790,.T.);
#3656=ORIENTED_EDGE('',*,*,#2791,.T.);
#3657=ORIENTED_EDGE('',*,*,#2786,.F.);
#3658=ORIENTED_EDGE('',*,*,#2792,.F.);
#3659=ORIENTED_EDGE('',*,*,#2793,.T.);
#3660=ORIENTED_EDGE('',*,*,#2794,.T.);
#3661=ORIENTED_EDGE('',*,*,#2790,.F.);
#3662=ORIENTED_EDGE('',*,*,#2795,.F.);
#3663=ORIENTED_EDGE('',*,*,#2796,.T.);
#3664=ORIENTED_EDGE('',*,*,#2797,.T.);
#3665=ORIENTED_EDGE('',*,*,#2793,.F.);
#3666=ORIENTED_EDGE('',*,*,#2798,.F.);
#3667=ORIENTED_EDGE('',*,*,#2799,.F.);
#3668=ORIENTED_EDGE('',*,*,#2800,.T.);
#3669=ORIENTED_EDGE('',*,*,#2796,.F.);
#3670=ORIENTED_EDGE('',*,*,#2800,.F.);
#3671=ORIENTED_EDGE('',*,*,#2801,.F.);
#3672=ORIENTED_EDGE('',*,*,#2771,.F.);
#3673=ORIENTED_EDGE('',*,*,#2775,.F.);
#3674=ORIENTED_EDGE('',*,*,#2778,.F.);
#3675=ORIENTED_EDGE('',*,*,#2781,.F.);
#3676=ORIENTED_EDGE('',*,*,#2784,.F.);
#3677=ORIENTED_EDGE('',*,*,#2802,.F.);
#3678=ORIENTED_EDGE('',*,*,#2787,.F.);
#3679=ORIENTED_EDGE('',*,*,#2791,.F.);
#3680=ORIENTED_EDGE('',*,*,#2794,.F.);
#3681=ORIENTED_EDGE('',*,*,#2797,.F.);
#3682=ORIENTED_EDGE('',*,*,#2803,.F.);
#3683=ORIENTED_EDGE('',*,*,#2804,.T.);
#3684=ORIENTED_EDGE('',*,*,#2805,.T.);
#3685=ORIENTED_EDGE('',*,*,#2806,.F.);
#3686=ORIENTED_EDGE('',*,*,#2807,.F.);
#3687=ORIENTED_EDGE('',*,*,#2808,.T.);
#3688=ORIENTED_EDGE('',*,*,#2809,.T.);
#3689=ORIENTED_EDGE('',*,*,#2804,.F.);
#3690=ORIENTED_EDGE('',*,*,#2810,.F.);
#3691=ORIENTED_EDGE('',*,*,#2811,.T.);
#3692=ORIENTED_EDGE('',*,*,#2812,.T.);
#3693=ORIENTED_EDGE('',*,*,#2808,.F.);
#3694=ORIENTED_EDGE('',*,*,#2813,.F.);
#3695=ORIENTED_EDGE('',*,*,#2814,.T.);
#3696=ORIENTED_EDGE('',*,*,#2815,.T.);
#3697=ORIENTED_EDGE('',*,*,#2811,.F.);
#3698=ORIENTED_EDGE('',*,*,#2816,.F.);
#3699=ORIENTED_EDGE('',*,*,#2817,.F.);
#3700=ORIENTED_EDGE('',*,*,#2818,.T.);
#3701=ORIENTED_EDGE('',*,*,#2814,.F.);
#3702=ORIENTED_EDGE('',*,*,#2819,.F.);
#3703=ORIENTED_EDGE('',*,*,#2820,.T.);
#3704=ORIENTED_EDGE('',*,*,#2821,.T.);
#3705=ORIENTED_EDGE('',*,*,#2822,.F.);
#3706=ORIENTED_EDGE('',*,*,#2823,.F.);
#3707=ORIENTED_EDGE('',*,*,#2824,.T.);
#3708=ORIENTED_EDGE('',*,*,#2825,.T.);
#3709=ORIENTED_EDGE('',*,*,#2820,.F.);
#3710=ORIENTED_EDGE('',*,*,#2826,.F.);
#3711=ORIENTED_EDGE('',*,*,#2827,.T.);
#3712=ORIENTED_EDGE('',*,*,#2828,.T.);
#3713=ORIENTED_EDGE('',*,*,#2824,.F.);
#3714=ORIENTED_EDGE('',*,*,#2829,.F.);
#3715=ORIENTED_EDGE('',*,*,#2830,.T.);
#3716=ORIENTED_EDGE('',*,*,#2831,.T.);
#3717=ORIENTED_EDGE('',*,*,#2827,.F.);
#3718=ORIENTED_EDGE('',*,*,#2832,.F.);
#3719=ORIENTED_EDGE('',*,*,#2833,.F.);
#3720=ORIENTED_EDGE('',*,*,#2834,.T.);
#3721=ORIENTED_EDGE('',*,*,#2830,.F.);
#3722=ORIENTED_EDGE('',*,*,#2834,.F.);
#3723=ORIENTED_EDGE('',*,*,#2835,.F.);
#3724=ORIENTED_EDGE('',*,*,#2805,.F.);
#3725=ORIENTED_EDGE('',*,*,#2809,.F.);
#3726=ORIENTED_EDGE('',*,*,#2812,.F.);
#3727=ORIENTED_EDGE('',*,*,#2815,.F.);
#3728=ORIENTED_EDGE('',*,*,#2818,.F.);
#3729=ORIENTED_EDGE('',*,*,#2836,.F.);
#3730=ORIENTED_EDGE('',*,*,#2821,.F.);
#3731=ORIENTED_EDGE('',*,*,#2825,.F.);
#3732=ORIENTED_EDGE('',*,*,#2828,.F.);
#3733=ORIENTED_EDGE('',*,*,#2831,.F.);
#3734=ORIENTED_EDGE('',*,*,#2837,.F.);
#3735=ORIENTED_EDGE('',*,*,#2838,.T.);
#3736=ORIENTED_EDGE('',*,*,#2839,.T.);
#3737=ORIENTED_EDGE('',*,*,#2840,.F.);
#3738=ORIENTED_EDGE('',*,*,#2841,.F.);
#3739=ORIENTED_EDGE('',*,*,#2842,.T.);
#3740=ORIENTED_EDGE('',*,*,#2843,.T.);
#3741=ORIENTED_EDGE('',*,*,#2838,.F.);
#3742=ORIENTED_EDGE('',*,*,#2844,.F.);
#3743=ORIENTED_EDGE('',*,*,#2845,.T.);
#3744=ORIENTED_EDGE('',*,*,#2846,.T.);
#3745=ORIENTED_EDGE('',*,*,#2842,.F.);
#3746=ORIENTED_EDGE('',*,*,#2847,.F.);
#3747=ORIENTED_EDGE('',*,*,#2848,.T.);
#3748=ORIENTED_EDGE('',*,*,#2849,.T.);
#3749=ORIENTED_EDGE('',*,*,#2845,.F.);
#3750=ORIENTED_EDGE('',*,*,#2850,.F.);
#3751=ORIENTED_EDGE('',*,*,#2851,.F.);
#3752=ORIENTED_EDGE('',*,*,#2852,.T.);
#3753=ORIENTED_EDGE('',*,*,#2848,.F.);
#3754=ORIENTED_EDGE('',*,*,#2853,.F.);
#3755=ORIENTED_EDGE('',*,*,#2854,.T.);
#3756=ORIENTED_EDGE('',*,*,#2855,.T.);
#3757=ORIENTED_EDGE('',*,*,#2856,.F.);
#3758=ORIENTED_EDGE('',*,*,#2857,.F.);
#3759=ORIENTED_EDGE('',*,*,#2858,.T.);
#3760=ORIENTED_EDGE('',*,*,#2859,.T.);
#3761=ORIENTED_EDGE('',*,*,#2854,.F.);
#3762=ORIENTED_EDGE('',*,*,#2860,.F.);
#3763=ORIENTED_EDGE('',*,*,#2861,.T.);
#3764=ORIENTED_EDGE('',*,*,#2862,.T.);
#3765=ORIENTED_EDGE('',*,*,#2858,.F.);
#3766=ORIENTED_EDGE('',*,*,#2863,.F.);
#3767=ORIENTED_EDGE('',*,*,#2864,.T.);
#3768=ORIENTED_EDGE('',*,*,#2865,.T.);
#3769=ORIENTED_EDGE('',*,*,#2861,.F.);
#3770=ORIENTED_EDGE('',*,*,#2866,.F.);
#3771=ORIENTED_EDGE('',*,*,#2867,.F.);
#3772=ORIENTED_EDGE('',*,*,#2868,.T.);
#3773=ORIENTED_EDGE('',*,*,#2864,.F.);
#3774=ORIENTED_EDGE('',*,*,#2868,.F.);
#3775=ORIENTED_EDGE('',*,*,#2869,.F.);
#3776=ORIENTED_EDGE('',*,*,#2839,.F.);
#3777=ORIENTED_EDGE('',*,*,#2843,.F.);
#3778=ORIENTED_EDGE('',*,*,#2846,.F.);
#3779=ORIENTED_EDGE('',*,*,#2849,.F.);
#3780=ORIENTED_EDGE('',*,*,#2852,.F.);
#3781=ORIENTED_EDGE('',*,*,#2870,.F.);
#3782=ORIENTED_EDGE('',*,*,#2855,.F.);
#3783=ORIENTED_EDGE('',*,*,#2859,.F.);
#3784=ORIENTED_EDGE('',*,*,#2862,.F.);
#3785=ORIENTED_EDGE('',*,*,#2865,.F.);
#3786=ORIENTED_EDGE('',*,*,#2871,.F.);
#3787=ORIENTED_EDGE('',*,*,#2872,.T.);
#3788=ORIENTED_EDGE('',*,*,#2873,.T.);
#3789=ORIENTED_EDGE('',*,*,#2874,.F.);
#3790=ORIENTED_EDGE('',*,*,#2875,.F.);
#3791=ORIENTED_EDGE('',*,*,#2876,.T.);
#3792=ORIENTED_EDGE('',*,*,#2877,.T.);
#3793=ORIENTED_EDGE('',*,*,#2872,.F.);
#3794=ORIENTED_EDGE('',*,*,#2878,.F.);
#3795=ORIENTED_EDGE('',*,*,#2879,.T.);
#3796=ORIENTED_EDGE('',*,*,#2880,.T.);
#3797=ORIENTED_EDGE('',*,*,#2876,.F.);
#3798=ORIENTED_EDGE('',*,*,#2881,.F.);
#3799=ORIENTED_EDGE('',*,*,#2882,.T.);
#3800=ORIENTED_EDGE('',*,*,#2883,.T.);
#3801=ORIENTED_EDGE('',*,*,#2879,.F.);
#3802=ORIENTED_EDGE('',*,*,#2884,.F.);
#3803=ORIENTED_EDGE('',*,*,#2885,.F.);
#3804=ORIENTED_EDGE('',*,*,#2886,.T.);
#3805=ORIENTED_EDGE('',*,*,#2882,.F.);
#3806=ORIENTED_EDGE('',*,*,#2887,.F.);
#3807=ORIENTED_EDGE('',*,*,#2888,.T.);
#3808=ORIENTED_EDGE('',*,*,#2889,.T.);
#3809=ORIENTED_EDGE('',*,*,#2890,.F.);
#3810=ORIENTED_EDGE('',*,*,#2891,.F.);
#3811=ORIENTED_EDGE('',*,*,#2892,.T.);
#3812=ORIENTED_EDGE('',*,*,#2893,.T.);
#3813=ORIENTED_EDGE('',*,*,#2888,.F.);
#3814=ORIENTED_EDGE('',*,*,#2894,.F.);
#3815=ORIENTED_EDGE('',*,*,#2895,.T.);
#3816=ORIENTED_EDGE('',*,*,#2896,.T.);
#3817=ORIENTED_EDGE('',*,*,#2892,.F.);
#3818=ORIENTED_EDGE('',*,*,#2897,.F.);
#3819=ORIENTED_EDGE('',*,*,#2898,.T.);
#3820=ORIENTED_EDGE('',*,*,#2899,.T.);
#3821=ORIENTED_EDGE('',*,*,#2895,.F.);
#3822=ORIENTED_EDGE('',*,*,#2900,.F.);
#3823=ORIENTED_EDGE('',*,*,#2901,.F.);
#3824=ORIENTED_EDGE('',*,*,#2902,.T.);
#3825=ORIENTED_EDGE('',*,*,#2898,.F.);
#3826=ORIENTED_EDGE('',*,*,#2902,.F.);
#3827=ORIENTED_EDGE('',*,*,#2903,.F.);
#3828=ORIENTED_EDGE('',*,*,#2873,.F.);
#3829=ORIENTED_EDGE('',*,*,#2877,.F.);
#3830=ORIENTED_EDGE('',*,*,#2880,.F.);
#3831=ORIENTED_EDGE('',*,*,#2883,.F.);
#3832=ORIENTED_EDGE('',*,*,#2886,.F.);
#3833=ORIENTED_EDGE('',*,*,#2904,.F.);
#3834=ORIENTED_EDGE('',*,*,#2889,.F.);
#3835=ORIENTED_EDGE('',*,*,#2893,.F.);
#3836=ORIENTED_EDGE('',*,*,#2896,.F.);
#3837=ORIENTED_EDGE('',*,*,#2899,.F.);
#3838=ORIENTED_EDGE('',*,*,#2905,.F.);
#3839=ORIENTED_EDGE('',*,*,#2906,.T.);
#3840=ORIENTED_EDGE('',*,*,#2907,.T.);
#3841=ORIENTED_EDGE('',*,*,#2908,.F.);
#3842=ORIENTED_EDGE('',*,*,#2909,.F.);
#3843=ORIENTED_EDGE('',*,*,#2910,.T.);
#3844=ORIENTED_EDGE('',*,*,#2911,.T.);
#3845=ORIENTED_EDGE('',*,*,#2906,.F.);
#3846=ORIENTED_EDGE('',*,*,#2912,.F.);
#3847=ORIENTED_EDGE('',*,*,#2913,.T.);
#3848=ORIENTED_EDGE('',*,*,#2914,.T.);
#3849=ORIENTED_EDGE('',*,*,#2910,.F.);
#3850=ORIENTED_EDGE('',*,*,#2915,.F.);
#3851=ORIENTED_EDGE('',*,*,#2916,.T.);
#3852=ORIENTED_EDGE('',*,*,#2917,.T.);
#3853=ORIENTED_EDGE('',*,*,#2913,.F.);
#3854=ORIENTED_EDGE('',*,*,#2918,.F.);
#3855=ORIENTED_EDGE('',*,*,#2919,.F.);
#3856=ORIENTED_EDGE('',*,*,#2920,.T.);
#3857=ORIENTED_EDGE('',*,*,#2916,.F.);
#3858=ORIENTED_EDGE('',*,*,#2921,.F.);
#3859=ORIENTED_EDGE('',*,*,#2922,.T.);
#3860=ORIENTED_EDGE('',*,*,#2923,.T.);
#3861=ORIENTED_EDGE('',*,*,#2924,.F.);
#3862=ORIENTED_EDGE('',*,*,#2925,.F.);
#3863=ORIENTED_EDGE('',*,*,#2926,.T.);
#3864=ORIENTED_EDGE('',*,*,#2927,.T.);
#3865=ORIENTED_EDGE('',*,*,#2922,.F.);
#3866=ORIENTED_EDGE('',*,*,#2928,.F.);
#3867=ORIENTED_EDGE('',*,*,#2929,.T.);
#3868=ORIENTED_EDGE('',*,*,#2930,.T.);
#3869=ORIENTED_EDGE('',*,*,#2926,.F.);
#3870=ORIENTED_EDGE('',*,*,#2931,.F.);
#3871=ORIENTED_EDGE('',*,*,#2932,.T.);
#3872=ORIENTED_EDGE('',*,*,#2933,.T.);
#3873=ORIENTED_EDGE('',*,*,#2929,.F.);
#3874=ORIENTED_EDGE('',*,*,#2934,.F.);
#3875=ORIENTED_EDGE('',*,*,#2935,.F.);
#3876=ORIENTED_EDGE('',*,*,#2936,.T.);
#3877=ORIENTED_EDGE('',*,*,#2932,.F.);
#3878=ORIENTED_EDGE('',*,*,#2936,.F.);
#3879=ORIENTED_EDGE('',*,*,#2937,.F.);
#3880=ORIENTED_EDGE('',*,*,#2907,.F.);
#3881=ORIENTED_EDGE('',*,*,#2911,.F.);
#3882=ORIENTED_EDGE('',*,*,#2914,.F.);
#3883=ORIENTED_EDGE('',*,*,#2917,.F.);
#3884=ORIENTED_EDGE('',*,*,#2920,.F.);
#3885=ORIENTED_EDGE('',*,*,#2938,.F.);
#3886=ORIENTED_EDGE('',*,*,#2923,.F.);
#3887=ORIENTED_EDGE('',*,*,#2927,.F.);
#3888=ORIENTED_EDGE('',*,*,#2930,.F.);
#3889=ORIENTED_EDGE('',*,*,#2933,.F.);
#3890=ORIENTED_EDGE('',*,*,#2939,.F.);
#3891=ORIENTED_EDGE('',*,*,#2940,.T.);
#3892=ORIENTED_EDGE('',*,*,#2941,.T.);
#3893=ORIENTED_EDGE('',*,*,#2942,.F.);
#3894=ORIENTED_EDGE('',*,*,#2943,.F.);
#3895=ORIENTED_EDGE('',*,*,#2944,.T.);
#3896=ORIENTED_EDGE('',*,*,#2945,.T.);
#3897=ORIENTED_EDGE('',*,*,#2940,.F.);
#3898=ORIENTED_EDGE('',*,*,#2946,.F.);
#3899=ORIENTED_EDGE('',*,*,#2947,.F.);
#3900=ORIENTED_EDGE('',*,*,#2948,.T.);
#3901=ORIENTED_EDGE('',*,*,#2944,.F.);
#3902=ORIENTED_EDGE('',*,*,#2949,.F.);
#3903=ORIENTED_EDGE('',*,*,#2950,.T.);
#3904=ORIENTED_EDGE('',*,*,#2951,.T.);
#3905=ORIENTED_EDGE('',*,*,#2952,.F.);
#3906=ORIENTED_EDGE('',*,*,#2953,.F.);
#3907=ORIENTED_EDGE('',*,*,#2954,.T.);
#3908=ORIENTED_EDGE('',*,*,#2955,.T.);
#3909=ORIENTED_EDGE('',*,*,#2950,.F.);
#3910=ORIENTED_EDGE('',*,*,#2956,.F.);
#3911=ORIENTED_EDGE('',*,*,#2957,.F.);
#3912=ORIENTED_EDGE('',*,*,#2958,.T.);
#3913=ORIENTED_EDGE('',*,*,#2954,.F.);
#3914=ORIENTED_EDGE('',*,*,#2958,.F.);
#3915=ORIENTED_EDGE('',*,*,#2959,.F.);
#3916=ORIENTED_EDGE('',*,*,#2941,.F.);
#3917=ORIENTED_EDGE('',*,*,#2945,.F.);
#3918=ORIENTED_EDGE('',*,*,#2948,.F.);
#3919=ORIENTED_EDGE('',*,*,#2960,.F.);
#3920=ORIENTED_EDGE('',*,*,#2951,.F.);
#3921=ORIENTED_EDGE('',*,*,#2955,.F.);
#3922=ORIENTED_EDGE('',*,*,#2704,.T.);
#3923=ORIENTED_EDGE('',*,*,#2733,.T.);
#3924=ORIENTED_EDGE('',*,*,#2731,.T.);
#3925=ORIENTED_EDGE('',*,*,#2961,.F.);
#3926=ORIENTED_EDGE('',*,*,#2962,.T.);
#3927=ORIENTED_EDGE('',*,*,#2963,.T.);
#3928=ORIENTED_EDGE('',*,*,#2964,.F.);
#3929=ORIENTED_EDGE('',*,*,#2965,.F.);
#3930=ORIENTED_EDGE('',*,*,#2738,.T.);
#3931=ORIENTED_EDGE('',*,*,#2767,.T.);
#3932=ORIENTED_EDGE('',*,*,#2765,.T.);
#3933=ORIENTED_EDGE('',*,*,#2966,.F.);
#3934=ORIENTED_EDGE('',*,*,#2967,.T.);
#3935=ORIENTED_EDGE('',*,*,#2968,.T.);
#3936=ORIENTED_EDGE('',*,*,#2969,.F.);
#3937=ORIENTED_EDGE('',*,*,#2970,.F.);
#3938=ORIENTED_EDGE('',*,*,#2772,.T.);
#3939=ORIENTED_EDGE('',*,*,#2801,.T.);
#3940=ORIENTED_EDGE('',*,*,#2799,.T.);
#3941=ORIENTED_EDGE('',*,*,#2971,.F.);
#3942=ORIENTED_EDGE('',*,*,#2972,.T.);
#3943=ORIENTED_EDGE('',*,*,#2973,.T.);
#3944=ORIENTED_EDGE('',*,*,#2974,.F.);
#3945=ORIENTED_EDGE('',*,*,#2975,.F.);
#3946=ORIENTED_EDGE('',*,*,#2806,.T.);
#3947=ORIENTED_EDGE('',*,*,#2835,.T.);
#3948=ORIENTED_EDGE('',*,*,#2833,.T.);
#3949=ORIENTED_EDGE('',*,*,#2976,.F.);
#3950=ORIENTED_EDGE('',*,*,#2977,.T.);
#3951=ORIENTED_EDGE('',*,*,#2978,.T.);
#3952=ORIENTED_EDGE('',*,*,#2979,.F.);
#3953=ORIENTED_EDGE('',*,*,#2980,.F.);
#3954=ORIENTED_EDGE('',*,*,#2840,.T.);
#3955=ORIENTED_EDGE('',*,*,#2869,.T.);
#3956=ORIENTED_EDGE('',*,*,#2867,.T.);
#3957=ORIENTED_EDGE('',*,*,#2981,.F.);
#3958=ORIENTED_EDGE('',*,*,#2982,.T.);
#3959=ORIENTED_EDGE('',*,*,#2983,.T.);
#3960=ORIENTED_EDGE('',*,*,#2984,.F.);
#3961=ORIENTED_EDGE('',*,*,#2985,.F.);
#3962=ORIENTED_EDGE('',*,*,#2874,.T.);
#3963=ORIENTED_EDGE('',*,*,#2903,.T.);
#3964=ORIENTED_EDGE('',*,*,#2901,.T.);
#3965=ORIENTED_EDGE('',*,*,#2986,.F.);
#3966=ORIENTED_EDGE('',*,*,#2987,.T.);
#3967=ORIENTED_EDGE('',*,*,#2988,.T.);
#3968=ORIENTED_EDGE('',*,*,#2989,.F.);
#3969=ORIENTED_EDGE('',*,*,#2990,.F.);
#3970=ORIENTED_EDGE('',*,*,#2908,.T.);
#3971=ORIENTED_EDGE('',*,*,#2937,.T.);
#3972=ORIENTED_EDGE('',*,*,#2935,.T.);
#3973=ORIENTED_EDGE('',*,*,#2991,.F.);
#3974=ORIENTED_EDGE('',*,*,#2992,.T.);
#3975=ORIENTED_EDGE('',*,*,#2993,.T.);
#3976=ORIENTED_EDGE('',*,*,#2994,.F.);
#3977=ORIENTED_EDGE('',*,*,#2995,.F.);
#3978=ORIENTED_EDGE('',*,*,#2942,.T.);
#3979=ORIENTED_EDGE('',*,*,#2959,.T.);
#3980=ORIENTED_EDGE('',*,*,#2957,.T.);
#3981=ORIENTED_EDGE('',*,*,#2996,.F.);
#3982=ORIENTED_EDGE('',*,*,#2997,.T.);
#3983=ORIENTED_EDGE('',*,*,#2998,.T.);
#3984=ORIENTED_EDGE('',*,*,#2997,.F.);
#3985=ORIENTED_EDGE('',*,*,#2999,.F.);
#3986=ORIENTED_EDGE('',*,*,#2934,.T.);
#3987=ORIENTED_EDGE('',*,*,#2931,.T.);
#3988=ORIENTED_EDGE('',*,*,#2928,.T.);
#3989=ORIENTED_EDGE('',*,*,#2925,.T.);
#3990=ORIENTED_EDGE('',*,*,#2921,.T.);
#3991=ORIENTED_EDGE('',*,*,#3000,.T.);
#3992=ORIENTED_EDGE('',*,*,#3001,.T.);
#3993=ORIENTED_EDGE('',*,*,#3002,.T.);
#3994=ORIENTED_EDGE('',*,*,#2991,.T.);
#3995=ORIENTED_EDGE('',*,*,#2900,.T.);
#3996=ORIENTED_EDGE('',*,*,#2897,.T.);
#3997=ORIENTED_EDGE('',*,*,#2894,.T.);
#3998=ORIENTED_EDGE('',*,*,#2891,.T.);
#3999=ORIENTED_EDGE('',*,*,#2887,.T.);
#4000=ORIENTED_EDGE('',*,*,#3003,.T.);
#4001=ORIENTED_EDGE('',*,*,#3004,.T.);
#4002=ORIENTED_EDGE('',*,*,#3005,.T.);
#4003=ORIENTED_EDGE('',*,*,#2986,.T.);
#4004=ORIENTED_EDGE('',*,*,#2866,.T.);
#4005=ORIENTED_EDGE('',*,*,#2863,.T.);
#4006=ORIENTED_EDGE('',*,*,#2860,.T.);
#4007=ORIENTED_EDGE('',*,*,#2857,.T.);
#4008=ORIENTED_EDGE('',*,*,#2853,.T.);
#4009=ORIENTED_EDGE('',*,*,#3006,.T.);
#4010=ORIENTED_EDGE('',*,*,#3007,.T.);
#4011=ORIENTED_EDGE('',*,*,#3008,.T.);
#4012=ORIENTED_EDGE('',*,*,#2981,.T.);
#4013=ORIENTED_EDGE('',*,*,#2832,.T.);
#4014=ORIENTED_EDGE('',*,*,#2829,.T.);
#4015=ORIENTED_EDGE('',*,*,#2826,.T.);
#4016=ORIENTED_EDGE('',*,*,#2823,.T.);
#4017=ORIENTED_EDGE('',*,*,#2819,.T.);
#4018=ORIENTED_EDGE('',*,*,#3009,.T.);
#4019=ORIENTED_EDGE('',*,*,#3010,.T.);
#4020=ORIENTED_EDGE('',*,*,#3011,.T.);
#4021=ORIENTED_EDGE('',*,*,#2976,.T.);
#4022=ORIENTED_EDGE('',*,*,#2798,.T.);
#4023=ORIENTED_EDGE('',*,*,#2795,.T.);
#4024=ORIENTED_EDGE('',*,*,#2792,.T.);
#4025=ORIENTED_EDGE('',*,*,#2789,.T.);
#4026=ORIENTED_EDGE('',*,*,#2785,.T.);
#4027=ORIENTED_EDGE('',*,*,#3012,.T.);
#4028=ORIENTED_EDGE('',*,*,#3013,.T.);
#4029=ORIENTED_EDGE('',*,*,#3014,.T.);
#4030=ORIENTED_EDGE('',*,*,#2971,.T.);
#4031=ORIENTED_EDGE('',*,*,#2764,.T.);
#4032=ORIENTED_EDGE('',*,*,#2761,.T.);
#4033=ORIENTED_EDGE('',*,*,#2758,.T.);
#4034=ORIENTED_EDGE('',*,*,#2755,.T.);
#4035=ORIENTED_EDGE('',*,*,#2751,.T.);
#4036=ORIENTED_EDGE('',*,*,#3015,.T.);
#4037=ORIENTED_EDGE('',*,*,#3016,.T.);
#4038=ORIENTED_EDGE('',*,*,#3017,.T.);
#4039=ORIENTED_EDGE('',*,*,#2966,.T.);
#4040=ORIENTED_EDGE('',*,*,#2730,.T.);
#4041=ORIENTED_EDGE('',*,*,#2727,.T.);
#4042=ORIENTED_EDGE('',*,*,#2724,.T.);
#4043=ORIENTED_EDGE('',*,*,#2721,.T.);
#4044=ORIENTED_EDGE('',*,*,#2717,.T.);
#4045=ORIENTED_EDGE('',*,*,#3018,.T.);
#4046=ORIENTED_EDGE('',*,*,#3019,.T.);
#4047=ORIENTED_EDGE('',*,*,#3020,.T.);
#4048=ORIENTED_EDGE('',*,*,#2961,.T.);
#4049=ORIENTED_EDGE('',*,*,#2998,.F.);
#4050=ORIENTED_EDGE('',*,*,#3021,.F.);
#4051=ORIENTED_EDGE('',*,*,#3022,.T.);
#4052=ORIENTED_EDGE('',*,*,#3023,.T.);
#4053=ORIENTED_EDGE('',*,*,#3024,.F.);
#4054=ORIENTED_EDGE('',*,*,#3025,.F.);
#4055=ORIENTED_EDGE('',*,*,#3026,.T.);
#4056=ORIENTED_EDGE('',*,*,#3027,.T.);
#4057=ORIENTED_EDGE('',*,*,#3022,.F.);
#4058=ORIENTED_EDGE('',*,*,#3028,.F.);
#4059=ORIENTED_EDGE('',*,*,#3029,.T.);
#4060=ORIENTED_EDGE('',*,*,#3030,.T.);
#4061=ORIENTED_EDGE('',*,*,#3026,.F.);
#4062=ORIENTED_EDGE('',*,*,#3031,.F.);
#4063=ORIENTED_EDGE('',*,*,#3032,.T.);
#4064=ORIENTED_EDGE('',*,*,#3033,.T.);
#4065=ORIENTED_EDGE('',*,*,#3029,.F.);
#4066=ORIENTED_EDGE('',*,*,#3034,.F.);
#4067=ORIENTED_EDGE('',*,*,#3035,.T.);
#4068=ORIENTED_EDGE('',*,*,#3036,.T.);
#4069=ORIENTED_EDGE('',*,*,#3032,.F.);
#4070=ORIENTED_EDGE('',*,*,#3037,.F.);
#4071=ORIENTED_EDGE('',*,*,#3038,.T.);
#4072=ORIENTED_EDGE('',*,*,#3039,.T.);
#4073=ORIENTED_EDGE('',*,*,#3035,.F.);
#4074=ORIENTED_EDGE('',*,*,#3040,.F.);
#4075=ORIENTED_EDGE('',*,*,#3041,.T.);
#4076=ORIENTED_EDGE('',*,*,#3042,.T.);
#4077=ORIENTED_EDGE('',*,*,#3038,.F.);
#4078=ORIENTED_EDGE('',*,*,#3043,.F.);
#4079=ORIENTED_EDGE('',*,*,#3023,.F.);
#4080=ORIENTED_EDGE('',*,*,#3027,.F.);
#4081=ORIENTED_EDGE('',*,*,#3030,.F.);
#4082=ORIENTED_EDGE('',*,*,#3033,.F.);
#4083=ORIENTED_EDGE('',*,*,#3036,.F.);
#4084=ORIENTED_EDGE('',*,*,#3039,.F.);
#4085=ORIENTED_EDGE('',*,*,#3042,.F.);
#4086=ORIENTED_EDGE('',*,*,#3043,.T.);
#4087=ORIENTED_EDGE('',*,*,#3044,.T.);
#4088=ORIENTED_EDGE('',*,*,#3045,.T.);
#4089=ORIENTED_EDGE('',*,*,#3046,.F.);
#4090=ORIENTED_EDGE('',*,*,#3047,.F.);
#4091=ORIENTED_EDGE('',*,*,#2952,.T.);
#4092=ORIENTED_EDGE('',*,*,#3048,.T.);
#4093=ORIENTED_EDGE('',*,*,#3049,.T.);
#4094=ORIENTED_EDGE('',*,*,#3050,.F.);
#4095=ORIENTED_EDGE('',*,*,#2947,.T.);
#4096=ORIENTED_EDGE('',*,*,#3051,.F.);
#4097=ORIENTED_EDGE('',*,*,#3052,.T.);
#4098=ORIENTED_EDGE('',*,*,#3053,.T.);
#4099=ORIENTED_EDGE('',*,*,#3048,.F.);
#4100=ORIENTED_EDGE('',*,*,#2960,.T.);
#4101=ORIENTED_EDGE('',*,*,#3054,.F.);
#4102=ORIENTED_EDGE('',*,*,#3055,.T.);
#4103=ORIENTED_EDGE('',*,*,#3056,.T.);
#4104=ORIENTED_EDGE('',*,*,#3052,.F.);
#4105=ORIENTED_EDGE('',*,*,#3057,.F.);
#4106=ORIENTED_EDGE('',*,*,#3024,.T.);
#4107=ORIENTED_EDGE('',*,*,#3046,.T.);
#4108=ORIENTED_EDGE('',*,*,#3058,.T.);
#4109=ORIENTED_EDGE('',*,*,#3055,.F.);
#4110=ORIENTED_EDGE('',*,*,#3059,.F.);
#4111=ORIENTED_EDGE('',*,*,#3050,.T.);
#4112=ORIENTED_EDGE('',*,*,#3060,.T.);
#4113=ORIENTED_EDGE('',*,*,#3044,.F.);
#4114=ORIENTED_EDGE('',*,*,#3041,.F.);
#4115=ORIENTED_EDGE('',*,*,#3060,.F.);
#4116=ORIENTED_EDGE('',*,*,#3049,.F.);
#4117=ORIENTED_EDGE('',*,*,#3053,.F.);
#4118=ORIENTED_EDGE('',*,*,#3056,.F.);
#4119=ORIENTED_EDGE('',*,*,#3058,.F.);
#4120=ORIENTED_EDGE('',*,*,#3045,.F.);
#4121=ORIENTED_EDGE('',*,*,#3061,.F.);
#4122=ORIENTED_EDGE('',*,*,#3062,.T.);
#4123=ORIENTED_EDGE('',*,*,#3063,.T.);
#4124=ORIENTED_EDGE('',*,*,#3064,.F.);
#4125=ORIENTED_EDGE('',*,*,#3065,.F.);
#4126=ORIENTED_EDGE('',*,*,#3066,.T.);
#4127=ORIENTED_EDGE('',*,*,#3067,.T.);
#4128=ORIENTED_EDGE('',*,*,#3062,.F.);
#4129=ORIENTED_EDGE('',*,*,#3068,.F.);
#4130=ORIENTED_EDGE('',*,*,#3069,.T.);
#4131=ORIENTED_EDGE('',*,*,#3070,.T.);
#4132=ORIENTED_EDGE('',*,*,#3066,.F.);
#4133=ORIENTED_EDGE('',*,*,#3071,.F.);
#4134=ORIENTED_EDGE('',*,*,#3072,.T.);
#4135=ORIENTED_EDGE('',*,*,#3073,.T.);
#4136=ORIENTED_EDGE('',*,*,#3069,.F.);
#4137=ORIENTED_EDGE('',*,*,#3074,.F.);
#4138=ORIENTED_EDGE('',*,*,#2979,.T.);
#4139=ORIENTED_EDGE('',*,*,#3075,.T.);
#4140=ORIENTED_EDGE('',*,*,#3072,.F.);
#4141=ORIENTED_EDGE('',*,*,#3011,.F.);
#4142=ORIENTED_EDGE('',*,*,#3076,.T.);
#4143=ORIENTED_EDGE('',*,*,#3077,.T.);
#4144=ORIENTED_EDGE('',*,*,#2977,.F.);
#4145=ORIENTED_EDGE('',*,*,#3078,.F.);
#4146=ORIENTED_EDGE('',*,*,#3063,.F.);
#4147=ORIENTED_EDGE('',*,*,#3067,.F.);
#4148=ORIENTED_EDGE('',*,*,#3070,.F.);
#4149=ORIENTED_EDGE('',*,*,#3073,.F.);
#4150=ORIENTED_EDGE('',*,*,#3075,.F.);
#4151=ORIENTED_EDGE('',*,*,#2978,.F.);
#4152=ORIENTED_EDGE('',*,*,#3077,.F.);
#4153=ORIENTED_EDGE('',*,*,#3078,.T.);
#4154=ORIENTED_EDGE('',*,*,#3079,.T.);
#4155=ORIENTED_EDGE('',*,*,#3080,.T.);
#4156=ORIENTED_EDGE('',*,*,#3081,.F.);
#4157=ORIENTED_EDGE('',*,*,#3009,.F.);
#4158=ORIENTED_EDGE('',*,*,#2822,.T.);
#4159=ORIENTED_EDGE('',*,*,#3082,.T.);
#4160=ORIENTED_EDGE('',*,*,#3083,.T.);
#4161=ORIENTED_EDGE('',*,*,#3084,.F.);
#4162=ORIENTED_EDGE('',*,*,#2817,.T.);
#4163=ORIENTED_EDGE('',*,*,#3085,.F.);
#4164=ORIENTED_EDGE('',*,*,#3086,.T.);
#4165=ORIENTED_EDGE('',*,*,#3087,.T.);
#4166=ORIENTED_EDGE('',*,*,#3082,.F.);
#4167=ORIENTED_EDGE('',*,*,#2836,.T.);
#4168=ORIENTED_EDGE('',*,*,#3088,.F.);
#4169=ORIENTED_EDGE('',*,*,#3089,.T.);
#4170=ORIENTED_EDGE('',*,*,#3090,.T.);
#4171=ORIENTED_EDGE('',*,*,#3086,.F.);
#4172=ORIENTED_EDGE('',*,*,#3091,.F.);
#4173=ORIENTED_EDGE('',*,*,#3064,.T.);
#4174=ORIENTED_EDGE('',*,*,#3081,.T.);
#4175=ORIENTED_EDGE('',*,*,#3092,.T.);
#4176=ORIENTED_EDGE('',*,*,#3089,.F.);
#4177=ORIENTED_EDGE('',*,*,#3010,.F.);
#4178=ORIENTED_EDGE('',*,*,#3084,.T.);
#4179=ORIENTED_EDGE('',*,*,#3093,.T.);
#4180=ORIENTED_EDGE('',*,*,#3079,.F.);
#4181=ORIENTED_EDGE('',*,*,#3076,.F.);
#4182=ORIENTED_EDGE('',*,*,#3093,.F.);
#4183=ORIENTED_EDGE('',*,*,#3083,.F.);
#4184=ORIENTED_EDGE('',*,*,#3087,.F.);
#4185=ORIENTED_EDGE('',*,*,#3090,.F.);
#4186=ORIENTED_EDGE('',*,*,#3092,.F.);
#4187=ORIENTED_EDGE('',*,*,#3080,.F.);
#4188=ORIENTED_EDGE('',*,*,#3094,.F.);
#4189=ORIENTED_EDGE('',*,*,#3095,.T.);
#4190=ORIENTED_EDGE('',*,*,#3096,.T.);
#4191=ORIENTED_EDGE('',*,*,#3097,.F.);
#4192=ORIENTED_EDGE('',*,*,#3098,.F.);
#4193=ORIENTED_EDGE('',*,*,#3099,.T.);
#4194=ORIENTED_EDGE('',*,*,#3100,.T.);
#4195=ORIENTED_EDGE('',*,*,#3095,.F.);
#4196=ORIENTED_EDGE('',*,*,#3101,.F.);
#4197=ORIENTED_EDGE('',*,*,#3102,.T.);
#4198=ORIENTED_EDGE('',*,*,#3103,.T.);
#4199=ORIENTED_EDGE('',*,*,#3099,.F.);
#4200=ORIENTED_EDGE('',*,*,#3104,.F.);
#4201=ORIENTED_EDGE('',*,*,#3105,.T.);
#4202=ORIENTED_EDGE('',*,*,#3106,.T.);
#4203=ORIENTED_EDGE('',*,*,#3102,.F.);
#4204=ORIENTED_EDGE('',*,*,#3107,.F.);
#4205=ORIENTED_EDGE('',*,*,#2964,.T.);
#4206=ORIENTED_EDGE('',*,*,#3108,.T.);
#4207=ORIENTED_EDGE('',*,*,#3105,.F.);
#4208=ORIENTED_EDGE('',*,*,#3020,.F.);
#4209=ORIENTED_EDGE('',*,*,#3109,.T.);
#4210=ORIENTED_EDGE('',*,*,#3110,.T.);
#4211=ORIENTED_EDGE('',*,*,#2962,.F.);
#4212=ORIENTED_EDGE('',*,*,#3111,.F.);
#4213=ORIENTED_EDGE('',*,*,#3096,.F.);
#4214=ORIENTED_EDGE('',*,*,#3100,.F.);
#4215=ORIENTED_EDGE('',*,*,#3103,.F.);
#4216=ORIENTED_EDGE('',*,*,#3106,.F.);
#4217=ORIENTED_EDGE('',*,*,#3108,.F.);
#4218=ORIENTED_EDGE('',*,*,#2963,.F.);
#4219=ORIENTED_EDGE('',*,*,#3110,.F.);
#4220=ORIENTED_EDGE('',*,*,#3111,.T.);
#4221=ORIENTED_EDGE('',*,*,#3112,.T.);
#4222=ORIENTED_EDGE('',*,*,#3113,.T.);
#4223=ORIENTED_EDGE('',*,*,#3114,.F.);
#4224=ORIENTED_EDGE('',*,*,#3018,.F.);
#4225=ORIENTED_EDGE('',*,*,#2720,.T.);
#4226=ORIENTED_EDGE('',*,*,#3115,.T.);
#4227=ORIENTED_EDGE('',*,*,#3116,.T.);
#4228=ORIENTED_EDGE('',*,*,#3117,.F.);
#4229=ORIENTED_EDGE('',*,*,#2715,.T.);
#4230=ORIENTED_EDGE('',*,*,#3118,.F.);
#4231=ORIENTED_EDGE('',*,*,#3119,.T.);
#4232=ORIENTED_EDGE('',*,*,#3120,.T.);
#4233=ORIENTED_EDGE('',*,*,#3115,.F.);
#4234=ORIENTED_EDGE('',*,*,#2734,.T.);
#4235=ORIENTED_EDGE('',*,*,#3121,.F.);
#4236=ORIENTED_EDGE('',*,*,#3122,.T.);
#4237=ORIENTED_EDGE('',*,*,#3123,.T.);
#4238=ORIENTED_EDGE('',*,*,#3119,.F.);
#4239=ORIENTED_EDGE('',*,*,#3124,.F.);
#4240=ORIENTED_EDGE('',*,*,#3097,.T.);
#4241=ORIENTED_EDGE('',*,*,#3114,.T.);
#4242=ORIENTED_EDGE('',*,*,#3125,.T.);
#4243=ORIENTED_EDGE('',*,*,#3122,.F.);
#4244=ORIENTED_EDGE('',*,*,#3019,.F.);
#4245=ORIENTED_EDGE('',*,*,#3117,.T.);
#4246=ORIENTED_EDGE('',*,*,#3126,.T.);
#4247=ORIENTED_EDGE('',*,*,#3112,.F.);
#4248=ORIENTED_EDGE('',*,*,#3109,.F.);
#4249=ORIENTED_EDGE('',*,*,#3126,.F.);
#4250=ORIENTED_EDGE('',*,*,#3116,.F.);
#4251=ORIENTED_EDGE('',*,*,#3120,.F.);
#4252=ORIENTED_EDGE('',*,*,#3123,.F.);
#4253=ORIENTED_EDGE('',*,*,#3125,.F.);
#4254=ORIENTED_EDGE('',*,*,#3113,.F.);
#4255=ORIENTED_EDGE('',*,*,#3127,.F.);
#4256=ORIENTED_EDGE('',*,*,#3128,.T.);
#4257=ORIENTED_EDGE('',*,*,#3129,.T.);
#4258=ORIENTED_EDGE('',*,*,#3130,.F.);
#4259=ORIENTED_EDGE('',*,*,#3131,.F.);
#4260=ORIENTED_EDGE('',*,*,#3132,.T.);
#4261=ORIENTED_EDGE('',*,*,#3133,.T.);
#4262=ORIENTED_EDGE('',*,*,#3128,.F.);
#4263=ORIENTED_EDGE('',*,*,#3134,.F.);
#4264=ORIENTED_EDGE('',*,*,#3135,.T.);
#4265=ORIENTED_EDGE('',*,*,#3136,.T.);
#4266=ORIENTED_EDGE('',*,*,#3132,.F.);
#4267=ORIENTED_EDGE('',*,*,#3137,.F.);
#4268=ORIENTED_EDGE('',*,*,#3138,.T.);
#4269=ORIENTED_EDGE('',*,*,#3139,.T.);
#4270=ORIENTED_EDGE('',*,*,#3135,.F.);
#4271=ORIENTED_EDGE('',*,*,#3140,.F.);
#4272=ORIENTED_EDGE('',*,*,#2984,.T.);
#4273=ORIENTED_EDGE('',*,*,#3141,.T.);
#4274=ORIENTED_EDGE('',*,*,#3138,.F.);
#4275=ORIENTED_EDGE('',*,*,#3008,.F.);
#4276=ORIENTED_EDGE('',*,*,#3142,.T.);
#4277=ORIENTED_EDGE('',*,*,#3143,.T.);
#4278=ORIENTED_EDGE('',*,*,#2982,.F.);
#4279=ORIENTED_EDGE('',*,*,#3144,.F.);
#4280=ORIENTED_EDGE('',*,*,#3129,.F.);
#4281=ORIENTED_EDGE('',*,*,#3133,.F.);
#4282=ORIENTED_EDGE('',*,*,#3136,.F.);
#4283=ORIENTED_EDGE('',*,*,#3139,.F.);
#4284=ORIENTED_EDGE('',*,*,#3141,.F.);
#4285=ORIENTED_EDGE('',*,*,#2983,.F.);
#4286=ORIENTED_EDGE('',*,*,#3143,.F.);
#4287=ORIENTED_EDGE('',*,*,#3144,.T.);
#4288=ORIENTED_EDGE('',*,*,#3145,.T.);
#4289=ORIENTED_EDGE('',*,*,#3146,.T.);
#4290=ORIENTED_EDGE('',*,*,#3147,.F.);
#4291=ORIENTED_EDGE('',*,*,#3006,.F.);
#4292=ORIENTED_EDGE('',*,*,#2856,.T.);
#4293=ORIENTED_EDGE('',*,*,#3148,.T.);
#4294=ORIENTED_EDGE('',*,*,#3149,.T.);
#4295=ORIENTED_EDGE('',*,*,#3150,.F.);
#4296=ORIENTED_EDGE('',*,*,#2851,.T.);
#4297=ORIENTED_EDGE('',*,*,#3151,.F.);
#4298=ORIENTED_EDGE('',*,*,#3152,.T.);
#4299=ORIENTED_EDGE('',*,*,#3153,.T.);
#4300=ORIENTED_EDGE('',*,*,#3148,.F.);
#4301=ORIENTED_EDGE('',*,*,#2870,.T.);
#4302=ORIENTED_EDGE('',*,*,#3154,.F.);
#4303=ORIENTED_EDGE('',*,*,#3155,.T.);
#4304=ORIENTED_EDGE('',*,*,#3156,.T.);
#4305=ORIENTED_EDGE('',*,*,#3152,.F.);
#4306=ORIENTED_EDGE('',*,*,#3157,.F.);
#4307=ORIENTED_EDGE('',*,*,#3130,.T.);
#4308=ORIENTED_EDGE('',*,*,#3147,.T.);
#4309=ORIENTED_EDGE('',*,*,#3158,.T.);
#4310=ORIENTED_EDGE('',*,*,#3155,.F.);
#4311=ORIENTED_EDGE('',*,*,#3007,.F.);
#4312=ORIENTED_EDGE('',*,*,#3150,.T.);
#4313=ORIENTED_EDGE('',*,*,#3159,.T.);
#4314=ORIENTED_EDGE('',*,*,#3145,.F.);
#4315=ORIENTED_EDGE('',*,*,#3142,.F.);
#4316=ORIENTED_EDGE('',*,*,#3159,.F.);
#4317=ORIENTED_EDGE('',*,*,#3149,.F.);
#4318=ORIENTED_EDGE('',*,*,#3153,.F.);
#4319=ORIENTED_EDGE('',*,*,#3156,.F.);
#4320=ORIENTED_EDGE('',*,*,#3158,.F.);
#4321=ORIENTED_EDGE('',*,*,#3146,.F.);
#4322=ORIENTED_EDGE('',*,*,#3160,.F.);
#4323=ORIENTED_EDGE('',*,*,#3161,.T.);
#4324=ORIENTED_EDGE('',*,*,#3162,.T.);
#4325=ORIENTED_EDGE('',*,*,#3163,.F.);
#4326=ORIENTED_EDGE('',*,*,#3164,.F.);
#4327=ORIENTED_EDGE('',*,*,#3165,.T.);
#4328=ORIENTED_EDGE('',*,*,#3166,.T.);
#4329=ORIENTED_EDGE('',*,*,#3161,.F.);
#4330=ORIENTED_EDGE('',*,*,#3167,.F.);
#4331=ORIENTED_EDGE('',*,*,#3168,.T.);
#4332=ORIENTED_EDGE('',*,*,#3169,.T.);
#4333=ORIENTED_EDGE('',*,*,#3165,.F.);
#4334=ORIENTED_EDGE('',*,*,#3170,.F.);
#4335=ORIENTED_EDGE('',*,*,#3171,.T.);
#4336=ORIENTED_EDGE('',*,*,#3172,.T.);
#4337=ORIENTED_EDGE('',*,*,#3168,.F.);
#4338=ORIENTED_EDGE('',*,*,#3173,.F.);
#4339=ORIENTED_EDGE('',*,*,#2994,.T.);
#4340=ORIENTED_EDGE('',*,*,#3174,.T.);
#4341=ORIENTED_EDGE('',*,*,#3171,.F.);
#4342=ORIENTED_EDGE('',*,*,#3002,.F.);
#4343=ORIENTED_EDGE('',*,*,#3175,.T.);
#4344=ORIENTED_EDGE('',*,*,#3176,.T.);
#4345=ORIENTED_EDGE('',*,*,#2992,.F.);
#4346=ORIENTED_EDGE('',*,*,#3177,.F.);
#4347=ORIENTED_EDGE('',*,*,#3162,.F.);
#4348=ORIENTED_EDGE('',*,*,#3166,.F.);
#4349=ORIENTED_EDGE('',*,*,#3169,.F.);
#4350=ORIENTED_EDGE('',*,*,#3172,.F.);
#4351=ORIENTED_EDGE('',*,*,#3174,.F.);
#4352=ORIENTED_EDGE('',*,*,#2993,.F.);
#4353=ORIENTED_EDGE('',*,*,#3176,.F.);
#4354=ORIENTED_EDGE('',*,*,#3177,.T.);
#4355=ORIENTED_EDGE('',*,*,#3178,.T.);
#4356=ORIENTED_EDGE('',*,*,#3179,.T.);
#4357=ORIENTED_EDGE('',*,*,#3180,.F.);
#4358=ORIENTED_EDGE('',*,*,#3000,.F.);
#4359=ORIENTED_EDGE('',*,*,#2924,.T.);
#4360=ORIENTED_EDGE('',*,*,#3181,.T.);
#4361=ORIENTED_EDGE('',*,*,#3182,.T.);
#4362=ORIENTED_EDGE('',*,*,#3183,.F.);
#4363=ORIENTED_EDGE('',*,*,#2919,.T.);
#4364=ORIENTED_EDGE('',*,*,#3184,.F.);
#4365=ORIENTED_EDGE('',*,*,#3185,.T.);
#4366=ORIENTED_EDGE('',*,*,#3186,.T.);
#4367=ORIENTED_EDGE('',*,*,#3181,.F.);
#4368=ORIENTED_EDGE('',*,*,#2938,.T.);
#4369=ORIENTED_EDGE('',*,*,#3187,.F.);
#4370=ORIENTED_EDGE('',*,*,#3188,.T.);
#4371=ORIENTED_EDGE('',*,*,#3189,.T.);
#4372=ORIENTED_EDGE('',*,*,#3185,.F.);
#4373=ORIENTED_EDGE('',*,*,#3190,.F.);
#4374=ORIENTED_EDGE('',*,*,#3163,.T.);
#4375=ORIENTED_EDGE('',*,*,#3180,.T.);
#4376=ORIENTED_EDGE('',*,*,#3191,.T.);
#4377=ORIENTED_EDGE('',*,*,#3188,.F.);
#4378=ORIENTED_EDGE('',*,*,#3001,.F.);
#4379=ORIENTED_EDGE('',*,*,#3183,.T.);
#4380=ORIENTED_EDGE('',*,*,#3192,.T.);
#4381=ORIENTED_EDGE('',*,*,#3178,.F.);
#4382=ORIENTED_EDGE('',*,*,#3175,.F.);
#4383=ORIENTED_EDGE('',*,*,#3192,.F.);
#4384=ORIENTED_EDGE('',*,*,#3182,.F.);
#4385=ORIENTED_EDGE('',*,*,#3186,.F.);
#4386=ORIENTED_EDGE('',*,*,#3189,.F.);
#4387=ORIENTED_EDGE('',*,*,#3191,.F.);
#4388=ORIENTED_EDGE('',*,*,#3179,.F.);
#4389=ORIENTED_EDGE('',*,*,#3193,.F.);
#4390=ORIENTED_EDGE('',*,*,#3194,.T.);
#4391=ORIENTED_EDGE('',*,*,#3195,.T.);
#4392=ORIENTED_EDGE('',*,*,#3196,.F.);
#4393=ORIENTED_EDGE('',*,*,#3197,.F.);
#4394=ORIENTED_EDGE('',*,*,#3198,.T.);
#4395=ORIENTED_EDGE('',*,*,#3199,.T.);
#4396=ORIENTED_EDGE('',*,*,#3194,.F.);
#4397=ORIENTED_EDGE('',*,*,#3200,.F.);
#4398=ORIENTED_EDGE('',*,*,#3201,.T.);
#4399=ORIENTED_EDGE('',*,*,#3202,.T.);
#4400=ORIENTED_EDGE('',*,*,#3198,.F.);
#4401=ORIENTED_EDGE('',*,*,#3203,.F.);
#4402=ORIENTED_EDGE('',*,*,#3204,.T.);
#4403=ORIENTED_EDGE('',*,*,#3205,.T.);
#4404=ORIENTED_EDGE('',*,*,#3201,.F.);
#4405=ORIENTED_EDGE('',*,*,#3206,.F.);
#4406=ORIENTED_EDGE('',*,*,#2974,.T.);
#4407=ORIENTED_EDGE('',*,*,#3207,.T.);
#4408=ORIENTED_EDGE('',*,*,#3204,.F.);
#4409=ORIENTED_EDGE('',*,*,#3014,.F.);
#4410=ORIENTED_EDGE('',*,*,#3208,.T.);
#4411=ORIENTED_EDGE('',*,*,#3209,.T.);
#4412=ORIENTED_EDGE('',*,*,#2972,.F.);
#4413=ORIENTED_EDGE('',*,*,#3210,.F.);
#4414=ORIENTED_EDGE('',*,*,#3195,.F.);
#4415=ORIENTED_EDGE('',*,*,#3199,.F.);
#4416=ORIENTED_EDGE('',*,*,#3202,.F.);
#4417=ORIENTED_EDGE('',*,*,#3205,.F.);
#4418=ORIENTED_EDGE('',*,*,#3207,.F.);
#4419=ORIENTED_EDGE('',*,*,#2973,.F.);
#4420=ORIENTED_EDGE('',*,*,#3209,.F.);
#4421=ORIENTED_EDGE('',*,*,#3210,.T.);
#4422=ORIENTED_EDGE('',*,*,#3211,.T.);
#4423=ORIENTED_EDGE('',*,*,#3212,.T.);
#4424=ORIENTED_EDGE('',*,*,#3213,.F.);
#4425=ORIENTED_EDGE('',*,*,#3012,.F.);
#4426=ORIENTED_EDGE('',*,*,#2788,.T.);
#4427=ORIENTED_EDGE('',*,*,#3214,.T.);
#4428=ORIENTED_EDGE('',*,*,#3215,.T.);
#4429=ORIENTED_EDGE('',*,*,#3216,.F.);
#4430=ORIENTED_EDGE('',*,*,#2783,.T.);
#4431=ORIENTED_EDGE('',*,*,#3217,.F.);
#4432=ORIENTED_EDGE('',*,*,#3218,.T.);
#4433=ORIENTED_EDGE('',*,*,#3219,.T.);
#4434=ORIENTED_EDGE('',*,*,#3214,.F.);
#4435=ORIENTED_EDGE('',*,*,#2802,.T.);
#4436=ORIENTED_EDGE('',*,*,#3220,.F.);
#4437=ORIENTED_EDGE('',*,*,#3221,.T.);
#4438=ORIENTED_EDGE('',*,*,#3222,.T.);
#4439=ORIENTED_EDGE('',*,*,#3218,.F.);
#4440=ORIENTED_EDGE('',*,*,#3223,.F.);
#4441=ORIENTED_EDGE('',*,*,#3196,.T.);
#4442=ORIENTED_EDGE('',*,*,#3213,.T.);
#4443=ORIENTED_EDGE('',*,*,#3224,.T.);
#4444=ORIENTED_EDGE('',*,*,#3221,.F.);
#4445=ORIENTED_EDGE('',*,*,#3013,.F.);
#4446=ORIENTED_EDGE('',*,*,#3216,.T.);
#4447=ORIENTED_EDGE('',*,*,#3225,.T.);
#4448=ORIENTED_EDGE('',*,*,#3211,.F.);
#4449=ORIENTED_EDGE('',*,*,#3208,.F.);
#4450=ORIENTED_EDGE('',*,*,#3225,.F.);
#4451=ORIENTED_EDGE('',*,*,#3215,.F.);
#4452=ORIENTED_EDGE('',*,*,#3219,.F.);
#4453=ORIENTED_EDGE('',*,*,#3222,.F.);
#4454=ORIENTED_EDGE('',*,*,#3224,.F.);
#4455=ORIENTED_EDGE('',*,*,#3212,.F.);
#4456=ORIENTED_EDGE('',*,*,#3226,.F.);
#4457=ORIENTED_EDGE('',*,*,#3227,.T.);
#4458=ORIENTED_EDGE('',*,*,#3228,.T.);
#4459=ORIENTED_EDGE('',*,*,#3229,.F.);
#4460=ORIENTED_EDGE('',*,*,#3230,.F.);
#4461=ORIENTED_EDGE('',*,*,#3231,.T.);
#4462=ORIENTED_EDGE('',*,*,#3232,.T.);
#4463=ORIENTED_EDGE('',*,*,#3227,.F.);
#4464=ORIENTED_EDGE('',*,*,#3233,.F.);
#4465=ORIENTED_EDGE('',*,*,#3234,.T.);
#4466=ORIENTED_EDGE('',*,*,#3235,.T.);
#4467=ORIENTED_EDGE('',*,*,#3231,.F.);
#4468=ORIENTED_EDGE('',*,*,#3236,.F.);
#4469=ORIENTED_EDGE('',*,*,#3237,.T.);
#4470=ORIENTED_EDGE('',*,*,#3238,.T.);
#4471=ORIENTED_EDGE('',*,*,#3234,.F.);
#4472=ORIENTED_EDGE('',*,*,#3239,.F.);
#4473=ORIENTED_EDGE('',*,*,#2969,.T.);
#4474=ORIENTED_EDGE('',*,*,#3240,.T.);
#4475=ORIENTED_EDGE('',*,*,#3237,.F.);
#4476=ORIENTED_EDGE('',*,*,#3017,.F.);
#4477=ORIENTED_EDGE('',*,*,#3241,.T.);
#4478=ORIENTED_EDGE('',*,*,#3242,.T.);
#4479=ORIENTED_EDGE('',*,*,#2967,.F.);
#4480=ORIENTED_EDGE('',*,*,#3243,.F.);
#4481=ORIENTED_EDGE('',*,*,#3228,.F.);
#4482=ORIENTED_EDGE('',*,*,#3232,.F.);
#4483=ORIENTED_EDGE('',*,*,#3235,.F.);
#4484=ORIENTED_EDGE('',*,*,#3238,.F.);
#4485=ORIENTED_EDGE('',*,*,#3240,.F.);
#4486=ORIENTED_EDGE('',*,*,#2968,.F.);
#4487=ORIENTED_EDGE('',*,*,#3242,.F.);
#4488=ORIENTED_EDGE('',*,*,#3243,.T.);
#4489=ORIENTED_EDGE('',*,*,#3244,.T.);
#4490=ORIENTED_EDGE('',*,*,#3245,.T.);
#4491=ORIENTED_EDGE('',*,*,#3246,.F.);
#4492=ORIENTED_EDGE('',*,*,#3015,.F.);
#4493=ORIENTED_EDGE('',*,*,#2754,.T.);
#4494=ORIENTED_EDGE('',*,*,#3247,.T.);
#4495=ORIENTED_EDGE('',*,*,#3248,.T.);
#4496=ORIENTED_EDGE('',*,*,#3249,.F.);
#4497=ORIENTED_EDGE('',*,*,#2749,.T.);
#4498=ORIENTED_EDGE('',*,*,#3250,.F.);
#4499=ORIENTED_EDGE('',*,*,#3251,.T.);
#4500=ORIENTED_EDGE('',*,*,#3252,.T.);
#4501=ORIENTED_EDGE('',*,*,#3247,.F.);
#4502=ORIENTED_EDGE('',*,*,#2768,.T.);
#4503=ORIENTED_EDGE('',*,*,#3253,.F.);
#4504=ORIENTED_EDGE('',*,*,#3254,.T.);
#4505=ORIENTED_EDGE('',*,*,#3255,.T.);
#4506=ORIENTED_EDGE('',*,*,#3251,.F.);
#4507=ORIENTED_EDGE('',*,*,#3256,.F.);
#4508=ORIENTED_EDGE('',*,*,#3229,.T.);
#4509=ORIENTED_EDGE('',*,*,#3246,.T.);
#4510=ORIENTED_EDGE('',*,*,#3257,.T.);
#4511=ORIENTED_EDGE('',*,*,#3254,.F.);
#4512=ORIENTED_EDGE('',*,*,#3016,.F.);
#4513=ORIENTED_EDGE('',*,*,#3249,.T.);
#4514=ORIENTED_EDGE('',*,*,#3258,.T.);
#4515=ORIENTED_EDGE('',*,*,#3244,.F.);
#4516=ORIENTED_EDGE('',*,*,#3241,.F.);
#4517=ORIENTED_EDGE('',*,*,#3258,.F.);
#4518=ORIENTED_EDGE('',*,*,#3248,.F.);
#4519=ORIENTED_EDGE('',*,*,#3252,.F.);
#4520=ORIENTED_EDGE('',*,*,#3255,.F.);
#4521=ORIENTED_EDGE('',*,*,#3257,.F.);
#4522=ORIENTED_EDGE('',*,*,#3245,.F.);
#4523=ORIENTED_EDGE('',*,*,#3259,.F.);
#4524=ORIENTED_EDGE('',*,*,#3260,.T.);
#4525=ORIENTED_EDGE('',*,*,#3261,.T.);
#4526=ORIENTED_EDGE('',*,*,#3262,.F.);
#4527=ORIENTED_EDGE('',*,*,#3263,.F.);
#4528=ORIENTED_EDGE('',*,*,#3264,.T.);
#4529=ORIENTED_EDGE('',*,*,#3265,.T.);
#4530=ORIENTED_EDGE('',*,*,#3260,.F.);
#4531=ORIENTED_EDGE('',*,*,#3266,.F.);
#4532=ORIENTED_EDGE('',*,*,#3267,.T.);
#4533=ORIENTED_EDGE('',*,*,#3268,.T.);
#4534=ORIENTED_EDGE('',*,*,#3264,.F.);
#4535=ORIENTED_EDGE('',*,*,#3269,.F.);
#4536=ORIENTED_EDGE('',*,*,#3270,.T.);
#4537=ORIENTED_EDGE('',*,*,#3271,.T.);
#4538=ORIENTED_EDGE('',*,*,#3267,.F.);
#4539=ORIENTED_EDGE('',*,*,#3272,.F.);
#4540=ORIENTED_EDGE('',*,*,#2989,.T.);
#4541=ORIENTED_EDGE('',*,*,#3273,.T.);
#4542=ORIENTED_EDGE('',*,*,#3270,.F.);
#4543=ORIENTED_EDGE('',*,*,#3005,.F.);
#4544=ORIENTED_EDGE('',*,*,#3274,.T.);
#4545=ORIENTED_EDGE('',*,*,#3275,.T.);
#4546=ORIENTED_EDGE('',*,*,#2987,.F.);
#4547=ORIENTED_EDGE('',*,*,#3276,.F.);
#4548=ORIENTED_EDGE('',*,*,#3261,.F.);
#4549=ORIENTED_EDGE('',*,*,#3265,.F.);
#4550=ORIENTED_EDGE('',*,*,#3268,.F.);
#4551=ORIENTED_EDGE('',*,*,#3271,.F.);
#4552=ORIENTED_EDGE('',*,*,#3273,.F.);
#4553=ORIENTED_EDGE('',*,*,#2988,.F.);
#4554=ORIENTED_EDGE('',*,*,#3275,.F.);
#4555=ORIENTED_EDGE('',*,*,#3276,.T.);
#4556=ORIENTED_EDGE('',*,*,#3277,.T.);
#4557=ORIENTED_EDGE('',*,*,#3278,.T.);
#4558=ORIENTED_EDGE('',*,*,#3279,.F.);
#4559=ORIENTED_EDGE('',*,*,#3003,.F.);
#4560=ORIENTED_EDGE('',*,*,#2890,.T.);
#4561=ORIENTED_EDGE('',*,*,#3280,.T.);
#4562=ORIENTED_EDGE('',*,*,#3281,.T.);
#4563=ORIENTED_EDGE('',*,*,#3282,.F.);
#4564=ORIENTED_EDGE('',*,*,#2885,.T.);
#4565=ORIENTED_EDGE('',*,*,#3283,.F.);
#4566=ORIENTED_EDGE('',*,*,#3284,.T.);
#4567=ORIENTED_EDGE('',*,*,#3285,.T.);
#4568=ORIENTED_EDGE('',*,*,#3280,.F.);
#4569=ORIENTED_EDGE('',*,*,#2904,.T.);
#4570=ORIENTED_EDGE('',*,*,#3286,.F.);
#4571=ORIENTED_EDGE('',*,*,#3287,.T.);
#4572=ORIENTED_EDGE('',*,*,#3288,.T.);
#4573=ORIENTED_EDGE('',*,*,#3284,.F.);
#4574=ORIENTED_EDGE('',*,*,#3289,.F.);
#4575=ORIENTED_EDGE('',*,*,#3262,.T.);
#4576=ORIENTED_EDGE('',*,*,#3279,.T.);
#4577=ORIENTED_EDGE('',*,*,#3290,.T.);
#4578=ORIENTED_EDGE('',*,*,#3287,.F.);
#4579=ORIENTED_EDGE('',*,*,#3004,.F.);
#4580=ORIENTED_EDGE('',*,*,#3282,.T.);
#4581=ORIENTED_EDGE('',*,*,#3291,.T.);
#4582=ORIENTED_EDGE('',*,*,#3277,.F.);
#4583=ORIENTED_EDGE('',*,*,#3274,.F.);
#4584=ORIENTED_EDGE('',*,*,#3291,.F.);
#4585=ORIENTED_EDGE('',*,*,#3281,.F.);
#4586=ORIENTED_EDGE('',*,*,#3285,.F.);
#4587=ORIENTED_EDGE('',*,*,#3288,.F.);
#4588=ORIENTED_EDGE('',*,*,#3290,.F.);
#4589=ORIENTED_EDGE('',*,*,#3278,.F.);
#4590=ORIENTED_EDGE('',*,*,#3292,.F.);
#4591=ORIENTED_EDGE('',*,*,#3293,.T.);
#4592=ORIENTED_EDGE('',*,*,#3294,.T.);
#4593=ORIENTED_EDGE('',*,*,#3295,.F.);
#4594=ORIENTED_EDGE('',*,*,#3296,.F.);
#4595=ORIENTED_EDGE('',*,*,#3297,.T.);
#4596=ORIENTED_EDGE('',*,*,#3298,.T.);
#4597=ORIENTED_EDGE('',*,*,#3293,.F.);
#4598=ORIENTED_EDGE('',*,*,#3299,.F.);
#4599=ORIENTED_EDGE('',*,*,#3300,.T.);
#4600=ORIENTED_EDGE('',*,*,#3301,.T.);
#4601=ORIENTED_EDGE('',*,*,#3297,.F.);
#4602=ORIENTED_EDGE('',*,*,#3302,.F.);
#4603=ORIENTED_EDGE('',*,*,#3303,.T.);
#4604=ORIENTED_EDGE('',*,*,#3304,.T.);
#4605=ORIENTED_EDGE('',*,*,#3300,.F.);
#4606=ORIENTED_EDGE('',*,*,#3305,.F.);
#4607=ORIENTED_EDGE('',*,*,#3306,.T.);
#4608=ORIENTED_EDGE('',*,*,#3307,.T.);
#4609=ORIENTED_EDGE('',*,*,#3303,.F.);
#4610=ORIENTED_EDGE('',*,*,#3308,.F.);
#4611=ORIENTED_EDGE('',*,*,#3309,.T.);
#4612=ORIENTED_EDGE('',*,*,#3310,.T.);
#4613=ORIENTED_EDGE('',*,*,#3306,.F.);
#4614=ORIENTED_EDGE('',*,*,#3311,.F.);
#4615=ORIENTED_EDGE('',*,*,#3312,.T.);
#4616=ORIENTED_EDGE('',*,*,#3313,.T.);
#4617=ORIENTED_EDGE('',*,*,#3309,.F.);
#4618=ORIENTED_EDGE('',*,*,#3314,.F.);
#4619=ORIENTED_EDGE('',*,*,#3295,.T.);
#4620=ORIENTED_EDGE('',*,*,#3315,.T.);
#4621=ORIENTED_EDGE('',*,*,#3312,.F.);
#4622=ORIENTED_EDGE('',*,*,#3316,.F.);
#4623=ORIENTED_EDGE('',*,*,#3317,.T.);
#4624=ORIENTED_EDGE('',*,*,#3318,.T.);
#4625=ORIENTED_EDGE('',*,*,#3319,.F.);
#4626=ORIENTED_EDGE('',*,*,#3320,.F.);
#4627=ORIENTED_EDGE('',*,*,#3321,.T.);
#4628=ORIENTED_EDGE('',*,*,#3322,.T.);
#4629=ORIENTED_EDGE('',*,*,#3317,.F.);
#4630=ORIENTED_EDGE('',*,*,#3323,.F.);
#4631=ORIENTED_EDGE('',*,*,#3324,.T.);
#4632=ORIENTED_EDGE('',*,*,#3325,.T.);
#4633=ORIENTED_EDGE('',*,*,#3321,.F.);
#4634=ORIENTED_EDGE('',*,*,#3326,.F.);
#4635=ORIENTED_EDGE('',*,*,#3327,.T.);
#4636=ORIENTED_EDGE('',*,*,#3328,.T.);
#4637=ORIENTED_EDGE('',*,*,#3324,.F.);
#4638=ORIENTED_EDGE('',*,*,#3329,.F.);
#4639=ORIENTED_EDGE('',*,*,#3330,.T.);
#4640=ORIENTED_EDGE('',*,*,#3331,.T.);
#4641=ORIENTED_EDGE('',*,*,#3327,.F.);
#4642=ORIENTED_EDGE('',*,*,#3332,.F.);
#4643=ORIENTED_EDGE('',*,*,#3333,.T.);
#4644=ORIENTED_EDGE('',*,*,#3334,.T.);
#4645=ORIENTED_EDGE('',*,*,#3330,.F.);
#4646=ORIENTED_EDGE('',*,*,#3335,.F.);
#4647=ORIENTED_EDGE('',*,*,#3336,.T.);
#4648=ORIENTED_EDGE('',*,*,#3337,.T.);
#4649=ORIENTED_EDGE('',*,*,#3333,.F.);
#4650=ORIENTED_EDGE('',*,*,#3338,.F.);
#4651=ORIENTED_EDGE('',*,*,#3339,.T.);
#4652=ORIENTED_EDGE('',*,*,#3340,.T.);
#4653=ORIENTED_EDGE('',*,*,#3336,.F.);
#4654=ORIENTED_EDGE('',*,*,#3341,.F.);
#4655=ORIENTED_EDGE('',*,*,#3342,.T.);
#4656=ORIENTED_EDGE('',*,*,#3343,.T.);
#4657=ORIENTED_EDGE('',*,*,#3339,.F.);
#4658=ORIENTED_EDGE('',*,*,#3344,.F.);
#4659=ORIENTED_EDGE('',*,*,#3345,.T.);
#4660=ORIENTED_EDGE('',*,*,#3346,.T.);
#4661=ORIENTED_EDGE('',*,*,#3342,.F.);
#4662=ORIENTED_EDGE('',*,*,#3347,.F.);
#4663=ORIENTED_EDGE('',*,*,#3348,.T.);
#4664=ORIENTED_EDGE('',*,*,#3349,.T.);
#4665=ORIENTED_EDGE('',*,*,#3345,.F.);
#4666=ORIENTED_EDGE('',*,*,#3350,.F.);
#4667=ORIENTED_EDGE('',*,*,#3319,.T.);
#4668=ORIENTED_EDGE('',*,*,#3351,.T.);
#4669=ORIENTED_EDGE('',*,*,#3348,.F.);
#4670=ORIENTED_EDGE('',*,*,#3351,.F.);
#4671=ORIENTED_EDGE('',*,*,#3318,.F.);
#4672=ORIENTED_EDGE('',*,*,#3322,.F.);
#4673=ORIENTED_EDGE('',*,*,#3325,.F.);
#4674=ORIENTED_EDGE('',*,*,#3328,.F.);
#4675=ORIENTED_EDGE('',*,*,#3331,.F.);
#4676=ORIENTED_EDGE('',*,*,#3334,.F.);
#4677=ORIENTED_EDGE('',*,*,#3337,.F.);
#4678=ORIENTED_EDGE('',*,*,#3340,.F.);
#4679=ORIENTED_EDGE('',*,*,#3343,.F.);
#4680=ORIENTED_EDGE('',*,*,#3346,.F.);
#4681=ORIENTED_EDGE('',*,*,#3349,.F.);
#4682=ORIENTED_EDGE('',*,*,#3315,.F.);
#4683=ORIENTED_EDGE('',*,*,#3294,.F.);
#4684=ORIENTED_EDGE('',*,*,#3298,.F.);
#4685=ORIENTED_EDGE('',*,*,#3301,.F.);
#4686=ORIENTED_EDGE('',*,*,#3304,.F.);
#4687=ORIENTED_EDGE('',*,*,#3307,.F.);
#4688=ORIENTED_EDGE('',*,*,#3310,.F.);
#4689=ORIENTED_EDGE('',*,*,#3313,.F.);
#4690=ORIENTED_EDGE('',*,*,#3352,.F.);
#4691=ORIENTED_EDGE('',*,*,#3353,.T.);
#4692=ORIENTED_EDGE('',*,*,#3354,.T.);
#4693=ORIENTED_EDGE('',*,*,#3355,.F.);
#4694=ORIENTED_EDGE('',*,*,#3356,.F.);
#4695=ORIENTED_EDGE('',*,*,#3357,.T.);
#4696=ORIENTED_EDGE('',*,*,#3358,.T.);
#4697=ORIENTED_EDGE('',*,*,#3353,.F.);
#4698=ORIENTED_EDGE('',*,*,#3359,.F.);
#4699=ORIENTED_EDGE('',*,*,#3360,.T.);
#4700=ORIENTED_EDGE('',*,*,#3361,.T.);
#4701=ORIENTED_EDGE('',*,*,#3357,.F.);
#4702=ORIENTED_EDGE('',*,*,#3362,.F.);
#4703=ORIENTED_EDGE('',*,*,#3363,.T.);
#4704=ORIENTED_EDGE('',*,*,#3364,.T.);
#4705=ORIENTED_EDGE('',*,*,#3360,.F.);
#4706=ORIENTED_EDGE('',*,*,#3365,.F.);
#4707=ORIENTED_EDGE('',*,*,#3366,.T.);
#4708=ORIENTED_EDGE('',*,*,#3367,.T.);
#4709=ORIENTED_EDGE('',*,*,#3363,.F.);
#4710=ORIENTED_EDGE('',*,*,#3368,.F.);
#4711=ORIENTED_EDGE('',*,*,#3369,.T.);
#4712=ORIENTED_EDGE('',*,*,#3370,.T.);
#4713=ORIENTED_EDGE('',*,*,#3366,.F.);
#4714=ORIENTED_EDGE('',*,*,#3371,.F.);
#4715=ORIENTED_EDGE('',*,*,#3372,.T.);
#4716=ORIENTED_EDGE('',*,*,#3373,.T.);
#4717=ORIENTED_EDGE('',*,*,#3369,.F.);
#4718=ORIENTED_EDGE('',*,*,#3374,.F.);
#4719=ORIENTED_EDGE('',*,*,#3355,.T.);
#4720=ORIENTED_EDGE('',*,*,#3375,.T.);
#4721=ORIENTED_EDGE('',*,*,#3372,.F.);
#4722=ORIENTED_EDGE('',*,*,#3376,.F.);
#4723=ORIENTED_EDGE('',*,*,#3377,.T.);
#4724=ORIENTED_EDGE('',*,*,#3378,.T.);
#4725=ORIENTED_EDGE('',*,*,#3379,.F.);
#4726=ORIENTED_EDGE('',*,*,#3380,.F.);
#4727=ORIENTED_EDGE('',*,*,#3381,.T.);
#4728=ORIENTED_EDGE('',*,*,#3382,.T.);
#4729=ORIENTED_EDGE('',*,*,#3377,.F.);
#4730=ORIENTED_EDGE('',*,*,#3383,.F.);
#4731=ORIENTED_EDGE('',*,*,#3384,.T.);
#4732=ORIENTED_EDGE('',*,*,#3385,.T.);
#4733=ORIENTED_EDGE('',*,*,#3381,.F.);
#4734=ORIENTED_EDGE('',*,*,#3386,.F.);
#4735=ORIENTED_EDGE('',*,*,#3387,.T.);
#4736=ORIENTED_EDGE('',*,*,#3388,.T.);
#4737=ORIENTED_EDGE('',*,*,#3384,.F.);
#4738=ORIENTED_EDGE('',*,*,#3389,.F.);
#4739=ORIENTED_EDGE('',*,*,#3390,.T.);
#4740=ORIENTED_EDGE('',*,*,#3391,.T.);
#4741=ORIENTED_EDGE('',*,*,#3387,.F.);
#4742=ORIENTED_EDGE('',*,*,#3392,.F.);
#4743=ORIENTED_EDGE('',*,*,#3393,.T.);
#4744=ORIENTED_EDGE('',*,*,#3394,.T.);
#4745=ORIENTED_EDGE('',*,*,#3390,.F.);
#4746=ORIENTED_EDGE('',*,*,#3395,.F.);
#4747=ORIENTED_EDGE('',*,*,#3396,.T.);
#4748=ORIENTED_EDGE('',*,*,#3397,.T.);
#4749=ORIENTED_EDGE('',*,*,#3393,.F.);
#4750=ORIENTED_EDGE('',*,*,#3398,.F.);
#4751=ORIENTED_EDGE('',*,*,#3399,.T.);
#4752=ORIENTED_EDGE('',*,*,#3400,.T.);
#4753=ORIENTED_EDGE('',*,*,#3396,.F.);
#4754=ORIENTED_EDGE('',*,*,#3401,.F.);
#4755=ORIENTED_EDGE('',*,*,#3402,.T.);
#4756=ORIENTED_EDGE('',*,*,#3403,.T.);
#4757=ORIENTED_EDGE('',*,*,#3399,.F.);
#4758=ORIENTED_EDGE('',*,*,#3404,.F.);
#4759=ORIENTED_EDGE('',*,*,#3405,.T.);
#4760=ORIENTED_EDGE('',*,*,#3406,.T.);
#4761=ORIENTED_EDGE('',*,*,#3402,.F.);
#4762=ORIENTED_EDGE('',*,*,#3407,.F.);
#4763=ORIENTED_EDGE('',*,*,#3408,.T.);
#4764=ORIENTED_EDGE('',*,*,#3409,.T.);
#4765=ORIENTED_EDGE('',*,*,#3405,.F.);
#4766=ORIENTED_EDGE('',*,*,#3410,.F.);
#4767=ORIENTED_EDGE('',*,*,#3379,.T.);
#4768=ORIENTED_EDGE('',*,*,#3411,.T.);
#4769=ORIENTED_EDGE('',*,*,#3408,.F.);
#4770=ORIENTED_EDGE('',*,*,#3411,.F.);
#4771=ORIENTED_EDGE('',*,*,#3378,.F.);
#4772=ORIENTED_EDGE('',*,*,#3382,.F.);
#4773=ORIENTED_EDGE('',*,*,#3385,.F.);
#4774=ORIENTED_EDGE('',*,*,#3388,.F.);
#4775=ORIENTED_EDGE('',*,*,#3391,.F.);
#4776=ORIENTED_EDGE('',*,*,#3394,.F.);
#4777=ORIENTED_EDGE('',*,*,#3397,.F.);
#4778=ORIENTED_EDGE('',*,*,#3400,.F.);
#4779=ORIENTED_EDGE('',*,*,#3403,.F.);
#4780=ORIENTED_EDGE('',*,*,#3406,.F.);
#4781=ORIENTED_EDGE('',*,*,#3409,.F.);
#4782=ORIENTED_EDGE('',*,*,#3375,.F.);
#4783=ORIENTED_EDGE('',*,*,#3354,.F.);
#4784=ORIENTED_EDGE('',*,*,#3358,.F.);
#4785=ORIENTED_EDGE('',*,*,#3361,.F.);
#4786=ORIENTED_EDGE('',*,*,#3364,.F.);
#4787=ORIENTED_EDGE('',*,*,#3367,.F.);
#4788=ORIENTED_EDGE('',*,*,#3370,.F.);
#4789=ORIENTED_EDGE('',*,*,#3373,.F.);
#4790=ORIENTED_EDGE('',*,*,#3412,.F.);
#4791=ORIENTED_EDGE('',*,*,#3413,.T.);
#4792=ORIENTED_EDGE('',*,*,#3414,.T.);
#4793=ORIENTED_EDGE('',*,*,#3415,.F.);
#4794=ORIENTED_EDGE('',*,*,#3416,.F.);
#4795=ORIENTED_EDGE('',*,*,#3417,.T.);
#4796=ORIENTED_EDGE('',*,*,#3418,.T.);
#4797=ORIENTED_EDGE('',*,*,#3413,.F.);
#4798=ORIENTED_EDGE('',*,*,#3419,.F.);
#4799=ORIENTED_EDGE('',*,*,#3420,.T.);
#4800=ORIENTED_EDGE('',*,*,#3421,.T.);
#4801=ORIENTED_EDGE('',*,*,#3417,.F.);
#4802=ORIENTED_EDGE('',*,*,#3422,.F.);
#4803=ORIENTED_EDGE('',*,*,#3423,.T.);
#4804=ORIENTED_EDGE('',*,*,#3424,.T.);
#4805=ORIENTED_EDGE('',*,*,#3420,.F.);
#4806=ORIENTED_EDGE('',*,*,#3425,.F.);
#4807=ORIENTED_EDGE('',*,*,#3426,.T.);
#4808=ORIENTED_EDGE('',*,*,#3427,.T.);
#4809=ORIENTED_EDGE('',*,*,#3423,.F.);
#4810=ORIENTED_EDGE('',*,*,#3428,.F.);
#4811=ORIENTED_EDGE('',*,*,#3429,.T.);
#4812=ORIENTED_EDGE('',*,*,#3430,.T.);
#4813=ORIENTED_EDGE('',*,*,#3426,.F.);
#4814=ORIENTED_EDGE('',*,*,#3431,.F.);
#4815=ORIENTED_EDGE('',*,*,#3432,.T.);
#4816=ORIENTED_EDGE('',*,*,#3433,.T.);
#4817=ORIENTED_EDGE('',*,*,#3429,.F.);
#4818=ORIENTED_EDGE('',*,*,#3434,.F.);
#4819=ORIENTED_EDGE('',*,*,#3435,.T.);
#4820=ORIENTED_EDGE('',*,*,#3436,.T.);
#4821=ORIENTED_EDGE('',*,*,#3432,.F.);
#4822=ORIENTED_EDGE('',*,*,#3437,.F.);
#4823=ORIENTED_EDGE('',*,*,#3438,.T.);
#4824=ORIENTED_EDGE('',*,*,#3439,.T.);
#4825=ORIENTED_EDGE('',*,*,#3435,.F.);
#4826=ORIENTED_EDGE('',*,*,#3440,.F.);
#4827=ORIENTED_EDGE('',*,*,#3441,.T.);
#4828=ORIENTED_EDGE('',*,*,#3442,.T.);
#4829=ORIENTED_EDGE('',*,*,#3438,.F.);
#4830=ORIENTED_EDGE('',*,*,#3443,.F.);
#4831=ORIENTED_EDGE('',*,*,#3444,.T.);
#4832=ORIENTED_EDGE('',*,*,#3445,.T.);
#4833=ORIENTED_EDGE('',*,*,#3441,.F.);
#4834=ORIENTED_EDGE('',*,*,#3446,.F.);
#4835=ORIENTED_EDGE('',*,*,#3447,.T.);
#4836=ORIENTED_EDGE('',*,*,#3448,.T.);
#4837=ORIENTED_EDGE('',*,*,#3444,.F.);
#4838=ORIENTED_EDGE('',*,*,#3449,.F.);
#4839=ORIENTED_EDGE('',*,*,#3450,.T.);
#4840=ORIENTED_EDGE('',*,*,#3451,.T.);
#4841=ORIENTED_EDGE('',*,*,#3447,.F.);
#4842=ORIENTED_EDGE('',*,*,#3452,.F.);
#4843=ORIENTED_EDGE('',*,*,#3453,.T.);
#4844=ORIENTED_EDGE('',*,*,#3454,.T.);
#4845=ORIENTED_EDGE('',*,*,#3450,.F.);
#4846=ORIENTED_EDGE('',*,*,#3455,.F.);
#4847=ORIENTED_EDGE('',*,*,#3456,.T.);
#4848=ORIENTED_EDGE('',*,*,#3457,.T.);
#4849=ORIENTED_EDGE('',*,*,#3453,.F.);
#4850=ORIENTED_EDGE('',*,*,#3458,.F.);
#4851=ORIENTED_EDGE('',*,*,#3459,.T.);
#4852=ORIENTED_EDGE('',*,*,#3460,.T.);
#4853=ORIENTED_EDGE('',*,*,#3456,.F.);
#4854=ORIENTED_EDGE('',*,*,#3461,.F.);
#4855=ORIENTED_EDGE('',*,*,#3462,.T.);
#4856=ORIENTED_EDGE('',*,*,#3463,.T.);
#4857=ORIENTED_EDGE('',*,*,#3459,.F.);
#4858=ORIENTED_EDGE('',*,*,#3464,.F.);
#4859=ORIENTED_EDGE('',*,*,#3465,.T.);
#4860=ORIENTED_EDGE('',*,*,#3466,.T.);
#4861=ORIENTED_EDGE('',*,*,#3462,.F.);
#4862=ORIENTED_EDGE('',*,*,#3467,.F.);
#4863=ORIENTED_EDGE('',*,*,#3468,.T.);
#4864=ORIENTED_EDGE('',*,*,#3469,.T.);
#4865=ORIENTED_EDGE('',*,*,#3465,.F.);
#4866=ORIENTED_EDGE('',*,*,#3470,.F.);
#4867=ORIENTED_EDGE('',*,*,#3471,.T.);
#4868=ORIENTED_EDGE('',*,*,#3472,.T.);
#4869=ORIENTED_EDGE('',*,*,#3468,.F.);
#4870=ORIENTED_EDGE('',*,*,#3473,.F.);
#4871=ORIENTED_EDGE('',*,*,#3474,.T.);
#4872=ORIENTED_EDGE('',*,*,#3475,.T.);
#4873=ORIENTED_EDGE('',*,*,#3471,.F.);
#4874=ORIENTED_EDGE('',*,*,#3476,.F.);
#4875=ORIENTED_EDGE('',*,*,#3415,.T.);
#4876=ORIENTED_EDGE('',*,*,#3477,.T.);
#4877=ORIENTED_EDGE('',*,*,#3474,.F.);
#4878=ORIENTED_EDGE('',*,*,#3477,.F.);
#4879=ORIENTED_EDGE('',*,*,#3414,.F.);
#4880=ORIENTED_EDGE('',*,*,#3418,.F.);
#4881=ORIENTED_EDGE('',*,*,#3421,.F.);
#4882=ORIENTED_EDGE('',*,*,#3424,.F.);
#4883=ORIENTED_EDGE('',*,*,#3427,.F.);
#4884=ORIENTED_EDGE('',*,*,#3430,.F.);
#4885=ORIENTED_EDGE('',*,*,#3433,.F.);
#4886=ORIENTED_EDGE('',*,*,#3436,.F.);
#4887=ORIENTED_EDGE('',*,*,#3439,.F.);
#4888=ORIENTED_EDGE('',*,*,#3442,.F.);
#4889=ORIENTED_EDGE('',*,*,#3445,.F.);
#4890=ORIENTED_EDGE('',*,*,#3448,.F.);
#4891=ORIENTED_EDGE('',*,*,#3451,.F.);
#4892=ORIENTED_EDGE('',*,*,#3454,.F.);
#4893=ORIENTED_EDGE('',*,*,#3457,.F.);
#4894=ORIENTED_EDGE('',*,*,#3460,.F.);
#4895=ORIENTED_EDGE('',*,*,#3463,.F.);
#4896=ORIENTED_EDGE('',*,*,#3466,.F.);
#4897=ORIENTED_EDGE('',*,*,#3469,.F.);
#4898=ORIENTED_EDGE('',*,*,#3472,.F.);
#4899=ORIENTED_EDGE('',*,*,#3475,.F.);
#4900=ORIENTED_EDGE('',*,*,#3478,.F.);
#4901=ORIENTED_EDGE('',*,*,#3479,.T.);
#4902=ORIENTED_EDGE('',*,*,#3480,.T.);
#4903=ORIENTED_EDGE('',*,*,#3481,.F.);
#4904=ORIENTED_EDGE('',*,*,#3482,.F.);
#4905=ORIENTED_EDGE('',*,*,#3483,.T.);
#4906=ORIENTED_EDGE('',*,*,#3484,.T.);
#4907=ORIENTED_EDGE('',*,*,#3479,.F.);
#4908=ORIENTED_EDGE('',*,*,#3485,.F.);
#4909=ORIENTED_EDGE('',*,*,#3486,.T.);
#4910=ORIENTED_EDGE('',*,*,#3487,.T.);
#4911=ORIENTED_EDGE('',*,*,#3483,.F.);
#4912=ORIENTED_EDGE('',*,*,#3488,.F.);
#4913=ORIENTED_EDGE('',*,*,#3489,.T.);
#4914=ORIENTED_EDGE('',*,*,#3490,.T.);
#4915=ORIENTED_EDGE('',*,*,#3486,.F.);
#4916=ORIENTED_EDGE('',*,*,#3491,.F.);
#4917=ORIENTED_EDGE('',*,*,#3492,.T.);
#4918=ORIENTED_EDGE('',*,*,#3493,.T.);
#4919=ORIENTED_EDGE('',*,*,#3489,.F.);
#4920=ORIENTED_EDGE('',*,*,#3494,.F.);
#4921=ORIENTED_EDGE('',*,*,#3495,.T.);
#4922=ORIENTED_EDGE('',*,*,#3496,.T.);
#4923=ORIENTED_EDGE('',*,*,#3492,.F.);
#4924=ORIENTED_EDGE('',*,*,#3497,.F.);
#4925=ORIENTED_EDGE('',*,*,#3498,.T.);
#4926=ORIENTED_EDGE('',*,*,#3499,.T.);
#4927=ORIENTED_EDGE('',*,*,#3495,.F.);
#4928=ORIENTED_EDGE('',*,*,#3500,.F.);
#4929=ORIENTED_EDGE('',*,*,#3501,.T.);
#4930=ORIENTED_EDGE('',*,*,#3502,.T.);
#4931=ORIENTED_EDGE('',*,*,#3498,.F.);
#4932=ORIENTED_EDGE('',*,*,#3503,.F.);
#4933=ORIENTED_EDGE('',*,*,#3504,.T.);
#4934=ORIENTED_EDGE('',*,*,#3505,.T.);
#4935=ORIENTED_EDGE('',*,*,#3501,.F.);
#4936=ORIENTED_EDGE('',*,*,#3506,.F.);
#4937=ORIENTED_EDGE('',*,*,#3507,.T.);
#4938=ORIENTED_EDGE('',*,*,#3508,.T.);
#4939=ORIENTED_EDGE('',*,*,#3504,.F.);
#4940=ORIENTED_EDGE('',*,*,#3509,.F.);
#4941=ORIENTED_EDGE('',*,*,#3510,.T.);
#4942=ORIENTED_EDGE('',*,*,#3511,.T.);
#4943=ORIENTED_EDGE('',*,*,#3507,.F.);
#4944=ORIENTED_EDGE('',*,*,#3512,.F.);
#4945=ORIENTED_EDGE('',*,*,#3481,.T.);
#4946=ORIENTED_EDGE('',*,*,#3513,.T.);
#4947=ORIENTED_EDGE('',*,*,#3510,.F.);
#4948=ORIENTED_EDGE('',*,*,#3513,.F.);
#4949=ORIENTED_EDGE('',*,*,#3480,.F.);
#4950=ORIENTED_EDGE('',*,*,#3484,.F.);
#4951=ORIENTED_EDGE('',*,*,#3487,.F.);
#4952=ORIENTED_EDGE('',*,*,#3490,.F.);
#4953=ORIENTED_EDGE('',*,*,#3493,.F.);
#4954=ORIENTED_EDGE('',*,*,#3496,.F.);
#4955=ORIENTED_EDGE('',*,*,#3499,.F.);
#4956=ORIENTED_EDGE('',*,*,#3502,.F.);
#4957=ORIENTED_EDGE('',*,*,#3505,.F.);
#4958=ORIENTED_EDGE('',*,*,#3508,.F.);
#4959=ORIENTED_EDGE('',*,*,#3511,.F.);
#4960=ORIENTED_EDGE('',*,*,#3514,.T.);
#4961=ORIENTED_EDGE('',*,*,#3515,.T.);
#4962=ORIENTED_EDGE('',*,*,#3516,.T.);
#4963=ORIENTED_EDGE('',*,*,#3517,.T.);
#4964=ORIENTED_EDGE('',*,*,#2701,.T.);
#4965=ORIENTED_EDGE('',*,*,#2965,.T.);
#4966=ORIENTED_EDGE('',*,*,#3107,.T.);
#4967=ORIENTED_EDGE('',*,*,#3104,.T.);
#4968=ORIENTED_EDGE('',*,*,#3101,.T.);
#4969=ORIENTED_EDGE('',*,*,#3098,.T.);
#4970=ORIENTED_EDGE('',*,*,#3094,.T.);
#4971=ORIENTED_EDGE('',*,*,#3124,.T.);
#4972=ORIENTED_EDGE('',*,*,#3121,.T.);
#4973=ORIENTED_EDGE('',*,*,#3118,.T.);
#4974=ORIENTED_EDGE('',*,*,#2714,.T.);
#4975=ORIENTED_EDGE('',*,*,#2711,.T.);
#4976=ORIENTED_EDGE('',*,*,#2708,.T.);
#4977=ORIENTED_EDGE('',*,*,#2705,.T.);
#4978=ORIENTED_EDGE('',*,*,#2735,.T.);
#4979=ORIENTED_EDGE('',*,*,#2970,.T.);
#4980=ORIENTED_EDGE('',*,*,#3239,.T.);
#4981=ORIENTED_EDGE('',*,*,#3236,.T.);
#4982=ORIENTED_EDGE('',*,*,#3233,.T.);
#4983=ORIENTED_EDGE('',*,*,#3230,.T.);
#4984=ORIENTED_EDGE('',*,*,#3226,.T.);
#4985=ORIENTED_EDGE('',*,*,#3256,.T.);
#4986=ORIENTED_EDGE('',*,*,#3253,.T.);
#4987=ORIENTED_EDGE('',*,*,#3250,.T.);
#4988=ORIENTED_EDGE('',*,*,#2748,.T.);
#4989=ORIENTED_EDGE('',*,*,#2745,.T.);
#4990=ORIENTED_EDGE('',*,*,#2742,.T.);
#4991=ORIENTED_EDGE('',*,*,#2739,.T.);
#4992=ORIENTED_EDGE('',*,*,#2769,.T.);
#4993=ORIENTED_EDGE('',*,*,#2975,.T.);
#4994=ORIENTED_EDGE('',*,*,#3206,.T.);
#4995=ORIENTED_EDGE('',*,*,#3203,.T.);
#4996=ORIENTED_EDGE('',*,*,#3200,.T.);
#4997=ORIENTED_EDGE('',*,*,#3197,.T.);
#4998=ORIENTED_EDGE('',*,*,#3193,.T.);
#4999=ORIENTED_EDGE('',*,*,#3223,.T.);
#5000=ORIENTED_EDGE('',*,*,#3220,.T.);
#5001=ORIENTED_EDGE('',*,*,#3217,.T.);
#5002=ORIENTED_EDGE('',*,*,#2782,.T.);
#5003=ORIENTED_EDGE('',*,*,#2779,.T.);
#5004=ORIENTED_EDGE('',*,*,#2776,.T.);
#5005=ORIENTED_EDGE('',*,*,#2773,.T.);
#5006=ORIENTED_EDGE('',*,*,#2803,.T.);
#5007=ORIENTED_EDGE('',*,*,#2980,.T.);
#5008=ORIENTED_EDGE('',*,*,#3074,.T.);
#5009=ORIENTED_EDGE('',*,*,#3071,.T.);
#5010=ORIENTED_EDGE('',*,*,#3068,.T.);
#5011=ORIENTED_EDGE('',*,*,#3065,.T.);
#5012=ORIENTED_EDGE('',*,*,#3061,.T.);
#5013=ORIENTED_EDGE('',*,*,#3091,.T.);
#5014=ORIENTED_EDGE('',*,*,#3088,.T.);
#5015=ORIENTED_EDGE('',*,*,#3085,.T.);
#5016=ORIENTED_EDGE('',*,*,#2816,.T.);
#5017=ORIENTED_EDGE('',*,*,#2813,.T.);
#5018=ORIENTED_EDGE('',*,*,#2810,.T.);
#5019=ORIENTED_EDGE('',*,*,#2807,.T.);
#5020=ORIENTED_EDGE('',*,*,#2837,.T.);
#5021=ORIENTED_EDGE('',*,*,#2985,.T.);
#5022=ORIENTED_EDGE('',*,*,#3140,.T.);
#5023=ORIENTED_EDGE('',*,*,#3137,.T.);
#5024=ORIENTED_EDGE('',*,*,#3134,.T.);
#5025=ORIENTED_EDGE('',*,*,#3131,.T.);
#5026=ORIENTED_EDGE('',*,*,#3127,.T.);
#5027=ORIENTED_EDGE('',*,*,#3157,.T.);
#5028=ORIENTED_EDGE('',*,*,#3154,.T.);
#5029=ORIENTED_EDGE('',*,*,#3151,.T.);
#5030=ORIENTED_EDGE('',*,*,#2850,.T.);
#5031=ORIENTED_EDGE('',*,*,#2847,.T.);
#5032=ORIENTED_EDGE('',*,*,#2844,.T.);
#5033=ORIENTED_EDGE('',*,*,#2841,.T.);
#5034=ORIENTED_EDGE('',*,*,#2871,.T.);
#5035=ORIENTED_EDGE('',*,*,#2990,.T.);
#5036=ORIENTED_EDGE('',*,*,#3272,.T.);
#5037=ORIENTED_EDGE('',*,*,#3269,.T.);
#5038=ORIENTED_EDGE('',*,*,#3266,.T.);
#5039=ORIENTED_EDGE('',*,*,#3263,.T.);
#5040=ORIENTED_EDGE('',*,*,#3259,.T.);
#5041=ORIENTED_EDGE('',*,*,#3289,.T.);
#5042=ORIENTED_EDGE('',*,*,#3286,.T.);
#5043=ORIENTED_EDGE('',*,*,#3283,.T.);
#5044=ORIENTED_EDGE('',*,*,#2884,.T.);
#5045=ORIENTED_EDGE('',*,*,#2881,.T.);
#5046=ORIENTED_EDGE('',*,*,#2878,.T.);
#5047=ORIENTED_EDGE('',*,*,#2875,.T.);
#5048=ORIENTED_EDGE('',*,*,#2905,.T.);
#5049=ORIENTED_EDGE('',*,*,#2995,.T.);
#5050=ORIENTED_EDGE('',*,*,#3173,.T.);
#5051=ORIENTED_EDGE('',*,*,#3170,.T.);
#5052=ORIENTED_EDGE('',*,*,#3167,.T.);
#5053=ORIENTED_EDGE('',*,*,#3164,.T.);
#5054=ORIENTED_EDGE('',*,*,#3160,.T.);
#5055=ORIENTED_EDGE('',*,*,#3190,.T.);
#5056=ORIENTED_EDGE('',*,*,#3187,.T.);
#5057=ORIENTED_EDGE('',*,*,#3184,.T.);
#5058=ORIENTED_EDGE('',*,*,#2918,.T.);
#5059=ORIENTED_EDGE('',*,*,#2915,.T.);
#5060=ORIENTED_EDGE('',*,*,#2912,.T.);
#5061=ORIENTED_EDGE('',*,*,#2909,.T.);
#5062=ORIENTED_EDGE('',*,*,#2939,.T.);
#5063=ORIENTED_EDGE('',*,*,#2999,.T.);
#5064=ORIENTED_EDGE('',*,*,#2996,.T.);
#5065=ORIENTED_EDGE('',*,*,#2956,.T.);
#5066=ORIENTED_EDGE('',*,*,#2953,.T.);
#5067=ORIENTED_EDGE('',*,*,#2949,.T.);
#5068=ORIENTED_EDGE('',*,*,#3047,.T.);
#5069=ORIENTED_EDGE('',*,*,#3059,.T.);
#5070=ORIENTED_EDGE('',*,*,#3040,.T.);
#5071=ORIENTED_EDGE('',*,*,#3037,.T.);
#5072=ORIENTED_EDGE('',*,*,#3034,.T.);
#5073=ORIENTED_EDGE('',*,*,#3031,.T.);
#5074=ORIENTED_EDGE('',*,*,#3028,.T.);
#5075=ORIENTED_EDGE('',*,*,#3025,.T.);
#5076=ORIENTED_EDGE('',*,*,#3021,.T.);
#5077=ORIENTED_EDGE('',*,*,#3057,.T.);
#5078=ORIENTED_EDGE('',*,*,#3054,.T.);
#5079=ORIENTED_EDGE('',*,*,#3051,.T.);
#5080=ORIENTED_EDGE('',*,*,#2946,.T.);
#5081=ORIENTED_EDGE('',*,*,#2943,.T.);
#5082=ORIENTED_EDGE('',*,*,#3316,.T.);
#5083=ORIENTED_EDGE('',*,*,#3350,.T.);
#5084=ORIENTED_EDGE('',*,*,#3347,.T.);
#5085=ORIENTED_EDGE('',*,*,#3344,.T.);
#5086=ORIENTED_EDGE('',*,*,#3341,.T.);
#5087=ORIENTED_EDGE('',*,*,#3338,.T.);
#5088=ORIENTED_EDGE('',*,*,#3335,.T.);
#5089=ORIENTED_EDGE('',*,*,#3332,.T.);
#5090=ORIENTED_EDGE('',*,*,#3329,.T.);
#5091=ORIENTED_EDGE('',*,*,#3326,.T.);
#5092=ORIENTED_EDGE('',*,*,#3323,.T.);
#5093=ORIENTED_EDGE('',*,*,#3320,.T.);
#5094=ORIENTED_EDGE('',*,*,#3376,.T.);
#5095=ORIENTED_EDGE('',*,*,#3410,.T.);
#5096=ORIENTED_EDGE('',*,*,#3407,.T.);
#5097=ORIENTED_EDGE('',*,*,#3404,.T.);
#5098=ORIENTED_EDGE('',*,*,#3401,.T.);
#5099=ORIENTED_EDGE('',*,*,#3398,.T.);
#5100=ORIENTED_EDGE('',*,*,#3395,.T.);
#5101=ORIENTED_EDGE('',*,*,#3392,.T.);
#5102=ORIENTED_EDGE('',*,*,#3389,.T.);
#5103=ORIENTED_EDGE('',*,*,#3386,.T.);
#5104=ORIENTED_EDGE('',*,*,#3383,.T.);
#5105=ORIENTED_EDGE('',*,*,#3380,.T.);
#5106=ORIENTED_EDGE('',*,*,#3412,.T.);
#5107=ORIENTED_EDGE('',*,*,#3476,.T.);
#5108=ORIENTED_EDGE('',*,*,#3473,.T.);
#5109=ORIENTED_EDGE('',*,*,#3470,.T.);
#5110=ORIENTED_EDGE('',*,*,#3467,.T.);
#5111=ORIENTED_EDGE('',*,*,#3464,.T.);
#5112=ORIENTED_EDGE('',*,*,#3461,.T.);
#5113=ORIENTED_EDGE('',*,*,#3458,.T.);
#5114=ORIENTED_EDGE('',*,*,#3455,.T.);
#5115=ORIENTED_EDGE('',*,*,#3452,.T.);
#5116=ORIENTED_EDGE('',*,*,#3449,.T.);
#5117=ORIENTED_EDGE('',*,*,#3446,.T.);
#5118=ORIENTED_EDGE('',*,*,#3443,.T.);
#5119=ORIENTED_EDGE('',*,*,#3440,.T.);
#5120=ORIENTED_EDGE('',*,*,#3437,.T.);
#5121=ORIENTED_EDGE('',*,*,#3434,.T.);
#5122=ORIENTED_EDGE('',*,*,#3431,.T.);
#5123=ORIENTED_EDGE('',*,*,#3428,.T.);
#5124=ORIENTED_EDGE('',*,*,#3425,.T.);
#5125=ORIENTED_EDGE('',*,*,#3422,.T.);
#5126=ORIENTED_EDGE('',*,*,#3419,.T.);
#5127=ORIENTED_EDGE('',*,*,#3416,.T.);
#5128=ORIENTED_EDGE('',*,*,#3478,.T.);
#5129=ORIENTED_EDGE('',*,*,#3512,.T.);
#5130=ORIENTED_EDGE('',*,*,#3509,.T.);
#5131=ORIENTED_EDGE('',*,*,#3506,.T.);
#5132=ORIENTED_EDGE('',*,*,#3503,.T.);
#5133=ORIENTED_EDGE('',*,*,#3500,.T.);
#5134=ORIENTED_EDGE('',*,*,#3497,.T.);
#5135=ORIENTED_EDGE('',*,*,#3494,.T.);
#5136=ORIENTED_EDGE('',*,*,#3491,.T.);
#5137=ORIENTED_EDGE('',*,*,#3488,.T.);
#5138=ORIENTED_EDGE('',*,*,#3485,.T.);
#5139=ORIENTED_EDGE('',*,*,#3482,.T.);
#5140=ORIENTED_EDGE('',*,*,#3352,.T.);
#5141=ORIENTED_EDGE('',*,*,#3374,.T.);
#5142=ORIENTED_EDGE('',*,*,#3371,.T.);
#5143=ORIENTED_EDGE('',*,*,#3368,.T.);
#5144=ORIENTED_EDGE('',*,*,#3365,.T.);
#5145=ORIENTED_EDGE('',*,*,#3362,.T.);
#5146=ORIENTED_EDGE('',*,*,#3359,.T.);
#5147=ORIENTED_EDGE('',*,*,#3356,.T.);
#5148=ORIENTED_EDGE('',*,*,#3518,.T.);
#5149=ORIENTED_EDGE('',*,*,#3519,.T.);
#5150=ORIENTED_EDGE('',*,*,#3517,.F.);
#5151=ORIENTED_EDGE('',*,*,#3520,.F.);
#5152=ORIENTED_EDGE('',*,*,#3521,.T.);
#5153=ORIENTED_EDGE('',*,*,#3520,.T.);
#5154=ORIENTED_EDGE('',*,*,#3516,.F.);
#5155=ORIENTED_EDGE('',*,*,#3522,.F.);
#5156=ORIENTED_EDGE('',*,*,#3523,.T.);
#5157=ORIENTED_EDGE('',*,*,#3522,.T.);
#5158=ORIENTED_EDGE('',*,*,#3515,.F.);
#5159=ORIENTED_EDGE('',*,*,#3524,.F.);
#5160=ORIENTED_EDGE('',*,*,#3525,.T.);
#5161=ORIENTED_EDGE('',*,*,#3524,.T.);
#5162=ORIENTED_EDGE('',*,*,#3514,.F.);
#5163=ORIENTED_EDGE('',*,*,#3519,.F.);
#5164=ORIENTED_EDGE('',*,*,#3292,.T.);
#5165=ORIENTED_EDGE('',*,*,#3314,.T.);
#5166=ORIENTED_EDGE('',*,*,#3311,.T.);
#5167=ORIENTED_EDGE('',*,*,#3308,.T.);
#5168=ORIENTED_EDGE('',*,*,#3305,.T.);
#5169=ORIENTED_EDGE('',*,*,#3302,.T.);
#5170=ORIENTED_EDGE('',*,*,#3299,.T.);
#5171=ORIENTED_EDGE('',*,*,#3296,.T.);
#5172=ORIENTED_EDGE('',*,*,#3525,.F.);
#5173=ORIENTED_EDGE('',*,*,#3518,.F.);
#5174=ORIENTED_EDGE('',*,*,#3521,.F.);
#5175=ORIENTED_EDGE('',*,*,#3523,.F.);
#5176=PLANE('',#5658);
#5177=PLANE('',#5662);
#5178=PLANE('',#5666);
#5179=PLANE('',#5667);
#5180=PLANE('',#5671);
#5181=PLANE('',#5675);
#5182=PLANE('',#5676);
#5183=PLANE('',#5677);
#5184=PLANE('',#5681);
#5185=PLANE('',#5685);
#5186=PLANE('',#5686);
#5187=PLANE('',#5690);
#5188=PLANE('',#5694);
#5189=PLANE('',#5695);
#5190=PLANE('',#5696);
#5191=PLANE('',#5700);
#5192=PLANE('',#5704);
#5193=PLANE('',#5705);
#5194=PLANE('',#5709);
#5195=PLANE('',#5713);
#5196=PLANE('',#5714);
#5197=PLANE('',#5715);
#5198=PLANE('',#5719);
#5199=PLANE('',#5723);
#5200=PLANE('',#5724);
#5201=PLANE('',#5728);
#5202=PLANE('',#5732);
#5203=PLANE('',#5733);
#5204=PLANE('',#5734);
#5205=PLANE('',#5738);
#5206=PLANE('',#5742);
#5207=PLANE('',#5743);
#5208=PLANE('',#5747);
#5209=PLANE('',#5751);
#5210=PLANE('',#5752);
#5211=PLANE('',#5753);
#5212=PLANE('',#5757);
#5213=PLANE('',#5761);
#5214=PLANE('',#5762);
#5215=PLANE('',#5766);
#5216=PLANE('',#5770);
#5217=PLANE('',#5771);
#5218=PLANE('',#5772);
#5219=PLANE('',#5776);
#5220=PLANE('',#5780);
#5221=PLANE('',#5781);
#5222=PLANE('',#5785);
#5223=PLANE('',#5789);
#5224=PLANE('',#5790);
#5225=PLANE('',#5791);
#5226=PLANE('',#5795);
#5227=PLANE('',#5796);
#5228=PLANE('',#5800);
#5229=PLANE('',#5801);
#5230=PLANE('',#5803);
#5231=PLANE('',#5804);
#5232=PLANE('',#5805);
#5233=PLANE('',#5806);
#5234=PLANE('',#5807);
#5235=PLANE('',#5808);
#5236=PLANE('',#5809);
#5237=PLANE('',#5814);
#5238=PLANE('',#5817);
#5239=PLANE('',#5820);
#5240=PLANE('',#5823);
#5241=PLANE('',#5826);
#5242=PLANE('',#5829);
#5243=PLANE('',#5832);
#5244=PLANE('',#5835);
#5245=PLANE('',#5836);
#5246=PLANE('',#5837);
#5247=PLANE('',#5841);
#5248=PLANE('',#5845);
#5249=PLANE('',#5849);
#5250=PLANE('',#5850);
#5251=PLANE('',#5854);
#5252=PLANE('',#5858);
#5253=PLANE('',#5859);
#5254=PLANE('',#5860);
#5255=PLANE('',#5861);
#5256=PLANE('',#5862);
#5257=PLANE('',#5866);
#5258=PLANE('',#5872);
#5259=PLANE('',#5873);
#5260=PLANE('',#5876);
#5261=PLANE('',#5880);
#5262=PLANE('',#5881);
#5263=PLANE('',#5882);
#5264=PLANE('',#5883);
#5265=PLANE('',#5884);
#5266=PLANE('',#5888);
#5267=PLANE('',#5894);
#5268=PLANE('',#5895);
#5269=PLANE('',#5898);
#5270=PLANE('',#5902);
#5271=PLANE('',#5903);
#5272=PLANE('',#5904);
#5273=PLANE('',#5905);
#5274=PLANE('',#5906);
#5275=PLANE('',#5910);
#5276=PLANE('',#5916);
#5277=PLANE('',#5917);
#5278=PLANE('',#5920);
#5279=PLANE('',#5924);
#5280=PLANE('',#5925);
#5281=PLANE('',#5926);
#5282=PLANE('',#5927);
#5283=PLANE('',#5928);
#5284=PLANE('',#5932);
#5285=PLANE('',#5938);
#5286=PLANE('',#5939);
#5287=PLANE('',#5942);
#5288=PLANE('',#5946);
#5289=PLANE('',#5947);
#5290=PLANE('',#5948);
#5291=PLANE('',#5949);
#5292=PLANE('',#5950);
#5293=PLANE('',#5954);
#5294=PLANE('',#5960);
#5295=PLANE('',#5961);
#5296=PLANE('',#5964);
#5297=PLANE('',#5968);
#5298=PLANE('',#5969);
#5299=PLANE('',#5970);
#5300=PLANE('',#5971);
#5301=PLANE('',#5972);
#5302=PLANE('',#5976);
#5303=PLANE('',#5982);
#5304=PLANE('',#5983);
#5305=PLANE('',#5986);
#5306=PLANE('',#5990);
#5307=PLANE('',#5991);
#5308=PLANE('',#5992);
#5309=PLANE('',#5993);
#5310=PLANE('',#5994);
#5311=PLANE('',#5998);
#5312=PLANE('',#6004);
#5313=PLANE('',#6005);
#5314=PLANE('',#6008);
#5315=PLANE('',#6012);
#5316=PLANE('',#6013);
#5317=PLANE('',#6014);
#5318=PLANE('',#6015);
#5319=PLANE('',#6016);
#5320=PLANE('',#6017);
#5321=PLANE('',#6018);
#5322=PLANE('',#6019);
#5323=PLANE('',#6020);
#5324=PLANE('',#6021);
#5325=PLANE('',#6022);
#5326=PLANE('',#6023);
#5327=PLANE('',#6024);
#5328=PLANE('',#6025);
#5329=PLANE('',#6026);
#5330=PLANE('',#6027);
#5331=PLANE('',#6028);
#5332=PLANE('',#6029);
#5333=PLANE('',#6030);
#5334=PLANE('',#6031);
#5335=PLANE('',#6032);
#5336=PLANE('',#6033);
#5337=PLANE('',#6034);
#5338=PLANE('',#6035);
#5339=PLANE('',#6036);
#5340=PLANE('',#6037);
#5341=PLANE('',#6038);
#5342=PLANE('',#6039);
#5343=PLANE('',#6040);
#5344=PLANE('',#6041);
#5345=ADVANCED_FACE('',(#421),#5176,.F.);
#5346=ADVANCED_FACE('',(#422),#350,.F.);
#5347=ADVANCED_FACE('',(#423),#5177,.F.);
#5348=ADVANCED_FACE('',(#424),#351,.F.);
#5349=ADVANCED_FACE('',(#425),#5178,.F.);
#5350=ADVANCED_FACE('',(#426),#5179,.F.);
#5351=ADVANCED_FACE('',(#427),#352,.T.);
#5352=ADVANCED_FACE('',(#428),#5180,.F.);
#5353=ADVANCED_FACE('',(#429),#353,.T.);
#5354=ADVANCED_FACE('',(#430),#5181,.F.);
#5355=ADVANCED_FACE('',(#431),#5182,.T.);
#5356=ADVANCED_FACE('',(#432),#5183,.F.);
#5357=ADVANCED_FACE('',(#433),#354,.F.);
#5358=ADVANCED_FACE('',(#434),#5184,.F.);
#5359=ADVANCED_FACE('',(#435),#355,.F.);
#5360=ADVANCED_FACE('',(#436),#5185,.F.);
#5361=ADVANCED_FACE('',(#437),#5186,.F.);
#5362=ADVANCED_FACE('',(#438),#356,.T.);
#5363=ADVANCED_FACE('',(#439),#5187,.F.);
#5364=ADVANCED_FACE('',(#440),#357,.T.);
#5365=ADVANCED_FACE('',(#441),#5188,.F.);
#5366=ADVANCED_FACE('',(#442),#5189,.T.);
#5367=ADVANCED_FACE('',(#443),#5190,.F.);
#5368=ADVANCED_FACE('',(#444),#358,.F.);
#5369=ADVANCED_FACE('',(#445),#5191,.F.);
#5370=ADVANCED_FACE('',(#446),#359,.F.);
#5371=ADVANCED_FACE('',(#447),#5192,.F.);
#5372=ADVANCED_FACE('',(#448),#5193,.F.);
#5373=ADVANCED_FACE('',(#449),#360,.T.);
#5374=ADVANCED_FACE('',(#450),#5194,.F.);
#5375=ADVANCED_FACE('',(#451),#361,.T.);
#5376=ADVANCED_FACE('',(#452),#5195,.F.);
#5377=ADVANCED_FACE('',(#453),#5196,.T.);
#5378=ADVANCED_FACE('',(#454),#5197,.F.);
#5379=ADVANCED_FACE('',(#455),#362,.F.);
#5380=ADVANCED_FACE('',(#456),#5198,.F.);
#5381=ADVANCED_FACE('',(#457),#363,.F.);
#5382=ADVANCED_FACE('',(#458),#5199,.F.);
#5383=ADVANCED_FACE('',(#459),#5200,.F.);
#5384=ADVANCED_FACE('',(#460),#364,.T.);
#5385=ADVANCED_FACE('',(#461),#5201,.F.);
#5386=ADVANCED_FACE('',(#462),#365,.T.);
#5387=ADVANCED_FACE('',(#463),#5202,.F.);
#5388=ADVANCED_FACE('',(#464),#5203,.T.);
#5389=ADVANCED_FACE('',(#465),#5204,.F.);
#5390=ADVANCED_FACE('',(#466),#366,.F.);
#5391=ADVANCED_FACE('',(#467),#5205,.F.);
#5392=ADVANCED_FACE('',(#468),#367,.F.);
#5393=ADVANCED_FACE('',(#469),#5206,.F.);
#5394=ADVANCED_FACE('',(#470),#5207,.F.);
#5395=ADVANCED_FACE('',(#471),#368,.T.);
#5396=ADVANCED_FACE('',(#472),#5208,.F.);
#5397=ADVANCED_FACE('',(#473),#369,.T.);
#5398=ADVANCED_FACE('',(#474),#5209,.F.);
#5399=ADVANCED_FACE('',(#475),#5210,.T.);
#5400=ADVANCED_FACE('',(#476),#5211,.F.);
#5401=ADVANCED_FACE('',(#477),#370,.F.);
#5402=ADVANCED_FACE('',(#478),#5212,.F.);
#5403=ADVANCED_FACE('',(#479),#371,.F.);
#5404=ADVANCED_FACE('',(#480),#5213,.F.);
#5405=ADVANCED_FACE('',(#481),#5214,.F.);
#5406=ADVANCED_FACE('',(#482),#372,.T.);
#5407=ADVANCED_FACE('',(#483),#5215,.F.);
#5408=ADVANCED_FACE('',(#484),#373,.T.);
#5409=ADVANCED_FACE('',(#485),#5216,.F.);
#5410=ADVANCED_FACE('',(#486),#5217,.T.);
#5411=ADVANCED_FACE('',(#487),#5218,.F.);
#5412=ADVANCED_FACE('',(#488),#374,.F.);
#5413=ADVANCED_FACE('',(#489),#5219,.F.);
#5414=ADVANCED_FACE('',(#490),#375,.F.);
#5415=ADVANCED_FACE('',(#491),#5220,.F.);
#5416=ADVANCED_FACE('',(#492),#5221,.F.);
#5417=ADVANCED_FACE('',(#493),#376,.T.);
#5418=ADVANCED_FACE('',(#494),#5222,.F.);
#5419=ADVANCED_FACE('',(#495),#377,.T.);
#5420=ADVANCED_FACE('',(#496),#5223,.F.);
#5421=ADVANCED_FACE('',(#497),#5224,.T.);
#5422=ADVANCED_FACE('',(#498),#5225,.F.);
#5423=ADVANCED_FACE('',(#499),#378,.F.);
#5424=ADVANCED_FACE('',(#500),#5226,.F.);
#5425=ADVANCED_FACE('',(#501),#5227,.F.);
#5426=ADVANCED_FACE('',(#502),#379,.T.);
#5427=ADVANCED_FACE('',(#503),#5228,.F.);
#5428=ADVANCED_FACE('',(#504),#5229,.T.);
#5429=ADVANCED_FACE('',(#505),#5230,.F.);
#5430=ADVANCED_FACE('',(#506),#5231,.F.);
#5431=ADVANCED_FACE('',(#507),#5232,.F.);
#5432=ADVANCED_FACE('',(#508),#5233,.F.);
#5433=ADVANCED_FACE('',(#509),#5234,.F.);
#5434=ADVANCED_FACE('',(#510),#5235,.F.);
#5435=ADVANCED_FACE('',(#511),#5236,.F.);
#5436=ADVANCED_FACE('',(#512),#380,.F.);
#5437=ADVANCED_FACE('',(#513),#5237,.T.);
#5438=ADVANCED_FACE('',(#514),#5238,.T.);
#5439=ADVANCED_FACE('',(#515),#5239,.T.);
#5440=ADVANCED_FACE('',(#516),#5240,.T.);
#5441=ADVANCED_FACE('',(#517),#5241,.T.);
#5442=ADVANCED_FACE('',(#518),#5242,.T.);
#5443=ADVANCED_FACE('',(#519),#5243,.T.);
#5444=ADVANCED_FACE('',(#520),#5244,.T.);
#5445=ADVANCED_FACE('',(#521),#5245,.F.);
#5446=ADVANCED_FACE('',(#522),#5246,.F.);
#5447=ADVANCED_FACE('',(#523),#381,.F.);
#5448=ADVANCED_FACE('',(#524),#5247,.F.);
#5449=ADVANCED_FACE('',(#525),#382,.F.);
#5450=ADVANCED_FACE('',(#526),#5248,.F.);
#5451=ADVANCED_FACE('',(#527),#383,.T.);
#5452=ADVANCED_FACE('',(#528),#5249,.T.);
#5453=ADVANCED_FACE('',(#529),#5250,.F.);
#5454=ADVANCED_FACE('',(#530),#384,.F.);
#5455=ADVANCED_FACE('',(#531),#5251,.F.);
#5456=ADVANCED_FACE('',(#532),#385,.F.);
#5457=ADVANCED_FACE('',(#533),#5252,.F.);
#5458=ADVANCED_FACE('',(#534),#5253,.F.);
#5459=ADVANCED_FACE('',(#535),#5254,.T.);
#5460=ADVANCED_FACE('',(#536),#5255,.F.);
#5461=ADVANCED_FACE('',(#537),#5256,.F.);
#5462=ADVANCED_FACE('',(#538),#386,.F.);
#5463=ADVANCED_FACE('',(#539),#5257,.F.);
#5464=ADVANCED_FACE('',(#540),#387,.F.);
#5465=ADVANCED_FACE('',(#541),#388,.T.);
#5466=ADVANCED_FACE('',(#542),#5258,.T.);
#5467=ADVANCED_FACE('',(#543),#5259,.F.);
#5468=ADVANCED_FACE('',(#544),#389,.F.);
#5469=ADVANCED_FACE('',(#545),#5260,.F.);
#5470=ADVANCED_FACE('',(#546),#390,.F.);
#5471=ADVANCED_FACE('',(#547),#5261,.F.);
#5472=ADVANCED_FACE('',(#548),#5262,.F.);
#5473=ADVANCED_FACE('',(#549),#5263,.T.);
#5474=ADVANCED_FACE('',(#550),#5264,.F.);
#5475=ADVANCED_FACE('',(#551),#5265,.F.);
#5476=ADVANCED_FACE('',(#552),#391,.F.);
#5477=ADVANCED_FACE('',(#553),#5266,.F.);
#5478=ADVANCED_FACE('',(#554),#392,.F.);
#5479=ADVANCED_FACE('',(#555),#393,.T.);
#5480=ADVANCED_FACE('',(#556),#5267,.T.);
#5481=ADVANCED_FACE('',(#557),#5268,.F.);
#5482=ADVANCED_FACE('',(#558),#394,.F.);
#5483=ADVANCED_FACE('',(#559),#5269,.F.);
#5484=ADVANCED_FACE('',(#560),#395,.F.);
#5485=ADVANCED_FACE('',(#561),#5270,.F.);
#5486=ADVANCED_FACE('',(#562),#5271,.F.);
#5487=ADVANCED_FACE('',(#563),#5272,.T.);
#5488=ADVANCED_FACE('',(#564),#5273,.F.);
#5489=ADVANCED_FACE('',(#565),#5274,.F.);
#5490=ADVANCED_FACE('',(#566),#396,.F.);
#5491=ADVANCED_FACE('',(#567),#5275,.F.);
#5492=ADVANCED_FACE('',(#568),#397,.F.);
#5493=ADVANCED_FACE('',(#569),#398,.T.);
#5494=ADVANCED_FACE('',(#570),#5276,.T.);
#5495=ADVANCED_FACE('',(#571),#5277,.F.);
#5496=ADVANCED_FACE('',(#572),#399,.F.);
#5497=ADVANCED_FACE('',(#573),#5278,.F.);
#5498=ADVANCED_FACE('',(#574),#400,.F.);
#5499=ADVANCED_FACE('',(#575),#5279,.F.);
#5500=ADVANCED_FACE('',(#576),#5280,.F.);
#5501=ADVANCED_FACE('',(#577),#5281,.T.);
#5502=ADVANCED_FACE('',(#578),#5282,.F.);
#5503=ADVANCED_FACE('',(#579),#5283,.F.);
#5504=ADVANCED_FACE('',(#580),#401,.F.);
#5505=ADVANCED_FACE('',(#581),#5284,.F.);
#5506=ADVANCED_FACE('',(#582),#402,.F.);
#5507=ADVANCED_FACE('',(#583),#403,.T.);
#5508=ADVANCED_FACE('',(#584),#5285,.T.);
#5509=ADVANCED_FACE('',(#585),#5286,.F.);
#5510=ADVANCED_FACE('',(#586),#404,.F.);
#5511=ADVANCED_FACE('',(#587),#5287,.F.);
#5512=ADVANCED_FACE('',(#588),#405,.F.);
#5513=ADVANCED_FACE('',(#589),#5288,.F.);
#5514=ADVANCED_FACE('',(#590),#5289,.F.);
#5515=ADVANCED_FACE('',(#591),#5290,.T.);
#5516=ADVANCED_FACE('',(#592),#5291,.F.);
#5517=ADVANCED_FACE('',(#593),#5292,.F.);
#5518=ADVANCED_FACE('',(#594),#406,.F.);
#5519=ADVANCED_FACE('',(#595),#5293,.F.);
#5520=ADVANCED_FACE('',(#596),#407,.F.);
#5521=ADVANCED_FACE('',(#597),#408,.T.);
#5522=ADVANCED_FACE('',(#598),#5294,.T.);
#5523=ADVANCED_FACE('',(#599),#5295,.F.);
#5524=ADVANCED_FACE('',(#600),#409,.F.);
#5525=ADVANCED_FACE('',(#601),#5296,.F.);
#5526=ADVANCED_FACE('',(#602),#410,.F.);
#5527=ADVANCED_FACE('',(#603),#5297,.F.);
#5528=ADVANCED_FACE('',(#604),#5298,.F.);
#5529=ADVANCED_FACE('',(#605),#5299,.T.);
#5530=ADVANCED_FACE('',(#606),#5300,.F.);
#5531=ADVANCED_FACE('',(#607),#5301,.F.);
#5532=ADVANCED_FACE('',(#608),#411,.F.);
#5533=ADVANCED_FACE('',(#609),#5302,.F.);
#5534=ADVANCED_FACE('',(#610),#412,.F.);
#5535=ADVANCED_FACE('',(#611),#413,.T.);
#5536=ADVANCED_FACE('',(#612),#5303,.T.);
#5537=ADVANCED_FACE('',(#613),#5304,.F.);
#5538=ADVANCED_FACE('',(#614),#414,.F.);
#5539=ADVANCED_FACE('',(#615),#5305,.F.);
#5540=ADVANCED_FACE('',(#616),#415,.F.);
#5541=ADVANCED_FACE('',(#617),#5306,.F.);
#5542=ADVANCED_FACE('',(#618),#5307,.F.);
#5543=ADVANCED_FACE('',(#619),#5308,.T.);
#5544=ADVANCED_FACE('',(#620),#5309,.F.);
#5545=ADVANCED_FACE('',(#621),#5310,.F.);
#5546=ADVANCED_FACE('',(#622),#416,.F.);
#5547=ADVANCED_FACE('',(#623),#5311,.F.);
#5548=ADVANCED_FACE('',(#624),#417,.F.);
#5549=ADVANCED_FACE('',(#625),#418,.T.);
#5550=ADVANCED_FACE('',(#626),#5312,.T.);
#5551=ADVANCED_FACE('',(#627),#5313,.F.);
#5552=ADVANCED_FACE('',(#628),#419,.F.);
#5553=ADVANCED_FACE('',(#629),#5314,.F.);
#5554=ADVANCED_FACE('',(#630),#420,.F.);
#5555=ADVANCED_FACE('',(#631),#5315,.F.);
#5556=ADVANCED_FACE('',(#632),#5316,.F.);
#5557=ADVANCED_FACE('',(#633),#5317,.T.);
#5558=ADVANCED_FACE('',(#634),#147,.F.);
#5559=ADVANCED_FACE('',(#635),#148,.F.);
#5560=ADVANCED_FACE('',(#636),#149,.F.);
#5561=ADVANCED_FACE('',(#637),#150,.F.);
#5562=ADVANCED_FACE('',(#638),#151,.F.);
#5563=ADVANCED_FACE('',(#639),#152,.F.);
#5564=ADVANCED_FACE('',(#640),#153,.F.);
#5565=ADVANCED_FACE('',(#641),#154,.F.);
#5566=ADVANCED_FACE('',(#642),#155,.F.);
#5567=ADVANCED_FACE('',(#643),#156,.F.);
#5568=ADVANCED_FACE('',(#644),#157,.F.);
#5569=ADVANCED_FACE('',(#645),#158,.F.);
#5570=ADVANCED_FACE('',(#646),#159,.F.);
#5571=ADVANCED_FACE('',(#647),#160,.F.);
#5572=ADVANCED_FACE('',(#648),#161,.F.);
#5573=ADVANCED_FACE('',(#649),#162,.F.);
#5574=ADVANCED_FACE('',(#650),#163,.F.);
#5575=ADVANCED_FACE('',(#651),#164,.F.);
#5576=ADVANCED_FACE('',(#652),#165,.F.);
#5577=ADVANCED_FACE('',(#653),#166,.F.);
#5578=ADVANCED_FACE('',(#654,#15),#5318,.T.);
#5579=ADVANCED_FACE('',(#655),#167,.F.);
#5580=ADVANCED_FACE('',(#656),#168,.F.);
#5581=ADVANCED_FACE('',(#657),#169,.F.);
#5582=ADVANCED_FACE('',(#658),#170,.F.);
#5583=ADVANCED_FACE('',(#659),#171,.F.);
#5584=ADVANCED_FACE('',(#660),#172,.F.);
#5585=ADVANCED_FACE('',(#661),#173,.F.);
#5586=ADVANCED_FACE('',(#662),#174,.F.);
#5587=ADVANCED_FACE('',(#663),#175,.F.);
#5588=ADVANCED_FACE('',(#664),#176,.F.);
#5589=ADVANCED_FACE('',(#665),#177,.F.);
#5590=ADVANCED_FACE('',(#666),#178,.F.);
#5591=ADVANCED_FACE('',(#667),#179,.F.);
#5592=ADVANCED_FACE('',(#668),#180,.F.);
#5593=ADVANCED_FACE('',(#669),#181,.F.);
#5594=ADVANCED_FACE('',(#670),#182,.F.);
#5595=ADVANCED_FACE('',(#671),#183,.F.);
#5596=ADVANCED_FACE('',(#672),#184,.F.);
#5597=ADVANCED_FACE('',(#673),#185,.F.);
#5598=ADVANCED_FACE('',(#674),#186,.F.);
#5599=ADVANCED_FACE('',(#675,#16),#5319,.T.);
#5600=ADVANCED_FACE('',(#676),#187,.F.);
#5601=ADVANCED_FACE('',(#677),#188,.F.);
#5602=ADVANCED_FACE('',(#678),#189,.F.);
#5603=ADVANCED_FACE('',(#679),#190,.F.);
#5604=ADVANCED_FACE('',(#680),#191,.F.);
#5605=ADVANCED_FACE('',(#681),#192,.F.);
#5606=ADVANCED_FACE('',(#682),#193,.F.);
#5607=ADVANCED_FACE('',(#683),#194,.F.);
#5608=ADVANCED_FACE('',(#684),#195,.F.);
#5609=ADVANCED_FACE('',(#685),#5320,.F.);
#5610=ADVANCED_FACE('',(#686),#196,.F.);
#5611=ADVANCED_FACE('',(#687),#197,.F.);
#5612=ADVANCED_FACE('',(#688),#198,.F.);
#5613=ADVANCED_FACE('',(#689),#199,.F.);
#5614=ADVANCED_FACE('',(#690),#200,.F.);
#5615=ADVANCED_FACE('',(#691),#201,.F.);
#5616=ADVANCED_FACE('',(#692),#202,.F.);
#5617=ADVANCED_FACE('',(#693),#203,.F.);
#5618=ADVANCED_FACE('',(#694),#204,.F.);
#5619=ADVANCED_FACE('',(#695),#5321,.F.);
#5620=ADVANCED_FACE('',(#696),#5322,.F.);
#5621=ADVANCED_FACE('',(#697),#5323,.F.);
#5622=ADVANCED_FACE('',(#698),#5324,.T.);
#5623=ADVANCED_FACE('',(#699),#5325,.F.);
#5624=ADVANCED_FACE('',(#700),#5326,.F.);
#5625=ADVANCED_FACE('',(#701),#5327,.F.);
#5626=ADVANCED_FACE('',(#702),#5328,.F.);
#5627=ADVANCED_FACE('',(#703),#5329,.F.);
#5628=ADVANCED_FACE('',(#704),#5330,.F.);
#5629=ADVANCED_FACE('',(#705),#5331,.F.);
#5630=ADVANCED_FACE('',(#706),#5332,.F.);
#5631=ADVANCED_FACE('',(#707),#205,.F.);
#5632=ADVANCED_FACE('',(#708),#5333,.F.);
#5633=ADVANCED_FACE('',(#709),#5334,.F.);
#5634=ADVANCED_FACE('',(#710),#5335,.F.);
#5635=ADVANCED_FACE('',(#711),#5336,.T.);
#5636=ADVANCED_FACE('',(#712,#17,#18,#19,#20,#21,#22,#23,#24,#25,#26,#27,
#28),#5337,.T.);
#5637=ADVANCED_FACE('',(#713),#5338,.T.);
#5638=ADVANCED_FACE('',(#714),#5339,.T.);
#5639=ADVANCED_FACE('',(#715),#5340,.T.);
#5640=ADVANCED_FACE('',(#716),#5341,.T.);
#5641=ADVANCED_FACE('',(#717),#5342,.T.);
#5642=ADVANCED_FACE('',(#718),#5343,.T.);
#5643=ADVANCED_FACE('',(#719),#5344,.F.);
#5644=CLOSED_SHELL('',(#5345,#5346,#5347,#5348,#5349,#5350,#5351,#5352,
#5353,#5354,#5355,#5356,#5357,#5358,#5359,#5360,#5361,#5362,#5363,#5364,
#5365,#5366,#5367,#5368,#5369,#5370,#5371,#5372,#5373,#5374,#5375,#5376,
#5377,#5378,#5379,#5380,#5381,#5382,#5383,#5384,#5385,#5386,#5387,#5388,
#5389,#5390,#5391,#5392,#5393,#5394,#5395,#5396,#5397,#5398,#5399,#5400,
#5401,#5402,#5403,#5404,#5405,#5406,#5407,#5408,#5409,#5410,#5411,#5412,
#5413,#5414,#5415,#5416,#5417,#5418,#5419,#5420,#5421,#5422,#5423,#5424,
#5425,#5426,#5427,#5428,#5429,#5430,#5431,#5432,#5433,#5434,#5435,#5436,
#5437,#5438,#5439,#5440,#5441,#5442,#5443,#5444,#5445,#5446,#5447,#5448,
#5449,#5450,#5451,#5452,#5453,#5454,#5455,#5456,#5457,#5458,#5459,#5460,
#5461,#5462,#5463,#5464,#5465,#5466,#5467,#5468,#5469,#5470,#5471,#5472,
#5473,#5474,#5475,#5476,#5477,#5478,#5479,#5480,#5481,#5482,#5483,#5484,
#5485,#5486,#5487,#5488,#5489,#5490,#5491,#5492,#5493,#5494,#5495,#5496,
#5497,#5498,#5499,#5500,#5501,#5502,#5503,#5504,#5505,#5506,#5507,#5508,
#5509,#5510,#5511,#5512,#5513,#5514,#5515,#5516,#5517,#5518,#5519,#5520,
#5521,#5522,#5523,#5524,#5525,#5526,#5527,#5528,#5529,#5530,#5531,#5532,
#5533,#5534,#5535,#5536,#5537,#5538,#5539,#5540,#5541,#5542,#5543,#5544,
#5545,#5546,#5547,#5548,#5549,#5550,#5551,#5552,#5553,#5554,#5555,#5556,
#5557,#5558,#5559,#5560,#5561,#5562,#5563,#5564,#5565,#5566,#5567,#5568,
#5569,#5570,#5571,#5572,#5573,#5574,#5575,#5576,#5577,#5578,#5579,#5580,
#5581,#5582,#5583,#5584,#5585,#5586,#5587,#5588,#5589,#5590,#5591,#5592,
#5593,#5594,#5595,#5596,#5597,#5598,#5599,#5600,#5601,#5602,#5603,#5604,
#5605,#5606,#5607,#5608,#5609,#5610,#5611,#5612,#5613,#5614,#5615,#5616,
#5617,#5618,#5619,#5620,#5621,#5622,#5623,#5624,#5625,#5626,#5627,#5628,
#5629,#5630,#5631,#5632,#5633,#5634,#5635,#5636,#5637,#5638,#5639,#5640,
#5641,#5642,#5643));
#5645=DERIVED_UNIT_ELEMENT(#5647,1.);
#5646=DERIVED_UNIT_ELEMENT(#10050,-3.);
#5647=(
MASS_UNIT()
NAMED_UNIT(*)
SI_UNIT(.KILO.,.GRAM.)
);
#5648=DERIVED_UNIT((#5645,#5646));
#5649=MEASURE_REPRESENTATION_ITEM('density measure',
POSITIVE_RATIO_MEASURE(7850.),#5648);
#5650=PROPERTY_DEFINITION_REPRESENTATION(#5655,#5652);
#5651=PROPERTY_DEFINITION_REPRESENTATION(#5656,#5653);
#5652=REPRESENTATION('material name',(#5654),#10047);
#5653=REPRESENTATION('density',(#5649),#10047);
#5654=DESCRIPTIVE_REPRESENTATION_ITEM('Steel','Steel');
#5655=PROPERTY_DEFINITION('material property','material name',#10057);
#5656=PROPERTY_DEFINITION('material property','density of part',#10057);
#5657=AXIS2_PLACEMENT_3D('placement',#7375,#6042,#6043);
#5658=AXIS2_PLACEMENT_3D('',#7376,#6044,#6045);
#5659=AXIS2_PLACEMENT_3D('',#7385,#6050,#6051);
#5660=AXIS2_PLACEMENT_3D('',#7387,#6052,#6053);
#5661=AXIS2_PLACEMENT_3D('',#7390,#6055,#6056);
#5662=AXIS2_PLACEMENT_3D('',#7391,#6057,#6058);
#5663=AXIS2_PLACEMENT_3D('',#7397,#6062,#6063);
#5664=AXIS2_PLACEMENT_3D('',#7399,#6064,#6065);
#5665=AXIS2_PLACEMENT_3D('',#7402,#6067,#6068);
#5666=AXIS2_PLACEMENT_3D('',#7403,#6069,#6070);
#5667=AXIS2_PLACEMENT_3D('',#7409,#6074,#6075);
#5668=AXIS2_PLACEMENT_3D('',#7418,#6080,#6081);
#5669=AXIS2_PLACEMENT_3D('',#7420,#6082,#6083);
#5670=AXIS2_PLACEMENT_3D('',#7423,#6085,#6086);
#5671=AXIS2_PLACEMENT_3D('',#7424,#6087,#6088);
#5672=AXIS2_PLACEMENT_3D('',#7430,#6092,#6093);
#5673=AXIS2_PLACEMENT_3D('',#7432,#6094,#6095);
#5674=AXIS2_PLACEMENT_3D('',#7435,#6097,#6098);
#5675=AXIS2_PLACEMENT_3D('',#7436,#6099,#6100);
#5676=AXIS2_PLACEMENT_3D('',#7442,#6104,#6105);
#5677=AXIS2_PLACEMENT_3D('',#7445,#6108,#6109);
#5678=AXIS2_PLACEMENT_3D('',#7454,#6114,#6115);
#5679=AXIS2_PLACEMENT_3D('',#7456,#6116,#6117);
#5680=AXIS2_PLACEMENT_3D('',#7459,#6119,#6120);
#5681=AXIS2_PLACEMENT_3D('',#7460,#6121,#6122);
#5682=AXIS2_PLACEMENT_3D('',#7466,#6126,#6127);
#5683=AXIS2_PLACEMENT_3D('',#7468,#6128,#6129);
#5684=AXIS2_PLACEMENT_3D('',#7471,#6131,#6132);
#5685=AXIS2_PLACEMENT_3D('',#7472,#6133,#6134);
#5686=AXIS2_PLACEMENT_3D('',#7478,#6138,#6139);
#5687=AXIS2_PLACEMENT_3D('',#7487,#6144,#6145);
#5688=AXIS2_PLACEMENT_3D('',#7489,#6146,#6147);
#5689=AXIS2_PLACEMENT_3D('',#7492,#6149,#6150);
#5690=AXIS2_PLACEMENT_3D('',#7493,#6151,#6152);
#5691=AXIS2_PLACEMENT_3D('',#7499,#6156,#6157);
#5692=AXIS2_PLACEMENT_3D('',#7501,#6158,#6159);
#5693=AXIS2_PLACEMENT_3D('',#7504,#6161,#6162);
#5694=AXIS2_PLACEMENT_3D('',#7505,#6163,#6164);
#5695=AXIS2_PLACEMENT_3D('',#7511,#6168,#6169);
#5696=AXIS2_PLACEMENT_3D('',#7514,#6172,#6173);
#5697=AXIS2_PLACEMENT_3D('',#7523,#6178,#6179);
#5698=AXIS2_PLACEMENT_3D('',#7525,#6180,#6181);
#5699=AXIS2_PLACEMENT_3D('',#7528,#6183,#6184);
#5700=AXIS2_PLACEMENT_3D('',#7529,#6185,#6186);
#5701=AXIS2_PLACEMENT_3D('',#7535,#6190,#6191);
#5702=AXIS2_PLACEMENT_3D('',#7537,#6192,#6193);
#5703=AXIS2_PLACEMENT_3D('',#7540,#6195,#6196);
#5704=AXIS2_PLACEMENT_3D('',#7541,#6197,#6198);
#5705=AXIS2_PLACEMENT_3D('',#7547,#6202,#6203);
#5706=AXIS2_PLACEMENT_3D('',#7556,#6208,#6209);
#5707=AXIS2_PLACEMENT_3D('',#7558,#6210,#6211);
#5708=AXIS2_PLACEMENT_3D('',#7561,#6213,#6214);
#5709=AXIS2_PLACEMENT_3D('',#7562,#6215,#6216);
#5710=AXIS2_PLACEMENT_3D('',#7568,#6220,#6221);
#5711=AXIS2_PLACEMENT_3D('',#7570,#6222,#6223);
#5712=AXIS2_PLACEMENT_3D('',#7573,#6225,#6226);
#5713=AXIS2_PLACEMENT_3D('',#7574,#6227,#6228);
#5714=AXIS2_PLACEMENT_3D('',#7580,#6232,#6233);
#5715=AXIS2_PLACEMENT_3D('',#7583,#6236,#6237);
#5716=AXIS2_PLACEMENT_3D('',#7592,#6242,#6243);
#5717=AXIS2_PLACEMENT_3D('',#7594,#6244,#6245);
#5718=AXIS2_PLACEMENT_3D('',#7597,#6247,#6248);
#5719=AXIS2_PLACEMENT_3D('',#7598,#6249,#6250);
#5720=AXIS2_PLACEMENT_3D('',#7604,#6254,#6255);
#5721=AXIS2_PLACEMENT_3D('',#7606,#6256,#6257);
#5722=AXIS2_PLACEMENT_3D('',#7609,#6259,#6260);
#5723=AXIS2_PLACEMENT_3D('',#7610,#6261,#6262);
#5724=AXIS2_PLACEMENT_3D('',#7616,#6266,#6267);
#5725=AXIS2_PLACEMENT_3D('',#7625,#6272,#6273);
#5726=AXIS2_PLACEMENT_3D('',#7627,#6274,#6275);
#5727=AXIS2_PLACEMENT_3D('',#7630,#6277,#6278);
#5728=AXIS2_PLACEMENT_3D('',#7631,#6279,#6280);
#5729=AXIS2_PLACEMENT_3D('',#7637,#6284,#6285);
#5730=AXIS2_PLACEMENT_3D('',#7639,#6286,#6287);
#5731=AXIS2_PLACEMENT_3D('',#7642,#6289,#6290);
#5732=AXIS2_PLACEMENT_3D('',#7643,#6291,#6292);
#5733=AXIS2_PLACEMENT_3D('',#7649,#6296,#6297);
#5734=AXIS2_PLACEMENT_3D('',#7652,#6300,#6301);
#5735=AXIS2_PLACEMENT_3D('',#7661,#6306,#6307);
#5736=AXIS2_PLACEMENT_3D('',#7663,#6308,#6309);
#5737=AXIS2_PLACEMENT_3D('',#7666,#6311,#6312);
#5738=AXIS2_PLACEMENT_3D('',#7667,#6313,#6314);
#5739=AXIS2_PLACEMENT_3D('',#7673,#6318,#6319);
#5740=AXIS2_PLACEMENT_3D('',#7675,#6320,#6321);
#5741=AXIS2_PLACEMENT_3D('',#7678,#6323,#6324);
#5742=AXIS2_PLACEMENT_3D('',#7679,#6325,#6326);
#5743=AXIS2_PLACEMENT_3D('',#7685,#6330,#6331);
#5744=AXIS2_PLACEMENT_3D('',#7694,#6336,#6337);
#5745=AXIS2_PLACEMENT_3D('',#7696,#6338,#6339);
#5746=AXIS2_PLACEMENT_3D('',#7699,#6341,#6342);
#5747=AXIS2_PLACEMENT_3D('',#7700,#6343,#6344);
#5748=AXIS2_PLACEMENT_3D('',#7706,#6348,#6349);
#5749=AXIS2_PLACEMENT_3D('',#7708,#6350,#6351);
#5750=AXIS2_PLACEMENT_3D('',#7711,#6353,#6354);
#5751=AXIS2_PLACEMENT_3D('',#7712,#6355,#6356);
#5752=AXIS2_PLACEMENT_3D('',#7718,#6360,#6361);
#5753=AXIS2_PLACEMENT_3D('',#7721,#6364,#6365);
#5754=AXIS2_PLACEMENT_3D('',#7730,#6370,#6371);
#5755=AXIS2_PLACEMENT_3D('',#7732,#6372,#6373);
#5756=AXIS2_PLACEMENT_3D('',#7735,#6375,#6376);
#5757=AXIS2_PLACEMENT_3D('',#7736,#6377,#6378);
#5758=AXIS2_PLACEMENT_3D('',#7742,#6382,#6383);
#5759=AXIS2_PLACEMENT_3D('',#7744,#6384,#6385);
#5760=AXIS2_PLACEMENT_3D('',#7747,#6387,#6388);
#5761=AXIS2_PLACEMENT_3D('',#7748,#6389,#6390);
#5762=AXIS2_PLACEMENT_3D('',#7754,#6394,#6395);
#5763=AXIS2_PLACEMENT_3D('',#7763,#6400,#6401);
#5764=AXIS2_PLACEMENT_3D('',#7765,#6402,#6403);
#5765=AXIS2_PLACEMENT_3D('',#7768,#6405,#6406);
#5766=AXIS2_PLACEMENT_3D('',#7769,#6407,#6408);
#5767=AXIS2_PLACEMENT_3D('',#7775,#6412,#6413);
#5768=AXIS2_PLACEMENT_3D('',#7777,#6414,#6415);
#5769=AXIS2_PLACEMENT_3D('',#7780,#6417,#6418);
#5770=AXIS2_PLACEMENT_3D('',#7781,#6419,#6420);
#5771=AXIS2_PLACEMENT_3D('',#7787,#6424,#6425);
#5772=AXIS2_PLACEMENT_3D('',#7790,#6428,#6429);
#5773=AXIS2_PLACEMENT_3D('',#7799,#6434,#6435);
#5774=AXIS2_PLACEMENT_3D('',#7801,#6436,#6437);
#5775=AXIS2_PLACEMENT_3D('',#7804,#6439,#6440);
#5776=AXIS2_PLACEMENT_3D('',#7805,#6441,#6442);
#5777=AXIS2_PLACEMENT_3D('',#7811,#6446,#6447);
#5778=AXIS2_PLACEMENT_3D('',#7813,#6448,#6449);
#5779=AXIS2_PLACEMENT_3D('',#7816,#6451,#6452);
#5780=AXIS2_PLACEMENT_3D('',#7817,#6453,#6454);
#5781=AXIS2_PLACEMENT_3D('',#7823,#6458,#6459);
#5782=AXIS2_PLACEMENT_3D('',#7832,#6464,#6465);
#5783=AXIS2_PLACEMENT_3D('',#7834,#6466,#6467);
#5784=AXIS2_PLACEMENT_3D('',#7837,#6469,#6470);
#5785=AXIS2_PLACEMENT_3D('',#7838,#6471,#6472);
#5786=AXIS2_PLACEMENT_3D('',#7844,#6476,#6477);
#5787=AXIS2_PLACEMENT_3D('',#7846,#6478,#6479);
#5788=AXIS2_PLACEMENT_3D('',#7849,#6481,#6482);
#5789=AXIS2_PLACEMENT_3D('',#7850,#6483,#6484);
#5790=AXIS2_PLACEMENT_3D('',#7856,#6488,#6489);
#5791=AXIS2_PLACEMENT_3D('',#7859,#6492,#6493);
#5792=AXIS2_PLACEMENT_3D('',#7868,#6498,#6499);
#5793=AXIS2_PLACEMENT_3D('',#7870,#6500,#6501);
#5794=AXIS2_PLACEMENT_3D('',#7873,#6503,#6504);
#5795=AXIS2_PLACEMENT_3D('',#7874,#6505,#6506);
#5796=AXIS2_PLACEMENT_3D('',#7880,#6510,#6511);
#5797=AXIS2_PLACEMENT_3D('',#7889,#6516,#6517);
#5798=AXIS2_PLACEMENT_3D('',#7891,#6518,#6519);
#5799=AXIS2_PLACEMENT_3D('',#7894,#6521,#6522);
#5800=AXIS2_PLACEMENT_3D('',#7895,#6523,#6524);
#5801=AXIS2_PLACEMENT_3D('',#7901,#6528,#6529);
#5802=AXIS2_PLACEMENT_3D('',#7902,#6530,#6531);
#5803=AXIS2_PLACEMENT_3D('',#7904,#6533,#6534);
#5804=AXIS2_PLACEMENT_3D('',#7914,#6540,#6541);
#5805=AXIS2_PLACEMENT_3D('',#7924,#6547,#6548);
#5806=AXIS2_PLACEMENT_3D('',#7934,#6554,#6555);
#5807=AXIS2_PLACEMENT_3D('',#7944,#6561,#6562);
#5808=AXIS2_PLACEMENT_3D('',#7954,#6568,#6569);
#5809=AXIS2_PLACEMENT_3D('',#7964,#6575,#6576);
#5810=AXIS2_PLACEMENT_3D('',#7974,#6582,#6583);
#5811=AXIS2_PLACEMENT_3D('',#7976,#6584,#6585);
#5812=AXIS2_PLACEMENT_3D('',#7979,#6587,#6588);
#5813=AXIS2_PLACEMENT_3D('',#7980,#6589,#6590);
#5814=AXIS2_PLACEMENT_3D('',#7981,#6591,#6592);
#5815=AXIS2_PLACEMENT_3D('',#7983,#6593,#6594);
#5816=AXIS2_PLACEMENT_3D('',#7986,#6596,#6597);
#5817=AXIS2_PLACEMENT_3D('',#7987,#6598,#6599);
#5818=AXIS2_PLACEMENT_3D('',#7989,#6600,#6601);
#5819=AXIS2_PLACEMENT_3D('',#7992,#6603,#6604);
#5820=AXIS2_PLACEMENT_3D('',#7993,#6605,#6606);
#5821=AXIS2_PLACEMENT_3D('',#7995,#6607,#6608);
#5822=AXIS2_PLACEMENT_3D('',#7998,#6610,#6611);
#5823=AXIS2_PLACEMENT_3D('',#7999,#6612,#6613);
#5824=AXIS2_PLACEMENT_3D('',#8001,#6614,#6615);
#5825=AXIS2_PLACEMENT_3D('',#8004,#6617,#6618);
#5826=AXIS2_PLACEMENT_3D('',#8005,#6619,#6620);
#5827=AXIS2_PLACEMENT_3D('',#8007,#6621,#6622);
#5828=AXIS2_PLACEMENT_3D('',#8010,#6624,#6625);
#5829=AXIS2_PLACEMENT_3D('',#8011,#6626,#6627);
#5830=AXIS2_PLACEMENT_3D('',#8013,#6628,#6629);
#5831=AXIS2_PLACEMENT_3D('',#8016,#6631,#6632);
#5832=AXIS2_PLACEMENT_3D('',#8017,#6633,#6634);
#5833=AXIS2_PLACEMENT_3D('',#8019,#6635,#6636);
#5834=AXIS2_PLACEMENT_3D('',#8022,#6638,#6639);
#5835=AXIS2_PLACEMENT_3D('',#8023,#6640,#6641);
#5836=AXIS2_PLACEMENT_3D('',#8024,#6642,#6643);
#5837=AXIS2_PLACEMENT_3D('',#8033,#6648,#6649);
#5838=AXIS2_PLACEMENT_3D('',#8039,#6653,#6654);
#5839=AXIS2_PLACEMENT_3D('',#8041,#6655,#6656);
#5840=AXIS2_PLACEMENT_3D('',#8044,#6658,#6659);
#5841=AXIS2_PLACEMENT_3D('',#8045,#6660,#6661);
#5842=AXIS2_PLACEMENT_3D('',#8051,#6665,#6666);
#5843=AXIS2_PLACEMENT_3D('',#8053,#6667,#6668);
#5844=AXIS2_PLACEMENT_3D('',#8056,#6670,#6671);
#5845=AXIS2_PLACEMENT_3D('',#8057,#6672,#6673);
#5846=AXIS2_PLACEMENT_3D('',#8063,#6677,#6678);
#5847=AXIS2_PLACEMENT_3D('',#8065,#6679,#6680);
#5848=AXIS2_PLACEMENT_3D('',#8068,#6682,#6683);
#5849=AXIS2_PLACEMENT_3D('',#8069,#6684,#6685);
#5850=AXIS2_PLACEMENT_3D('',#8071,#6687,#6688);
#5851=AXIS2_PLACEMENT_3D('',#8077,#6692,#6693);
#5852=AXIS2_PLACEMENT_3D('',#8079,#6694,#6695);
#5853=AXIS2_PLACEMENT_3D('',#8083,#6697,#6698);
#5854=AXIS2_PLACEMENT_3D('',#8085,#6700,#6701);
#5855=AXIS2_PLACEMENT_3D('',#8091,#6705,#6706);
#5856=AXIS2_PLACEMENT_3D('',#8093,#6707,#6708);
#5857=AXIS2_PLACEMENT_3D('',#8096,#6710,#6711);
#5858=AXIS2_PLACEMENT_3D('',#8097,#6712,#6713);
#5859=AXIS2_PLACEMENT_3D('',#8100,#6716,#6717);
#5860=AXIS2_PLACEMENT_3D('',#8103,#6720,#6721);
#5861=AXIS2_PLACEMENT_3D('',#8104,#6722,#6723);
#5862=AXIS2_PLACEMENT_3D('',#8113,#6728,#6729);
#5863=AXIS2_PLACEMENT_3D('',#8119,#6733,#6734);
#5864=AXIS2_PLACEMENT_3D('',#8121,#6735,#6736);
#5865=AXIS2_PLACEMENT_3D('',#8124,#6738,#6739);
#5866=AXIS2_PLACEMENT_3D('',#8125,#6740,#6741);
#5867=AXIS2_PLACEMENT_3D('',#8131,#6745,#6746);
#5868=AXIS2_PLACEMENT_3D('',#8132,#6747,#6748);
#5869=AXIS2_PLACEMENT_3D('',#8133,#6749,#6750);
#5870=AXIS2_PLACEMENT_3D('',#8134,#6751,#6752);
#5871=AXIS2_PLACEMENT_3D('',#8137,#6754,#6755);
#5872=AXIS2_PLACEMENT_3D('',#8138,#6756,#6757);
#5873=AXIS2_PLACEMENT_3D('',#8140,#6759,#6760);
#5874=AXIS2_PLACEMENT_3D('',#8146,#6764,#6765);
#5875=AXIS2_PLACEMENT_3D('',#8150,#6767,#6768);
#5876=AXIS2_PLACEMENT_3D('',#8152,#6770,#6771);
#5877=AXIS2_PLACEMENT_3D('',#8158,#6775,#6776);
#5878=AXIS2_PLACEMENT_3D('',#8160,#6777,#6778);
#5879=AXIS2_PLACEMENT_3D('',#8163,#6780,#6781);
#5880=AXIS2_PLACEMENT_3D('',#8164,#6782,#6783);
#5881=AXIS2_PLACEMENT_3D('',#8167,#6786,#6787);
#5882=AXIS2_PLACEMENT_3D('',#8169,#6789,#6790);
#5883=AXIS2_PLACEMENT_3D('',#8170,#6791,#6792);
#5884=AXIS2_PLACEMENT_3D('',#8179,#6797,#6798);
#5885=AXIS2_PLACEMENT_3D('',#8185,#6802,#6803);
#5886=AXIS2_PLACEMENT_3D('',#8187,#6804,#6805);
#5887=AXIS2_PLACEMENT_3D('',#8190,#6807,#6808);
#5888=AXIS2_PLACEMENT_3D('',#8191,#6809,#6810);
#5889=AXIS2_PLACEMENT_3D('',#8197,#6814,#6815);
#5890=AXIS2_PLACEMENT_3D('',#8198,#6816,#6817);
#5891=AXIS2_PLACEMENT_3D('',#8199,#6818,#6819);
#5892=AXIS2_PLACEMENT_3D('',#8200,#6820,#6821);
#5893=AXIS2_PLACEMENT_3D('',#8203,#6823,#6824);
#5894=AXIS2_PLACEMENT_3D('',#8204,#6825,#6826);
#5895=AXIS2_PLACEMENT_3D('',#8206,#6828,#6829);
#5896=AXIS2_PLACEMENT_3D('',#8212,#6833,#6834);
#5897=AXIS2_PLACEMENT_3D('',#8216,#6836,#6837);
#5898=AXIS2_PLACEMENT_3D('',#8218,#6839,#6840);
#5899=AXIS2_PLACEMENT_3D('',#8224,#6844,#6845);
#5900=AXIS2_PLACEMENT_3D('',#8226,#6846,#6847);
#5901=AXIS2_PLACEMENT_3D('',#8229,#6849,#6850);
#5902=AXIS2_PLACEMENT_3D('',#8230,#6851,#6852);
#5903=AXIS2_PLACEMENT_3D('',#8233,#6855,#6856);
#5904=AXIS2_PLACEMENT_3D('',#8235,#6858,#6859);
#5905=AXIS2_PLACEMENT_3D('',#8236,#6860,#6861);
#5906=AXIS2_PLACEMENT_3D('',#8245,#6866,#6867);
#5907=AXIS2_PLACEMENT_3D('',#8251,#6871,#6872);
#5908=AXIS2_PLACEMENT_3D('',#8253,#6873,#6874);
#5909=AXIS2_PLACEMENT_3D('',#8256,#6876,#6877);
#5910=AXIS2_PLACEMENT_3D('',#8257,#6878,#6879);
#5911=AXIS2_PLACEMENT_3D('',#8263,#6883,#6884);
#5912=AXIS2_PLACEMENT_3D('',#8264,#6885,#6886);
#5913=AXIS2_PLACEMENT_3D('',#8265,#6887,#6888);
#5914=AXIS2_PLACEMENT_3D('',#8266,#6889,#6890);
#5915=AXIS2_PLACEMENT_3D('',#8269,#6892,#6893);
#5916=AXIS2_PLACEMENT_3D('',#8270,#6894,#6895);
#5917=AXIS2_PLACEMENT_3D('',#8272,#6897,#6898);
#5918=AXIS2_PLACEMENT_3D('',#8278,#6902,#6903);
#5919=AXIS2_PLACEMENT_3D('',#8282,#6905,#6906);
#5920=AXIS2_PLACEMENT_3D('',#8284,#6908,#6909);
#5921=AXIS2_PLACEMENT_3D('',#8290,#6913,#6914);
#5922=AXIS2_PLACEMENT_3D('',#8292,#6915,#6916);
#5923=AXIS2_PLACEMENT_3D('',#8295,#6918,#6919);
#5924=AXIS2_PLACEMENT_3D('',#8296,#6920,#6921);
#5925=AXIS2_PLACEMENT_3D('',#8299,#6924,#6925);
#5926=AXIS2_PLACEMENT_3D('',#8301,#6927,#6928);
#5927=AXIS2_PLACEMENT_3D('',#8302,#6929,#6930);
#5928=AXIS2_PLACEMENT_3D('',#8311,#6935,#6936);
#5929=AXIS2_PLACEMENT_3D('',#8317,#6940,#6941);
#5930=AXIS2_PLACEMENT_3D('',#8319,#6942,#6943);
#5931=AXIS2_PLACEMENT_3D('',#8322,#6945,#6946);
#5932=AXIS2_PLACEMENT_3D('',#8323,#6947,#6948);
#5933=AXIS2_PLACEMENT_3D('',#8329,#6952,#6953);
#5934=AXIS2_PLACEMENT_3D('',#8330,#6954,#6955);
#5935=AXIS2_PLACEMENT_3D('',#8331,#6956,#6957);
#5936=AXIS2_PLACEMENT_3D('',#8332,#6958,#6959);
#5937=AXIS2_PLACEMENT_3D('',#8335,#6961,#6962);
#5938=AXIS2_PLACEMENT_3D('',#8336,#6963,#6964);
#5939=AXIS2_PLACEMENT_3D('',#8338,#6966,#6967);
#5940=AXIS2_PLACEMENT_3D('',#8344,#6971,#6972);
#5941=AXIS2_PLACEMENT_3D('',#8348,#6974,#6975);
#5942=AXIS2_PLACEMENT_3D('',#8350,#6977,#6978);
#5943=AXIS2_PLACEMENT_3D('',#8356,#6982,#6983);
#5944=AXIS2_PLACEMENT_3D('',#8358,#6984,#6985);
#5945=AXIS2_PLACEMENT_3D('',#8361,#6987,#6988);
#5946=AXIS2_PLACEMENT_3D('',#8362,#6989,#6990);
#5947=AXIS2_PLACEMENT_3D('',#8365,#6993,#6994);
#5948=AXIS2_PLACEMENT_3D('',#8367,#6996,#6997);
#5949=AXIS2_PLACEMENT_3D('',#8368,#6998,#6999);
#5950=AXIS2_PLACEMENT_3D('',#8377,#7004,#7005);
#5951=AXIS2_PLACEMENT_3D('',#8383,#7009,#7010);
#5952=AXIS2_PLACEMENT_3D('',#8385,#7011,#7012);
#5953=AXIS2_PLACEMENT_3D('',#8388,#7014,#7015);
#5954=AXIS2_PLACEMENT_3D('',#8389,#7016,#7017);
#5955=AXIS2_PLACEMENT_3D('',#8395,#7021,#7022);
#5956=AXIS2_PLACEMENT_3D('',#8396,#7023,#7024);
#5957=AXIS2_PLACEMENT_3D('',#8397,#7025,#7026);
#5958=AXIS2_PLACEMENT_3D('',#8398,#7027,#7028);
#5959=AXIS2_PLACEMENT_3D('',#8401,#7030,#7031);
#5960=AXIS2_PLACEMENT_3D('',#8402,#7032,#7033);
#5961=AXIS2_PLACEMENT_3D('',#8404,#7035,#7036);
#5962=AXIS2_PLACEMENT_3D('',#8410,#7040,#7041);
#5963=AXIS2_PLACEMENT_3D('',#8414,#7043,#7044);
#5964=AXIS2_PLACEMENT_3D('',#8416,#7046,#7047);
#5965=AXIS2_PLACEMENT_3D('',#8422,#7051,#7052);
#5966=AXIS2_PLACEMENT_3D('',#8424,#7053,#7054);
#5967=AXIS2_PLACEMENT_3D('',#8427,#7056,#7057);
#5968=AXIS2_PLACEMENT_3D('',#8428,#7058,#7059);
#5969=AXIS2_PLACEMENT_3D('',#8431,#7062,#7063);
#5970=AXIS2_PLACEMENT_3D('',#8433,#7065,#7066);
#5971=AXIS2_PLACEMENT_3D('',#8434,#7067,#7068);
#5972=AXIS2_PLACEMENT_3D('',#8443,#7073,#7074);
#5973=AXIS2_PLACEMENT_3D('',#8449,#7078,#7079);
#5974=AXIS2_PLACEMENT_3D('',#8451,#7080,#7081);
#5975=AXIS2_PLACEMENT_3D('',#8454,#7083,#7084);
#5976=AXIS2_PLACEMENT_3D('',#8455,#7085,#7086);
#5977=AXIS2_PLACEMENT_3D('',#8461,#7090,#7091);
#5978=AXIS2_PLACEMENT_3D('',#8462,#7092,#7093);
#5979=AXIS2_PLACEMENT_3D('',#8463,#7094,#7095);
#5980=AXIS2_PLACEMENT_3D('',#8464,#7096,#7097);
#5981=AXIS2_PLACEMENT_3D('',#8467,#7099,#7100);
#5982=AXIS2_PLACEMENT_3D('',#8468,#7101,#7102);
#5983=AXIS2_PLACEMENT_3D('',#8470,#7104,#7105);
#5984=AXIS2_PLACEMENT_3D('',#8476,#7109,#7110);
#5985=AXIS2_PLACEMENT_3D('',#8480,#7112,#7113);
#5986=AXIS2_PLACEMENT_3D('',#8482,#7115,#7116);
#5987=AXIS2_PLACEMENT_3D('',#8488,#7120,#7121);
#5988=AXIS2_PLACEMENT_3D('',#8490,#7122,#7123);
#5989=AXIS2_PLACEMENT_3D('',#8493,#7125,#7126);
#5990=AXIS2_PLACEMENT_3D('',#8494,#7127,#7128);
#5991=AXIS2_PLACEMENT_3D('',#8497,#7131,#7132);
#5992=AXIS2_PLACEMENT_3D('',#8499,#7134,#7135);
#5993=AXIS2_PLACEMENT_3D('',#8500,#7136,#7137);
#5994=AXIS2_PLACEMENT_3D('',#8509,#7142,#7143);
#5995=AXIS2_PLACEMENT_3D('',#8515,#7147,#7148);
#5996=AXIS2_PLACEMENT_3D('',#8517,#7149,#7150);
#5997=AXIS2_PLACEMENT_3D('',#8520,#7152,#7153);
#5998=AXIS2_PLACEMENT_3D('',#8521,#7154,#7155);
#5999=AXIS2_PLACEMENT_3D('',#8527,#7159,#7160);
#6000=AXIS2_PLACEMENT_3D('',#8528,#7161,#7162);
#6001=AXIS2_PLACEMENT_3D('',#8529,#7163,#7164);
#6002=AXIS2_PLACEMENT_3D('',#8530,#7165,#7166);
#6003=AXIS2_PLACEMENT_3D('',#8533,#7168,#7169);
#6004=AXIS2_PLACEMENT_3D('',#8534,#7170,#7171);
#6005=AXIS2_PLACEMENT_3D('',#8536,#7173,#7174);
#6006=AXIS2_PLACEMENT_3D('',#8542,#7178,#7179);
#6007=AXIS2_PLACEMENT_3D('',#8546,#7181,#7182);
#6008=AXIS2_PLACEMENT_3D('',#8548,#7184,#7185);
#6009=AXIS2_PLACEMENT_3D('',#8554,#7189,#7190);
#6010=AXIS2_PLACEMENT_3D('',#8556,#7191,#7192);
#6011=AXIS2_PLACEMENT_3D('',#8559,#7194,#7195);
#6012=AXIS2_PLACEMENT_3D('',#8560,#7196,#7197);
#6013=AXIS2_PLACEMENT_3D('',#8563,#7200,#7201);
#6014=AXIS2_PLACEMENT_3D('',#8565,#7203,#7204);
#6015=AXIS2_PLACEMENT_3D('',#9026,#7225,#7226);
#6016=AXIS2_PLACEMENT_3D('',#9487,#7247,#7248);
#6017=AXIS2_PLACEMENT_3D('',#9698,#7259,#7260);
#6018=AXIS2_PLACEMENT_3D('',#9911,#7273,#7274);
#6019=AXIS2_PLACEMENT_3D('',#9917,#7278,#7279);
#6020=AXIS2_PLACEMENT_3D('',#9923,#7283,#7284);
#6021=AXIS2_PLACEMENT_3D('',#9926,#7287,#7288);
#6022=AXIS2_PLACEMENT_3D('',#9927,#7289,#7290);
#6023=AXIS2_PLACEMENT_3D('',#9936,#7295,#7296);
#6024=AXIS2_PLACEMENT_3D('',#9942,#7300,#7301);
#6025=AXIS2_PLACEMENT_3D('',#9948,#7305,#7306);
#6026=AXIS2_PLACEMENT_3D('',#9954,#7310,#7311);
#6027=AXIS2_PLACEMENT_3D('',#9960,#7315,#7316);
#6028=AXIS2_PLACEMENT_3D('',#9966,#7320,#7321);
#6029=AXIS2_PLACEMENT_3D('',#9972,#7325,#7326);
#6030=AXIS2_PLACEMENT_3D('',#10001,#7331,#7332);
#6031=AXIS2_PLACEMENT_3D('',#10007,#7336,#7337);
#6032=AXIS2_PLACEMENT_3D('',#10013,#7341,#7342);
#6033=AXIS2_PLACEMENT_3D('',#10016,#7345,#7346);
#6034=AXIS2_PLACEMENT_3D('',#10017,#7347,#7348);
#6035=AXIS2_PLACEMENT_3D('',#10026,#7353,#7354);
#6036=AXIS2_PLACEMENT_3D('',#10027,#7355,#7356);
#6037=AXIS2_PLACEMENT_3D('',#10033,#7360,#7361);
#6038=AXIS2_PLACEMENT_3D('',#10037,#7364,#7365);
#6039=AXIS2_PLACEMENT_3D('',#10041,#7368,#7369);
#6040=AXIS2_PLACEMENT_3D('',#10043,#7371,#7372);
#6041=AXIS2_PLACEMENT_3D('',#10044,#7373,#7374);
#6042=DIRECTION('axis',(0.,0.,1.));
#6043=DIRECTION('refdir',(1.,0.,0.));
#6044=DIRECTION('center_axis',(0.,1.,0.));
#6045=DIRECTION('ref_axis',(1.,0.,0.));
#6046=DIRECTION('',(1.,0.,0.));
#6047=DIRECTION('',(0.,0.,-1.));
#6048=DIRECTION('',(1.,0.,0.));
#6049=DIRECTION('',(0.,0.,-1.));
#6050=DIRECTION('center_axis',(0.,0.,-1.));
#6051=DIRECTION('ref_axis',(1.,0.,0.));
#6052=DIRECTION('center_axis',(0.,0.,-1.));
#6053=DIRECTION('ref_axis',(1.,0.,0.));
#6054=DIRECTION('',(0.,0.,-1.));
#6055=DIRECTION('center_axis',(0.,0.,-1.));
#6056=DIRECTION('ref_axis',(1.,0.,0.));
#6057=DIRECTION('center_axis',(-1.,0.,0.));
#6058=DIRECTION('ref_axis',(0.,1.,0.));
#6059=DIRECTION('',(0.,1.,0.));
#6060=DIRECTION('',(0.,0.,-1.));
#6061=DIRECTION('',(0.,1.,0.));
#6062=DIRECTION('center_axis',(0.,0.,-1.));
#6063=DIRECTION('ref_axis',(1.,0.,0.));
#6064=DIRECTION('center_axis',(0.,0.,-1.));
#6065=DIRECTION('ref_axis',(1.,0.,0.));
#6066=DIRECTION('',(0.,0.,-1.));
#6067=DIRECTION('center_axis',(0.,0.,-1.));
#6068=DIRECTION('ref_axis',(1.,0.,0.));
#6069=DIRECTION('center_axis',(0.,-1.,0.));
#6070=DIRECTION('ref_axis',(-1.,0.,0.));
#6071=DIRECTION('',(-1.,0.,0.));
#6072=DIRECTION('',(0.,0.,1.));
#6073=DIRECTION('',(-1.,0.,0.));
#6074=DIRECTION('center_axis',(0.,1.,0.));
#6075=DIRECTION('ref_axis',(1.,0.,0.));
#6076=DIRECTION('',(1.,0.,0.));
#6077=DIRECTION('',(0.,0.,-1.));
#6078=DIRECTION('',(1.,0.,0.));
#6079=DIRECTION('',(0.,0.,-1.));
#6080=DIRECTION('center_axis',(0.,0.,-1.));
#6081=DIRECTION('ref_axis',(1.,0.,0.));
#6082=DIRECTION('center_axis',(0.,0.,1.));
#6083=DIRECTION('ref_axis',(1.,0.,0.));
#6084=DIRECTION('',(0.,0.,-1.));
#6085=DIRECTION('center_axis',(0.,0.,1.));
#6086=DIRECTION('ref_axis',(1.,0.,0.));
#6087=DIRECTION('center_axis',(1.,0.,0.));
#6088=DIRECTION('ref_axis',(0.,-1.,0.));
#6089=DIRECTION('',(0.,-1.,0.));
#6090=DIRECTION('',(0.,0.,-1.));
#6091=DIRECTION('',(0.,-1.,0.));
#6092=DIRECTION('center_axis',(0.,0.,-1.));
#6093=DIRECTION('ref_axis',(1.,0.,0.));
#6094=DIRECTION('center_axis',(0.,0.,1.));
#6095=DIRECTION('ref_axis',(1.,0.,0.));
#6096=DIRECTION('',(0.,0.,-1.));
#6097=DIRECTION('center_axis',(0.,0.,1.));
#6098=DIRECTION('ref_axis',(1.,0.,0.));
#6099=DIRECTION('center_axis',(0.,-1.,0.));
#6100=DIRECTION('ref_axis',(-1.,0.,0.));
#6101=DIRECTION('',(-1.,0.,0.));
#6102=DIRECTION('',(0.,0.,1.));
#6103=DIRECTION('',(-1.,0.,0.));
#6104=DIRECTION('center_axis',(0.,0.,1.));
#6105=DIRECTION('ref_axis',(1.,0.,0.));
#6106=DIRECTION('',(1.66687889345352E-16,-1.,0.));
#6107=DIRECTION('',(0.,-1.,0.));
#6108=DIRECTION('center_axis',(0.,1.,0.));
#6109=DIRECTION('ref_axis',(1.,0.,0.));
#6110=DIRECTION('',(1.,0.,0.));
#6111=DIRECTION('',(0.,0.,-1.));
#6112=DIRECTION('',(1.,0.,0.));
#6113=DIRECTION('',(0.,0.,-1.));
#6114=DIRECTION('center_axis',(0.,0.,-1.));
#6115=DIRECTION('ref_axis',(1.,0.,0.));
#6116=DIRECTION('center_axis',(0.,0.,-1.));
#6117=DIRECTION('ref_axis',(1.,0.,0.));
#6118=DIRECTION('',(0.,0.,-1.));
#6119=DIRECTION('center_axis',(0.,0.,-1.));
#6120=DIRECTION('ref_axis',(1.,0.,0.));
#6121=DIRECTION('center_axis',(-1.,0.,0.));
#6122=DIRECTION('ref_axis',(0.,1.,0.));
#6123=DIRECTION('',(0.,1.,0.));
#6124=DIRECTION('',(0.,0.,-1.));
#6125=DIRECTION('',(0.,1.,0.));
#6126=DIRECTION('center_axis',(0.,0.,-1.));
#6127=DIRECTION('ref_axis',(1.,0.,0.));
#6128=DIRECTION('center_axis',(0.,0.,-1.));
#6129=DIRECTION('ref_axis',(1.,0.,0.));
#6130=DIRECTION('',(0.,0.,-1.));
#6131=DIRECTION('center_axis',(0.,0.,-1.));
#6132=DIRECTION('ref_axis',(1.,0.,0.));
#6133=DIRECTION('center_axis',(0.,-1.,0.));
#6134=DIRECTION('ref_axis',(-1.,0.,0.));
#6135=DIRECTION('',(-1.,0.,0.));
#6136=DIRECTION('',(0.,0.,1.));
#6137=DIRECTION('',(-1.,0.,0.));
#6138=DIRECTION('center_axis',(0.,1.,0.));
#6139=DIRECTION('ref_axis',(1.,0.,0.));
#6140=DIRECTION('',(1.,0.,0.));
#6141=DIRECTION('',(0.,0.,-1.));
#6142=DIRECTION('',(1.,0.,0.));
#6143=DIRECTION('',(0.,0.,-1.));
#6144=DIRECTION('center_axis',(0.,0.,-1.));
#6145=DIRECTION('ref_axis',(1.,0.,0.));
#6146=DIRECTION('center_axis',(0.,0.,1.));
#6147=DIRECTION('ref_axis',(1.,0.,0.));
#6148=DIRECTION('',(0.,0.,-1.));
#6149=DIRECTION('center_axis',(0.,0.,1.));
#6150=DIRECTION('ref_axis',(1.,0.,0.));
#6151=DIRECTION('center_axis',(1.,0.,0.));
#6152=DIRECTION('ref_axis',(0.,-1.,0.));
#6153=DIRECTION('',(0.,-1.,0.));
#6154=DIRECTION('',(0.,0.,-1.));
#6155=DIRECTION('',(0.,-1.,0.));
#6156=DIRECTION('center_axis',(0.,0.,-1.));
#6157=DIRECTION('ref_axis',(1.,0.,0.));
#6158=DIRECTION('center_axis',(0.,0.,1.));
#6159=DIRECTION('ref_axis',(1.,0.,0.));
#6160=DIRECTION('',(0.,0.,-1.));
#6161=DIRECTION('center_axis',(0.,0.,1.));
#6162=DIRECTION('ref_axis',(1.,0.,0.));
#6163=DIRECTION('center_axis',(0.,-1.,0.));
#6164=DIRECTION('ref_axis',(-1.,0.,0.));
#6165=DIRECTION('',(-1.,0.,0.));
#6166=DIRECTION('',(0.,0.,1.));
#6167=DIRECTION('',(-1.,0.,0.));
#6168=DIRECTION('center_axis',(0.,0.,1.));
#6169=DIRECTION('ref_axis',(1.,0.,0.));
#6170=DIRECTION('',(1.66687889345352E-16,-1.,0.));
#6171=DIRECTION('',(0.,-1.,0.));
#6172=DIRECTION('center_axis',(0.,1.,0.));
#6173=DIRECTION('ref_axis',(1.,0.,0.));
#6174=DIRECTION('',(1.,0.,0.));
#6175=DIRECTION('',(0.,0.,-1.));
#6176=DIRECTION('',(1.,0.,0.));
#6177=DIRECTION('',(0.,0.,-1.));
#6178=DIRECTION('center_axis',(0.,0.,-1.));
#6179=DIRECTION('ref_axis',(1.,0.,0.));
#6180=DIRECTION('center_axis',(0.,0.,-1.));
#6181=DIRECTION('ref_axis',(1.,0.,0.));
#6182=DIRECTION('',(0.,0.,-1.));
#6183=DIRECTION('center_axis',(0.,0.,-1.));
#6184=DIRECTION('ref_axis',(1.,0.,0.));
#6185=DIRECTION('center_axis',(-1.,0.,0.));
#6186=DIRECTION('ref_axis',(0.,1.,0.));
#6187=DIRECTION('',(0.,1.,0.));
#6188=DIRECTION('',(0.,0.,-1.));
#6189=DIRECTION('',(0.,1.,0.));
#6190=DIRECTION('center_axis',(0.,0.,-1.));
#6191=DIRECTION('ref_axis',(1.,0.,0.));
#6192=DIRECTION('center_axis',(0.,0.,-1.));
#6193=DIRECTION('ref_axis',(1.,0.,0.));
#6194=DIRECTION('',(0.,0.,-1.));
#6195=DIRECTION('center_axis',(0.,0.,-1.));
#6196=DIRECTION('ref_axis',(1.,0.,0.));
#6197=DIRECTION('center_axis',(0.,-1.,0.));
#6198=DIRECTION('ref_axis',(-1.,0.,0.));
#6199=DIRECTION('',(-1.,0.,0.));
#6200=DIRECTION('',(0.,0.,1.));
#6201=DIRECTION('',(-1.,0.,0.));
#6202=DIRECTION('center_axis',(0.,1.,0.));
#6203=DIRECTION('ref_axis',(1.,0.,0.));
#6204=DIRECTION('',(1.,0.,0.));
#6205=DIRECTION('',(0.,0.,-1.));
#6206=DIRECTION('',(1.,0.,0.));
#6207=DIRECTION('',(0.,0.,-1.));
#6208=DIRECTION('center_axis',(0.,0.,-1.));
#6209=DIRECTION('ref_axis',(1.,0.,0.));
#6210=DIRECTION('center_axis',(0.,0.,1.));
#6211=DIRECTION('ref_axis',(1.,0.,0.));
#6212=DIRECTION('',(0.,0.,-1.));
#6213=DIRECTION('center_axis',(0.,0.,1.));
#6214=DIRECTION('ref_axis',(1.,0.,0.));
#6215=DIRECTION('center_axis',(1.,-1.2335811384724E-15,0.));
#6216=DIRECTION('ref_axis',(-1.2335811384724E-15,-1.,0.));
#6217=DIRECTION('',(-1.2335811384724E-15,-1.,0.));
#6218=DIRECTION('',(0.,0.,-1.));
#6219=DIRECTION('',(-1.2335811384724E-15,-1.,0.));
#6220=DIRECTION('center_axis',(0.,0.,-1.));
#6221=DIRECTION('ref_axis',(1.,0.,0.));
#6222=DIRECTION('center_axis',(0.,0.,1.));
#6223=DIRECTION('ref_axis',(1.,0.,0.));
#6224=DIRECTION('',(0.,0.,-1.));
#6225=DIRECTION('center_axis',(0.,0.,1.));
#6226=DIRECTION('ref_axis',(1.,0.,0.));
#6227=DIRECTION('center_axis',(0.,-1.,0.));
#6228=DIRECTION('ref_axis',(-1.,0.,0.));
#6229=DIRECTION('',(-1.,0.,0.));
#6230=DIRECTION('',(0.,0.,1.));
#6231=DIRECTION('',(-1.,0.,0.));
#6232=DIRECTION('center_axis',(0.,0.,1.));
#6233=DIRECTION('ref_axis',(1.,0.,0.));
#6234=DIRECTION('',(1.66687889345352E-16,-1.,0.));
#6235=DIRECTION('',(0.,-1.,0.));
#6236=DIRECTION('center_axis',(0.,1.,0.));
#6237=DIRECTION('ref_axis',(1.,0.,0.));
#6238=DIRECTION('',(1.,0.,0.));
#6239=DIRECTION('',(0.,0.,-1.));
#6240=DIRECTION('',(1.,0.,0.));
#6241=DIRECTION('',(0.,0.,-1.));
#6242=DIRECTION('center_axis',(0.,0.,-1.));
#6243=DIRECTION('ref_axis',(1.,0.,0.));
#6244=DIRECTION('center_axis',(0.,0.,-1.));
#6245=DIRECTION('ref_axis',(1.,0.,0.));
#6246=DIRECTION('',(0.,0.,-1.));
#6247=DIRECTION('center_axis',(0.,0.,-1.));
#6248=DIRECTION('ref_axis',(1.,0.,0.));
#6249=DIRECTION('center_axis',(-1.,0.,0.));
#6250=DIRECTION('ref_axis',(0.,1.,0.));
#6251=DIRECTION('',(0.,1.,0.));
#6252=DIRECTION('',(0.,0.,-1.));
#6253=DIRECTION('',(0.,1.,0.));
#6254=DIRECTION('center_axis',(0.,0.,-1.));
#6255=DIRECTION('ref_axis',(1.,0.,0.));
#6256=DIRECTION('center_axis',(0.,0.,-1.));
#6257=DIRECTION('ref_axis',(1.,0.,0.));
#6258=DIRECTION('',(0.,0.,-1.));
#6259=DIRECTION('center_axis',(0.,0.,-1.));
#6260=DIRECTION('ref_axis',(1.,0.,0.));
#6261=DIRECTION('center_axis',(0.,-1.,0.));
#6262=DIRECTION('ref_axis',(-1.,0.,0.));
#6263=DIRECTION('',(-1.,0.,0.));
#6264=DIRECTION('',(0.,0.,1.));
#6265=DIRECTION('',(-1.,0.,0.));
#6266=DIRECTION('center_axis',(0.,1.,0.));
#6267=DIRECTION('ref_axis',(1.,0.,0.));
#6268=DIRECTION('',(1.,0.,0.));
#6269=DIRECTION('',(0.,0.,-1.));
#6270=DIRECTION('',(1.,0.,0.));
#6271=DIRECTION('',(0.,0.,-1.));
#6272=DIRECTION('center_axis',(0.,0.,-1.));
#6273=DIRECTION('ref_axis',(1.,0.,0.));
#6274=DIRECTION('center_axis',(0.,0.,1.));
#6275=DIRECTION('ref_axis',(1.,0.,0.));
#6276=DIRECTION('',(0.,0.,-1.));
#6277=DIRECTION('center_axis',(0.,0.,1.));
#6278=DIRECTION('ref_axis',(1.,0.,0.));
#6279=DIRECTION('center_axis',(1.,0.,0.));
#6280=DIRECTION('ref_axis',(0.,-1.,0.));
#6281=DIRECTION('',(0.,-1.,0.));
#6282=DIRECTION('',(0.,0.,-1.));
#6283=DIRECTION('',(0.,-1.,0.));
#6284=DIRECTION('center_axis',(0.,0.,-1.));
#6285=DIRECTION('ref_axis',(1.,0.,0.));
#6286=DIRECTION('center_axis',(0.,0.,1.));
#6287=DIRECTION('ref_axis',(1.,0.,0.));
#6288=DIRECTION('',(0.,0.,-1.));
#6289=DIRECTION('center_axis',(0.,0.,1.));
#6290=DIRECTION('ref_axis',(1.,0.,0.));
#6291=DIRECTION('center_axis',(0.,-1.,0.));
#6292=DIRECTION('ref_axis',(-1.,0.,0.));
#6293=DIRECTION('',(-1.,0.,0.));
#6294=DIRECTION('',(0.,0.,1.));
#6295=DIRECTION('',(-1.,0.,0.));
#6296=DIRECTION('center_axis',(0.,0.,1.));
#6297=DIRECTION('ref_axis',(1.,0.,0.));
#6298=DIRECTION('',(1.66687889345352E-16,-1.,0.));
#6299=DIRECTION('',(0.,-1.,0.));
#6300=DIRECTION('center_axis',(0.,1.,0.));
#6301=DIRECTION('ref_axis',(1.,0.,0.));
#6302=DIRECTION('',(1.,0.,0.));
#6303=DIRECTION('',(0.,0.,-1.));
#6304=DIRECTION('',(1.,0.,0.));
#6305=DIRECTION('',(0.,0.,-1.));
#6306=DIRECTION('center_axis',(0.,0.,-1.));
#6307=DIRECTION('ref_axis',(1.,0.,0.));
#6308=DIRECTION('center_axis',(0.,0.,-1.));
#6309=DIRECTION('ref_axis',(1.,0.,0.));
#6310=DIRECTION('',(0.,0.,-1.));
#6311=DIRECTION('center_axis',(0.,0.,-1.));
#6312=DIRECTION('ref_axis',(1.,0.,0.));
#6313=DIRECTION('center_axis',(-1.,0.,0.));
#6314=DIRECTION('ref_axis',(0.,1.,0.));
#6315=DIRECTION('',(0.,1.,0.));
#6316=DIRECTION('',(0.,0.,-1.));
#6317=DIRECTION('',(0.,1.,0.));
#6318=DIRECTION('center_axis',(0.,0.,-1.));
#6319=DIRECTION('ref_axis',(1.,0.,0.));
#6320=DIRECTION('center_axis',(0.,0.,-1.));
#6321=DIRECTION('ref_axis',(1.,0.,0.));
#6322=DIRECTION('',(0.,0.,-1.));
#6323=DIRECTION('center_axis',(0.,0.,-1.));
#6324=DIRECTION('ref_axis',(1.,0.,0.));
#6325=DIRECTION('center_axis',(0.,-1.,0.));
#6326=DIRECTION('ref_axis',(-1.,0.,0.));
#6327=DIRECTION('',(-1.,0.,0.));
#6328=DIRECTION('',(0.,0.,1.));
#6329=DIRECTION('',(-1.,0.,0.));
#6330=DIRECTION('center_axis',(0.,1.,0.));
#6331=DIRECTION('ref_axis',(1.,0.,0.));
#6332=DIRECTION('',(1.,0.,0.));
#6333=DIRECTION('',(0.,0.,-1.));
#6334=DIRECTION('',(1.,0.,0.));
#6335=DIRECTION('',(0.,0.,-1.));
#6336=DIRECTION('center_axis',(0.,0.,-1.));
#6337=DIRECTION('ref_axis',(1.,0.,0.));
#6338=DIRECTION('center_axis',(0.,0.,1.));
#6339=DIRECTION('ref_axis',(1.,0.,0.));
#6340=DIRECTION('',(0.,0.,-1.));
#6341=DIRECTION('center_axis',(0.,0.,1.));
#6342=DIRECTION('ref_axis',(1.,0.,0.));
#6343=DIRECTION('center_axis',(1.,0.,0.));
#6344=DIRECTION('ref_axis',(0.,-1.,0.));
#6345=DIRECTION('',(0.,-1.,0.));
#6346=DIRECTION('',(0.,0.,-1.));
#6347=DIRECTION('',(0.,-1.,0.));
#6348=DIRECTION('center_axis',(0.,0.,-1.));
#6349=DIRECTION('ref_axis',(1.,0.,0.));
#6350=DIRECTION('center_axis',(0.,0.,1.));
#6351=DIRECTION('ref_axis',(1.,0.,0.));
#6352=DIRECTION('',(0.,0.,-1.));
#6353=DIRECTION('center_axis',(0.,0.,1.));
#6354=DIRECTION('ref_axis',(1.,0.,0.));
#6355=DIRECTION('center_axis',(0.,-1.,0.));
#6356=DIRECTION('ref_axis',(-1.,0.,0.));
#6357=DIRECTION('',(-1.,0.,0.));
#6358=DIRECTION('',(0.,0.,1.));
#6359=DIRECTION('',(-1.,0.,0.));
#6360=DIRECTION('center_axis',(0.,0.,1.));
#6361=DIRECTION('ref_axis',(1.,0.,0.));
#6362=DIRECTION('',(1.66687889345352E-16,-1.,0.));
#6363=DIRECTION('',(0.,-1.,0.));
#6364=DIRECTION('center_axis',(0.,1.,0.));
#6365=DIRECTION('ref_axis',(1.,0.,0.));
#6366=DIRECTION('',(1.,0.,0.));
#6367=DIRECTION('',(0.,0.,-1.));
#6368=DIRECTION('',(1.,0.,0.));
#6369=DIRECTION('',(0.,0.,-1.));
#6370=DIRECTION('center_axis',(0.,0.,-1.));
#6371=DIRECTION('ref_axis',(1.,0.,0.));
#6372=DIRECTION('center_axis',(0.,0.,-1.));
#6373=DIRECTION('ref_axis',(1.,0.,0.));
#6374=DIRECTION('',(0.,0.,-1.));
#6375=DIRECTION('center_axis',(0.,0.,-1.));
#6376=DIRECTION('ref_axis',(1.,0.,0.));
#6377=DIRECTION('center_axis',(-1.,0.,0.));
#6378=DIRECTION('ref_axis',(0.,1.,0.));
#6379=DIRECTION('',(0.,1.,0.));
#6380=DIRECTION('',(0.,0.,-1.));
#6381=DIRECTION('',(0.,1.,0.));
#6382=DIRECTION('center_axis',(0.,0.,-1.));
#6383=DIRECTION('ref_axis',(1.,0.,0.));
#6384=DIRECTION('center_axis',(0.,0.,-1.));
#6385=DIRECTION('ref_axis',(1.,0.,0.));
#6386=DIRECTION('',(0.,0.,-1.));
#6387=DIRECTION('center_axis',(0.,0.,-1.));
#6388=DIRECTION('ref_axis',(1.,0.,0.));
#6389=DIRECTION('center_axis',(0.,-1.,0.));
#6390=DIRECTION('ref_axis',(-1.,0.,0.));
#6391=DIRECTION('',(-1.,0.,0.));
#6392=DIRECTION('',(0.,0.,1.));
#6393=DIRECTION('',(-1.,0.,0.));
#6394=DIRECTION('center_axis',(0.,1.,0.));
#6395=DIRECTION('ref_axis',(1.,0.,0.));
#6396=DIRECTION('',(1.,0.,0.));
#6397=DIRECTION('',(0.,0.,-1.));
#6398=DIRECTION('',(1.,0.,0.));
#6399=DIRECTION('',(0.,0.,-1.));
#6400=DIRECTION('center_axis',(0.,0.,-1.));
#6401=DIRECTION('ref_axis',(1.,0.,0.));
#6402=DIRECTION('center_axis',(0.,0.,1.));
#6403=DIRECTION('ref_axis',(1.,0.,0.));
#6404=DIRECTION('',(0.,0.,-1.));
#6405=DIRECTION('center_axis',(0.,0.,1.));
#6406=DIRECTION('ref_axis',(1.,0.,0.));
#6407=DIRECTION('center_axis',(1.,0.,0.));
#6408=DIRECTION('ref_axis',(0.,-1.,0.));
#6409=DIRECTION('',(0.,-1.,0.));
#6410=DIRECTION('',(0.,0.,-1.));
#6411=DIRECTION('',(0.,-1.,0.));
#6412=DIRECTION('center_axis',(0.,0.,-1.));
#6413=DIRECTION('ref_axis',(1.,0.,0.));
#6414=DIRECTION('center_axis',(0.,0.,1.));
#6415=DIRECTION('ref_axis',(1.,0.,0.));
#6416=DIRECTION('',(0.,0.,-1.));
#6417=DIRECTION('center_axis',(0.,0.,1.));
#6418=DIRECTION('ref_axis',(1.,0.,0.));
#6419=DIRECTION('center_axis',(0.,-1.,0.));
#6420=DIRECTION('ref_axis',(-1.,0.,0.));
#6421=DIRECTION('',(-1.,0.,0.));
#6422=DIRECTION('',(0.,0.,1.));
#6423=DIRECTION('',(-1.,0.,0.));
#6424=DIRECTION('center_axis',(0.,0.,1.));
#6425=DIRECTION('ref_axis',(1.,0.,0.));
#6426=DIRECTION('',(1.66687889345352E-16,-1.,0.));
#6427=DIRECTION('',(0.,-1.,0.));
#6428=DIRECTION('center_axis',(0.,1.,0.));
#6429=DIRECTION('ref_axis',(1.,0.,0.));
#6430=DIRECTION('',(1.,0.,0.));
#6431=DIRECTION('',(0.,0.,-1.));
#6432=DIRECTION('',(1.,0.,0.));
#6433=DIRECTION('',(0.,0.,-1.));
#6434=DIRECTION('center_axis',(0.,0.,-1.));
#6435=DIRECTION('ref_axis',(1.,0.,0.));
#6436=DIRECTION('center_axis',(0.,0.,-1.));
#6437=DIRECTION('ref_axis',(1.,0.,0.));
#6438=DIRECTION('',(0.,0.,-1.));
#6439=DIRECTION('center_axis',(0.,0.,-1.));
#6440=DIRECTION('ref_axis',(1.,0.,0.));
#6441=DIRECTION('center_axis',(-1.,0.,0.));
#6442=DIRECTION('ref_axis',(0.,1.,0.));
#6443=DIRECTION('',(0.,1.,0.));
#6444=DIRECTION('',(0.,0.,-1.));
#6445=DIRECTION('',(0.,1.,0.));
#6446=DIRECTION('center_axis',(0.,0.,-1.));
#6447=DIRECTION('ref_axis',(1.,0.,0.));
#6448=DIRECTION('center_axis',(0.,0.,-1.));
#6449=DIRECTION('ref_axis',(1.,0.,0.));
#6450=DIRECTION('',(0.,0.,-1.));
#6451=DIRECTION('center_axis',(0.,0.,-1.));
#6452=DIRECTION('ref_axis',(1.,0.,0.));
#6453=DIRECTION('center_axis',(0.,-1.,0.));
#6454=DIRECTION('ref_axis',(-1.,0.,0.));
#6455=DIRECTION('',(-1.,0.,0.));
#6456=DIRECTION('',(0.,0.,1.));
#6457=DIRECTION('',(-1.,0.,0.));
#6458=DIRECTION('center_axis',(0.,1.,0.));
#6459=DIRECTION('ref_axis',(1.,0.,0.));
#6460=DIRECTION('',(1.,0.,0.));
#6461=DIRECTION('',(0.,0.,-1.));
#6462=DIRECTION('',(1.,0.,0.));
#6463=DIRECTION('',(0.,0.,-1.));
#6464=DIRECTION('center_axis',(0.,0.,-1.));
#6465=DIRECTION('ref_axis',(1.,0.,0.));
#6466=DIRECTION('center_axis',(0.,0.,1.));
#6467=DIRECTION('ref_axis',(1.,0.,0.));
#6468=DIRECTION('',(0.,0.,-1.));
#6469=DIRECTION('center_axis',(0.,0.,1.));
#6470=DIRECTION('ref_axis',(1.,0.,0.));
#6471=DIRECTION('center_axis',(1.,0.,0.));
#6472=DIRECTION('ref_axis',(0.,-1.,0.));
#6473=DIRECTION('',(0.,-1.,0.));
#6474=DIRECTION('',(0.,0.,-1.));
#6475=DIRECTION('',(0.,-1.,0.));
#6476=DIRECTION('center_axis',(0.,0.,-1.));
#6477=DIRECTION('ref_axis',(1.,0.,0.));
#6478=DIRECTION('center_axis',(0.,0.,1.));
#6479=DIRECTION('ref_axis',(1.,0.,0.));
#6480=DIRECTION('',(0.,0.,-1.));
#6481=DIRECTION('center_axis',(0.,0.,1.));
#6482=DIRECTION('ref_axis',(1.,0.,0.));
#6483=DIRECTION('center_axis',(0.,-1.,0.));
#6484=DIRECTION('ref_axis',(-1.,0.,0.));
#6485=DIRECTION('',(-1.,0.,0.));
#6486=DIRECTION('',(0.,0.,1.));
#6487=DIRECTION('',(-1.,0.,0.));
#6488=DIRECTION('center_axis',(0.,0.,1.));
#6489=DIRECTION('ref_axis',(1.,0.,0.));
#6490=DIRECTION('',(1.66687889345352E-16,-1.,0.));
#6491=DIRECTION('',(0.,-1.,0.));
#6492=DIRECTION('center_axis',(-1.,0.,0.));
#6493=DIRECTION('ref_axis',(0.,1.,0.));
#6494=DIRECTION('',(0.,1.,0.));
#6495=DIRECTION('',(0.,0.,-1.));
#6496=DIRECTION('',(0.,1.,0.));
#6497=DIRECTION('',(0.,0.,-1.));
#6498=DIRECTION('center_axis',(0.,0.,-1.));
#6499=DIRECTION('ref_axis',(1.,0.,0.));
#6500=DIRECTION('center_axis',(0.,0.,-1.));
#6501=DIRECTION('ref_axis',(1.,0.,0.));
#6502=DIRECTION('',(0.,0.,-1.));
#6503=DIRECTION('center_axis',(0.,0.,-1.));
#6504=DIRECTION('ref_axis',(1.,0.,0.));
#6505=DIRECTION('center_axis',(0.,-1.,0.));
#6506=DIRECTION('ref_axis',(-1.,0.,0.));
#6507=DIRECTION('',(-1.,0.,0.));
#6508=DIRECTION('',(0.,0.,1.));
#6509=DIRECTION('',(-1.,0.,0.));
#6510=DIRECTION('center_axis',(0.,1.,0.));
#6511=DIRECTION('ref_axis',(1.,0.,0.));
#6512=DIRECTION('',(1.,0.,0.));
#6513=DIRECTION('',(0.,0.,-1.));
#6514=DIRECTION('',(1.,0.,0.));
#6515=DIRECTION('',(0.,0.,-1.));
#6516=DIRECTION('center_axis',(0.,0.,-1.));
#6517=DIRECTION('ref_axis',(1.,0.,0.));
#6518=DIRECTION('center_axis',(0.,0.,1.));
#6519=DIRECTION('ref_axis',(1.,0.,0.));
#6520=DIRECTION('',(0.,0.,-1.));
#6521=DIRECTION('center_axis',(0.,0.,1.));
#6522=DIRECTION('ref_axis',(1.,0.,0.));
#6523=DIRECTION('center_axis',(1.,5.95121648634065E-15,0.));
#6524=DIRECTION('ref_axis',(5.95121648634065E-15,-1.,0.));
#6525=DIRECTION('',(5.95121648634065E-15,-1.,0.));
#6526=DIRECTION('',(0.,0.,1.));
#6527=DIRECTION('',(5.95121648634065E-15,-1.,0.));
#6528=DIRECTION('center_axis',(0.,0.,1.));
#6529=DIRECTION('ref_axis',(1.,0.,0.));
#6530=DIRECTION('center_axis',(0.,0.,1.));
#6531=DIRECTION('ref_axis',(1.,0.,0.));
#6532=DIRECTION('',(0.,-1.,0.));
#6533=DIRECTION('center_axis',(-1.,-1.66687889345352E-16,0.));
#6534=DIRECTION('ref_axis',(-1.66687889345352E-16,1.,0.));
#6535=DIRECTION('',(-1.66687889345352E-16,1.,0.));
#6536=DIRECTION('',(0.,0.,-1.));
#6537=DIRECTION('',(-1.66687889345352E-16,1.,0.));
#6538=DIRECTION('',(0.,0.,-1.));
#6539=DIRECTION('',(-1.66687889345352E-16,1.,0.));
#6540=DIRECTION('center_axis',(-1.,-1.66687889345352E-16,0.));
#6541=DIRECTION('ref_axis',(-1.66687889345352E-16,1.,0.));
#6542=DIRECTION('',(-1.66687889345352E-16,1.,0.));
#6543=DIRECTION('',(0.,0.,-1.));
#6544=DIRECTION('',(-1.66687889345352E-16,1.,0.));
#6545=DIRECTION('',(0.,0.,-1.));
#6546=DIRECTION('',(-1.66687889345352E-16,1.,0.));
#6547=DIRECTION('center_axis',(-1.,-1.66687889345352E-16,0.));
#6548=DIRECTION('ref_axis',(-1.66687889345352E-16,1.,0.));
#6549=DIRECTION('',(-1.66687889345352E-16,1.,0.));
#6550=DIRECTION('',(0.,0.,-1.));
#6551=DIRECTION('',(-1.66687889345352E-16,1.,0.));
#6552=DIRECTION('',(0.,0.,-1.));
#6553=DIRECTION('',(-1.66687889345352E-16,1.,0.));
#6554=DIRECTION('center_axis',(-1.,-1.66687889345352E-16,0.));
#6555=DIRECTION('ref_axis',(-1.66687889345352E-16,1.,0.));
#6556=DIRECTION('',(-1.66687889345352E-16,1.,0.));
#6557=DIRECTION('',(0.,0.,-1.));
#6558=DIRECTION('',(-1.66687889345352E-16,1.,0.));
#6559=DIRECTION('',(0.,0.,-1.));
#6560=DIRECTION('',(-1.66687889345352E-16,1.,0.));
#6561=DIRECTION('center_axis',(-1.,-1.66687889345352E-16,0.));
#6562=DIRECTION('ref_axis',(-1.66687889345352E-16,1.,0.));
#6563=DIRECTION('',(-1.66687889345352E-16,1.,0.));
#6564=DIRECTION('',(0.,0.,-1.));
#6565=DIRECTION('',(-1.66687889345352E-16,1.,0.));
#6566=DIRECTION('',(0.,0.,-1.));
#6567=DIRECTION('',(-1.66687889345352E-16,1.,0.));
#6568=DIRECTION('center_axis',(-1.,-1.66687889345352E-16,0.));
#6569=DIRECTION('ref_axis',(-1.66687889345352E-16,1.,0.));
#6570=DIRECTION('',(-1.66687889345352E-16,1.,0.));
#6571=DIRECTION('',(0.,0.,-1.));
#6572=DIRECTION('',(-1.66687889345352E-16,1.,0.));
#6573=DIRECTION('',(0.,0.,-1.));
#6574=DIRECTION('',(-1.66687889345352E-16,1.,0.));
#6575=DIRECTION('center_axis',(-1.,-1.66687889345352E-16,0.));
#6576=DIRECTION('ref_axis',(-1.66687889345352E-16,1.,0.));
#6577=DIRECTION('',(-1.66687889345352E-16,1.,0.));
#6578=DIRECTION('',(0.,0.,-1.));
#6579=DIRECTION('',(-1.66687889345352E-16,1.,0.));
#6580=DIRECTION('',(0.,0.,-1.));
#6581=DIRECTION('',(-1.66687889345352E-16,1.,0.));
#6582=DIRECTION('center_axis',(0.,0.,-1.));
#6583=DIRECTION('ref_axis',(1.,0.,0.));
#6584=DIRECTION('center_axis',(0.,0.,-1.));
#6585=DIRECTION('ref_axis',(1.,0.,0.));
#6586=DIRECTION('',(0.,0.,-1.));
#6587=DIRECTION('center_axis',(0.,0.,-1.));
#6588=DIRECTION('ref_axis',(1.,0.,0.));
#6589=DIRECTION('center_axis',(0.,0.,-1.));
#6590=DIRECTION('ref_axis',(1.,0.,0.));
#6591=DIRECTION('center_axis',(0.,0.,1.));
#6592=DIRECTION('ref_axis',(1.,0.,0.));
#6593=DIRECTION('center_axis',(0.,0.,-1.));
#6594=DIRECTION('ref_axis',(1.,0.,0.));
#6595=DIRECTION('',(-0.554700196225228,-0.832050294337845,0.));
#6596=DIRECTION('center_axis',(0.,0.,1.));
#6597=DIRECTION('ref_axis',(1.,0.,0.));
#6598=DIRECTION('center_axis',(0.,0.,1.));
#6599=DIRECTION('ref_axis',(1.,0.,0.));
#6600=DIRECTION('center_axis',(0.,0.,-1.));
#6601=DIRECTION('ref_axis',(1.,0.,0.));
#6602=DIRECTION('',(-0.554700196225228,-0.832050294337845,0.));
#6603=DIRECTION('center_axis',(0.,0.,1.));
#6604=DIRECTION('ref_axis',(1.,0.,0.));
#6605=DIRECTION('center_axis',(0.,0.,1.));
#6606=DIRECTION('ref_axis',(1.,0.,0.));
#6607=DIRECTION('center_axis',(0.,0.,-1.));
#6608=DIRECTION('ref_axis',(1.,0.,0.));
#6609=DIRECTION('',(-0.554700196225228,-0.832050294337845,0.));
#6610=DIRECTION('center_axis',(0.,0.,1.));
#6611=DIRECTION('ref_axis',(1.,0.,0.));
#6612=DIRECTION('center_axis',(0.,0.,1.));
#6613=DIRECTION('ref_axis',(1.,0.,0.));
#6614=DIRECTION('center_axis',(0.,0.,-1.));
#6615=DIRECTION('ref_axis',(1.,0.,0.));
#6616=DIRECTION('',(-0.554700196225228,-0.832050294337845,0.));
#6617=DIRECTION('center_axis',(0.,0.,1.));
#6618=DIRECTION('ref_axis',(1.,0.,0.));
#6619=DIRECTION('center_axis',(0.,0.,1.));
#6620=DIRECTION('ref_axis',(1.,0.,0.));
#6621=DIRECTION('center_axis',(0.,0.,-1.));
#6622=DIRECTION('ref_axis',(1.,0.,0.));
#6623=DIRECTION('',(-0.554700196225228,-0.832050294337845,0.));
#6624=DIRECTION('center_axis',(0.,0.,1.));
#6625=DIRECTION('ref_axis',(1.,0.,0.));
#6626=DIRECTION('center_axis',(0.,0.,1.));
#6627=DIRECTION('ref_axis',(1.,0.,0.));
#6628=DIRECTION('center_axis',(0.,0.,-1.));
#6629=DIRECTION('ref_axis',(1.,0.,0.));
#6630=DIRECTION('',(-0.554700196225228,-0.832050294337845,0.));
#6631=DIRECTION('center_axis',(0.,0.,1.));
#6632=DIRECTION('ref_axis',(1.,0.,0.));
#6633=DIRECTION('center_axis',(0.,0.,1.));
#6634=DIRECTION('ref_axis',(1.,0.,0.));
#6635=DIRECTION('center_axis',(0.,0.,-1.));
#6636=DIRECTION('ref_axis',(1.,0.,0.));
#6637=DIRECTION('',(-0.554700196225228,-0.832050294337845,0.));
#6638=DIRECTION('center_axis',(0.,0.,1.));
#6639=DIRECTION('ref_axis',(1.,0.,0.));
#6640=DIRECTION('center_axis',(0.,0.,1.));
#6641=DIRECTION('ref_axis',(1.,0.,0.));
#6642=DIRECTION('center_axis',(0.,-1.,0.));
#6643=DIRECTION('ref_axis',(-1.,0.,0.));
#6644=DIRECTION('',(-1.,0.,0.));
#6645=DIRECTION('',(0.,0.,-1.));
#6646=DIRECTION('',(-1.,0.,0.));
#6647=DIRECTION('',(0.,0.,-1.));
#6648=DIRECTION('center_axis',(-1.,-1.66687889345352E-16,0.));
#6649=DIRECTION('ref_axis',(-1.66687889345352E-16,1.,0.));
#6650=DIRECTION('',(-1.66687889345352E-16,1.,0.));
#6651=DIRECTION('',(0.,0.,-1.));
#6652=DIRECTION('',(-1.66687889345352E-16,1.,0.));
#6653=DIRECTION('center_axis',(0.,0.,-1.));
#6654=DIRECTION('ref_axis',(5.83439206800818E-15,-1.,0.));
#6655=DIRECTION('center_axis',(0.,0.,-1.));
#6656=DIRECTION('ref_axis',(1.,0.,0.));
#6657=DIRECTION('',(0.,0.,-1.));
#6658=DIRECTION('center_axis',(0.,0.,-1.));
#6659=DIRECTION('ref_axis',(1.,0.,0.));
#6660=DIRECTION('center_axis',(1.,0.,0.));
#6661=DIRECTION('ref_axis',(0.,-1.,0.));
#6662=DIRECTION('',(0.,-1.,0.));
#6663=DIRECTION('',(0.,0.,-1.));
#6664=DIRECTION('',(0.,-1.,0.));
#6665=DIRECTION('center_axis',(0.,0.,-1.));
#6666=DIRECTION('ref_axis',(5.14537349832865E-15,1.,0.));
#6667=DIRECTION('center_axis',(0.,0.,-1.));
#6668=DIRECTION('ref_axis',(1.,0.,0.));
#6669=DIRECTION('',(0.,0.,-1.));
#6670=DIRECTION('center_axis',(0.,0.,-1.));
#6671=DIRECTION('ref_axis',(1.,0.,0.));
#6672=DIRECTION('center_axis',(-1.,-1.66687889345352E-16,0.));
#6673=DIRECTION('ref_axis',(-1.66687889345352E-16,1.,0.));
#6674=DIRECTION('',(-1.66687889345352E-16,1.,0.));
#6675=DIRECTION('',(0.,0.,-1.));
#6676=DIRECTION('',(-1.66687889345352E-16,1.,0.));
#6677=DIRECTION('center_axis',(0.,0.,-1.));
#6678=DIRECTION('ref_axis',(1.,0.,0.));
#6679=DIRECTION('center_axis',(0.,0.,1.));
#6680=DIRECTION('ref_axis',(1.,0.,0.));
#6681=DIRECTION('',(0.,0.,-1.));
#6682=DIRECTION('center_axis',(0.,0.,1.));
#6683=DIRECTION('ref_axis',(1.,0.,0.));
#6684=DIRECTION('center_axis',(0.,0.,1.));
#6685=DIRECTION('ref_axis',(1.,0.,0.));
#6686=DIRECTION('',(0.,1.,0.));
#6687=DIRECTION('center_axis',(1.,0.,0.));
#6688=DIRECTION('ref_axis',(0.,-1.,0.));
#6689=DIRECTION('',(0.,0.,-1.));
#6690=DIRECTION('',(0.,-1.,0.));
#6691=DIRECTION('',(0.,0.,-1.));
#6692=DIRECTION('center_axis',(0.,0.,-1.));
#6693=DIRECTION('ref_axis',(1.,0.,0.));
#6694=DIRECTION('center_axis',(0.,0.,-1.));
#6695=DIRECTION('ref_axis',(1.,0.,0.));
#6696=DIRECTION('',(0.,0.,-1.));
#6697=DIRECTION('center_axis',(0.,0.,-1.));
#6698=DIRECTION('ref_axis',(1.,0.,0.));
#6699=DIRECTION('',(0.,0.,-1.));
#6700=DIRECTION('center_axis',(-1.,0.,0.));
#6701=DIRECTION('ref_axis',(0.,1.,0.));
#6702=DIRECTION('',(0.,1.,0.));
#6703=DIRECTION('',(0.,0.,-1.));
#6704=DIRECTION('',(0.,1.,0.));
#6705=DIRECTION('center_axis',(0.,0.,-1.));
#6706=DIRECTION('ref_axis',(1.,0.,0.));
#6707=DIRECTION('center_axis',(0.,0.,-1.));
#6708=DIRECTION('ref_axis',(1.,0.,0.));
#6709=DIRECTION('',(0.,0.,-1.));
#6710=DIRECTION('center_axis',(0.,0.,-1.));
#6711=DIRECTION('ref_axis',(1.,0.,0.));
#6712=DIRECTION('center_axis',(0.832050294337848,0.554700196225222,0.));
#6713=DIRECTION('ref_axis',(0.554700196225222,-0.832050294337848,0.));
#6714=DIRECTION('',(0.554700196225222,-0.832050294337848,0.));
#6715=DIRECTION('',(0.554700196225222,-0.832050294337848,0.));
#6716=DIRECTION('center_axis',(0.832050294337845,-0.554700196225228,0.));
#6717=DIRECTION('ref_axis',(-0.554700196225228,-0.832050294337845,0.));
#6718=DIRECTION('',(-0.554700196225228,-0.832050294337845,0.));
#6719=DIRECTION('',(-0.554700196225228,-0.832050294337845,0.));
#6720=DIRECTION('center_axis',(0.,0.,1.));
#6721=DIRECTION('ref_axis',(1.,0.,0.));
#6722=DIRECTION('center_axis',(0.,-1.,0.));
#6723=DIRECTION('ref_axis',(-1.,0.,0.));
#6724=DIRECTION('',(-1.,0.,0.));
#6725=DIRECTION('',(0.,0.,-1.));
#6726=DIRECTION('',(-1.,0.,0.));
#6727=DIRECTION('',(0.,0.,-1.));
#6728=DIRECTION('center_axis',(-1.,-1.66687889345352E-16,0.));
#6729=DIRECTION('ref_axis',(-1.66687889345352E-16,1.,0.));
#6730=DIRECTION('',(-1.66687889345352E-16,1.,0.));
#6731=DIRECTION('',(0.,0.,-1.));
#6732=DIRECTION('',(-1.66687889345352E-16,1.,0.));
#6733=DIRECTION('center_axis',(0.,0.,-1.));
#6734=DIRECTION('ref_axis',(5.83439206800818E-15,-1.,0.));
#6735=DIRECTION('center_axis',(0.,0.,-1.));
#6736=DIRECTION('ref_axis',(1.,0.,0.));
#6737=DIRECTION('',(0.,0.,-1.));
#6738=DIRECTION('center_axis',(0.,0.,-1.));
#6739=DIRECTION('ref_axis',(1.,0.,0.));
#6740=DIRECTION('center_axis',(1.,0.,0.));
#6741=DIRECTION('ref_axis',(0.,-1.,0.));
#6742=DIRECTION('',(0.,-1.,0.));
#6743=DIRECTION('',(0.,0.,-1.));
#6744=DIRECTION('',(0.,-1.,0.));
#6745=DIRECTION('center_axis',(0.,0.,-1.));
#6746=DIRECTION('ref_axis',(5.14537349832865E-15,1.,0.));
#6747=DIRECTION('center_axis',(0.,0.,-1.));
#6748=DIRECTION('ref_axis',(1.,0.,0.));
#6749=DIRECTION('center_axis',(0.,0.,-1.));
#6750=DIRECTION('ref_axis',(1.,0.,0.));
#6751=DIRECTION('center_axis',(0.,0.,-1.));
#6752=DIRECTION('ref_axis',(1.,0.,0.));
#6753=DIRECTION('',(0.,0.,-1.));
#6754=DIRECTION('center_axis',(0.,0.,1.));
#6755=DIRECTION('ref_axis',(1.,0.,0.));
#6756=DIRECTION('center_axis',(0.,0.,1.));
#6757=DIRECTION('ref_axis',(1.,0.,0.));
#6758=DIRECTION('',(0.,1.,0.));
#6759=DIRECTION('center_axis',(1.,0.,0.));
#6760=DIRECTION('ref_axis',(0.,-1.,0.));
#6761=DIRECTION('',(0.,0.,-1.));
#6762=DIRECTION('',(0.,-1.,0.));
#6763=DIRECTION('',(0.,0.,-1.));
#6764=DIRECTION('center_axis',(0.,0.,-1.));
#6765=DIRECTION('ref_axis',(1.,0.,0.));
#6766=DIRECTION('',(0.,0.,-1.));
#6767=DIRECTION('center_axis',(0.,0.,-1.));
#6768=DIRECTION('ref_axis',(1.,0.,0.));
#6769=DIRECTION('',(0.,0.,-1.));
#6770=DIRECTION('center_axis',(-1.,0.,0.));
#6771=DIRECTION('ref_axis',(0.,1.,0.));
#6772=DIRECTION('',(0.,1.,0.));
#6773=DIRECTION('',(0.,0.,-1.));
#6774=DIRECTION('',(0.,1.,0.));
#6775=DIRECTION('center_axis',(0.,0.,-1.));
#6776=DIRECTION('ref_axis',(1.,0.,0.));
#6777=DIRECTION('center_axis',(0.,0.,-1.));
#6778=DIRECTION('ref_axis',(1.,0.,0.));
#6779=DIRECTION('',(0.,0.,-1.));
#6780=DIRECTION('center_axis',(0.,0.,-1.));
#6781=DIRECTION('ref_axis',(1.,0.,0.));
#6782=DIRECTION('center_axis',(0.832050294337848,0.554700196225222,0.));
#6783=DIRECTION('ref_axis',(0.554700196225222,-0.832050294337848,0.));
#6784=DIRECTION('',(0.554700196225222,-0.832050294337848,0.));
#6785=DIRECTION('',(0.554700196225222,-0.832050294337848,0.));
#6786=DIRECTION('center_axis',(0.832050294337845,-0.554700196225228,0.));
#6787=DIRECTION('ref_axis',(-0.554700196225228,-0.832050294337845,0.));
#6788=DIRECTION('',(-0.554700196225228,-0.832050294337845,0.));
#6789=DIRECTION('center_axis',(0.,0.,1.));
#6790=DIRECTION('ref_axis',(1.,0.,0.));
#6791=DIRECTION('center_axis',(0.,-1.,0.));
#6792=DIRECTION('ref_axis',(-1.,0.,0.));
#6793=DIRECTION('',(-1.,0.,0.));
#6794=DIRECTION('',(0.,0.,-1.));
#6795=DIRECTION('',(-1.,0.,0.));
#6796=DIRECTION('',(0.,0.,-1.));
#6797=DIRECTION('center_axis',(-1.,-1.66687889345352E-16,0.));
#6798=DIRECTION('ref_axis',(-1.66687889345352E-16,1.,0.));
#6799=DIRECTION('',(-1.66687889345352E-16,1.,0.));
#6800=DIRECTION('',(0.,0.,-1.));
#6801=DIRECTION('',(-1.66687889345352E-16,1.,0.));
#6802=DIRECTION('center_axis',(0.,0.,-1.));
#6803=DIRECTION('ref_axis',(5.0532154980743E-16,-1.,0.));
#6804=DIRECTION('center_axis',(0.,0.,-1.));
#6805=DIRECTION('ref_axis',(1.,0.,0.));
#6806=DIRECTION('',(0.,0.,-1.));
#6807=DIRECTION('center_axis',(0.,0.,-1.));
#6808=DIRECTION('ref_axis',(1.,0.,0.));
#6809=DIRECTION('center_axis',(1.,0.,0.));
#6810=DIRECTION('ref_axis',(0.,-1.,0.));
#6811=DIRECTION('',(0.,-1.,0.));
#6812=DIRECTION('',(0.,0.,-1.));
#6813=DIRECTION('',(0.,-1.,0.));
#6814=DIRECTION('center_axis',(0.,0.,-1.));
#6815=DIRECTION('ref_axis',(3.3690166589284E-15,1.,0.));
#6816=DIRECTION('center_axis',(0.,0.,-1.));
#6817=DIRECTION('ref_axis',(1.,0.,0.));
#6818=DIRECTION('center_axis',(0.,0.,-1.));
#6819=DIRECTION('ref_axis',(1.,0.,0.));
#6820=DIRECTION('center_axis',(0.,0.,-1.));
#6821=DIRECTION('ref_axis',(1.,0.,0.));
#6822=DIRECTION('',(0.,0.,-1.));
#6823=DIRECTION('center_axis',(0.,0.,1.));
#6824=DIRECTION('ref_axis',(1.,0.,0.));
#6825=DIRECTION('center_axis',(0.,0.,1.));
#6826=DIRECTION('ref_axis',(1.,0.,0.));
#6827=DIRECTION('',(0.,1.,0.));
#6828=DIRECTION('center_axis',(1.,0.,0.));
#6829=DIRECTION('ref_axis',(0.,-1.,0.));
#6830=DIRECTION('',(0.,0.,-1.));
#6831=DIRECTION('',(0.,-1.,0.));
#6832=DIRECTION('',(0.,0.,-1.));
#6833=DIRECTION('center_axis',(0.,0.,-1.));
#6834=DIRECTION('ref_axis',(1.,0.,0.));
#6835=DIRECTION('',(0.,0.,-1.));
#6836=DIRECTION('center_axis',(0.,0.,-1.));
#6837=DIRECTION('ref_axis',(1.,0.,0.));
#6838=DIRECTION('',(0.,0.,-1.));
#6839=DIRECTION('center_axis',(-1.,0.,0.));
#6840=DIRECTION('ref_axis',(0.,1.,0.));
#6841=DIRECTION('',(0.,1.,0.));
#6842=DIRECTION('',(0.,0.,-1.));
#6843=DIRECTION('',(0.,1.,0.));
#6844=DIRECTION('center_axis',(0.,0.,-1.));
#6845=DIRECTION('ref_axis',(1.,0.,0.));
#6846=DIRECTION('center_axis',(0.,0.,-1.));
#6847=DIRECTION('ref_axis',(1.,0.,0.));
#6848=DIRECTION('',(0.,0.,-1.));
#6849=DIRECTION('center_axis',(0.,0.,-1.));
#6850=DIRECTION('ref_axis',(1.,0.,0.));
#6851=DIRECTION('center_axis',(0.832050294337848,0.554700196225222,0.));
#6852=DIRECTION('ref_axis',(0.554700196225222,-0.832050294337848,0.));
#6853=DIRECTION('',(0.554700196225222,-0.832050294337848,0.));
#6854=DIRECTION('',(0.554700196225222,-0.832050294337848,0.));
#6855=DIRECTION('center_axis',(0.832050294337845,-0.554700196225228,0.));
#6856=DIRECTION('ref_axis',(-0.554700196225228,-0.832050294337845,0.));
#6857=DIRECTION('',(-0.554700196225228,-0.832050294337845,0.));
#6858=DIRECTION('center_axis',(0.,0.,1.));
#6859=DIRECTION('ref_axis',(1.,0.,0.));
#6860=DIRECTION('center_axis',(0.,-1.,0.));
#6861=DIRECTION('ref_axis',(-1.,0.,0.));
#6862=DIRECTION('',(-1.,0.,0.));
#6863=DIRECTION('',(0.,0.,-1.));
#6864=DIRECTION('',(-1.,0.,0.));
#6865=DIRECTION('',(0.,0.,-1.));
#6866=DIRECTION('center_axis',(-1.,-1.66687889345352E-16,0.));
#6867=DIRECTION('ref_axis',(-1.66687889345352E-16,1.,0.));
#6868=DIRECTION('',(-1.66687889345352E-16,1.,0.));
#6869=DIRECTION('',(0.,0.,-1.));
#6870=DIRECTION('',(-1.66687889345352E-16,1.,0.));
#6871=DIRECTION('center_axis',(0.,0.,-1.));
#6872=DIRECTION('ref_axis',(-2.60330291914301E-15,-1.,0.));
#6873=DIRECTION('center_axis',(0.,0.,-1.));
#6874=DIRECTION('ref_axis',(1.,0.,0.));
#6875=DIRECTION('',(0.,0.,-1.));
#6876=DIRECTION('center_axis',(0.,0.,-1.));
#6877=DIRECTION('ref_axis',(1.,0.,0.));
#6878=DIRECTION('center_axis',(1.,0.,0.));
#6879=DIRECTION('ref_axis',(0.,-1.,0.));
#6880=DIRECTION('',(0.,-1.,0.));
#6881=DIRECTION('',(0.,0.,-1.));
#6882=DIRECTION('',(0.,-1.,0.));
#6883=DIRECTION('center_axis',(0.,0.,-1.));
#6884=DIRECTION('ref_axis',(-1.83697019872103E-16,1.,0.));
#6885=DIRECTION('center_axis',(0.,0.,-1.));
#6886=DIRECTION('ref_axis',(1.,0.,0.));
#6887=DIRECTION('center_axis',(0.,0.,-1.));
#6888=DIRECTION('ref_axis',(1.,0.,0.));
#6889=DIRECTION('center_axis',(0.,0.,-1.));
#6890=DIRECTION('ref_axis',(1.,0.,0.));
#6891=DIRECTION('',(0.,0.,-1.));
#6892=DIRECTION('center_axis',(0.,0.,1.));
#6893=DIRECTION('ref_axis',(1.,0.,0.));
#6894=DIRECTION('center_axis',(0.,0.,1.));
#6895=DIRECTION('ref_axis',(1.,0.,0.));
#6896=DIRECTION('',(0.,1.,0.));
#6897=DIRECTION('center_axis',(1.,0.,0.));
#6898=DIRECTION('ref_axis',(0.,-1.,0.));
#6899=DIRECTION('',(0.,0.,-1.));
#6900=DIRECTION('',(0.,-1.,0.));
#6901=DIRECTION('',(0.,0.,-1.));
#6902=DIRECTION('center_axis',(0.,0.,-1.));
#6903=DIRECTION('ref_axis',(1.,0.,0.));
#6904=DIRECTION('',(0.,0.,-1.));
#6905=DIRECTION('center_axis',(0.,0.,-1.));
#6906=DIRECTION('ref_axis',(1.,0.,0.));
#6907=DIRECTION('',(0.,0.,-1.));
#6908=DIRECTION('center_axis',(-1.,0.,0.));
#6909=DIRECTION('ref_axis',(0.,1.,0.));
#6910=DIRECTION('',(0.,1.,0.));
#6911=DIRECTION('',(0.,0.,-1.));
#6912=DIRECTION('',(0.,1.,0.));
#6913=DIRECTION('center_axis',(0.,0.,-1.));
#6914=DIRECTION('ref_axis',(1.,0.,0.));
#6915=DIRECTION('center_axis',(0.,0.,-1.));
#6916=DIRECTION('ref_axis',(1.,0.,0.));
#6917=DIRECTION('',(0.,0.,-1.));
#6918=DIRECTION('center_axis',(0.,0.,-1.));
#6919=DIRECTION('ref_axis',(1.,0.,0.));
#6920=DIRECTION('center_axis',(0.832050294337848,0.554700196225222,0.));
#6921=DIRECTION('ref_axis',(0.554700196225222,-0.832050294337848,0.));
#6922=DIRECTION('',(0.554700196225222,-0.832050294337848,0.));
#6923=DIRECTION('',(0.554700196225222,-0.832050294337848,0.));
#6924=DIRECTION('center_axis',(0.832050294337845,-0.554700196225228,0.));
#6925=DIRECTION('ref_axis',(-0.554700196225228,-0.832050294337845,0.));
#6926=DIRECTION('',(-0.554700196225228,-0.832050294337845,0.));
#6927=DIRECTION('center_axis',(0.,0.,1.));
#6928=DIRECTION('ref_axis',(1.,0.,0.));
#6929=DIRECTION('center_axis',(0.,-1.,0.));
#6930=DIRECTION('ref_axis',(-1.,0.,0.));
#6931=DIRECTION('',(-1.,0.,0.));
#6932=DIRECTION('',(0.,0.,-1.));
#6933=DIRECTION('',(-1.,0.,0.));
#6934=DIRECTION('',(0.,0.,-1.));
#6935=DIRECTION('center_axis',(-1.,-1.66687889345352E-16,0.));
#6936=DIRECTION('ref_axis',(-1.66687889345352E-16,1.,0.));
#6937=DIRECTION('',(-1.66687889345352E-16,1.,0.));
#6938=DIRECTION('',(0.,0.,-1.));
#6939=DIRECTION('',(-1.66687889345352E-16,1.,0.));
#6940=DIRECTION('center_axis',(0.,0.,-1.));
#6941=DIRECTION('ref_axis',(5.0532154980743E-16,-1.,0.));
#6942=DIRECTION('center_axis',(0.,0.,-1.));
#6943=DIRECTION('ref_axis',(1.,0.,0.));
#6944=DIRECTION('',(0.,0.,-1.));
#6945=DIRECTION('center_axis',(0.,0.,-1.));
#6946=DIRECTION('ref_axis',(1.,0.,0.));
#6947=DIRECTION('center_axis',(1.,0.,0.));
#6948=DIRECTION('ref_axis',(0.,-1.,0.));
#6949=DIRECTION('',(0.,-1.,0.));
#6950=DIRECTION('',(0.,0.,-1.));
#6951=DIRECTION('',(0.,-1.,0.));
#6952=DIRECTION('center_axis',(0.,0.,-1.));
#6953=DIRECTION('ref_axis',(3.3690166589284E-15,1.,0.));
#6954=DIRECTION('center_axis',(0.,0.,-1.));
#6955=DIRECTION('ref_axis',(1.,0.,0.));
#6956=DIRECTION('center_axis',(0.,0.,-1.));
#6957=DIRECTION('ref_axis',(1.,0.,0.));
#6958=DIRECTION('center_axis',(0.,0.,-1.));
#6959=DIRECTION('ref_axis',(1.,0.,0.));
#6960=DIRECTION('',(0.,0.,-1.));
#6961=DIRECTION('center_axis',(0.,0.,1.));
#6962=DIRECTION('ref_axis',(1.,0.,0.));
#6963=DIRECTION('center_axis',(0.,0.,1.));
#6964=DIRECTION('ref_axis',(1.,0.,0.));
#6965=DIRECTION('',(0.,1.,0.));
#6966=DIRECTION('center_axis',(1.,0.,0.));
#6967=DIRECTION('ref_axis',(0.,-1.,0.));
#6968=DIRECTION('',(0.,0.,-1.));
#6969=DIRECTION('',(0.,-1.,0.));
#6970=DIRECTION('',(0.,0.,-1.));
#6971=DIRECTION('center_axis',(0.,0.,-1.));
#6972=DIRECTION('ref_axis',(1.,0.,0.));
#6973=DIRECTION('',(0.,0.,-1.));
#6974=DIRECTION('center_axis',(0.,0.,-1.));
#6975=DIRECTION('ref_axis',(1.,0.,0.));
#6976=DIRECTION('',(0.,0.,-1.));
#6977=DIRECTION('center_axis',(-1.,0.,0.));
#6978=DIRECTION('ref_axis',(0.,1.,0.));
#6979=DIRECTION('',(0.,1.,0.));
#6980=DIRECTION('',(0.,0.,-1.));
#6981=DIRECTION('',(0.,1.,0.));
#6982=DIRECTION('center_axis',(0.,0.,-1.));
#6983=DIRECTION('ref_axis',(1.,0.,0.));
#6984=DIRECTION('center_axis',(0.,0.,-1.));
#6985=DIRECTION('ref_axis',(1.,0.,0.));
#6986=DIRECTION('',(0.,0.,-1.));
#6987=DIRECTION('center_axis',(0.,0.,-1.));
#6988=DIRECTION('ref_axis',(1.,0.,0.));
#6989=DIRECTION('center_axis',(0.832050294337848,0.554700196225222,0.));
#6990=DIRECTION('ref_axis',(0.554700196225222,-0.832050294337848,0.));
#6991=DIRECTION('',(0.554700196225222,-0.832050294337848,0.));
#6992=DIRECTION('',(0.554700196225222,-0.832050294337848,0.));
#6993=DIRECTION('center_axis',(0.832050294337845,-0.554700196225228,0.));
#6994=DIRECTION('ref_axis',(-0.554700196225228,-0.832050294337845,0.));
#6995=DIRECTION('',(-0.554700196225228,-0.832050294337845,0.));
#6996=DIRECTION('center_axis',(0.,0.,1.));
#6997=DIRECTION('ref_axis',(1.,0.,0.));
#6998=DIRECTION('center_axis',(0.,-1.,0.));
#6999=DIRECTION('ref_axis',(-1.,0.,0.));
#7000=DIRECTION('',(-1.,0.,0.));
#7001=DIRECTION('',(0.,0.,-1.));
#7002=DIRECTION('',(-1.,0.,0.));
#7003=DIRECTION('',(0.,0.,-1.));
#7004=DIRECTION('center_axis',(-1.,-1.66687889345352E-16,0.));
#7005=DIRECTION('ref_axis',(-1.66687889345352E-16,1.,0.));
#7006=DIRECTION('',(-1.66687889345352E-16,1.,0.));
#7007=DIRECTION('',(0.,0.,-1.));
#7008=DIRECTION('',(-1.66687889345352E-16,1.,0.));
#7009=DIRECTION('center_axis',(0.,0.,-1.));
#7010=DIRECTION('ref_axis',(-2.60330291914301E-15,-1.,0.));
#7011=DIRECTION('center_axis',(0.,0.,-1.));
#7012=DIRECTION('ref_axis',(1.,0.,0.));
#7013=DIRECTION('',(0.,0.,-1.));
#7014=DIRECTION('center_axis',(0.,0.,-1.));
#7015=DIRECTION('ref_axis',(1.,0.,0.));
#7016=DIRECTION('center_axis',(1.,0.,0.));
#7017=DIRECTION('ref_axis',(0.,-1.,0.));
#7018=DIRECTION('',(0.,-1.,0.));
#7019=DIRECTION('',(0.,0.,-1.));
#7020=DIRECTION('',(0.,-1.,0.));
#7021=DIRECTION('center_axis',(0.,0.,-1.));
#7022=DIRECTION('ref_axis',(3.3690166589284E-15,1.,0.));
#7023=DIRECTION('center_axis',(0.,0.,-1.));
#7024=DIRECTION('ref_axis',(1.,0.,0.));
#7025=DIRECTION('center_axis',(0.,0.,-1.));
#7026=DIRECTION('ref_axis',(1.,0.,0.));
#7027=DIRECTION('center_axis',(0.,0.,-1.));
#7028=DIRECTION('ref_axis',(1.,0.,0.));
#7029=DIRECTION('',(0.,0.,-1.));
#7030=DIRECTION('center_axis',(0.,0.,1.));
#7031=DIRECTION('ref_axis',(1.,0.,0.));
#7032=DIRECTION('center_axis',(0.,0.,1.));
#7033=DIRECTION('ref_axis',(1.,0.,0.));
#7034=DIRECTION('',(0.,1.,0.));
#7035=DIRECTION('center_axis',(1.,0.,0.));
#7036=DIRECTION('ref_axis',(0.,-1.,0.));
#7037=DIRECTION('',(0.,0.,-1.));
#7038=DIRECTION('',(0.,-1.,0.));
#7039=DIRECTION('',(0.,0.,-1.));
#7040=DIRECTION('center_axis',(0.,0.,-1.));
#7041=DIRECTION('ref_axis',(1.,0.,0.));
#7042=DIRECTION('',(0.,0.,-1.));
#7043=DIRECTION('center_axis',(0.,0.,-1.));
#7044=DIRECTION('ref_axis',(1.,0.,0.));
#7045=DIRECTION('',(0.,0.,-1.));
#7046=DIRECTION('center_axis',(-1.,0.,0.));
#7047=DIRECTION('ref_axis',(0.,1.,0.));
#7048=DIRECTION('',(0.,1.,0.));
#7049=DIRECTION('',(0.,0.,-1.));
#7050=DIRECTION('',(0.,1.,0.));
#7051=DIRECTION('center_axis',(0.,0.,-1.));
#7052=DIRECTION('ref_axis',(1.,0.,0.));
#7053=DIRECTION('center_axis',(0.,0.,-1.));
#7054=DIRECTION('ref_axis',(1.,0.,0.));
#7055=DIRECTION('',(0.,0.,-1.));
#7056=DIRECTION('center_axis',(0.,0.,-1.));
#7057=DIRECTION('ref_axis',(1.,0.,0.));
#7058=DIRECTION('center_axis',(0.832050294337848,0.554700196225222,0.));
#7059=DIRECTION('ref_axis',(0.554700196225222,-0.832050294337848,0.));
#7060=DIRECTION('',(0.554700196225222,-0.832050294337848,0.));
#7061=DIRECTION('',(0.554700196225222,-0.832050294337848,0.));
#7062=DIRECTION('center_axis',(0.832050294337845,-0.554700196225228,0.));
#7063=DIRECTION('ref_axis',(-0.554700196225228,-0.832050294337845,0.));
#7064=DIRECTION('',(-0.554700196225228,-0.832050294337845,0.));
#7065=DIRECTION('center_axis',(0.,0.,1.));
#7066=DIRECTION('ref_axis',(1.,0.,0.));
#7067=DIRECTION('center_axis',(0.,-1.,0.));
#7068=DIRECTION('ref_axis',(-1.,0.,0.));
#7069=DIRECTION('',(-1.,0.,0.));
#7070=DIRECTION('',(0.,0.,-1.));
#7071=DIRECTION('',(-1.,0.,0.));
#7072=DIRECTION('',(0.,0.,-1.));
#7073=DIRECTION('center_axis',(-1.,-1.66687889345352E-16,0.));
#7074=DIRECTION('ref_axis',(-1.66687889345352E-16,1.,0.));
#7075=DIRECTION('',(-1.66687889345352E-16,1.,0.));
#7076=DIRECTION('',(0.,0.,-1.));
#7077=DIRECTION('',(-1.66687889345352E-16,1.,0.));
#7078=DIRECTION('center_axis',(0.,0.,-1.));
#7079=DIRECTION('ref_axis',(5.0532154980743E-16,-1.,0.));
#7080=DIRECTION('center_axis',(0.,0.,-1.));
#7081=DIRECTION('ref_axis',(1.,0.,0.));
#7082=DIRECTION('',(0.,0.,-1.));
#7083=DIRECTION('center_axis',(0.,0.,-1.));
#7084=DIRECTION('ref_axis',(1.,0.,0.));
#7085=DIRECTION('center_axis',(1.,0.,0.));
#7086=DIRECTION('ref_axis',(0.,-1.,0.));
#7087=DIRECTION('',(0.,-1.,0.));
#7088=DIRECTION('',(0.,0.,-1.));
#7089=DIRECTION('',(0.,-1.,0.));
#7090=DIRECTION('center_axis',(0.,0.,-1.));
#7091=DIRECTION('ref_axis',(1.59265981952815E-15,1.,0.));
#7092=DIRECTION('center_axis',(0.,0.,-1.));
#7093=DIRECTION('ref_axis',(1.,0.,0.));
#7094=DIRECTION('center_axis',(0.,0.,-1.));
#7095=DIRECTION('ref_axis',(1.,0.,0.));
#7096=DIRECTION('center_axis',(0.,0.,-1.));
#7097=DIRECTION('ref_axis',(1.,0.,0.));
#7098=DIRECTION('',(0.,0.,-1.));
#7099=DIRECTION('center_axis',(0.,0.,1.));
#7100=DIRECTION('ref_axis',(1.,0.,0.));
#7101=DIRECTION('center_axis',(0.,0.,1.));
#7102=DIRECTION('ref_axis',(1.,0.,0.));
#7103=DIRECTION('',(0.,1.,0.));
#7104=DIRECTION('center_axis',(1.,0.,0.));
#7105=DIRECTION('ref_axis',(0.,-1.,0.));
#7106=DIRECTION('',(0.,0.,-1.));
#7107=DIRECTION('',(0.,-1.,0.));
#7108=DIRECTION('',(0.,0.,-1.));
#7109=DIRECTION('center_axis',(0.,0.,-1.));
#7110=DIRECTION('ref_axis',(1.,0.,0.));
#7111=DIRECTION('',(0.,0.,-1.));
#7112=DIRECTION('center_axis',(0.,0.,-1.));
#7113=DIRECTION('ref_axis',(1.,0.,0.));
#7114=DIRECTION('',(0.,0.,-1.));
#7115=DIRECTION('center_axis',(-1.,0.,0.));
#7116=DIRECTION('ref_axis',(0.,1.,0.));
#7117=DIRECTION('',(0.,1.,0.));
#7118=DIRECTION('',(0.,0.,-1.));
#7119=DIRECTION('',(0.,1.,0.));
#7120=DIRECTION('center_axis',(0.,0.,-1.));
#7121=DIRECTION('ref_axis',(1.,0.,0.));
#7122=DIRECTION('center_axis',(0.,0.,-1.));
#7123=DIRECTION('ref_axis',(1.,0.,0.));
#7124=DIRECTION('',(0.,0.,-1.));
#7125=DIRECTION('center_axis',(0.,0.,-1.));
#7126=DIRECTION('ref_axis',(1.,0.,0.));
#7127=DIRECTION('center_axis',(0.832050294337848,0.554700196225222,0.));
#7128=DIRECTION('ref_axis',(0.554700196225222,-0.832050294337848,0.));
#7129=DIRECTION('',(0.554700196225222,-0.832050294337848,0.));
#7130=DIRECTION('',(0.554700196225222,-0.832050294337848,0.));
#7131=DIRECTION('center_axis',(0.832050294337845,-0.554700196225228,0.));
#7132=DIRECTION('ref_axis',(-0.554700196225228,-0.832050294337845,0.));
#7133=DIRECTION('',(-0.554700196225228,-0.832050294337845,0.));
#7134=DIRECTION('center_axis',(0.,0.,1.));
#7135=DIRECTION('ref_axis',(1.,0.,0.));
#7136=DIRECTION('center_axis',(0.,-1.,0.));
#7137=DIRECTION('ref_axis',(-1.,0.,0.));
#7138=DIRECTION('',(-1.,0.,0.));
#7139=DIRECTION('',(0.,0.,-1.));
#7140=DIRECTION('',(-1.,0.,0.));
#7141=DIRECTION('',(0.,0.,-1.));
#7142=DIRECTION('center_axis',(-1.,-1.66687889345352E-16,0.));
#7143=DIRECTION('ref_axis',(-1.66687889345352E-16,1.,0.));
#7144=DIRECTION('',(-1.66687889345352E-16,1.,0.));
#7145=DIRECTION('',(0.,0.,-1.));
#7146=DIRECTION('',(-1.66687889345352E-16,1.,0.));
#7147=DIRECTION('center_axis',(0.,0.,-1.));
#7148=DIRECTION('ref_axis',(-6.04901474817726E-16,-1.,0.));
#7149=DIRECTION('center_axis',(0.,0.,-1.));
#7150=DIRECTION('ref_axis',(1.,0.,0.));
#7151=DIRECTION('',(0.,0.,-1.));
#7152=DIRECTION('center_axis',(0.,0.,-1.));
#7153=DIRECTION('ref_axis',(1.,0.,0.));
#7154=DIRECTION('center_axis',(1.,0.,0.));
#7155=DIRECTION('ref_axis',(0.,-1.,0.));
#7156=DIRECTION('',(0.,-1.,0.));
#7157=DIRECTION('',(0.,0.,-1.));
#7158=DIRECTION('',(0.,-1.,0.));
#7159=DIRECTION('center_axis',(0.,0.,-1.));
#7160=DIRECTION('ref_axis',(7.04481399828022E-16,1.,0.));
#7161=DIRECTION('center_axis',(0.,0.,-1.));
#7162=DIRECTION('ref_axis',(1.,0.,0.));
#7163=DIRECTION('center_axis',(0.,0.,-1.));
#7164=DIRECTION('ref_axis',(1.,0.,0.));
#7165=DIRECTION('center_axis',(0.,0.,-1.));
#7166=DIRECTION('ref_axis',(1.,0.,0.));
#7167=DIRECTION('',(0.,0.,-1.));
#7168=DIRECTION('center_axis',(0.,0.,1.));
#7169=DIRECTION('ref_axis',(1.,0.,0.));
#7170=DIRECTION('center_axis',(0.,0.,1.));
#7171=DIRECTION('ref_axis',(1.,0.,0.));
#7172=DIRECTION('',(0.,1.,0.));
#7173=DIRECTION('center_axis',(1.,0.,0.));
#7174=DIRECTION('ref_axis',(0.,-1.,0.));
#7175=DIRECTION('',(0.,0.,-1.));
#7176=DIRECTION('',(0.,-1.,0.));
#7177=DIRECTION('',(0.,0.,-1.));
#7178=DIRECTION('center_axis',(0.,0.,-1.));
#7179=DIRECTION('ref_axis',(1.,0.,0.));
#7180=DIRECTION('',(0.,0.,-1.));
#7181=DIRECTION('center_axis',(0.,0.,-1.));
#7182=DIRECTION('ref_axis',(1.,0.,0.));
#7183=DIRECTION('',(0.,0.,-1.));
#7184=DIRECTION('center_axis',(-1.,0.,0.));
#7185=DIRECTION('ref_axis',(0.,1.,0.));
#7186=DIRECTION('',(0.,1.,0.));
#7187=DIRECTION('',(0.,0.,-1.));
#7188=DIRECTION('',(0.,1.,0.));
#7189=DIRECTION('center_axis',(0.,0.,-1.));
#7190=DIRECTION('ref_axis',(1.,0.,0.));
#7191=DIRECTION('center_axis',(0.,0.,-1.));
#7192=DIRECTION('ref_axis',(1.,0.,0.));
#7193=DIRECTION('',(0.,0.,-1.));
#7194=DIRECTION('center_axis',(0.,0.,-1.));
#7195=DIRECTION('ref_axis',(1.,0.,0.));
#7196=DIRECTION('center_axis',(0.832050294337848,0.554700196225222,0.));
#7197=DIRECTION('ref_axis',(0.554700196225222,-0.832050294337848,0.));
#7198=DIRECTION('',(0.554700196225222,-0.832050294337848,0.));
#7199=DIRECTION('',(0.554700196225222,-0.832050294337848,0.));
#7200=DIRECTION('center_axis',(0.832050294337845,-0.554700196225228,0.));
#7201=DIRECTION('ref_axis',(-0.554700196225228,-0.832050294337845,0.));
#7202=DIRECTION('',(-0.554700196225228,-0.832050294337845,0.));
#7203=DIRECTION('center_axis',(0.,0.,1.));
#7204=DIRECTION('ref_axis',(1.,0.,0.));
#7205=DIRECTION('',(0.,0.,-1.));
#7206=DIRECTION('',(0.,0.,-1.));
#7207=DIRECTION('',(0.,0.,-1.));
#7208=DIRECTION('',(0.,0.,-1.));
#7209=DIRECTION('',(0.,0.,-1.));
#7210=DIRECTION('',(0.,0.,-1.));
#7211=DIRECTION('',(0.,0.,-1.));
#7212=DIRECTION('',(0.,0.,-1.));
#7213=DIRECTION('',(0.,0.,-1.));
#7214=DIRECTION('',(0.,0.,-1.));
#7215=DIRECTION('',(0.,0.,-1.));
#7216=DIRECTION('',(0.,0.,-1.));
#7217=DIRECTION('',(0.,0.,-1.));
#7218=DIRECTION('',(0.,0.,-1.));
#7219=DIRECTION('',(0.,0.,-1.));
#7220=DIRECTION('',(0.,0.,-1.));
#7221=DIRECTION('',(0.,0.,-1.));
#7222=DIRECTION('',(0.,0.,-1.));
#7223=DIRECTION('',(0.,0.,-1.));
#7224=DIRECTION('',(0.,0.,-1.));
#7225=DIRECTION('center_axis',(0.,0.,1.));
#7226=DIRECTION('ref_axis',(1.,0.,0.));
#7227=DIRECTION('',(0.,0.,-1.));
#7228=DIRECTION('',(0.,0.,-1.));
#7229=DIRECTION('',(0.,0.,-1.));
#7230=DIRECTION('',(0.,0.,-1.));
#7231=DIRECTION('',(0.,0.,-1.));
#7232=DIRECTION('',(0.,0.,-1.));
#7233=DIRECTION('',(0.,0.,-1.));
#7234=DIRECTION('',(0.,0.,-1.));
#7235=DIRECTION('',(0.,0.,-1.));
#7236=DIRECTION('',(0.,0.,-1.));
#7237=DIRECTION('',(0.,0.,-1.));
#7238=DIRECTION('',(0.,0.,-1.));
#7239=DIRECTION('',(0.,0.,-1.));
#7240=DIRECTION('',(0.,0.,-1.));
#7241=DIRECTION('',(0.,0.,-1.));
#7242=DIRECTION('',(0.,0.,-1.));
#7243=DIRECTION('',(0.,0.,-1.));
#7244=DIRECTION('',(0.,0.,-1.));
#7245=DIRECTION('',(0.,0.,-1.));
#7246=DIRECTION('',(0.,0.,-1.));
#7247=DIRECTION('center_axis',(0.,0.,1.));
#7248=DIRECTION('ref_axis',(1.,0.,0.));
#7249=DIRECTION('',(0.,0.,-1.));
#7250=DIRECTION('',(0.,0.,-1.));
#7251=DIRECTION('',(0.,0.,-1.));
#7252=DIRECTION('',(0.,0.,-1.));
#7253=DIRECTION('',(0.,0.,-1.));
#7254=DIRECTION('',(0.,0.,-1.));
#7255=DIRECTION('',(0.,0.,-1.));
#7256=DIRECTION('',(0.,0.,-1.));
#7257=DIRECTION('',(0.,0.,-1.));
#7258=DIRECTION('',(0.,0.,-1.));
#7259=DIRECTION('center_axis',(-0.102165373295201,-0.994767428346673,0.));
#7260=DIRECTION('ref_axis',(-0.994767428346673,0.102165373295201,0.));
#7261=DIRECTION('',(-0.994767428346673,0.102165373295201,0.));
#7262=DIRECTION('',(0.,0.,-1.));
#7263=DIRECTION('',(-0.994767428346673,0.102165373295201,0.));
#7264=DIRECTION('',(0.,0.,-1.));
#7265=DIRECTION('',(0.,0.,-1.));
#7266=DIRECTION('',(0.,0.,-1.));
#7267=DIRECTION('',(0.,0.,-1.));
#7268=DIRECTION('',(0.,0.,-1.));
#7269=DIRECTION('',(0.,0.,-1.));
#7270=DIRECTION('',(0.,0.,-1.));
#7271=DIRECTION('',(0.,0.,-1.));
#7272=DIRECTION('',(0.,0.,-1.));
#7273=DIRECTION('center_axis',(0.,-1.,0.));
#7274=DIRECTION('ref_axis',(-1.,0.,0.));
#7275=DIRECTION('',(-1.,0.,0.));
#7276=DIRECTION('',(0.,0.,-1.));
#7277=DIRECTION('',(-1.,0.,0.));
#7278=DIRECTION('center_axis',(1.,0.,0.));
#7279=DIRECTION('ref_axis',(0.,-1.,0.));
#7280=DIRECTION('',(0.,-1.,0.));
#7281=DIRECTION('',(0.,0.,-1.));
#7282=DIRECTION('',(0.,-1.,0.));
#7283=DIRECTION('center_axis',(0.,1.,0.));
#7284=DIRECTION('ref_axis',(1.,0.,0.));
#7285=DIRECTION('',(1.,0.,0.));
#7286=DIRECTION('',(1.,0.,0.));
#7287=DIRECTION('center_axis',(0.,0.,1.));
#7288=DIRECTION('ref_axis',(1.,0.,0.));
#7289=DIRECTION('center_axis',(1.,0.,0.));
#7290=DIRECTION('ref_axis',(0.,-1.,0.));
#7291=DIRECTION('',(0.,-1.,0.));
#7292=DIRECTION('',(0.,0.,-1.));
#7293=DIRECTION('',(0.,-1.,0.));
#7294=DIRECTION('',(0.,0.,-1.));
#7295=DIRECTION('center_axis',(0.,1.,0.));
#7296=DIRECTION('ref_axis',(1.,0.,0.));
#7297=DIRECTION('',(1.,0.,0.));
#7298=DIRECTION('',(0.,0.,-1.));
#7299=DIRECTION('',(1.,0.,0.));
#7300=DIRECTION('center_axis',(0.756657737430843,-0.653811187106827,0.));
#7301=DIRECTION('ref_axis',(-0.653811187106827,-0.756657737430843,0.));
#7302=DIRECTION('',(-0.653811187106827,-0.756657737430843,0.));
#7303=DIRECTION('',(0.,0.,-1.));
#7304=DIRECTION('',(-0.653811187106827,-0.756657737430843,0.));
#7305=DIRECTION('center_axis',(0.777351694230525,-0.629066247287941,0.));
#7306=DIRECTION('ref_axis',(-0.629066247287941,-0.777351694230525,0.));
#7307=DIRECTION('',(-0.629066247287941,-0.777351694230525,0.));
#7308=DIRECTION('',(0.,0.,-1.));
#7309=DIRECTION('',(-0.629066247287941,-0.777351694230525,0.));
#7310=DIRECTION('center_axis',(1.,0.,0.));
#7311=DIRECTION('ref_axis',(0.,-1.,0.));
#7312=DIRECTION('',(0.,-1.,0.));
#7313=DIRECTION('',(0.,0.,-1.));
#7314=DIRECTION('',(0.,-1.,0.));
#7315=DIRECTION('center_axis',(0.,1.,0.));
#7316=DIRECTION('ref_axis',(1.,0.,0.));
#7317=DIRECTION('',(1.,0.,0.));
#7318=DIRECTION('',(0.,0.,-1.));
#7319=DIRECTION('',(1.,0.,0.));
#7320=DIRECTION('center_axis',(-1.,0.,0.));
#7321=DIRECTION('ref_axis',(0.,1.,0.));
#7322=DIRECTION('',(0.,1.,0.));
#7323=DIRECTION('',(0.,0.,-1.));
#7324=DIRECTION('',(0.,1.,0.));
#7325=DIRECTION('center_axis',(0.,-1.,0.));
#7326=DIRECTION('ref_axis',(-1.,0.,0.));
#7327=DIRECTION('',(-1.,0.,0.));
#7328=DIRECTION('',(0.,0.,-1.));
#7329=DIRECTION('',(-1.,0.,0.));
#7330=DIRECTION('',(0.,0.,-1.));
#7331=DIRECTION('center_axis',(-0.78094992992928,0.624593633447743,0.));
#7332=DIRECTION('ref_axis',(0.624593633447742,0.78094992992928,0.));
#7333=DIRECTION('',(0.624593633447742,0.78094992992928,0.));
#7334=DIRECTION('',(0.,0.,-1.));
#7335=DIRECTION('',(0.624593633447742,0.78094992992928,0.));
#7336=DIRECTION('center_axis',(-1.,0.,0.));
#7337=DIRECTION('ref_axis',(0.,1.,0.));
#7338=DIRECTION('',(0.,1.,0.));
#7339=DIRECTION('',(0.,0.,-1.));
#7340=DIRECTION('',(0.,1.,0.));
#7341=DIRECTION('center_axis',(0.,-1.,0.));
#7342=DIRECTION('ref_axis',(-1.,0.,0.));
#7343=DIRECTION('',(-1.,0.,0.));
#7344=DIRECTION('',(-1.,0.,0.));
#7345=DIRECTION('center_axis',(0.,0.,1.));
#7346=DIRECTION('ref_axis',(1.,0.,0.));
#7347=DIRECTION('center_axis',(0.,0.,1.));
#7348=DIRECTION('ref_axis',(1.,0.,0.));
#7349=DIRECTION('',(-4.52399651366129E-34,-1.,0.));
#7350=DIRECTION('',(1.,0.,0.));
#7351=DIRECTION('',(0.,1.,0.));
#7352=DIRECTION('',(-1.,0.,0.));
#7353=DIRECTION('center_axis',(0.,0.,1.));
#7354=DIRECTION('ref_axis',(1.,0.,0.));
#7355=DIRECTION('center_axis',(0.,1.,0.));
#7356=DIRECTION('ref_axis',(-1.,0.,0.));
#7357=DIRECTION('',(-1.,0.,0.));
#7358=DIRECTION('',(0.,0.,1.));
#7359=DIRECTION('',(0.,0.,1.));
#7360=DIRECTION('center_axis',(1.,0.,0.));
#7361=DIRECTION('ref_axis',(0.,1.,0.));
#7362=DIRECTION('',(0.,1.,0.));
#7363=DIRECTION('',(0.,0.,1.));
#7364=DIRECTION('center_axis',(0.,-1.,0.));
#7365=DIRECTION('ref_axis',(1.,0.,0.));
#7366=DIRECTION('',(1.,0.,0.));
#7367=DIRECTION('',(0.,0.,1.));
#7368=DIRECTION('center_axis',(-1.,4.52399651366129E-34,0.));
#7369=DIRECTION('ref_axis',(-4.52399651366129E-34,-1.,0.));
#7370=DIRECTION('',(-4.52399651366129E-34,-1.,0.));
#7371=DIRECTION('center_axis',(0.,0.,1.));
#7372=DIRECTION('ref_axis',(1.,0.,0.));
#7373=DIRECTION('center_axis',(0.,0.,1.));
#7374=DIRECTION('ref_axis',(1.,0.,0.));
#7375=CARTESIAN_POINT('',(0.,0.,0.));
#7376=CARTESIAN_POINT('Origin',(39.0678571428571,16.6395099728874,4.25));
#7377=CARTESIAN_POINT('',(39.0678571428571,16.6395099728874,4.25));
#7378=CARTESIAN_POINT('',(39.5178571428571,16.6395099728874,4.25));
#7379=CARTESIAN_POINT('',(34.4839285714286,16.6395099728874,4.25));
#7380=CARTESIAN_POINT('',(39.0678571428571,16.6395099728874,4.2));
#7381=CARTESIAN_POINT('',(39.0678571428571,16.6395099728874,4.25));
#7382=CARTESIAN_POINT('',(39.5178571428571,16.6395099728874,4.2));
#7383=CARTESIAN_POINT('',(39.0678571428571,16.6395099728874,4.2));
#7384=CARTESIAN_POINT('',(39.5178571428571,16.6395099728874,4.25));
#7385=CARTESIAN_POINT('Origin',(39.0678571428571,16.4395099728874,4.25));
#7386=CARTESIAN_POINT('',(38.8678571428571,16.4395099728874,4.25));
#7387=CARTESIAN_POINT('Origin',(39.0678571428571,16.4395099728874,4.25));
#7388=CARTESIAN_POINT('',(38.8678571428571,16.4395099728874,4.2));
#7389=CARTESIAN_POINT('',(38.8678571428571,16.4395099728874,4.25));
#7390=CARTESIAN_POINT('Origin',(39.0678571428571,16.4395099728874,4.2));
#7391=CARTESIAN_POINT('Origin',(38.8678571428571,12.2395099728874,4.25));
#7392=CARTESIAN_POINT('',(38.8678571428571,12.2395099728874,4.25));
#7393=CARTESIAN_POINT('',(38.8678571428571,13.5697549864437,4.25));
#7394=CARTESIAN_POINT('',(38.8678571428571,12.2395099728874,4.2));
#7395=CARTESIAN_POINT('',(38.8678571428571,12.2395099728874,4.25));
#7396=CARTESIAN_POINT('',(38.8678571428571,16.4395099728874,4.2));
#7397=CARTESIAN_POINT('Origin',(39.0178571428571,12.2395099728874,4.25));
#7398=CARTESIAN_POINT('',(39.0178571428571,12.0895099728874,4.25));
#7399=CARTESIAN_POINT('Origin',(39.0178571428571,12.2395099728874,4.25));
#7400=CARTESIAN_POINT('',(39.0178571428571,12.0895099728874,4.2));
#7401=CARTESIAN_POINT('',(39.0178571428571,12.0895099728874,4.25));
#7402=CARTESIAN_POINT('Origin',(39.0178571428571,12.2395099728874,4.2));
#7403=CARTESIAN_POINT('Origin',(39.1178571428571,12.0895099728874,4.25));
#7404=CARTESIAN_POINT('',(39.1178571428571,12.0895099728874,4.25));
#7405=CARTESIAN_POINT('',(34.5089285714286,12.0895099728874,4.25));
#7406=CARTESIAN_POINT('',(39.1178571428571,12.0895099728874,4.2));
#7407=CARTESIAN_POINT('',(39.1178571428571,12.0895099728874,4.25));
#7408=CARTESIAN_POINT('',(39.0178571428571,12.0895099728874,4.2));
#7409=CARTESIAN_POINT('Origin',(39.0178571428571,12.1895099728874,4.25));
#7410=CARTESIAN_POINT('',(39.0178571428571,12.1895099728874,4.25));
#7411=CARTESIAN_POINT('',(39.1178571428571,12.1895099728874,4.25));
#7412=CARTESIAN_POINT('',(34.4589285714286,12.1895099728874,4.25));
#7413=CARTESIAN_POINT('',(39.0178571428571,12.1895099728874,4.2));
#7414=CARTESIAN_POINT('',(39.0178571428571,12.1895099728874,4.25));
#7415=CARTESIAN_POINT('',(39.1178571428571,12.1895099728874,4.2));
#7416=CARTESIAN_POINT('',(39.1178571428571,12.1895099728874,4.2));
#7417=CARTESIAN_POINT('',(39.1178571428571,12.1895099728874,4.25));
#7418=CARTESIAN_POINT('Origin',(39.0178571428571,12.2395099728874,4.25));
#7419=CARTESIAN_POINT('',(38.9678571428571,12.2395099728874,4.25));
#7420=CARTESIAN_POINT('Origin',(39.0178571428571,12.2395099728874,4.25));
#7421=CARTESIAN_POINT('',(38.9678571428571,12.2395099728874,4.2));
#7422=CARTESIAN_POINT('',(38.9678571428571,12.2395099728874,4.25));
#7423=CARTESIAN_POINT('Origin',(39.0178571428571,12.2395099728874,4.2));
#7424=CARTESIAN_POINT('Origin',(38.9678571428571,16.4395099728874,4.25));
#7425=CARTESIAN_POINT('',(38.9678571428571,16.4395099728874,4.25));
#7426=CARTESIAN_POINT('',(38.9678571428571,15.6697549864437,4.25));
#7427=CARTESIAN_POINT('',(38.9678571428571,16.4395099728874,4.2));
#7428=CARTESIAN_POINT('',(38.9678571428571,16.4395099728874,4.25));
#7429=CARTESIAN_POINT('',(38.9678571428571,12.2395099728874,4.2));
#7430=CARTESIAN_POINT('Origin',(39.0678571428571,16.4395099728874,4.25));
#7431=CARTESIAN_POINT('',(39.0678571428571,16.5395099728874,4.25));
#7432=CARTESIAN_POINT('Origin',(39.0678571428571,16.4395099728874,4.25));
#7433=CARTESIAN_POINT('',(39.0678571428571,16.5395099728874,4.2));
#7434=CARTESIAN_POINT('',(39.0678571428571,16.5395099728874,4.25));
#7435=CARTESIAN_POINT('Origin',(39.0678571428571,16.4395099728874,4.2));
#7436=CARTESIAN_POINT('Origin',(39.5178571428571,16.5395099728874,4.25));
#7437=CARTESIAN_POINT('',(39.5178571428571,16.5395099728874,4.25));
#7438=CARTESIAN_POINT('',(34.7089285714286,16.5395099728875,4.25));
#7439=CARTESIAN_POINT('',(39.5178571428571,16.5395099728874,4.2));
#7440=CARTESIAN_POINT('',(39.5178571428571,16.5395099728875,4.25));
#7441=CARTESIAN_POINT('',(39.5678571428571,16.5395099728874,4.2));
#7442=CARTESIAN_POINT('Origin',(39.1928571428571,14.3645099728874,4.2));
#7443=CARTESIAN_POINT('',(39.5178571428571,13.2770099716761,4.2));
#7444=CARTESIAN_POINT('',(39.1178571428571,12.7270099728874,4.2));
#7445=CARTESIAN_POINT('Origin',(13.3535714285714,13.4395099728874,4.25));
#7446=CARTESIAN_POINT('',(13.3535714285714,13.4395099728874,4.25));
#7447=CARTESIAN_POINT('',(13.8035714285714,13.4395099728874,4.25));
#7448=CARTESIAN_POINT('',(21.6267857142857,13.4395099728874,4.25));
#7449=CARTESIAN_POINT('',(13.3535714285714,13.4395099728874,4.2));
#7450=CARTESIAN_POINT('',(13.3535714285714,13.4395099728874,4.25));
#7451=CARTESIAN_POINT('',(13.8035714285714,13.4395099728874,4.2));
#7452=CARTESIAN_POINT('',(13.3535714285714,13.4395099728874,4.2));
#7453=CARTESIAN_POINT('',(13.8035714285714,13.4395099728874,4.25));
#7454=CARTESIAN_POINT('Origin',(13.3535714285714,13.2395099728874,4.25));
#7455=CARTESIAN_POINT('',(13.1535714285714,13.2395099728874,4.25));
#7456=CARTESIAN_POINT('Origin',(13.3535714285714,13.2395099728874,4.25));
#7457=CARTESIAN_POINT('',(13.1535714285714,13.2395099728874,4.2));
#7458=CARTESIAN_POINT('',(13.1535714285714,13.2395099728874,4.25));
#7459=CARTESIAN_POINT('Origin',(13.3535714285714,13.2395099728874,4.2));
#7460=CARTESIAN_POINT('Origin',(13.1535714285714,12.2395099728874,4.25));
#7461=CARTESIAN_POINT('',(13.1535714285714,12.2395099728874,4.25));
#7462=CARTESIAN_POINT('',(13.1535714285714,13.5697549864437,4.25));
#7463=CARTESIAN_POINT('',(13.1535714285714,12.2395099728874,4.2));
#7464=CARTESIAN_POINT('',(13.1535714285714,12.2395099728874,4.25));
#7465=CARTESIAN_POINT('',(13.1535714285714,12.2395099728874,4.2));
#7466=CARTESIAN_POINT('Origin',(13.3035714285714,12.2395099728874,4.25));
#7467=CARTESIAN_POINT('',(13.3035714285714,12.0895099728874,4.25));
#7468=CARTESIAN_POINT('Origin',(13.3035714285714,12.2395099728874,4.25));
#7469=CARTESIAN_POINT('',(13.3035714285714,12.0895099728874,4.2));
#7470=CARTESIAN_POINT('',(13.3035714285714,12.0895099728874,4.25));
#7471=CARTESIAN_POINT('Origin',(13.3035714285714,12.2395099728874,4.2));
#7472=CARTESIAN_POINT('Origin',(13.4035714285714,12.0895099728874,4.25));
#7473=CARTESIAN_POINT('',(13.4035714285714,12.0895099728874,4.25));
#7474=CARTESIAN_POINT('',(21.6517857142857,12.0895099728874,4.25));
#7475=CARTESIAN_POINT('',(13.4035714285714,12.0895099728874,4.2));
#7476=CARTESIAN_POINT('',(13.4035714285714,12.0895099728874,4.25));
#7477=CARTESIAN_POINT('',(13.3035714285714,12.0895099728874,4.2));
#7478=CARTESIAN_POINT('Origin',(13.3035714285714,12.1895099728874,4.25));
#7479=CARTESIAN_POINT('',(13.3035714285714,12.1895099728874,4.25));
#7480=CARTESIAN_POINT('',(13.4035714285714,12.1895099728874,4.25));
#7481=CARTESIAN_POINT('',(21.6017857142857,12.1895099728874,4.25));
#7482=CARTESIAN_POINT('',(13.3035714285714,12.1895099728874,4.2));
#7483=CARTESIAN_POINT('',(13.3035714285714,12.1895099728874,4.25));
#7484=CARTESIAN_POINT('',(13.4035714285714,12.1895099728874,4.2));
#7485=CARTESIAN_POINT('',(13.4035714285714,12.1895099728874,4.2));
#7486=CARTESIAN_POINT('',(13.4035714285714,12.1895099728874,4.25));
#7487=CARTESIAN_POINT('Origin',(13.3035714285714,12.2395099728874,4.25));
#7488=CARTESIAN_POINT('',(13.2535714285714,12.2395099728874,4.25));
#7489=CARTESIAN_POINT('Origin',(13.3035714285714,12.2395099728874,4.25));
#7490=CARTESIAN_POINT('',(13.2535714285714,12.2395099728874,4.2));
#7491=CARTESIAN_POINT('',(13.2535714285714,12.2395099728874,4.25));
#7492=CARTESIAN_POINT('Origin',(13.3035714285714,12.2395099728874,4.2));
#7493=CARTESIAN_POINT('Origin',(13.2535714285714,13.2395099728874,4.25));
#7494=CARTESIAN_POINT('',(13.2535714285714,13.2395099728874,4.25));
#7495=CARTESIAN_POINT('',(13.2535714285714,14.0697549864437,4.25));
#7496=CARTESIAN_POINT('',(13.2535714285714,13.2395099728874,4.2));
#7497=CARTESIAN_POINT('',(13.2535714285714,13.2395099728874,4.25));
#7498=CARTESIAN_POINT('',(13.2535714285714,13.2395099728874,4.2));
#7499=CARTESIAN_POINT('Origin',(13.3535714285714,13.2395099728874,4.25));
#7500=CARTESIAN_POINT('',(13.3535714285714,13.3395099728874,4.25));
#7501=CARTESIAN_POINT('Origin',(13.3535714285714,13.2395099728874,4.25));
#7502=CARTESIAN_POINT('',(13.3535714285714,13.3395099728874,4.2));
#7503=CARTESIAN_POINT('',(13.3535714285714,13.3395099728874,4.25));
#7504=CARTESIAN_POINT('Origin',(13.3535714285714,13.2395099728874,4.2));
#7505=CARTESIAN_POINT('Origin',(13.8035714285714,13.3395099728874,4.25));
#7506=CARTESIAN_POINT('',(13.8035714285714,13.3395099728874,4.25));
#7507=CARTESIAN_POINT('',(21.8517857142857,13.3395099728874,4.25));
#7508=CARTESIAN_POINT('',(13.8035714285714,13.3395099728874,4.2));
#7509=CARTESIAN_POINT('',(13.8035714285714,13.3395099728874,4.25));
#7510=CARTESIAN_POINT('',(13.8535714285714,13.3395099728874,4.2));
#7511=CARTESIAN_POINT('Origin',(13.4785714285714,12.7645099728874,4.2));
#7512=CARTESIAN_POINT('',(13.8035714285714,12.4770099716761,4.2));
#7513=CARTESIAN_POINT('',(13.4035714285714,11.9270099728874,4.2));
#7514=CARTESIAN_POINT('Origin',(19.7821428571429,14.2395099728874,4.25));
#7515=CARTESIAN_POINT('',(19.7821428571429,14.2395099728874,4.25));
#7516=CARTESIAN_POINT('',(20.2321428571429,14.2395099728874,4.25));
#7517=CARTESIAN_POINT('',(24.8410714285714,14.2395099728874,4.25));
#7518=CARTESIAN_POINT('',(19.7821428571429,14.2395099728874,4.2));
#7519=CARTESIAN_POINT('',(19.7821428571429,14.2395099728874,4.25));
#7520=CARTESIAN_POINT('',(20.2321428571429,14.2395099728874,4.2));
#7521=CARTESIAN_POINT('',(19.7821428571429,14.2395099728874,4.2));
#7522=CARTESIAN_POINT('',(20.2321428571429,14.2395099728874,4.25));
#7523=CARTESIAN_POINT('Origin',(19.7821428571429,14.0395099728874,4.25));
#7524=CARTESIAN_POINT('',(19.5821428571429,14.0395099728874,4.25));
#7525=CARTESIAN_POINT('Origin',(19.7821428571429,14.0395099728874,4.25));
#7526=CARTESIAN_POINT('',(19.5821428571429,14.0395099728874,4.2));
#7527=CARTESIAN_POINT('',(19.5821428571429,14.0395099728874,4.25));
#7528=CARTESIAN_POINT('Origin',(19.7821428571429,14.0395099728874,4.2));
#7529=CARTESIAN_POINT('Origin',(19.5821428571429,12.2395099728874,4.25));
#7530=CARTESIAN_POINT('',(19.5821428571429,12.2395099728874,4.25));
#7531=CARTESIAN_POINT('',(19.5821428571429,13.5697549864437,4.25));
#7532=CARTESIAN_POINT('',(19.5821428571429,12.2395099728874,4.2));
#7533=CARTESIAN_POINT('',(19.5821428571429,12.2395099728874,4.25));
#7534=CARTESIAN_POINT('',(19.5821428571429,14.0395099728874,4.2));
#7535=CARTESIAN_POINT('Origin',(19.7321428571429,12.2395099728874,4.25));
#7536=CARTESIAN_POINT('',(19.7321428571429,12.0895099728874,4.25));
#7537=CARTESIAN_POINT('Origin',(19.7321428571429,12.2395099728874,4.25));
#7538=CARTESIAN_POINT('',(19.7321428571429,12.0895099728874,4.2));
#7539=CARTESIAN_POINT('',(19.7321428571429,12.0895099728874,4.25));
#7540=CARTESIAN_POINT('Origin',(19.7321428571429,12.2395099728874,4.2));
#7541=CARTESIAN_POINT('Origin',(19.8321428571429,12.0895099728874,4.25));
#7542=CARTESIAN_POINT('',(19.8321428571429,12.0895099728874,4.25));
#7543=CARTESIAN_POINT('',(24.8660714285714,12.0895099728874,4.25));
#7544=CARTESIAN_POINT('',(19.8321428571429,12.0895099728874,4.2));
#7545=CARTESIAN_POINT('',(19.8321428571429,12.0895099728874,4.25));
#7546=CARTESIAN_POINT('',(19.7321428571429,12.0895099728874,4.2));
#7547=CARTESIAN_POINT('Origin',(19.7321428571429,12.1895099728874,4.25));
#7548=CARTESIAN_POINT('',(19.7321428571429,12.1895099728874,4.25));
#7549=CARTESIAN_POINT('',(19.8321428571429,12.1895099728874,4.25));
#7550=CARTESIAN_POINT('',(24.8160714285714,12.1895099728874,4.25));
#7551=CARTESIAN_POINT('',(19.7321428571429,12.1895099728874,4.2));
#7552=CARTESIAN_POINT('',(19.7321428571429,12.1895099728874,4.25));
#7553=CARTESIAN_POINT('',(19.8321428571429,12.1895099728874,4.2));
#7554=CARTESIAN_POINT('',(19.8321428571429,12.1895099728874,4.2));
#7555=CARTESIAN_POINT('',(19.8321428571429,12.1895099728874,4.25));
#7556=CARTESIAN_POINT('Origin',(19.7321428571429,12.2395099728874,4.25));
#7557=CARTESIAN_POINT('',(19.6821428571429,12.2395099728874,4.25));
#7558=CARTESIAN_POINT('Origin',(19.7321428571429,12.2395099728874,4.25));
#7559=CARTESIAN_POINT('',(19.6821428571429,12.2395099728874,4.2));
#7560=CARTESIAN_POINT('',(19.6821428571429,12.2395099728874,4.25));
#7561=CARTESIAN_POINT('Origin',(19.7321428571429,12.2395099728874,4.2));
#7562=CARTESIAN_POINT('Origin',(19.6821428571429,14.0395099728874,4.25));
#7563=CARTESIAN_POINT('',(19.6821428571429,14.0395099728874,4.25));
#7564=CARTESIAN_POINT('',(19.6821428571429,14.4697549864437,4.25));
#7565=CARTESIAN_POINT('',(19.6821428571429,14.0395099728874,4.2));
#7566=CARTESIAN_POINT('',(19.6821428571429,14.0395099728874,4.25));
#7567=CARTESIAN_POINT('',(19.6821428571429,12.2395099728874,4.2));
#7568=CARTESIAN_POINT('Origin',(19.7821428571429,14.0395099728874,4.25));
#7569=CARTESIAN_POINT('',(19.7821428571429,14.1395099728874,4.25));
#7570=CARTESIAN_POINT('Origin',(19.7821428571429,14.0395099728874,4.25));
#7571=CARTESIAN_POINT('',(19.7821428571429,14.1395099728874,4.2));
#7572=CARTESIAN_POINT('',(19.7821428571429,14.1395099728874,4.25));
#7573=CARTESIAN_POINT('Origin',(19.7821428571429,14.0395099728874,4.2));
#7574=CARTESIAN_POINT('Origin',(20.2321428571429,14.1395099728874,4.25));
#7575=CARTESIAN_POINT('',(20.2321428571429,14.1395099728874,4.25));
#7576=CARTESIAN_POINT('',(25.0660714285714,14.1395099728874,4.25));
#7577=CARTESIAN_POINT('',(20.2321428571429,14.1395099728874,4.2));
#7578=CARTESIAN_POINT('',(20.2321428571429,14.1395099728874,4.25));
#7579=CARTESIAN_POINT('',(20.2821428571429,14.1395099728874,4.2));
#7580=CARTESIAN_POINT('Origin',(19.9071428571429,13.1645099728874,4.2));
#7581=CARTESIAN_POINT('',(20.2321428571429,12.6770099716761,4.2));
#7582=CARTESIAN_POINT('',(19.8321428571429,12.1270099728874,4.2));
#7583=CARTESIAN_POINT('Origin',(45.4964285714286,17.4395099728874,4.25));
#7584=CARTESIAN_POINT('',(45.4964285714286,17.4395099728874,4.25));
#7585=CARTESIAN_POINT('',(45.9464285714286,17.4395099728874,4.25));
#7586=CARTESIAN_POINT('',(37.6982142857143,17.4395099728874,4.25));
#7587=CARTESIAN_POINT('',(45.4964285714286,17.4395099728874,4.2));
#7588=CARTESIAN_POINT('',(45.4964285714286,17.4395099728874,4.25));
#7589=CARTESIAN_POINT('',(45.9464285714286,17.4395099728874,4.2));
#7590=CARTESIAN_POINT('',(45.4964285714286,17.4395099728874,4.2));
#7591=CARTESIAN_POINT('',(45.9464285714286,17.4395099728874,4.25));
#7592=CARTESIAN_POINT('Origin',(45.4964285714286,17.2395099728874,4.25));
#7593=CARTESIAN_POINT('',(45.2964285714286,17.2395099728874,4.25));
#7594=CARTESIAN_POINT('Origin',(45.4964285714286,17.2395099728874,4.25));
#7595=CARTESIAN_POINT('',(45.2964285714286,17.2395099728874,4.2));
#7596=CARTESIAN_POINT('',(45.2964285714286,17.2395099728874,4.25));
#7597=CARTESIAN_POINT('Origin',(45.4964285714286,17.2395099728874,4.2));
#7598=CARTESIAN_POINT('Origin',(45.2964285714286,12.2395099728874,4.25));
#7599=CARTESIAN_POINT('',(45.2964285714286,12.2395099728874,4.25));
#7600=CARTESIAN_POINT('',(45.2964285714286,13.5697549864437,4.25));
#7601=CARTESIAN_POINT('',(45.2964285714286,12.2395099728874,4.2));
#7602=CARTESIAN_POINT('',(45.2964285714286,12.2395099728874,4.25));
#7603=CARTESIAN_POINT('',(45.2964285714286,17.2395099728874,4.2));
#7604=CARTESIAN_POINT('Origin',(45.4464285714286,12.2395099728874,4.25));
#7605=CARTESIAN_POINT('',(45.4464285714286,12.0895099728875,4.25));
#7606=CARTESIAN_POINT('Origin',(45.4464285714286,12.2395099728874,4.25));
#7607=CARTESIAN_POINT('',(45.4464285714286,12.0895099728875,4.2));
#7608=CARTESIAN_POINT('',(45.4464285714286,12.0895099728875,4.25));
#7609=CARTESIAN_POINT('Origin',(45.4464285714286,12.2395099728874,4.2));
#7610=CARTESIAN_POINT('Origin',(45.5464285714286,12.0895099728874,4.25));
#7611=CARTESIAN_POINT('',(45.5464285714286,12.0895099728874,4.25));
#7612=CARTESIAN_POINT('',(37.7232142857143,12.0895099728874,4.25));
#7613=CARTESIAN_POINT('',(45.5464285714286,12.0895099728874,4.2));
#7614=CARTESIAN_POINT('',(45.5464285714286,12.0895099728874,4.25));
#7615=CARTESIAN_POINT('',(45.4464285714286,12.0895099728874,4.2));
#7616=CARTESIAN_POINT('Origin',(45.4464285714286,12.1895099728874,4.25));
#7617=CARTESIAN_POINT('',(45.4464285714286,12.1895099728874,4.25));
#7618=CARTESIAN_POINT('',(45.5464285714286,12.1895099728874,4.25));
#7619=CARTESIAN_POINT('',(37.6732142857143,12.1895099728874,4.25));
#7620=CARTESIAN_POINT('',(45.4464285714286,12.1895099728874,4.2));
#7621=CARTESIAN_POINT('',(45.4464285714286,12.1895099728874,4.25));
#7622=CARTESIAN_POINT('',(45.5464285714286,12.1895099728874,4.2));
#7623=CARTESIAN_POINT('',(45.5464285714286,12.1895099728874,4.2));
#7624=CARTESIAN_POINT('',(45.5464285714286,12.1895099728874,4.25));
#7625=CARTESIAN_POINT('Origin',(45.4464285714286,12.2395099728874,4.25));
#7626=CARTESIAN_POINT('',(45.3964285714286,12.2395099728874,4.25));
#7627=CARTESIAN_POINT('Origin',(45.4464285714286,12.2395099728874,4.25));
#7628=CARTESIAN_POINT('',(45.3964285714286,12.2395099728874,4.2));
#7629=CARTESIAN_POINT('',(45.3964285714286,12.2395099728874,4.25));
#7630=CARTESIAN_POINT('Origin',(45.4464285714286,12.2395099728874,4.2));
#7631=CARTESIAN_POINT('Origin',(45.3964285714286,17.2395099728874,4.25));
#7632=CARTESIAN_POINT('',(45.3964285714286,17.2395099728874,4.25));
#7633=CARTESIAN_POINT('',(45.3964285714286,16.0697549864437,4.25));
#7634=CARTESIAN_POINT('',(45.3964285714286,17.2395099728874,4.2));
#7635=CARTESIAN_POINT('',(45.3964285714286,17.2395099728874,4.25));
#7636=CARTESIAN_POINT('',(45.3964285714286,12.2395099728874,4.2));
#7637=CARTESIAN_POINT('Origin',(45.4964285714286,17.2395099728874,4.25));
#7638=CARTESIAN_POINT('',(45.4964285714286,17.3395099728874,4.25));
#7639=CARTESIAN_POINT('Origin',(45.4964285714286,17.2395099728874,4.25));
#7640=CARTESIAN_POINT('',(45.4964285714286,17.3395099728874,4.2));
#7641=CARTESIAN_POINT('',(45.4964285714286,17.3395099728874,4.25));
#7642=CARTESIAN_POINT('Origin',(45.4964285714286,17.2395099728874,4.2));
#7643=CARTESIAN_POINT('Origin',(45.9464285714286,17.3395099728874,4.25));
#7644=CARTESIAN_POINT('',(45.9464285714286,17.3395099728874,4.25));
#7645=CARTESIAN_POINT('',(37.9232142857143,17.3395099728874,4.25));
#7646=CARTESIAN_POINT('',(45.9464285714286,17.3395099728874,4.2));
#7647=CARTESIAN_POINT('',(45.9464285714286,17.3395099728874,4.25));
#7648=CARTESIAN_POINT('',(45.9964285714286,17.3395099728874,4.2));
#7649=CARTESIAN_POINT('Origin',(45.6214285714286,14.7645099728874,4.2));
#7650=CARTESIAN_POINT('',(45.9464285714286,13.4770099716761,4.2));
#7651=CARTESIAN_POINT('',(45.5464285714286,12.9270099728874,4.2));
#7652=CARTESIAN_POINT('Origin',(32.6392857142857,15.8395099728874,4.25));
#7653=CARTESIAN_POINT('',(32.6392857142857,15.8395099728874,4.25));
#7654=CARTESIAN_POINT('',(33.0892857142857,15.8395099728874,4.25));
#7655=CARTESIAN_POINT('',(31.2696428571429,15.8395099728874,4.25));
#7656=CARTESIAN_POINT('',(32.6392857142857,15.8395099728874,4.2));
#7657=CARTESIAN_POINT('',(32.6392857142857,15.8395099728874,4.25));
#7658=CARTESIAN_POINT('',(33.0892857142857,15.8395099728874,4.2));
#7659=CARTESIAN_POINT('',(32.6392857142857,15.8395099728874,4.2));
#7660=CARTESIAN_POINT('',(33.0892857142857,15.8395099728874,4.25));
#7661=CARTESIAN_POINT('Origin',(32.6392857142857,15.6395099728874,4.25));
#7662=CARTESIAN_POINT('',(32.4392857142857,15.6395099728874,4.25));
#7663=CARTESIAN_POINT('Origin',(32.6392857142857,15.6395099728874,4.25));
#7664=CARTESIAN_POINT('',(32.4392857142857,15.6395099728874,4.2));
#7665=CARTESIAN_POINT('',(32.4392857142857,15.6395099728874,4.25));
#7666=CARTESIAN_POINT('Origin',(32.6392857142857,15.6395099728874,4.2));
#7667=CARTESIAN_POINT('Origin',(32.4392857142857,12.2395099728874,4.25));
#7668=CARTESIAN_POINT('',(32.4392857142857,12.2395099728874,4.25));
#7669=CARTESIAN_POINT('',(32.4392857142857,13.5697549864437,4.25));
#7670=CARTESIAN_POINT('',(32.4392857142857,12.2395099728874,4.2));
#7671=CARTESIAN_POINT('',(32.4392857142857,12.2395099728874,4.25));
#7672=CARTESIAN_POINT('',(32.4392857142857,15.6395099728874,4.2));
#7673=CARTESIAN_POINT('Origin',(32.5892857142857,12.2395099728874,4.25));
#7674=CARTESIAN_POINT('',(32.5892857142857,12.0895099728874,4.25));
#7675=CARTESIAN_POINT('Origin',(32.5892857142857,12.2395099728874,4.25));
#7676=CARTESIAN_POINT('',(32.5892857142857,12.0895099728874,4.2));
#7677=CARTESIAN_POINT('',(32.5892857142857,12.0895099728874,4.25));
#7678=CARTESIAN_POINT('Origin',(32.5892857142857,12.2395099728874,4.2));
#7679=CARTESIAN_POINT('Origin',(32.6892857142857,12.0895099728874,4.25));
#7680=CARTESIAN_POINT('',(32.6892857142857,12.0895099728874,4.25));
#7681=CARTESIAN_POINT('',(31.2946428571429,12.0895099728874,4.25));
#7682=CARTESIAN_POINT('',(32.6892857142857,12.0895099728874,4.2));
#7683=CARTESIAN_POINT('',(32.6892857142857,12.0895099728874,4.25));
#7684=CARTESIAN_POINT('',(32.5892857142857,12.0895099728874,4.2));
#7685=CARTESIAN_POINT('Origin',(32.5892857142857,12.1895099728874,4.25));
#7686=CARTESIAN_POINT('',(32.5892857142857,12.1895099728874,4.25));
#7687=CARTESIAN_POINT('',(32.6892857142857,12.1895099728874,4.25));
#7688=CARTESIAN_POINT('',(31.2446428571429,12.1895099728874,4.25));
#7689=CARTESIAN_POINT('',(32.5892857142857,12.1895099728874,4.2));
#7690=CARTESIAN_POINT('',(32.5892857142857,12.1895099728874,4.25));
#7691=CARTESIAN_POINT('',(32.6892857142857,12.1895099728874,4.2));
#7692=CARTESIAN_POINT('',(32.6892857142857,12.1895099728874,4.2));
#7693=CARTESIAN_POINT('',(32.6892857142857,12.1895099728874,4.25));
#7694=CARTESIAN_POINT('Origin',(32.5892857142857,12.2395099728874,4.25));
#7695=CARTESIAN_POINT('',(32.5392857142857,12.2395099728874,4.25));
#7696=CARTESIAN_POINT('Origin',(32.5892857142857,12.2395099728874,4.25));
#7697=CARTESIAN_POINT('',(32.5392857142857,12.2395099728874,4.2));
#7698=CARTESIAN_POINT('',(32.5392857142857,12.2395099728874,4.25));
#7699=CARTESIAN_POINT('Origin',(32.5892857142857,12.2395099728874,4.2));
#7700=CARTESIAN_POINT('Origin',(32.5392857142857,15.6395099728874,4.25));
#7701=CARTESIAN_POINT('',(32.5392857142857,15.6395099728874,4.25));
#7702=CARTESIAN_POINT('',(32.5392857142857,15.2697549864437,4.25));
#7703=CARTESIAN_POINT('',(32.5392857142857,15.6395099728874,4.2));
#7704=CARTESIAN_POINT('',(32.5392857142857,15.6395099728874,4.25));
#7705=CARTESIAN_POINT('',(32.5392857142857,12.2395099728874,4.2));
#7706=CARTESIAN_POINT('Origin',(32.6392857142857,15.6395099728874,4.25));
#7707=CARTESIAN_POINT('',(32.6392857142857,15.7395099728874,4.25));
#7708=CARTESIAN_POINT('Origin',(32.6392857142857,15.6395099728874,4.25));
#7709=CARTESIAN_POINT('',(32.6392857142857,15.7395099728874,4.2));
#7710=CARTESIAN_POINT('',(32.6392857142857,15.7395099728874,4.25));
#7711=CARTESIAN_POINT('Origin',(32.6392857142857,15.6395099728874,4.2));
#7712=CARTESIAN_POINT('Origin',(33.0892857142857,15.7395099728874,4.25));
#7713=CARTESIAN_POINT('',(33.0892857142857,15.7395099728874,4.25));
#7714=CARTESIAN_POINT('',(31.4946428571429,15.7395099728874,4.25));
#7715=CARTESIAN_POINT('',(33.0892857142857,15.7395099728874,4.2));
#7716=CARTESIAN_POINT('',(33.0892857142857,15.7395099728874,4.25));
#7717=CARTESIAN_POINT('',(33.1392857142857,15.7395099728874,4.2));
#7718=CARTESIAN_POINT('Origin',(32.7642857142857,13.9645099728874,4.2));
#7719=CARTESIAN_POINT('',(33.0892857142857,13.0770099716761,4.2));
#7720=CARTESIAN_POINT('',(32.6892857142857,12.5270099728874,4.2));
#7721=CARTESIAN_POINT('Origin',(6.925,12.6395099728874,4.25));
#7722=CARTESIAN_POINT('',(6.925,12.6395099728874,4.25));
#7723=CARTESIAN_POINT('',(7.375,12.6395099728874,4.25));
#7724=CARTESIAN_POINT('',(18.4125,12.6395099728874,4.25));
#7725=CARTESIAN_POINT('',(6.925,12.6395099728874,4.2));
#7726=CARTESIAN_POINT('',(6.925,12.6395099728874,4.25));
#7727=CARTESIAN_POINT('',(7.375,12.6395099728874,4.2));
#7728=CARTESIAN_POINT('',(6.925,12.6395099728874,4.2));
#7729=CARTESIAN_POINT('',(7.375,12.6395099728874,4.25));
#7730=CARTESIAN_POINT('Origin',(6.925,12.4395099728874,4.25));
#7731=CARTESIAN_POINT('',(6.725,12.4395099728874,4.25));
#7732=CARTESIAN_POINT('Origin',(6.925,12.4395099728874,4.25));
#7733=CARTESIAN_POINT('',(6.725,12.4395099728874,4.2));
#7734=CARTESIAN_POINT('',(6.725,12.4395099728874,4.25));
#7735=CARTESIAN_POINT('Origin',(6.925,12.4395099728874,4.2));
#7736=CARTESIAN_POINT('Origin',(6.725,12.2395099728874,4.25));
#7737=CARTESIAN_POINT('',(6.725,12.2395099728874,4.25));
#7738=CARTESIAN_POINT('',(6.725,13.5697549864437,4.25));
#7739=CARTESIAN_POINT('',(6.725,12.2395099728874,4.2));
#7740=CARTESIAN_POINT('',(6.725,12.2395099728874,4.25));
#7741=CARTESIAN_POINT('',(6.725,12.4395099728874,4.2));
#7742=CARTESIAN_POINT('Origin',(6.875,12.2395099728874,4.25));
#7743=CARTESIAN_POINT('',(6.875,12.0895099728874,4.25));
#7744=CARTESIAN_POINT('Origin',(6.875,12.2395099728874,4.25));
#7745=CARTESIAN_POINT('',(6.875,12.0895099728874,4.2));
#7746=CARTESIAN_POINT('',(6.875,12.0895099728874,4.25));
#7747=CARTESIAN_POINT('Origin',(6.875,12.2395099728874,4.2));
#7748=CARTESIAN_POINT('Origin',(6.975,12.0895099728874,4.25));
#7749=CARTESIAN_POINT('',(6.975,12.0895099728874,4.25));
#7750=CARTESIAN_POINT('',(18.4375,12.0895099728874,4.25));
#7751=CARTESIAN_POINT('',(6.975,12.0895099728874,4.2));
#7752=CARTESIAN_POINT('',(6.975,12.0895099728874,4.25));
#7753=CARTESIAN_POINT('',(6.875,12.0895099728874,4.2));
#7754=CARTESIAN_POINT('Origin',(6.875,12.1895099728874,4.25));
#7755=CARTESIAN_POINT('',(6.875,12.1895099728874,4.25));
#7756=CARTESIAN_POINT('',(6.975,12.1895099728874,4.25));
#7757=CARTESIAN_POINT('',(18.3875,12.1895099728874,4.25));
#7758=CARTESIAN_POINT('',(6.875,12.1895099728874,4.2));
#7759=CARTESIAN_POINT('',(6.875,12.1895099728874,4.25));
#7760=CARTESIAN_POINT('',(6.975,12.1895099728874,4.2));
#7761=CARTESIAN_POINT('',(6.975,12.1895099728874,4.2));
#7762=CARTESIAN_POINT('',(6.975,12.1895099728874,4.25));
#7763=CARTESIAN_POINT('Origin',(6.875,12.2395099728874,4.25));
#7764=CARTESIAN_POINT('',(6.825,12.2395099728874,4.25));
#7765=CARTESIAN_POINT('Origin',(6.875,12.2395099728874,4.25));
#7766=CARTESIAN_POINT('',(6.825,12.2395099728874,4.2));
#7767=CARTESIAN_POINT('',(6.825,12.2395099728874,4.25));
#7768=CARTESIAN_POINT('Origin',(6.875,12.2395099728874,4.2));
#7769=CARTESIAN_POINT('Origin',(6.825,12.4395099728874,4.25));
#7770=CARTESIAN_POINT('',(6.825,12.4395099728874,4.25));
#7771=CARTESIAN_POINT('',(6.825,13.6697549864437,4.25));
#7772=CARTESIAN_POINT('',(6.825,12.4395099728874,4.2));
#7773=CARTESIAN_POINT('',(6.825,12.4395099728874,4.25));
#7774=CARTESIAN_POINT('',(6.825,12.2395099728874,4.2));
#7775=CARTESIAN_POINT('Origin',(6.925,12.4395099728874,4.25));
#7776=CARTESIAN_POINT('',(6.925,12.5395099728874,4.25));
#7777=CARTESIAN_POINT('Origin',(6.925,12.4395099728874,4.25));
#7778=CARTESIAN_POINT('',(6.925,12.5395099728874,4.2));
#7779=CARTESIAN_POINT('',(6.925,12.5395099728874,4.25));
#7780=CARTESIAN_POINT('Origin',(6.925,12.4395099728874,4.2));
#7781=CARTESIAN_POINT('Origin',(7.375,12.5395099728874,4.25));
#7782=CARTESIAN_POINT('',(7.375,12.5395099728874,4.25));
#7783=CARTESIAN_POINT('',(18.6375,12.5395099728874,4.25));
#7784=CARTESIAN_POINT('',(7.375,12.5395099728874,4.2));
#7785=CARTESIAN_POINT('',(7.375,12.5395099728874,4.25));
#7786=CARTESIAN_POINT('',(7.425,12.5395099728874,4.2));
#7787=CARTESIAN_POINT('Origin',(7.05,12.3645099728874,4.2));
#7788=CARTESIAN_POINT('',(7.375,12.2770099716761,4.2));
#7789=CARTESIAN_POINT('',(6.975,11.7270099728874,4.2));
#7790=CARTESIAN_POINT('Origin',(26.2107142857143,15.0395099728874,4.25));
#7791=CARTESIAN_POINT('',(26.2107142857143,15.0395099728874,4.25));
#7792=CARTESIAN_POINT('',(26.6607142857143,15.0395099728874,4.25));
#7793=CARTESIAN_POINT('',(28.0553571428571,15.0395099728874,4.25));
#7794=CARTESIAN_POINT('',(26.2107142857143,15.0395099728874,4.2));
#7795=CARTESIAN_POINT('',(26.2107142857143,15.0395099728874,4.25));
#7796=CARTESIAN_POINT('',(26.6607142857143,15.0395099728874,4.2));
#7797=CARTESIAN_POINT('',(26.2107142857143,15.0395099728874,4.2));
#7798=CARTESIAN_POINT('',(26.6607142857143,15.0395099728874,4.25));
#7799=CARTESIAN_POINT('Origin',(26.2107142857143,14.8395099728874,4.25));
#7800=CARTESIAN_POINT('',(26.0107142857143,14.8395099728874,4.25));
#7801=CARTESIAN_POINT('Origin',(26.2107142857143,14.8395099728874,4.25));
#7802=CARTESIAN_POINT('',(26.0107142857143,14.8395099728874,4.2));
#7803=CARTESIAN_POINT('',(26.0107142857143,14.8395099728874,4.25));
#7804=CARTESIAN_POINT('Origin',(26.2107142857143,14.8395099728874,4.2));
#7805=CARTESIAN_POINT('Origin',(26.0107142857143,12.2395099728874,4.25));
#7806=CARTESIAN_POINT('',(26.0107142857143,12.2395099728874,4.25));
#7807=CARTESIAN_POINT('',(26.0107142857143,13.5697549864437,4.25));
#7808=CARTESIAN_POINT('',(26.0107142857143,12.2395099728874,4.2));
#7809=CARTESIAN_POINT('',(26.0107142857143,12.2395099728874,4.25));
#7810=CARTESIAN_POINT('',(26.0107142857143,14.8395099728874,4.2));
#7811=CARTESIAN_POINT('Origin',(26.1607142857143,12.2395099728874,4.25));
#7812=CARTESIAN_POINT('',(26.1607142857143,12.0895099728874,4.25));
#7813=CARTESIAN_POINT('Origin',(26.1607142857143,12.2395099728874,4.25));
#7814=CARTESIAN_POINT('',(26.1607142857143,12.0895099728874,4.2));
#7815=CARTESIAN_POINT('',(26.1607142857143,12.0895099728874,4.25));
#7816=CARTESIAN_POINT('Origin',(26.1607142857143,12.2395099728874,4.2));
#7817=CARTESIAN_POINT('Origin',(26.2607142857143,12.0895099728874,4.25));
#7818=CARTESIAN_POINT('',(26.2607142857143,12.0895099728874,4.25));
#7819=CARTESIAN_POINT('',(28.0803571428571,12.0895099728874,4.25));
#7820=CARTESIAN_POINT('',(26.2607142857143,12.0895099728874,4.2));
#7821=CARTESIAN_POINT('',(26.2607142857143,12.0895099728874,4.25));
#7822=CARTESIAN_POINT('',(26.1607142857143,12.0895099728874,4.2));
#7823=CARTESIAN_POINT('Origin',(26.1607142857143,12.1895099728874,4.25));
#7824=CARTESIAN_POINT('',(26.1607142857143,12.1895099728874,4.25));
#7825=CARTESIAN_POINT('',(26.2607142857143,12.1895099728874,4.25));
#7826=CARTESIAN_POINT('',(28.0303571428571,12.1895099728874,4.25));
#7827=CARTESIAN_POINT('',(26.1607142857143,12.1895099728874,4.2));
#7828=CARTESIAN_POINT('',(26.1607142857143,12.1895099728874,4.25));
#7829=CARTESIAN_POINT('',(26.2607142857143,12.1895099728874,4.2));
#7830=CARTESIAN_POINT('',(26.2607142857143,12.1895099728874,4.2));
#7831=CARTESIAN_POINT('',(26.2607142857143,12.1895099728874,4.25));
#7832=CARTESIAN_POINT('Origin',(26.1607142857143,12.2395099728874,4.25));
#7833=CARTESIAN_POINT('',(26.1107142857143,12.2395099728874,4.25));
#7834=CARTESIAN_POINT('Origin',(26.1607142857143,12.2395099728874,4.25));
#7835=CARTESIAN_POINT('',(26.1107142857143,12.2395099728874,4.2));
#7836=CARTESIAN_POINT('',(26.1107142857143,12.2395099728874,4.25));
#7837=CARTESIAN_POINT('Origin',(26.1607142857143,12.2395099728874,4.2));
#7838=CARTESIAN_POINT('Origin',(26.1107142857143,14.8395099728874,4.25));
#7839=CARTESIAN_POINT('',(26.1107142857143,14.8395099728874,4.25));
#7840=CARTESIAN_POINT('',(26.1107142857143,14.8697549864437,4.25));
#7841=CARTESIAN_POINT('',(26.1107142857143,14.8395099728874,4.2));
#7842=CARTESIAN_POINT('',(26.1107142857143,14.8395099728874,4.25));
#7843=CARTESIAN_POINT('',(26.1107142857143,12.2395099728874,4.2));
#7844=CARTESIAN_POINT('Origin',(26.2107142857143,14.8395099728874,4.25));
#7845=CARTESIAN_POINT('',(26.2107142857143,14.9395099728874,4.25));
#7846=CARTESIAN_POINT('Origin',(26.2107142857143,14.8395099728874,4.25));
#7847=CARTESIAN_POINT('',(26.2107142857143,14.9395099728874,4.2));
#7848=CARTESIAN_POINT('',(26.2107142857143,14.9395099728874,4.25));
#7849=CARTESIAN_POINT('Origin',(26.2107142857143,14.8395099728874,4.2));
#7850=CARTESIAN_POINT('Origin',(26.6607142857143,14.9395099728874,4.25));
#7851=CARTESIAN_POINT('',(26.6607142857143,14.9395099728874,4.25));
#7852=CARTESIAN_POINT('',(28.2803571428571,14.9395099728874,4.25));
#7853=CARTESIAN_POINT('',(26.6607142857143,14.9395099728874,4.2));
#7854=CARTESIAN_POINT('',(26.6607142857143,14.9395099728874,4.25));
#7855=CARTESIAN_POINT('',(26.7107142857143,14.9395099728874,4.2));
#7856=CARTESIAN_POINT('Origin',(26.3357142857143,13.5645099728874,4.2));
#7857=CARTESIAN_POINT('',(26.6607142857143,12.8770099716761,4.2));
#7858=CARTESIAN_POINT('',(26.2607142857143,12.3270099728874,4.2));
#7859=CARTESIAN_POINT('Origin',(49.875,14.0895099728874,4.25));
#7860=CARTESIAN_POINT('',(49.875,14.0895099728874,4.25));
#7861=CARTESIAN_POINT('',(49.875,21.5516685226452,4.25));
#7862=CARTESIAN_POINT('',(49.875,14.4947549864437,4.25));
#7863=CARTESIAN_POINT('',(49.875,14.0895099728874,4.2));
#7864=CARTESIAN_POINT('',(49.875,14.0895099728874,4.25));
#7865=CARTESIAN_POINT('',(49.875,21.5516685226452,4.2));
#7866=CARTESIAN_POINT('',(49.875,21.5516685226452,4.2));
#7867=CARTESIAN_POINT('',(49.875,21.5516685226452,4.25));
#7868=CARTESIAN_POINT('Origin',(51.875,14.0895099728874,4.25));
#7869=CARTESIAN_POINT('',(51.875,12.0895099728874,4.25));
#7870=CARTESIAN_POINT('Origin',(51.875,14.0895099728874,4.25));
#7871=CARTESIAN_POINT('',(51.875,12.0895099728874,4.2));
#7872=CARTESIAN_POINT('',(51.875,12.0895099728874,4.25));
#7873=CARTESIAN_POINT('Origin',(51.875,14.0895099728874,4.2));
#7874=CARTESIAN_POINT('Origin',(51.975,12.0895099728874,4.25));
#7875=CARTESIAN_POINT('',(51.975,12.0895099728874,4.25));
#7876=CARTESIAN_POINT('',(40.9375,12.0895099728874,4.25));
#7877=CARTESIAN_POINT('',(51.975,12.0895099728874,4.2));
#7878=CARTESIAN_POINT('',(51.975,12.0895099728874,4.25));
#7879=CARTESIAN_POINT('',(51.875,12.0895099728874,4.2));
#7880=CARTESIAN_POINT('Origin',(51.875,12.1895099728874,4.25));
#7881=CARTESIAN_POINT('',(51.875,12.1895099728874,4.25));
#7882=CARTESIAN_POINT('',(51.975,12.1895099728874,4.25));
#7883=CARTESIAN_POINT('',(40.8875,12.1895099728874,4.25));
#7884=CARTESIAN_POINT('',(51.875,12.1895099728874,4.2));
#7885=CARTESIAN_POINT('',(51.875,12.1895099728874,4.25));
#7886=CARTESIAN_POINT('',(51.975,12.1895099728874,4.2));
#7887=CARTESIAN_POINT('',(51.975,12.1895099728874,4.2));
#7888=CARTESIAN_POINT('',(51.975,12.1895099728874,4.25));
#7889=CARTESIAN_POINT('Origin',(51.875,14.0895099728874,4.25));
#7890=CARTESIAN_POINT('',(49.975,14.0895099728874,4.25));
#7891=CARTESIAN_POINT('Origin',(51.875,14.0895099728874,4.25));
#7892=CARTESIAN_POINT('',(49.975,14.0895099728874,4.2));
#7893=CARTESIAN_POINT('',(49.975,14.0895099728874,4.25));
#7894=CARTESIAN_POINT('Origin',(51.875,14.0895099728874,4.2));
#7895=CARTESIAN_POINT('Origin',(49.975,21.5516685226452,4.25));
#7896=CARTESIAN_POINT('',(49.975,21.5516685226452,4.25));
#7897=CARTESIAN_POINT('',(49.975,18.2258342613227,4.25));
#7898=CARTESIAN_POINT('',(49.975,21.5516685226452,4.2));
#7899=CARTESIAN_POINT('',(49.975,21.5516685226452,4.25));
#7900=CARTESIAN_POINT('',(49.975,14.0895099728874,4.2));
#7901=CARTESIAN_POINT('Origin',(50.925,16.8205892477663,4.2));
#7902=CARTESIAN_POINT('Origin',(49.925,22.3,4.2));
#7903=CARTESIAN_POINT('',(51.975,13.9550496103269,4.2));
#7904=CARTESIAN_POINT('Origin',(39.5178571428571,12.1895099704647,4.25));
#7905=CARTESIAN_POINT('',(39.5178571428571,12.1895099704647,4.25));
#7906=CARTESIAN_POINT('',(39.5178571428571,13.5447549852323,4.25));
#7907=CARTESIAN_POINT('',(39.5178571428571,12.1895099704647,4.05));
#7908=CARTESIAN_POINT('',(39.5178571428571,12.1895099704647,4.25));
#7909=CARTESIAN_POINT('',(39.5178571428571,21.5604900271125,4.05));
#7910=CARTESIAN_POINT('',(39.5178571428571,8.23950997288745,4.05));
#7911=CARTESIAN_POINT('',(39.5178571428571,21.5604900271125,4.25));
#7912=CARTESIAN_POINT('',(39.5178571428571,21.5604900271125,4.25));
#7913=CARTESIAN_POINT('',(39.5178571428571,13.5447549852323,4.25));
#7914=CARTESIAN_POINT('Origin',(13.8035714285714,12.1895099704647,4.25));
#7915=CARTESIAN_POINT('',(13.8035714285714,12.1895099704647,4.25));
#7916=CARTESIAN_POINT('',(13.8035714285714,13.5447549852323,4.25));
#7917=CARTESIAN_POINT('',(13.8035714285714,12.1895099704647,4.05));
#7918=CARTESIAN_POINT('',(13.8035714285714,12.1895099704647,4.25));
#7919=CARTESIAN_POINT('',(13.8035714285714,21.5604900271125,4.05));
#7920=CARTESIAN_POINT('',(13.8035714285714,8.23950997288745,4.05));
#7921=CARTESIAN_POINT('',(13.8035714285714,21.5604900271125,4.25));
#7922=CARTESIAN_POINT('',(13.8035714285714,21.5604900271125,4.25));
#7923=CARTESIAN_POINT('',(13.8035714285714,13.5447549852323,4.25));
#7924=CARTESIAN_POINT('Origin',(20.2321428571429,12.1895099704647,4.25));
#7925=CARTESIAN_POINT('',(20.2321428571429,12.1895099704647,4.25));
#7926=CARTESIAN_POINT('',(20.2321428571429,13.5447549852323,4.25));
#7927=CARTESIAN_POINT('',(20.2321428571429,12.1895099704647,4.05));
#7928=CARTESIAN_POINT('',(20.2321428571429,12.1895099704647,4.25));
#7929=CARTESIAN_POINT('',(20.2321428571429,21.5604900271125,4.05));
#7930=CARTESIAN_POINT('',(20.2321428571429,8.23950997288745,4.05));
#7931=CARTESIAN_POINT('',(20.2321428571429,21.5604900271125,4.25));
#7932=CARTESIAN_POINT('',(20.2321428571429,21.5604900271125,4.25));
#7933=CARTESIAN_POINT('',(20.2321428571429,13.5447549852323,4.25));
#7934=CARTESIAN_POINT('Origin',(45.9464285714286,12.1895099704647,4.25));
#7935=CARTESIAN_POINT('',(45.9464285714286,12.1895099704647,4.25));
#7936=CARTESIAN_POINT('',(45.9464285714286,13.5447549852323,4.25));
#7937=CARTESIAN_POINT('',(45.9464285714286,12.1895099704647,4.05));
#7938=CARTESIAN_POINT('',(45.9464285714286,12.1895099704647,4.25));
#7939=CARTESIAN_POINT('',(45.9464285714286,21.5604900271125,4.05));
#7940=CARTESIAN_POINT('',(45.9464285714286,8.23950997288745,4.05));
#7941=CARTESIAN_POINT('',(45.9464285714286,21.5604900271125,4.25));
#7942=CARTESIAN_POINT('',(45.9464285714286,21.5604900271125,4.25));
#7943=CARTESIAN_POINT('',(45.9464285714286,13.5447549852323,4.25));
#7944=CARTESIAN_POINT('Origin',(33.0892857142857,12.1895099704647,4.25));
#7945=CARTESIAN_POINT('',(33.0892857142857,12.1895099704647,4.25));
#7946=CARTESIAN_POINT('',(33.0892857142857,13.5447549852323,4.25));
#7947=CARTESIAN_POINT('',(33.0892857142857,12.1895099704647,4.05));
#7948=CARTESIAN_POINT('',(33.0892857142857,12.1895099704647,4.25));
#7949=CARTESIAN_POINT('',(33.0892857142857,21.5604900271125,4.05));
#7950=CARTESIAN_POINT('',(33.0892857142857,8.23950997288745,4.05));
#7951=CARTESIAN_POINT('',(33.0892857142857,21.5604900271125,4.25));
#7952=CARTESIAN_POINT('',(33.0892857142857,21.5604900271125,4.25));
#7953=CARTESIAN_POINT('',(33.0892857142857,13.5447549852323,4.25));
#7954=CARTESIAN_POINT('Origin',(7.375,12.1895099704647,4.25));
#7955=CARTESIAN_POINT('',(7.375,12.1895099704647,4.25));
#7956=CARTESIAN_POINT('',(7.375,13.5447549852323,4.25));
#7957=CARTESIAN_POINT('',(7.375,12.1895099704647,4.05));
#7958=CARTESIAN_POINT('',(7.375,12.1895099704647,4.25));
#7959=CARTESIAN_POINT('',(7.375,21.5604900271125,4.05));
#7960=CARTESIAN_POINT('',(7.375,8.23950997288745,4.05));
#7961=CARTESIAN_POINT('',(7.375,21.5604900271125,4.25));
#7962=CARTESIAN_POINT('',(7.375,21.5604900271125,4.25));
#7963=CARTESIAN_POINT('',(7.375,13.5447549852323,4.25));
#7964=CARTESIAN_POINT('Origin',(26.6607142857143,12.1895099704647,4.25));
#7965=CARTESIAN_POINT('',(26.6607142857143,12.1895099704647,4.25));
#7966=CARTESIAN_POINT('',(26.6607142857143,13.5447549852323,4.25));
#7967=CARTESIAN_POINT('',(26.6607142857143,12.1895099704647,4.05));
#7968=CARTESIAN_POINT('',(26.6607142857143,12.1895099704647,4.25));
#7969=CARTESIAN_POINT('',(26.6607142857143,21.5604900271125,4.05));
#7970=CARTESIAN_POINT('',(26.6607142857143,8.23950997288745,4.05));
#7971=CARTESIAN_POINT('',(26.6607142857143,21.5604900271125,4.25));
#7972=CARTESIAN_POINT('',(26.6607142857143,21.5604900271125,4.25));
#7973=CARTESIAN_POINT('',(26.6607142857143,13.5447549852323,4.25));
#7974=CARTESIAN_POINT('Origin',(49.925,22.3,4.25));
#7975=CARTESIAN_POINT('',(49.175,22.3,4.25));
#7976=CARTESIAN_POINT('Origin',(49.925,22.3,4.25));
#7977=CARTESIAN_POINT('',(49.175,22.3,4.05));
#7978=CARTESIAN_POINT('',(49.175,22.3,4.25));
#7979=CARTESIAN_POINT('Origin',(49.925,22.3,4.05));
#7980=CARTESIAN_POINT('Origin',(49.925,22.3,4.25));
#7981=CARTESIAN_POINT('Origin',(29.9,14.9,4.25));
#7982=CARTESIAN_POINT('',(26.6107142857143,12.1895099728874,4.25));
#7983=CARTESIAN_POINT('Origin',(26.4357142857143,12.1895099728874,4.25));
#7984=CARTESIAN_POINT('',(26.5107142857143,12.0395099728874,4.25));
#7985=CARTESIAN_POINT('',(27.7422559403227,13.8868224548,4.25));
#7986=CARTESIAN_POINT('Origin',(26.5107142857143,12.1895099728874,4.25));
#7987=CARTESIAN_POINT('Origin',(29.9,14.9,4.25));
#7988=CARTESIAN_POINT('',(7.325,12.1895099728874,4.25));
#7989=CARTESIAN_POINT('Origin',(7.15,12.1895099728874,4.25));
#7990=CARTESIAN_POINT('',(7.225,12.0395099728874,4.25));
#7991=CARTESIAN_POINT('',(11.4235746216413,18.3373719053495,4.25));
#7992=CARTESIAN_POINT('Origin',(7.225,12.1895099728874,4.25));
#7993=CARTESIAN_POINT('Origin',(29.9,14.9,4.25));
#7994=CARTESIAN_POINT('',(33.0392857142857,12.1895099728874,4.25));
#7995=CARTESIAN_POINT('Origin',(32.8642857142857,12.1895099728874,4.25));
#7996=CARTESIAN_POINT('',(32.9392857142857,12.0395099728874,4.25));
#7997=CARTESIAN_POINT('',(33.1818163798831,12.4033059712836,4.25));
#7998=CARTESIAN_POINT('Origin',(32.9392857142857,12.1895099728874,4.25));
#7999=CARTESIAN_POINT('Origin',(29.9,14.9,4.25));
#8000=CARTESIAN_POINT('',(45.8964285714286,12.1895099728874,4.25));
#8001=CARTESIAN_POINT('Origin',(45.7214285714286,12.1895099728874,4.25));
#8002=CARTESIAN_POINT('',(45.7964285714286,12.0395099728874,4.25));
#8003=CARTESIAN_POINT('',(44.060937259004,9.43627300425059,4.25));
#8004=CARTESIAN_POINT('Origin',(45.7964285714286,12.1895099728874,4.25));
#8005=CARTESIAN_POINT('Origin',(29.9,14.9,4.25));
#8006=CARTESIAN_POINT('',(20.1821428571429,12.1895099728874,4.25));
#8007=CARTESIAN_POINT('Origin',(20.0071428571429,12.1895099728874,4.25));
#8008=CARTESIAN_POINT('',(20.0821428571429,12.0395099728874,4.25));
#8009=CARTESIAN_POINT('',(22.3026955007622,15.3703389383165,4.25));
#8010=CARTESIAN_POINT('Origin',(20.0821428571429,12.1895099728874,4.25));
#8011=CARTESIAN_POINT('Origin',(29.9,14.9,4.25));
#8012=CARTESIAN_POINT('',(13.7535714285714,12.1895099728874,4.25));
#8013=CARTESIAN_POINT('Origin',(13.5785714285714,12.1895099728874,4.25));
#8014=CARTESIAN_POINT('',(13.6535714285714,12.0395099728874,4.25));
#8015=CARTESIAN_POINT('',(16.8631350612018,16.853855421833,4.25));
#8016=CARTESIAN_POINT('Origin',(13.6535714285714,12.1895099728874,4.25));
#8017=CARTESIAN_POINT('Origin',(29.9,14.9,4.25));
#8018=CARTESIAN_POINT('',(39.4678571428571,12.1895099728874,4.25));
#8019=CARTESIAN_POINT('Origin',(39.2928571428571,12.1895099728874,4.25));
#8020=CARTESIAN_POINT('',(39.3678571428571,12.0395099728874,4.25));
#8021=CARTESIAN_POINT('',(38.6213768194436,10.9197894877671,4.25));
#8022=CARTESIAN_POINT('Origin',(39.3678571428571,12.1895099728874,4.25));
#8023=CARTESIAN_POINT('Origin',(49.925,22.3,4.05));
#8024=CARTESIAN_POINT('Origin',(52.375,11.2395099728874,4.25));
#8025=CARTESIAN_POINT('',(52.375,11.2395099728874,4.25));
#8026=CARTESIAN_POINT('',(52.225,11.2395099728874,4.25));
#8027=CARTESIAN_POINT('',(41.1375,11.2395099728874,4.25));
#8028=CARTESIAN_POINT('',(52.375,11.2395099728874,4.05));
#8029=CARTESIAN_POINT('',(52.375,11.2395099728874,4.25));
#8030=CARTESIAN_POINT('',(52.225,11.2395099728874,4.05));
#8031=CARTESIAN_POINT('',(52.375,11.2395099728874,4.05));
#8032=CARTESIAN_POINT('',(52.225,11.2395099728874,4.25));
#8033=CARTESIAN_POINT('Origin',(52.375,8.23950997288745,4.25));
#8034=CARTESIAN_POINT('',(52.375,8.23950997288745,4.25));
#8035=CARTESIAN_POINT('',(52.375,11.5697549864437,4.25));
#8036=CARTESIAN_POINT('',(52.375,8.23950997288745,4.05));
#8037=CARTESIAN_POINT('',(52.375,8.23950997288745,4.25));
#8038=CARTESIAN_POINT('',(52.375,8.23950997288745,4.05));
#8039=CARTESIAN_POINT('Origin',(52.5,7.5,4.25));
#8040=CARTESIAN_POINT('',(52.625,8.23950997288745,4.25));
#8041=CARTESIAN_POINT('Origin',(52.5,7.5,4.25));
#8042=CARTESIAN_POINT('',(52.625,8.23950997288745,4.05));
#8043=CARTESIAN_POINT('',(52.625,8.23950997288745,4.25));
#8044=CARTESIAN_POINT('Origin',(52.5,7.5,4.05));
#8045=CARTESIAN_POINT('Origin',(52.625,21.5604900271125,4.25));
#8046=CARTESIAN_POINT('',(52.625,21.5604900271125,4.25));
#8047=CARTESIAN_POINT('',(52.625,18.2302450135563,4.25));
#8048=CARTESIAN_POINT('',(52.625,21.5604900271125,4.05));
#8049=CARTESIAN_POINT('',(52.625,21.5604900271125,4.25));
#8050=CARTESIAN_POINT('',(52.625,21.5604900271125,4.05));
#8051=CARTESIAN_POINT('Origin',(52.5,22.3,4.25));
#8052=CARTESIAN_POINT('',(52.375,21.5604900271125,4.25));
#8053=CARTESIAN_POINT('Origin',(52.5,22.3,4.25));
#8054=CARTESIAN_POINT('',(52.375,21.5604900271125,4.05));
#8055=CARTESIAN_POINT('',(52.375,21.5604900271125,4.25));
#8056=CARTESIAN_POINT('Origin',(52.5,22.3,4.05));
#8057=CARTESIAN_POINT('Origin',(52.375,12.1895099704647,4.25));
#8058=CARTESIAN_POINT('',(52.375,12.1895099704647,4.25));
#8059=CARTESIAN_POINT('',(52.375,13.5447549852323,4.25));
#8060=CARTESIAN_POINT('',(52.375,12.1895099704647,4.05));
#8061=CARTESIAN_POINT('',(52.375,12.1895099704647,4.25));
#8062=CARTESIAN_POINT('',(52.375,8.23950997288745,4.05));
#8063=CARTESIAN_POINT('Origin',(52.225,12.1895099728874,4.25));
#8064=CARTESIAN_POINT('',(52.225,12.0395099728874,4.25));
#8065=CARTESIAN_POINT('Origin',(52.225,12.1895099728874,4.25));
#8066=CARTESIAN_POINT('',(52.225,12.0395099728874,4.05));
#8067=CARTESIAN_POINT('',(52.225,12.0395099728874,4.25));
#8068=CARTESIAN_POINT('Origin',(52.225,12.1895099728874,4.05));
#8069=CARTESIAN_POINT('Origin',(52.5,14.9,4.05));
#8070=CARTESIAN_POINT('',(52.225,13.4697549864437,4.05));
#8071=CARTESIAN_POINT('Origin',(52.225,12.0395099728874,4.25));
#8072=CARTESIAN_POINT('',(52.225,12.0395099728874,3.85));
#8073=CARTESIAN_POINT('',(52.225,12.0395099728874,4.25));
#8074=CARTESIAN_POINT('',(52.225,11.2395099728874,3.85));
#8075=CARTESIAN_POINT('',(52.225,12.1895099728874,3.85));
#8076=CARTESIAN_POINT('',(52.225,11.2395099728874,4.25));
#8077=CARTESIAN_POINT('Origin',(52.15,12.1895099728874,4.25));
#8078=CARTESIAN_POINT('',(52.325,12.1895099728874,4.25));
#8079=CARTESIAN_POINT('Origin',(52.15,12.1895099728874,4.25));
#8080=CARTESIAN_POINT('',(51.975,12.1895099728874,3.85));
#8081=CARTESIAN_POINT('',(51.975,12.1895099728874,4.25));
#8082=CARTESIAN_POINT('',(52.325,12.1895099728874,3.85));
#8083=CARTESIAN_POINT('Origin',(52.15,12.1895099728874,3.85));
#8084=CARTESIAN_POINT('',(52.325,12.1895099728874,4.25));
#8085=CARTESIAN_POINT('Origin',(51.975,11.0895099728874,4.25));
#8086=CARTESIAN_POINT('',(51.975,11.0895099728874,4.25));
#8087=CARTESIAN_POINT('',(51.975,12.9947549864437,4.25));
#8088=CARTESIAN_POINT('',(51.975,11.0895099728874,3.85));
#8089=CARTESIAN_POINT('',(51.975,11.0895099728874,4.25));
#8090=CARTESIAN_POINT('',(51.975,11.0895099728874,3.85));
#8091=CARTESIAN_POINT('Origin',(52.15,11.0895099728874,4.25));
#8092=CARTESIAN_POINT('',(52.325,11.0895099728874,4.25));
#8093=CARTESIAN_POINT('Origin',(52.15,11.0895099728874,4.25));
#8094=CARTESIAN_POINT('',(52.325,11.0895099728874,3.85));
#8095=CARTESIAN_POINT('',(52.325,11.0895099728874,4.25));
#8096=CARTESIAN_POINT('Origin',(52.15,11.0895099728874,3.85));
#8097=CARTESIAN_POINT('Origin',(52.225,11.2395099728874,4.25));
#8098=CARTESIAN_POINT('',(47.9456561475895,17.6585257515033,4.25));
#8099=CARTESIAN_POINT('',(52.225,11.2395099728874,3.85));
#8100=CARTESIAN_POINT('Origin',(52.325,12.1895099728874,4.25));
#8101=CARTESIAN_POINT('',(49.5004976985645,7.95275652073411,4.25));
#8102=CARTESIAN_POINT('',(52.225,12.0395099728874,3.85));
#8103=CARTESIAN_POINT('Origin',(52.15,11.6395099728874,3.85));
#8104=CARTESIAN_POINT('Origin',(45.9464285714286,11.2395099728874,4.25));
#8105=CARTESIAN_POINT('',(45.9464285714286,11.2395099728874,4.25));
#8106=CARTESIAN_POINT('',(45.7964285714286,11.2395099728874,4.25));
#8107=CARTESIAN_POINT('',(37.9232142857143,11.2395099728874,4.25));
#8108=CARTESIAN_POINT('',(45.9464285714286,11.2395099728874,4.05));
#8109=CARTESIAN_POINT('',(45.9464285714286,11.2395099728874,4.25));
#8110=CARTESIAN_POINT('',(45.7964285714286,11.2395099728874,4.05));
#8111=CARTESIAN_POINT('',(45.9464285714286,11.2395099728874,4.05));
#8112=CARTESIAN_POINT('',(45.7964285714286,11.2395099728874,4.25));
#8113=CARTESIAN_POINT('Origin',(45.9464285714286,8.23950997288745,4.25));
#8114=CARTESIAN_POINT('',(45.9464285714286,8.23950997288745,4.25));
#8115=CARTESIAN_POINT('',(45.9464285714286,11.5697549864437,4.25));
#8116=CARTESIAN_POINT('',(45.9464285714286,8.23950997288745,4.05));
#8117=CARTESIAN_POINT('',(45.9464285714286,8.23950997288745,4.25));
#8118=CARTESIAN_POINT('',(45.9464285714286,8.23950997288745,4.05));
#8119=CARTESIAN_POINT('Origin',(46.0714285714286,7.5,4.25));
#8120=CARTESIAN_POINT('',(46.1964285714286,8.23950997288745,4.25));
#8121=CARTESIAN_POINT('Origin',(46.0714285714286,7.5,4.25));
#8122=CARTESIAN_POINT('',(46.1964285714286,8.23950997288745,4.05));
#8123=CARTESIAN_POINT('',(46.1964285714286,8.23950997288745,4.25));
#8124=CARTESIAN_POINT('Origin',(46.0714285714286,7.5,4.05));
#8125=CARTESIAN_POINT('Origin',(46.1964285714286,21.5604900271125,4.25));
#8126=CARTESIAN_POINT('',(46.1964285714286,21.5604900271125,4.25));
#8127=CARTESIAN_POINT('',(46.1964285714286,18.2302450135563,4.25));
#8128=CARTESIAN_POINT('',(46.1964285714286,21.5604900271125,4.05));
#8129=CARTESIAN_POINT('',(46.1964285714286,21.5604900271125,4.25));
#8130=CARTESIAN_POINT('',(46.1964285714286,21.5604900271125,4.05));
#8131=CARTESIAN_POINT('Origin',(46.0714285714286,22.3,4.25));
#8132=CARTESIAN_POINT('Origin',(46.0714285714286,22.3,4.25));
#8133=CARTESIAN_POINT('Origin',(46.0714285714286,22.3,4.05));
#8134=CARTESIAN_POINT('Origin',(45.7964285714286,12.1895099728874,4.25));
#8135=CARTESIAN_POINT('',(45.7964285714286,12.0395099728874,4.05));
#8136=CARTESIAN_POINT('',(45.7964285714286,12.0395099728874,4.25));
#8137=CARTESIAN_POINT('Origin',(45.7964285714286,12.1895099728874,4.05));
#8138=CARTESIAN_POINT('Origin',(46.0714285714286,14.9,4.05));
#8139=CARTESIAN_POINT('',(45.7964285714286,13.4697549864437,4.05));
#8140=CARTESIAN_POINT('Origin',(45.7964285714286,12.0395099728874,4.25));
#8141=CARTESIAN_POINT('',(45.7964285714286,12.0395099728874,3.85));
#8142=CARTESIAN_POINT('',(45.7964285714286,12.0395099728874,4.25));
#8143=CARTESIAN_POINT('',(45.7964285714286,11.2395099728874,3.85));
#8144=CARTESIAN_POINT('',(45.7964285714286,12.1895099728874,3.85));
#8145=CARTESIAN_POINT('',(45.7964285714286,11.2395099728874,4.25));
#8146=CARTESIAN_POINT('Origin',(45.7214285714286,12.1895099728874,4.25));
#8147=CARTESIAN_POINT('',(45.5464285714286,12.1895099728874,3.85));
#8148=CARTESIAN_POINT('',(45.5464285714286,12.1895099728874,4.25));
#8149=CARTESIAN_POINT('',(45.8964285714286,12.1895099728874,3.85));
#8150=CARTESIAN_POINT('Origin',(45.7214285714286,12.1895099728874,3.85));
#8151=CARTESIAN_POINT('',(45.8964285714286,12.1895099728874,4.25));
#8152=CARTESIAN_POINT('Origin',(45.5464285714286,11.0895099728874,4.25));
#8153=CARTESIAN_POINT('',(45.5464285714286,11.0895099728874,4.25));
#8154=CARTESIAN_POINT('',(45.5464285714286,12.9947549864437,4.25));
#8155=CARTESIAN_POINT('',(45.5464285714286,11.0895099728874,3.85));
#8156=CARTESIAN_POINT('',(45.5464285714286,11.0895099728874,4.25));
#8157=CARTESIAN_POINT('',(45.5464285714286,11.0895099728874,3.85));
#8158=CARTESIAN_POINT('Origin',(45.7214285714286,11.0895099728874,4.25));
#8159=CARTESIAN_POINT('',(45.8964285714286,11.0895099728874,4.25));
#8160=CARTESIAN_POINT('Origin',(45.7214285714286,11.0895099728874,4.25));
#8161=CARTESIAN_POINT('',(45.8964285714286,11.0895099728874,3.85));
#8162=CARTESIAN_POINT('',(45.8964285714286,11.0895099728874,4.25));
#8163=CARTESIAN_POINT('Origin',(45.7214285714286,11.0895099728874,3.85));
#8164=CARTESIAN_POINT('Origin',(45.7964285714286,11.2395099728874,4.25));
#8165=CARTESIAN_POINT('',(42.506095708029,16.1750092679868,4.25));
#8166=CARTESIAN_POINT('',(45.7964285714286,11.2395099728874,3.85));
#8167=CARTESIAN_POINT('Origin',(45.8964285714286,12.1895099728874,4.25));
#8168=CARTESIAN_POINT('',(45.7964285714286,12.0395099728874,3.85));
#8169=CARTESIAN_POINT('Origin',(45.7214285714286,11.6395099728874,3.85));
#8170=CARTESIAN_POINT('Origin',(39.5178571428571,11.2395099728874,4.25));
#8171=CARTESIAN_POINT('',(39.5178571428571,11.2395099728874,4.25));
#8172=CARTESIAN_POINT('',(39.3678571428571,11.2395099728874,4.25));
#8173=CARTESIAN_POINT('',(34.7089285714286,11.2395099728874,4.25));
#8174=CARTESIAN_POINT('',(39.5178571428571,11.2395099728874,4.05));
#8175=CARTESIAN_POINT('',(39.5178571428571,11.2395099728874,4.25));
#8176=CARTESIAN_POINT('',(39.3678571428571,11.2395099728874,4.05));
#8177=CARTESIAN_POINT('',(39.5178571428571,11.2395099728874,4.05));
#8178=CARTESIAN_POINT('',(39.3678571428571,11.2395099728874,4.25));
#8179=CARTESIAN_POINT('Origin',(39.5178571428571,8.23950997288745,4.25));
#8180=CARTESIAN_POINT('',(39.5178571428571,8.23950997288745,4.25));
#8181=CARTESIAN_POINT('',(39.5178571428571,11.5697549864437,4.25));
#8182=CARTESIAN_POINT('',(39.5178571428571,8.23950997288745,4.05));
#8183=CARTESIAN_POINT('',(39.5178571428571,8.23950997288745,4.25));
#8184=CARTESIAN_POINT('',(39.5178571428571,8.23950997288745,4.05));
#8185=CARTESIAN_POINT('Origin',(39.6428571428571,7.5,4.25));
#8186=CARTESIAN_POINT('',(39.7678571428571,8.23950997288745,4.25));
#8187=CARTESIAN_POINT('Origin',(39.6428571428571,7.5,4.25));
#8188=CARTESIAN_POINT('',(39.7678571428571,8.23950997288745,4.05));
#8189=CARTESIAN_POINT('',(39.7678571428571,8.23950997288745,4.25));
#8190=CARTESIAN_POINT('Origin',(39.6428571428571,7.5,4.05));
#8191=CARTESIAN_POINT('Origin',(39.7678571428571,21.5604900271125,4.25));
#8192=CARTESIAN_POINT('',(39.7678571428571,21.5604900271125,4.25));
#8193=CARTESIAN_POINT('',(39.7678571428571,18.2302450135563,4.25));
#8194=CARTESIAN_POINT('',(39.7678571428571,21.5604900271125,4.05));
#8195=CARTESIAN_POINT('',(39.7678571428571,21.5604900271125,4.25));
#8196=CARTESIAN_POINT('',(39.7678571428571,21.5604900271125,4.05));
#8197=CARTESIAN_POINT('Origin',(39.6428571428571,22.3,4.25));
#8198=CARTESIAN_POINT('Origin',(39.6428571428571,22.3,4.25));
#8199=CARTESIAN_POINT('Origin',(39.6428571428571,22.3,4.05));
#8200=CARTESIAN_POINT('Origin',(39.3678571428571,12.1895099728874,4.25));
#8201=CARTESIAN_POINT('',(39.3678571428571,12.0395099728874,4.05));
#8202=CARTESIAN_POINT('',(39.3678571428571,12.0395099728874,4.25));
#8203=CARTESIAN_POINT('Origin',(39.3678571428571,12.1895099728874,4.05));
#8204=CARTESIAN_POINT('Origin',(39.6428571428571,14.9,4.05));
#8205=CARTESIAN_POINT('',(39.3678571428571,13.4697549864437,4.05));
#8206=CARTESIAN_POINT('Origin',(39.3678571428571,12.0395099728874,4.25));
#8207=CARTESIAN_POINT('',(39.3678571428571,12.0395099728874,3.85));
#8208=CARTESIAN_POINT('',(39.3678571428571,12.0395099728874,4.25));
#8209=CARTESIAN_POINT('',(39.3678571428571,11.2395099728874,3.85));
#8210=CARTESIAN_POINT('',(39.3678571428571,12.1895099728874,3.85));
#8211=CARTESIAN_POINT('',(39.3678571428571,11.2395099728874,4.25));
#8212=CARTESIAN_POINT('Origin',(39.2928571428571,12.1895099728874,4.25));
#8213=CARTESIAN_POINT('',(39.1178571428571,12.1895099728874,3.85));
#8214=CARTESIAN_POINT('',(39.1178571428571,12.1895099728874,4.25));
#8215=CARTESIAN_POINT('',(39.4678571428571,12.1895099728874,3.85));
#8216=CARTESIAN_POINT('Origin',(39.2928571428571,12.1895099728874,3.85));
#8217=CARTESIAN_POINT('',(39.4678571428571,12.1895099728874,4.25));
#8218=CARTESIAN_POINT('Origin',(39.1178571428571,11.0895099728874,4.25));
#8219=CARTESIAN_POINT('',(39.1178571428571,11.0895099728874,4.25));
#8220=CARTESIAN_POINT('',(39.1178571428571,12.9947549864437,4.25));
#8221=CARTESIAN_POINT('',(39.1178571428571,11.0895099728874,3.85));
#8222=CARTESIAN_POINT('',(39.1178571428571,11.0895099728874,4.25));
#8223=CARTESIAN_POINT('',(39.1178571428571,11.0895099728874,3.85));
#8224=CARTESIAN_POINT('Origin',(39.2928571428571,11.0895099728874,4.25));
#8225=CARTESIAN_POINT('',(39.4678571428571,11.0895099728874,4.25));
#8226=CARTESIAN_POINT('Origin',(39.2928571428571,11.0895099728874,4.25));
#8227=CARTESIAN_POINT('',(39.4678571428571,11.0895099728874,3.85));
#8228=CARTESIAN_POINT('',(39.4678571428571,11.0895099728874,4.25));
#8229=CARTESIAN_POINT('Origin',(39.2928571428571,11.0895099728874,3.85));
#8230=CARTESIAN_POINT('Origin',(39.3678571428571,11.2395099728874,4.25));
#8231=CARTESIAN_POINT('',(37.0665352684686,14.6914927844704,4.25));
#8232=CARTESIAN_POINT('',(39.3678571428571,11.2395099728874,3.85));
#8233=CARTESIAN_POINT('Origin',(39.4678571428571,12.1895099728874,4.25));
#8234=CARTESIAN_POINT('',(39.3678571428571,12.0395099728874,3.85));
#8235=CARTESIAN_POINT('Origin',(39.2928571428571,11.6395099728874,3.85));
#8236=CARTESIAN_POINT('Origin',(33.0892857142857,11.2395099728874,4.25));
#8237=CARTESIAN_POINT('',(33.0892857142857,11.2395099728874,4.25));
#8238=CARTESIAN_POINT('',(32.9392857142857,11.2395099728874,4.25));
#8239=CARTESIAN_POINT('',(31.4946428571429,11.2395099728874,4.25));
#8240=CARTESIAN_POINT('',(33.0892857142857,11.2395099728874,4.05));
#8241=CARTESIAN_POINT('',(33.0892857142857,11.2395099728874,4.25));
#8242=CARTESIAN_POINT('',(32.9392857142857,11.2395099728874,4.05));
#8243=CARTESIAN_POINT('',(33.0892857142857,11.2395099728874,4.05));
#8244=CARTESIAN_POINT('',(32.9392857142857,11.2395099728874,4.25));
#8245=CARTESIAN_POINT('Origin',(33.0892857142857,8.23950997288745,4.25));
#8246=CARTESIAN_POINT('',(33.0892857142857,8.23950997288745,4.25));
#8247=CARTESIAN_POINT('',(33.0892857142857,11.5697549864437,4.25));
#8248=CARTESIAN_POINT('',(33.0892857142857,8.23950997288745,4.05));
#8249=CARTESIAN_POINT('',(33.0892857142857,8.23950997288745,4.25));
#8250=CARTESIAN_POINT('',(33.0892857142857,8.23950997288745,4.05));
#8251=CARTESIAN_POINT('Origin',(33.2142857142857,7.5,4.25));
#8252=CARTESIAN_POINT('',(33.3392857142857,8.23950997288745,4.25));
#8253=CARTESIAN_POINT('Origin',(33.2142857142857,7.5,4.25));
#8254=CARTESIAN_POINT('',(33.3392857142857,8.23950997288745,4.05));
#8255=CARTESIAN_POINT('',(33.3392857142857,8.23950997288745,4.25));
#8256=CARTESIAN_POINT('Origin',(33.2142857142857,7.5,4.05));
#8257=CARTESIAN_POINT('Origin',(33.3392857142857,21.5604900271125,4.25));
#8258=CARTESIAN_POINT('',(33.3392857142857,21.5604900271125,4.25));
#8259=CARTESIAN_POINT('',(33.3392857142857,18.2302450135563,4.25));
#8260=CARTESIAN_POINT('',(33.3392857142857,21.5604900271125,4.05));
#8261=CARTESIAN_POINT('',(33.3392857142857,21.5604900271125,4.25));
#8262=CARTESIAN_POINT('',(33.3392857142857,21.5604900271125,4.05));
#8263=CARTESIAN_POINT('Origin',(33.2142857142857,22.3,4.25));
#8264=CARTESIAN_POINT('Origin',(33.2142857142857,22.3,4.25));
#8265=CARTESIAN_POINT('Origin',(33.2142857142857,22.3,4.05));
#8266=CARTESIAN_POINT('Origin',(32.9392857142857,12.1895099728874,4.25));
#8267=CARTESIAN_POINT('',(32.9392857142857,12.0395099728874,4.05));
#8268=CARTESIAN_POINT('',(32.9392857142857,12.0395099728874,4.25));
#8269=CARTESIAN_POINT('Origin',(32.9392857142857,12.1895099728874,4.05));
#8270=CARTESIAN_POINT('Origin',(33.2142857142857,14.9,4.05));
#8271=CARTESIAN_POINT('',(32.9392857142857,13.4697549864437,4.05));
#8272=CARTESIAN_POINT('Origin',(32.9392857142857,12.0395099728874,4.25));
#8273=CARTESIAN_POINT('',(32.9392857142857,12.0395099728874,3.85));
#8274=CARTESIAN_POINT('',(32.9392857142857,12.0395099728874,4.25));
#8275=CARTESIAN_POINT('',(32.9392857142857,11.2395099728874,3.85));
#8276=CARTESIAN_POINT('',(32.9392857142857,12.1895099728874,3.85));
#8277=CARTESIAN_POINT('',(32.9392857142857,11.2395099728874,4.25));
#8278=CARTESIAN_POINT('Origin',(32.8642857142857,12.1895099728874,4.25));
#8279=CARTESIAN_POINT('',(32.6892857142857,12.1895099728874,3.85));
#8280=CARTESIAN_POINT('',(32.6892857142857,12.1895099728874,4.25));
#8281=CARTESIAN_POINT('',(33.0392857142857,12.1895099728874,3.85));
#8282=CARTESIAN_POINT('Origin',(32.8642857142857,12.1895099728874,3.85));
#8283=CARTESIAN_POINT('',(33.0392857142857,12.1895099728874,4.25));
#8284=CARTESIAN_POINT('Origin',(32.6892857142857,11.0895099728874,4.25));
#8285=CARTESIAN_POINT('',(32.6892857142857,11.0895099728874,4.25));
#8286=CARTESIAN_POINT('',(32.6892857142857,12.9947549864437,4.25));
#8287=CARTESIAN_POINT('',(32.6892857142857,11.0895099728874,3.85));
#8288=CARTESIAN_POINT('',(32.6892857142857,11.0895099728874,4.25));
#8289=CARTESIAN_POINT('',(32.6892857142857,11.0895099728874,3.85));
#8290=CARTESIAN_POINT('Origin',(32.8642857142857,11.0895099728874,4.25));
#8291=CARTESIAN_POINT('',(33.0392857142857,11.0895099728874,4.25));
#8292=CARTESIAN_POINT('Origin',(32.8642857142857,11.0895099728874,4.25));
#8293=CARTESIAN_POINT('',(33.0392857142857,11.0895099728874,3.85));
#8294=CARTESIAN_POINT('',(33.0392857142857,11.0895099728874,4.25));
#8295=CARTESIAN_POINT('Origin',(32.8642857142857,11.0895099728874,3.85));
#8296=CARTESIAN_POINT('Origin',(32.9392857142857,11.2395099728874,4.25));
#8297=CARTESIAN_POINT('',(31.6269748289081,13.2079763009539,4.25));
#8298=CARTESIAN_POINT('',(32.9392857142857,11.2395099728874,3.85));
#8299=CARTESIAN_POINT('Origin',(33.0392857142857,12.1895099728874,4.25));
#8300=CARTESIAN_POINT('',(32.9392857142857,12.0395099728874,3.85));
#8301=CARTESIAN_POINT('Origin',(32.8642857142857,11.6395099728874,3.85));
#8302=CARTESIAN_POINT('Origin',(26.6607142857143,11.2395099728874,4.25));
#8303=CARTESIAN_POINT('',(26.6607142857143,11.2395099728874,4.25));
#8304=CARTESIAN_POINT('',(26.5107142857143,11.2395099728874,4.25));
#8305=CARTESIAN_POINT('',(28.2803571428571,11.2395099728874,4.25));
#8306=CARTESIAN_POINT('',(26.6607142857143,11.2395099728874,4.05));
#8307=CARTESIAN_POINT('',(26.6607142857143,11.2395099728874,4.25));
#8308=CARTESIAN_POINT('',(26.5107142857143,11.2395099728874,4.05));
#8309=CARTESIAN_POINT('',(26.6607142857143,11.2395099728874,4.05));
#8310=CARTESIAN_POINT('',(26.5107142857143,11.2395099728874,4.25));
#8311=CARTESIAN_POINT('Origin',(26.6607142857143,8.23950997288745,4.25));
#8312=CARTESIAN_POINT('',(26.6607142857143,8.23950997288745,4.25));
#8313=CARTESIAN_POINT('',(26.6607142857143,11.5697549864437,4.25));
#8314=CARTESIAN_POINT('',(26.6607142857143,8.23950997288745,4.05));
#8315=CARTESIAN_POINT('',(26.6607142857143,8.23950997288745,4.25));
#8316=CARTESIAN_POINT('',(26.6607142857143,8.23950997288745,4.05));
#8317=CARTESIAN_POINT('Origin',(26.7857142857143,7.5,4.25));
#8318=CARTESIAN_POINT('',(26.9107142857143,8.23950997288745,4.25));
#8319=CARTESIAN_POINT('Origin',(26.7857142857143,7.5,4.25));
#8320=CARTESIAN_POINT('',(26.9107142857143,8.23950997288745,4.05));
#8321=CARTESIAN_POINT('',(26.9107142857143,8.23950997288745,4.25));
#8322=CARTESIAN_POINT('Origin',(26.7857142857143,7.5,4.05));
#8323=CARTESIAN_POINT('Origin',(26.9107142857143,21.5604900271125,4.25));
#8324=CARTESIAN_POINT('',(26.9107142857143,21.5604900271125,4.25));
#8325=CARTESIAN_POINT('',(26.9107142857143,18.2302450135563,4.25));
#8326=CARTESIAN_POINT('',(26.9107142857143,21.5604900271125,4.05));
#8327=CARTESIAN_POINT('',(26.9107142857143,21.5604900271125,4.25));
#8328=CARTESIAN_POINT('',(26.9107142857143,21.5604900271125,4.05));
#8329=CARTESIAN_POINT('Origin',(26.7857142857143,22.3,4.25));
#8330=CARTESIAN_POINT('Origin',(26.7857142857143,22.3,4.25));
#8331=CARTESIAN_POINT('Origin',(26.7857142857143,22.3,4.05));
#8332=CARTESIAN_POINT('Origin',(26.5107142857143,12.1895099728874,4.25));
#8333=CARTESIAN_POINT('',(26.5107142857143,12.0395099728874,4.05));
#8334=CARTESIAN_POINT('',(26.5107142857143,12.0395099728874,4.25));
#8335=CARTESIAN_POINT('Origin',(26.5107142857143,12.1895099728874,4.05));
#8336=CARTESIAN_POINT('Origin',(26.7857142857143,14.9,4.05));
#8337=CARTESIAN_POINT('',(26.5107142857143,13.4697549864437,4.05));
#8338=CARTESIAN_POINT('Origin',(26.5107142857143,12.0395099728874,4.25));
#8339=CARTESIAN_POINT('',(26.5107142857143,12.0395099728874,3.85));
#8340=CARTESIAN_POINT('',(26.5107142857143,12.0395099728874,4.25));
#8341=CARTESIAN_POINT('',(26.5107142857143,11.2395099728874,3.85));
#8342=CARTESIAN_POINT('',(26.5107142857143,12.1895099728874,3.85));
#8343=CARTESIAN_POINT('',(26.5107142857143,11.2395099728874,4.25));
#8344=CARTESIAN_POINT('Origin',(26.4357142857143,12.1895099728874,4.25));
#8345=CARTESIAN_POINT('',(26.2607142857143,12.1895099728874,3.85));
#8346=CARTESIAN_POINT('',(26.2607142857143,12.1895099728874,4.25));
#8347=CARTESIAN_POINT('',(26.6107142857143,12.1895099728874,3.85));
#8348=CARTESIAN_POINT('Origin',(26.4357142857143,12.1895099728874,3.85));
#8349=CARTESIAN_POINT('',(26.6107142857143,12.1895099728874,4.25));
#8350=CARTESIAN_POINT('Origin',(26.2607142857143,11.0895099728874,4.25));
#8351=CARTESIAN_POINT('',(26.2607142857143,11.0895099728874,4.25));
#8352=CARTESIAN_POINT('',(26.2607142857143,12.9947549864437,4.25));
#8353=CARTESIAN_POINT('',(26.2607142857143,11.0895099728874,3.85));
#8354=CARTESIAN_POINT('',(26.2607142857143,11.0895099728874,4.25));
#8355=CARTESIAN_POINT('',(26.2607142857143,11.0895099728874,3.85));
#8356=CARTESIAN_POINT('Origin',(26.4357142857143,11.0895099728874,4.25));
#8357=CARTESIAN_POINT('',(26.6107142857143,11.0895099728874,4.25));
#8358=CARTESIAN_POINT('Origin',(26.4357142857143,11.0895099728874,4.25));
#8359=CARTESIAN_POINT('',(26.6107142857143,11.0895099728874,3.85));
#8360=CARTESIAN_POINT('',(26.6107142857143,11.0895099728874,4.25));
#8361=CARTESIAN_POINT('Origin',(26.4357142857143,11.0895099728874,3.85));
#8362=CARTESIAN_POINT('Origin',(26.5107142857143,11.2395099728874,4.25));
#8363=CARTESIAN_POINT('',(26.1874143893477,11.7244598174374,4.25));
#8364=CARTESIAN_POINT('',(26.5107142857143,11.2395099728874,3.85));
#8365=CARTESIAN_POINT('Origin',(26.6107142857143,12.1895099728874,4.25));
#8366=CARTESIAN_POINT('',(26.5107142857143,12.0395099728874,3.85));
#8367=CARTESIAN_POINT('Origin',(26.4357142857143,11.6395099728874,3.85));
#8368=CARTESIAN_POINT('Origin',(20.2321428571429,11.2395099728874,4.25));
#8369=CARTESIAN_POINT('',(20.2321428571429,11.2395099728874,4.25));
#8370=CARTESIAN_POINT('',(20.0821428571429,11.2395099728874,4.25));
#8371=CARTESIAN_POINT('',(25.0660714285714,11.2395099728874,4.25));
#8372=CARTESIAN_POINT('',(20.2321428571429,11.2395099728874,4.05));
#8373=CARTESIAN_POINT('',(20.2321428571429,11.2395099728874,4.25));
#8374=CARTESIAN_POINT('',(20.0821428571429,11.2395099728874,4.05));
#8375=CARTESIAN_POINT('',(20.2321428571429,11.2395099728874,4.05));
#8376=CARTESIAN_POINT('',(20.0821428571429,11.2395099728874,4.25));
#8377=CARTESIAN_POINT('Origin',(20.2321428571429,8.23950997288745,4.25));
#8378=CARTESIAN_POINT('',(20.2321428571429,8.23950997288745,4.25));
#8379=CARTESIAN_POINT('',(20.2321428571429,11.5697549864437,4.25));
#8380=CARTESIAN_POINT('',(20.2321428571429,8.23950997288745,4.05));
#8381=CARTESIAN_POINT('',(20.2321428571429,8.23950997288745,4.25));
#8382=CARTESIAN_POINT('',(20.2321428571429,8.23950997288745,4.05));
#8383=CARTESIAN_POINT('Origin',(20.3571428571429,7.5,4.25));
#8384=CARTESIAN_POINT('',(20.4821428571429,8.23950997288745,4.25));
#8385=CARTESIAN_POINT('Origin',(20.3571428571429,7.5,4.25));
#8386=CARTESIAN_POINT('',(20.4821428571429,8.23950997288745,4.05));
#8387=CARTESIAN_POINT('',(20.4821428571429,8.23950997288745,4.25));
#8388=CARTESIAN_POINT('Origin',(20.3571428571429,7.5,4.05));
#8389=CARTESIAN_POINT('Origin',(20.4821428571429,21.5604900271125,4.25));
#8390=CARTESIAN_POINT('',(20.4821428571429,21.5604900271125,4.25));
#8391=CARTESIAN_POINT('',(20.4821428571429,18.2302450135563,4.25));
#8392=CARTESIAN_POINT('',(20.4821428571429,21.5604900271125,4.05));
#8393=CARTESIAN_POINT('',(20.4821428571429,21.5604900271125,4.25));
#8394=CARTESIAN_POINT('',(20.4821428571429,21.5604900271125,4.05));
#8395=CARTESIAN_POINT('Origin',(20.3571428571429,22.3,4.25));
#8396=CARTESIAN_POINT('Origin',(20.3571428571429,22.3,4.25));
#8397=CARTESIAN_POINT('Origin',(20.3571428571429,22.3,4.05));
#8398=CARTESIAN_POINT('Origin',(20.0821428571429,12.1895099728874,4.25));
#8399=CARTESIAN_POINT('',(20.0821428571429,12.0395099728874,4.05));
#8400=CARTESIAN_POINT('',(20.0821428571429,12.0395099728874,4.25));
#8401=CARTESIAN_POINT('Origin',(20.0821428571429,12.1895099728874,4.05));
#8402=CARTESIAN_POINT('Origin',(20.3571428571429,14.9,4.05));
#8403=CARTESIAN_POINT('',(20.0821428571429,13.4697549864437,4.05));
#8404=CARTESIAN_POINT('Origin',(20.0821428571429,12.0395099728874,4.25));
#8405=CARTESIAN_POINT('',(20.0821428571429,12.0395099728874,3.85));
#8406=CARTESIAN_POINT('',(20.0821428571429,12.0395099728874,4.25));
#8407=CARTESIAN_POINT('',(20.0821428571429,11.2395099728874,3.85));
#8408=CARTESIAN_POINT('',(20.0821428571429,12.1895099728874,3.85));
#8409=CARTESIAN_POINT('',(20.0821428571429,11.2395099728874,4.25));
#8410=CARTESIAN_POINT('Origin',(20.0071428571429,12.1895099728874,4.25));
#8411=CARTESIAN_POINT('',(19.8321428571429,12.1895099728874,3.85));
#8412=CARTESIAN_POINT('',(19.8321428571429,12.1895099728874,4.25));
#8413=CARTESIAN_POINT('',(20.1821428571429,12.1895099728874,3.85));
#8414=CARTESIAN_POINT('Origin',(20.0071428571429,12.1895099728874,3.85));
#8415=CARTESIAN_POINT('',(20.1821428571429,12.1895099728874,4.25));
#8416=CARTESIAN_POINT('Origin',(19.8321428571429,11.0895099728874,4.25));
#8417=CARTESIAN_POINT('',(19.8321428571429,11.0895099728874,4.25));
#8418=CARTESIAN_POINT('',(19.8321428571429,12.9947549864437,4.25));
#8419=CARTESIAN_POINT('',(19.8321428571429,11.0895099728874,3.85));
#8420=CARTESIAN_POINT('',(19.8321428571429,11.0895099728874,4.25));
#8421=CARTESIAN_POINT('',(19.8321428571429,11.0895099728874,3.85));
#8422=CARTESIAN_POINT('Origin',(20.0071428571429,11.0895099728874,4.25));
#8423=CARTESIAN_POINT('',(20.1821428571429,11.0895099728874,4.25));
#8424=CARTESIAN_POINT('Origin',(20.0071428571429,11.0895099728874,4.25));
#8425=CARTESIAN_POINT('',(20.1821428571429,11.0895099728874,3.85));
#8426=CARTESIAN_POINT('',(20.1821428571429,11.0895099728874,4.25));
#8427=CARTESIAN_POINT('Origin',(20.0071428571429,11.0895099728874,3.85));
#8428=CARTESIAN_POINT('Origin',(20.0821428571429,11.2395099728874,4.25));
#8429=CARTESIAN_POINT('',(20.7478539497872,10.2409433339209,4.25));
#8430=CARTESIAN_POINT('',(20.0821428571429,11.2395099728874,3.85));
#8431=CARTESIAN_POINT('Origin',(20.1821428571429,12.1895099728874,4.25));
#8432=CARTESIAN_POINT('',(20.0821428571429,12.0395099728874,3.85));
#8433=CARTESIAN_POINT('Origin',(20.0071428571429,11.6395099728874,3.85));
#8434=CARTESIAN_POINT('Origin',(13.8035714285714,11.2395099728874,4.25));
#8435=CARTESIAN_POINT('',(13.8035714285714,11.2395099728874,4.25));
#8436=CARTESIAN_POINT('',(13.6535714285714,11.2395099728874,4.25));
#8437=CARTESIAN_POINT('',(21.8517857142857,11.2395099728874,4.25));
#8438=CARTESIAN_POINT('',(13.8035714285714,11.2395099728874,4.05));
#8439=CARTESIAN_POINT('',(13.8035714285714,11.2395099728874,4.25));
#8440=CARTESIAN_POINT('',(13.6535714285714,11.2395099728874,4.05));
#8441=CARTESIAN_POINT('',(13.8035714285714,11.2395099728874,4.05));
#8442=CARTESIAN_POINT('',(13.6535714285714,11.2395099728874,4.25));
#8443=CARTESIAN_POINT('Origin',(13.8035714285714,8.23950997288745,4.25));
#8444=CARTESIAN_POINT('',(13.8035714285714,8.23950997288745,4.25));
#8445=CARTESIAN_POINT('',(13.8035714285714,11.5697549864437,4.25));
#8446=CARTESIAN_POINT('',(13.8035714285714,8.23950997288745,4.05));
#8447=CARTESIAN_POINT('',(13.8035714285714,8.23950997288745,4.25));
#8448=CARTESIAN_POINT('',(13.8035714285714,8.23950997288745,4.05));
#8449=CARTESIAN_POINT('Origin',(13.9285714285714,7.5,4.25));
#8450=CARTESIAN_POINT('',(14.0535714285714,8.23950997288745,4.25));
#8451=CARTESIAN_POINT('Origin',(13.9285714285714,7.5,4.25));
#8452=CARTESIAN_POINT('',(14.0535714285714,8.23950997288745,4.05));
#8453=CARTESIAN_POINT('',(14.0535714285714,8.23950997288745,4.25));
#8454=CARTESIAN_POINT('Origin',(13.9285714285714,7.5,4.05));
#8455=CARTESIAN_POINT('Origin',(14.0535714285714,21.5604900271125,4.25));
#8456=CARTESIAN_POINT('',(14.0535714285714,21.5604900271125,4.25));
#8457=CARTESIAN_POINT('',(14.0535714285714,18.2302450135563,4.25));
#8458=CARTESIAN_POINT('',(14.0535714285714,21.5604900271125,4.05));
#8459=CARTESIAN_POINT('',(14.0535714285714,21.5604900271125,4.25));
#8460=CARTESIAN_POINT('',(14.0535714285714,21.5604900271125,4.05));
#8461=CARTESIAN_POINT('Origin',(13.9285714285714,22.3,4.25));
#8462=CARTESIAN_POINT('Origin',(13.9285714285714,22.3,4.25));
#8463=CARTESIAN_POINT('Origin',(13.9285714285714,22.3,4.05));
#8464=CARTESIAN_POINT('Origin',(13.6535714285714,12.1895099728874,4.25));
#8465=CARTESIAN_POINT('',(13.6535714285714,12.0395099728874,4.05));
#8466=CARTESIAN_POINT('',(13.6535714285714,12.0395099728874,4.25));
#8467=CARTESIAN_POINT('Origin',(13.6535714285714,12.1895099728874,4.05));
#8468=CARTESIAN_POINT('Origin',(13.9285714285714,14.9,4.05));
#8469=CARTESIAN_POINT('',(13.6535714285714,13.4697549864437,4.05));
#8470=CARTESIAN_POINT('Origin',(13.6535714285714,12.0395099728874,4.25));
#8471=CARTESIAN_POINT('',(13.6535714285714,12.0395099728874,3.85));
#8472=CARTESIAN_POINT('',(13.6535714285714,12.0395099728874,4.25));
#8473=CARTESIAN_POINT('',(13.6535714285714,11.2395099728874,3.85));
#8474=CARTESIAN_POINT('',(13.6535714285714,12.1895099728874,3.85));
#8475=CARTESIAN_POINT('',(13.6535714285714,11.2395099728874,4.25));
#8476=CARTESIAN_POINT('Origin',(13.5785714285714,12.1895099728874,4.25));
#8477=CARTESIAN_POINT('',(13.4035714285714,12.1895099728874,3.85));
#8478=CARTESIAN_POINT('',(13.4035714285714,12.1895099728874,4.25));
#8479=CARTESIAN_POINT('',(13.7535714285714,12.1895099728874,3.85));
#8480=CARTESIAN_POINT('Origin',(13.5785714285714,12.1895099728874,3.85));
#8481=CARTESIAN_POINT('',(13.7535714285714,12.1895099728874,4.25));
#8482=CARTESIAN_POINT('Origin',(13.4035714285714,11.0895099728874,4.25));
#8483=CARTESIAN_POINT('',(13.4035714285714,11.0895099728874,4.25));
#8484=CARTESIAN_POINT('',(13.4035714285714,12.9947549864437,4.25));
#8485=CARTESIAN_POINT('',(13.4035714285714,11.0895099728874,3.85));
#8486=CARTESIAN_POINT('',(13.4035714285714,11.0895099728874,4.25));
#8487=CARTESIAN_POINT('',(13.4035714285714,11.0895099728874,3.85));
#8488=CARTESIAN_POINT('Origin',(13.5785714285714,11.0895099728874,4.25));
#8489=CARTESIAN_POINT('',(13.7535714285714,11.0895099728874,4.25));
#8490=CARTESIAN_POINT('Origin',(13.5785714285714,11.0895099728874,4.25));
#8491=CARTESIAN_POINT('',(13.7535714285714,11.0895099728874,3.85));
#8492=CARTESIAN_POINT('',(13.7535714285714,11.0895099728874,4.25));
#8493=CARTESIAN_POINT('Origin',(13.5785714285714,11.0895099728874,3.85));
#8494=CARTESIAN_POINT('Origin',(13.6535714285714,11.2395099728874,4.25));
#8495=CARTESIAN_POINT('',(15.3082935102267,8.75742685040447,4.25));
#8496=CARTESIAN_POINT('',(13.6535714285714,11.2395099728874,3.85));
#8497=CARTESIAN_POINT('Origin',(13.7535714285714,12.1895099728874,4.25));
#8498=CARTESIAN_POINT('',(13.6535714285714,12.0395099728874,3.85));
#8499=CARTESIAN_POINT('Origin',(13.5785714285714,11.6395099728874,3.85));
#8500=CARTESIAN_POINT('Origin',(7.375,11.2395099728874,4.25));
#8501=CARTESIAN_POINT('',(7.375,11.2395099728874,4.25));
#8502=CARTESIAN_POINT('',(7.225,11.2395099728874,4.25));
#8503=CARTESIAN_POINT('',(18.6375,11.2395099728874,4.25));
#8504=CARTESIAN_POINT('',(7.375,11.2395099728874,4.05));
#8505=CARTESIAN_POINT('',(7.375,11.2395099728874,4.25));
#8506=CARTESIAN_POINT('',(7.225,11.2395099728874,4.05));
#8507=CARTESIAN_POINT('',(7.375,11.2395099728874,4.05));
#8508=CARTESIAN_POINT('',(7.225,11.2395099728874,4.25));
#8509=CARTESIAN_POINT('Origin',(7.375,8.23950997288745,4.25));
#8510=CARTESIAN_POINT('',(7.375,8.23950997288745,4.25));
#8511=CARTESIAN_POINT('',(7.375,11.5697549864437,4.25));
#8512=CARTESIAN_POINT('',(7.375,8.23950997288745,4.05));
#8513=CARTESIAN_POINT('',(7.375,8.23950997288745,4.25));
#8514=CARTESIAN_POINT('',(7.375,8.23950997288745,4.05));
#8515=CARTESIAN_POINT('Origin',(7.5,7.5,4.25));
#8516=CARTESIAN_POINT('',(7.625,8.23950997288745,4.25));
#8517=CARTESIAN_POINT('Origin',(7.5,7.5,4.25));
#8518=CARTESIAN_POINT('',(7.625,8.23950997288745,4.05));
#8519=CARTESIAN_POINT('',(7.625,8.23950997288745,4.25));
#8520=CARTESIAN_POINT('Origin',(7.5,7.5,4.05));
#8521=CARTESIAN_POINT('Origin',(7.625,21.5604900271125,4.25));
#8522=CARTESIAN_POINT('',(7.625,21.5604900271125,4.25));
#8523=CARTESIAN_POINT('',(7.625,18.2302450135563,4.25));
#8524=CARTESIAN_POINT('',(7.625,21.5604900271125,4.05));
#8525=CARTESIAN_POINT('',(7.625,21.5604900271125,4.25));
#8526=CARTESIAN_POINT('',(7.625,21.5604900271125,4.05));
#8527=CARTESIAN_POINT('Origin',(7.5,22.3,4.25));
#8528=CARTESIAN_POINT('Origin',(7.5,22.3,4.25));
#8529=CARTESIAN_POINT('Origin',(7.5,22.3,4.05));
#8530=CARTESIAN_POINT('Origin',(7.225,12.1895099728874,4.25));
#8531=CARTESIAN_POINT('',(7.225,12.0395099728874,4.05));
#8532=CARTESIAN_POINT('',(7.225,12.0395099728874,4.25));
#8533=CARTESIAN_POINT('Origin',(7.225,12.1895099728874,4.05));
#8534=CARTESIAN_POINT('Origin',(7.5,14.9,4.05));
#8535=CARTESIAN_POINT('',(7.225,13.4697549864437,4.05));
#8536=CARTESIAN_POINT('Origin',(7.225,12.0395099728874,4.25));
#8537=CARTESIAN_POINT('',(7.225,12.0395099728874,3.85));
#8538=CARTESIAN_POINT('',(7.225,12.0395099728874,4.25));
#8539=CARTESIAN_POINT('',(7.225,11.2395099728874,3.85));
#8540=CARTESIAN_POINT('',(7.225,12.1895099728874,3.85));
#8541=CARTESIAN_POINT('',(7.225,11.2395099728874,4.25));
#8542=CARTESIAN_POINT('Origin',(7.15,12.1895099728874,4.25));
#8543=CARTESIAN_POINT('',(6.975,12.1895099728874,3.85));
#8544=CARTESIAN_POINT('',(6.975,12.1895099728874,4.25));
#8545=CARTESIAN_POINT('',(7.325,12.1895099728874,3.85));
#8546=CARTESIAN_POINT('Origin',(7.15,12.1895099728874,3.85));
#8547=CARTESIAN_POINT('',(7.325,12.1895099728874,4.25));
#8548=CARTESIAN_POINT('Origin',(6.975,11.0895099728874,4.25));
#8549=CARTESIAN_POINT('',(6.975,11.0895099728874,4.25));
#8550=CARTESIAN_POINT('',(6.975,12.9947549864437,4.25));
#8551=CARTESIAN_POINT('',(6.975,11.0895099728874,3.85));
#8552=CARTESIAN_POINT('',(6.975,11.0895099728874,4.25));
#8553=CARTESIAN_POINT('',(6.975,11.0895099728874,3.85));
#8554=CARTESIAN_POINT('Origin',(7.15,11.0895099728874,4.25));
#8555=CARTESIAN_POINT('',(7.325,11.0895099728874,4.25));
#8556=CARTESIAN_POINT('Origin',(7.15,11.0895099728874,4.25));
#8557=CARTESIAN_POINT('',(7.325,11.0895099728874,3.85));
#8558=CARTESIAN_POINT('',(7.325,11.0895099728874,4.25));
#8559=CARTESIAN_POINT('Origin',(7.15,11.0895099728874,3.85));
#8560=CARTESIAN_POINT('Origin',(7.225,11.2395099728874,4.25));
#8561=CARTESIAN_POINT('',(9.86873307066625,7.273910366888,4.25));
#8562=CARTESIAN_POINT('',(7.225,11.2395099728874,3.85));
#8563=CARTESIAN_POINT('Origin',(7.325,12.1895099728874,4.25));
#8564=CARTESIAN_POINT('',(7.225,12.0395099728874,3.85));
#8565=CARTESIAN_POINT('Origin',(7.15,11.6395099728874,3.85));
#8566=CARTESIAN_POINT('Ctrl Pts',(3.89678589398117,3.07732019898515,4.25));
#8567=CARTESIAN_POINT('Ctrl Pts',(3.89678589398117,3.07732019898515,4.05));
#8568=CARTESIAN_POINT('Ctrl Pts',(3.84306653528516,3.07110495629276,4.25));
#8569=CARTESIAN_POINT('Ctrl Pts',(3.84306653528516,3.07110495629276,4.05));
#8570=CARTESIAN_POINT('Ctrl Pts',(3.7344884762756,3.05854265093032,4.25));
#8571=CARTESIAN_POINT('Ctrl Pts',(3.7344884762756,3.05854265093032,4.05));
#8572=CARTESIAN_POINT('Ctrl Pts',(3.66285548565484,2.97585228196943,4.25));
#8573=CARTESIAN_POINT('Ctrl Pts',(3.66285548565484,2.97585228196943,4.05));
#8574=CARTESIAN_POINT('Ctrl Pts',(3.62666315728874,2.93407325026612,4.25));
#8575=CARTESIAN_POINT('Ctrl Pts',(3.62666315728874,2.93407325026612,4.05));
#8576=CARTESIAN_POINT('',(3.89678589398117,3.07732019898515,4.25));
#8577=CARTESIAN_POINT('',(3.62666315728874,2.93407325026612,4.25));
#8578=CARTESIAN_POINT('Ctrl Pts',(3.89678589398117,3.07732019898515,4.25));
#8579=CARTESIAN_POINT('Ctrl Pts',(3.84306653528516,3.07110495629276,4.25));
#8580=CARTESIAN_POINT('Ctrl Pts',(3.7344884762756,3.05854265093032,4.25));
#8581=CARTESIAN_POINT('Ctrl Pts',(3.66285548565484,2.97585228196943,4.25));
#8582=CARTESIAN_POINT('Ctrl Pts',(3.62666315728874,2.93407325026612,4.25));
#8583=CARTESIAN_POINT('',(3.89678589398117,3.07732019898515,4.05));
#8584=CARTESIAN_POINT('',(3.89678589398117,3.07732019898515,4.25));
#8585=CARTESIAN_POINT('',(3.62666315728874,2.93407325026612,4.05));
#8586=CARTESIAN_POINT('Ctrl Pts',(3.89678589398117,3.07732019898515,4.05));
#8587=CARTESIAN_POINT('Ctrl Pts',(3.84306653528516,3.07110495629276,4.05));
#8588=CARTESIAN_POINT('Ctrl Pts',(3.7344884762756,3.05854265093032,4.05));
#8589=CARTESIAN_POINT('Ctrl Pts',(3.66285548565484,2.97585228196943,4.05));
#8590=CARTESIAN_POINT('Ctrl Pts',(3.62666315728874,2.93407325026612,4.05));
#8591=CARTESIAN_POINT('',(3.62666315728874,2.93407325026612,4.25));
#8592=CARTESIAN_POINT('Ctrl Pts',(4.18327979141921,2.91497368690591,4.25));
#8593=CARTESIAN_POINT('Ctrl Pts',(4.18327979141921,2.91497368690591,4.05));
#8594=CARTESIAN_POINT('Ctrl Pts',(4.14402606469247,2.96229865334999,4.25));
#8595=CARTESIAN_POINT('Ctrl Pts',(4.14402606469247,2.96229865334999,4.05));
#8596=CARTESIAN_POINT('Ctrl Pts',(4.06875408886128,3.05304783890346,4.25));
#8597=CARTESIAN_POINT('Ctrl Pts',(4.06875408886128,3.05304783890346,4.05));
#8598=CARTESIAN_POINT('Ctrl Pts',(3.95244211432591,3.06946463114637,4.25));
#8599=CARTESIAN_POINT('Ctrl Pts',(3.95244211432591,3.06946463114637,4.05));
#8600=CARTESIAN_POINT('Ctrl Pts',(3.89678589398117,3.07732019898515,4.25));
#8601=CARTESIAN_POINT('Ctrl Pts',(3.89678589398117,3.07732019898515,4.05));
#8602=CARTESIAN_POINT('',(4.18327979141921,2.91497368690591,4.25));
#8603=CARTESIAN_POINT('Ctrl Pts',(4.18327979141921,2.91497368690591,4.25));
#8604=CARTESIAN_POINT('Ctrl Pts',(4.14402606469247,2.96229865334999,4.25));
#8605=CARTESIAN_POINT('Ctrl Pts',(4.06875408886128,3.05304783890346,4.25));
#8606=CARTESIAN_POINT('Ctrl Pts',(3.95244211432591,3.06946463114637,4.25));
#8607=CARTESIAN_POINT('Ctrl Pts',(3.89678589398117,3.07732019898515,4.25));
#8608=CARTESIAN_POINT('',(4.18327979141921,2.91497368690591,4.05));
#8609=CARTESIAN_POINT('',(4.18327979141921,2.91497368690591,4.25));
#8610=CARTESIAN_POINT('Ctrl Pts',(4.18327979141921,2.91497368690591,4.05));
#8611=CARTESIAN_POINT('Ctrl Pts',(4.14402606469247,2.96229865334999,4.05));
#8612=CARTESIAN_POINT('Ctrl Pts',(4.06875408886128,3.05304783890346,4.05));
#8613=CARTESIAN_POINT('Ctrl Pts',(3.95244211432591,3.06946463114637,4.05));
#8614=CARTESIAN_POINT('Ctrl Pts',(3.89678589398117,3.07732019898515,4.05));
#8615=CARTESIAN_POINT('Ctrl Pts',(4.29924152189941,2.25876618501763,4.25));
#8616=CARTESIAN_POINT('Ctrl Pts',(4.29924152189941,2.25876618501763,4.05));
#8617=CARTESIAN_POINT('Ctrl Pts',(4.3006847439036,2.3980768237451,4.25));
#8618=CARTESIAN_POINT('Ctrl Pts',(4.3006847439036,2.3980768237451,4.05));
#8619=CARTESIAN_POINT('Ctrl Pts',(4.30303939821563,2.62536576144008,4.25));
#8620=CARTESIAN_POINT('Ctrl Pts',(4.30303939821563,2.62536576144008,4.05));
#8621=CARTESIAN_POINT('Ctrl Pts',(4.21669984039895,2.83415586098868,4.25));
#8622=CARTESIAN_POINT('Ctrl Pts',(4.21669984039895,2.83415586098868,4.05));
#8623=CARTESIAN_POINT('Ctrl Pts',(4.18327979141921,2.91497368690591,4.25));
#8624=CARTESIAN_POINT('Ctrl Pts',(4.18327979141921,2.91497368690591,4.05));
#8625=CARTESIAN_POINT('',(4.29924152189941,2.25876618501763,4.25));
#8626=CARTESIAN_POINT('Ctrl Pts',(4.29924152189941,2.25876618501763,4.25));
#8627=CARTESIAN_POINT('Ctrl Pts',(4.3006847439036,2.3980768237451,4.25));
#8628=CARTESIAN_POINT('Ctrl Pts',(4.30303939821563,2.62536576144008,4.25));
#8629=CARTESIAN_POINT('Ctrl Pts',(4.21669984039895,2.83415586098868,4.25));
#8630=CARTESIAN_POINT('Ctrl Pts',(4.18327979141921,2.91497368690591,4.25));
#8631=CARTESIAN_POINT('',(4.29924152189941,2.25876618501763,4.05));
#8632=CARTESIAN_POINT('',(4.29924152189941,2.25876618501763,4.25));
#8633=CARTESIAN_POINT('Ctrl Pts',(4.29924152189941,2.25876618501763,4.05));
#8634=CARTESIAN_POINT('Ctrl Pts',(4.3006847439036,2.3980768237451,4.05));
#8635=CARTESIAN_POINT('Ctrl Pts',(4.30303939821563,2.62536576144008,4.05));
#8636=CARTESIAN_POINT('Ctrl Pts',(4.21669984039895,2.83415586098868,4.05));
#8637=CARTESIAN_POINT('Ctrl Pts',(4.18327979141921,2.91497368690591,4.05));
#8638=CARTESIAN_POINT('Ctrl Pts',(4.18327979141921,1.60392318245988,4.25));
#8639=CARTESIAN_POINT('Ctrl Pts',(4.18327979141921,1.60392318245988,4.05));
#8640=CARTESIAN_POINT('Ctrl Pts',(4.21670805261801,1.68485332749486,4.25));
#8641=CARTESIAN_POINT('Ctrl Pts',(4.21670805261801,1.68485332749486,4.05));
#8642=CARTESIAN_POINT('Ctrl Pts',(4.30278519181454,1.89324691751567,4.25));
#8643=CARTESIAN_POINT('Ctrl Pts',(4.30278519181454,1.89324691751567,4.05));
#8644=CARTESIAN_POINT('Ctrl Pts',(4.30058640477574,2.12004541936931,4.25));
#8645=CARTESIAN_POINT('Ctrl Pts',(4.30058640477574,2.12004541936931,4.05));
#8646=CARTESIAN_POINT('Ctrl Pts',(4.29924152189941,2.25876618501763,4.25));
#8647=CARTESIAN_POINT('Ctrl Pts',(4.29924152189941,2.25876618501763,4.05));
#8648=CARTESIAN_POINT('',(4.18327979141921,1.60392318245988,4.25));
#8649=CARTESIAN_POINT('Ctrl Pts',(4.18327979141921,1.60392318245988,4.25));
#8650=CARTESIAN_POINT('Ctrl Pts',(4.21670805261801,1.68485332749486,4.25));
#8651=CARTESIAN_POINT('Ctrl Pts',(4.30278519181454,1.89324691751567,4.25));
#8652=CARTESIAN_POINT('Ctrl Pts',(4.30058640477574,2.12004541936931,4.25));
#8653=CARTESIAN_POINT('Ctrl Pts',(4.29924152189941,2.25876618501763,4.25));
#8654=CARTESIAN_POINT('',(4.18327979141921,1.60392318245988,4.05));
#8655=CARTESIAN_POINT('',(4.18327979141921,1.60392318245988,4.25));
#8656=CARTESIAN_POINT('Ctrl Pts',(4.18327979141921,1.60392318245988,4.05));
#8657=CARTESIAN_POINT('Ctrl Pts',(4.21670805261801,1.68485332749486,4.05));
#8658=CARTESIAN_POINT('Ctrl Pts',(4.30278519181454,1.89324691751567,4.05));
#8659=CARTESIAN_POINT('Ctrl Pts',(4.30058640477574,2.12004541936931,4.05));
#8660=CARTESIAN_POINT('Ctrl Pts',(4.29924152189941,2.25876618501763,4.05));
#8661=CARTESIAN_POINT('Ctrl Pts',(3.89951444560737,1.44021232006173,4.25));
#8662=CARTESIAN_POINT('Ctrl Pts',(3.89951444560737,1.44021232006173,4.05));
#8663=CARTESIAN_POINT('Ctrl Pts',(3.95447441795574,1.44828675483047,4.25));
#8664=CARTESIAN_POINT('Ctrl Pts',(3.95447441795574,1.44828675483047,4.05));
#8665=CARTESIAN_POINT('Ctrl Pts',(4.07010895756408,1.46527518308443,4.25));
#8666=CARTESIAN_POINT('Ctrl Pts',(4.07010895756408,1.46527518308443,4.05));
#8667=CARTESIAN_POINT('Ctrl Pts',(4.14433346872166,1.55620921286981,4.25));
#8668=CARTESIAN_POINT('Ctrl Pts',(4.14433346872166,1.55620921286981,4.05));
#8669=CARTESIAN_POINT('Ctrl Pts',(4.18327979141921,1.60392318245988,4.25));
#8670=CARTESIAN_POINT('Ctrl Pts',(4.18327979141921,1.60392318245988,4.05));
#8671=CARTESIAN_POINT('',(3.89951444560737,1.44021232006173,4.25));
#8672=CARTESIAN_POINT('Ctrl Pts',(3.89951444560737,1.44021232006173,4.25));
#8673=CARTESIAN_POINT('Ctrl Pts',(3.95447441795574,1.44828675483047,4.25));
#8674=CARTESIAN_POINT('Ctrl Pts',(4.07010895756408,1.46527518308443,4.25));
#8675=CARTESIAN_POINT('Ctrl Pts',(4.14433346872166,1.55620921286981,4.25));
#8676=CARTESIAN_POINT('Ctrl Pts',(4.18327979141921,1.60392318245988,4.25));
#8677=CARTESIAN_POINT('',(3.89951444560737,1.44021232006173,4.05));
#8678=CARTESIAN_POINT('',(3.89951444560737,1.44021232006173,4.25));
#8679=CARTESIAN_POINT('Ctrl Pts',(3.89951444560737,1.44021232006173,4.05));
#8680=CARTESIAN_POINT('Ctrl Pts',(3.95447441795574,1.44828675483047,4.05));
#8681=CARTESIAN_POINT('Ctrl Pts',(4.07010895756408,1.46527518308443,4.05));
#8682=CARTESIAN_POINT('Ctrl Pts',(4.14433346872166,1.55620921286981,4.05));
#8683=CARTESIAN_POINT('Ctrl Pts',(4.18327979141921,1.60392318245988,4.05));
#8684=CARTESIAN_POINT('Ctrl Pts',(3.61438474947662,1.60255898115258,4.25));
#8685=CARTESIAN_POINT('Ctrl Pts',(3.61438474947662,1.60255898115258,4.05));
#8686=CARTESIAN_POINT('Ctrl Pts',(3.65375066268979,1.5552416622246,4.25));
#8687=CARTESIAN_POINT('Ctrl Pts',(3.65375066268979,1.5552416622246,4.05));
#8688=CARTESIAN_POINT('Ctrl Pts',(3.72882126251347,1.46500777142834,4.25));
#8689=CARTESIAN_POINT('Ctrl Pts',(3.72882126251347,1.46500777142834,4.05));
#8690=CARTESIAN_POINT('Ctrl Pts',(3.84449724091218,1.44820429958089,4.25));
#8691=CARTESIAN_POINT('Ctrl Pts',(3.84449724091218,1.44820429958089,4.05));
#8692=CARTESIAN_POINT('Ctrl Pts',(3.89951444560737,1.44021232006173,4.25));
#8693=CARTESIAN_POINT('Ctrl Pts',(3.89951444560737,1.44021232006173,4.05));
#8694=CARTESIAN_POINT('',(3.61438474947662,1.60255898115258,4.25));
#8695=CARTESIAN_POINT('Ctrl Pts',(3.61438474947662,1.60255898115258,4.25));
#8696=CARTESIAN_POINT('Ctrl Pts',(3.65375066268979,1.5552416622246,4.25));
#8697=CARTESIAN_POINT('Ctrl Pts',(3.72882126251347,1.46500777142834,4.25));
#8698=CARTESIAN_POINT('Ctrl Pts',(3.84449724091218,1.44820429958089,4.25));
#8699=CARTESIAN_POINT('Ctrl Pts',(3.89951444560737,1.44021232006173,4.25));
#8700=CARTESIAN_POINT('',(3.61438474947662,1.60255898115258,4.05));
#8701=CARTESIAN_POINT('',(3.61438474947662,1.60255898115258,4.25));
#8702=CARTESIAN_POINT('Ctrl Pts',(3.61438474947662,1.60255898115258,4.05));
#8703=CARTESIAN_POINT('Ctrl Pts',(3.65375066268979,1.5552416622246,4.05));
#8704=CARTESIAN_POINT('Ctrl Pts',(3.72882126251347,1.46500777142834,4.05));
#8705=CARTESIAN_POINT('Ctrl Pts',(3.84449724091218,1.44820429958089,4.05));
#8706=CARTESIAN_POINT('Ctrl Pts',(3.89951444560737,1.44021232006173,4.05));
#8707=CARTESIAN_POINT('Ctrl Pts',(3.49978736931533,2.25876618501763,4.25));
#8708=CARTESIAN_POINT('Ctrl Pts',(3.49978736931533,2.25876618501763,4.05));
#8709=CARTESIAN_POINT('Ctrl Pts',(3.4984131700415,2.11975122861937,4.25));
#8710=CARTESIAN_POINT('Ctrl Pts',(3.4984131700415,2.11975122861937,4.05));
#8711=CARTESIAN_POINT('Ctrl Pts',(3.49616862736702,1.89269172715773,4.25));
#8712=CARTESIAN_POINT('Ctrl Pts',(3.49616862736702,1.89269172715773,4.05));
#8713=CARTESIAN_POINT('Ctrl Pts',(3.58135348629521,1.68362619025928,4.25));
#8714=CARTESIAN_POINT('Ctrl Pts',(3.58135348629521,1.68362619025928,4.05));
#8715=CARTESIAN_POINT('Ctrl Pts',(3.61438474947662,1.60255898115258,4.25));
#8716=CARTESIAN_POINT('Ctrl Pts',(3.61438474947662,1.60255898115258,4.05));
#8717=CARTESIAN_POINT('',(3.49978736931533,2.25876618501763,4.25));
#8718=CARTESIAN_POINT('Ctrl Pts',(3.49978736931533,2.25876618501763,4.25));
#8719=CARTESIAN_POINT('Ctrl Pts',(3.4984131700415,2.11975122861937,4.25));
#8720=CARTESIAN_POINT('Ctrl Pts',(3.49616862736702,1.89269172715773,4.25));
#8721=CARTESIAN_POINT('Ctrl Pts',(3.58135348629521,1.68362619025928,4.25));
[truncated: 99,932 more chars]
